# Supplementary material for: RNA G-quadruplexes at upstream open reading frames cause DHX36- and DHX9-dependent translation of human mRNAs
Source: Genome Biol. 2018 Dec 27;19:229. doi: 10.1186/s13059-018-1602-2 (PMC6307142; doi:10.1186/s13059-018-1602-2)
Supplement: Supplementary file 3 — Ribosome profiling and RNA-seq signals in count and TPM over the 5′-UTR and CDS of all transcripts expressed in HeLa cells. (XLS 17233 kb) [file 13059_2018_1602_MOESM3_ESM.xls]

## Sheet: Supplementary_File_1_RPF_mRNA_c
Transcript_id	RPF_COUNT_UTR5_NT_1	RPF_COUNT_UTR5_NT_2	RPF_COUNT_UTR5_DHX36_1	RPF_COUNT_UTR5_DHX36_2	RPF_COUNT_UTR5_DHX36_3	RPF_COUNT_UTR5_DHX9_1	RPF_COUNT_UTR5_DHX9_2	RPF_COUNT_UTR5_DHX9_3	RPF_COUNT_UTR5_SC_1	RPF_COUNT_UTR5_SC_2	RPF_COUNT_UTR5_SC_3	RPF_COUNT_CDS_NT_1	RPF_COUNT_CDS_NT_2	RPF_COUNT_CDS_DHX36_1	RPF_COUNT_CDS_DHX36_2	RPF_COUNT_CDS_DHX36_3	RPF_COUNT_CDS_DHX9_1	RPF_COUNT_CDS_DHX9_2	RPF_COUNT_CDS_DHX9_3	RPF_COUNT_CDS_SC_1	RPF_COUNT_CDS_SC_2	RPF_COUNT_CDS_SC_3	RPF_TPM_CDS_NT_1	RPF_TPM_CDS_NT_2	RPF_TPM_CDS_DHX36_1	RPF_TPM_CDS_DHX36_2	RPF_TPM_CDS_DHX36_3	RPF_TPM_CDS_DHX9_1	RPF_TPM_CDS_DHX9_2	RPF_TPM_CDS_DHX9_3	RPF_TPM_CDS_SC_1	RPF_TPM_CDS_SC_2	RPF_TPM_CDS_SC_3	RNA_TPM_CDS_NT_1	RNA_TPM_CDS_NT_2	RNA_TPM_CDS_DHX36_1	RNA_TPM_CDS_DHX36_2	RNA_TPM_CDS_DHX36_3	RNA_TPM_CDS_DHX9_1	RNA_TPM_CDS_DHX9_2	RNA_TPM_CDS_DHX9_3	RNA_TPM_CDS_SC_1	RNA_TPM_CDS_SC_2	RNA_TPM_CDS_SC_3
ENST00000000233	0	3.3	0	9.2	0.666667	2.1	9.06667	0.9	0	0.933333	0	736.333	1102.6	1422	2017.07	940.167	2155.34	2186.88	1178.37	300.367	723	1140.13	170.289	165.571	230.304	189.276	168.354	209.692	182.733	171.78	192.111	168.384	176.334	143.738	157.707	101.056	103.437	113.838	107.886	111.294	116.294	94.7822	119.532	115.263
ENST00000000412	3.92145	8.44302	NA	NA	NA	NA	NA	NA	NA	NA	NA	117.127	196.355	NA	NA	NA	NA	NA	NA	NA	NA	NA	17.636	19.1974	NA	NA	NA	NA	NA	NA	NA	NA	NA	92.0562	104.102	NA	NA	NA	NA	NA	NA	NA	NA	NA
ENST00000000442	13.4858	16.0744	37.0125	22.9601	8.44e-08	22.872	59.1078	13.9615	7.69563	5.6	14.5357	64.4099	52.1788	222.767	178.928	6.04e-07	189.548	509.418	95.66	53.6827	37.9504	64.0919	6.35883	3.34483	15.4016	7.16746	4.62e-08	7.87224	18.171	5.95299	14.6571	3.77304	4.23153	45.1134	44.4433	39.0672	52.7008	46.4065	48.6789	49.9409	46.638	44.4288	28.6717	13.5163
ENST00000001008	20.4	35.6333	19.5667	68.2	18.8	47.5	66.3	26.0667	11.8333	21.7333	42.0333	3768.41	5282.69	4415.75	7258.36	4771.64	8228.31	8397.92	6026.62	1522.66	3772.34	6019.76	342.918	312.136	281.403	267.999	336.207	314.99	276.111	345.69	383.2	345.696	366.337	258.786	248.095	196.752	181.246	251.968	202.055	191.242	252.823	246.656	285.243	289.036
ENST00000002125	0	0	0	0	0	0.0435387	0.0602834	0	0	0	0	316.333	480.267	184.801	378.583	226.354	273.073	425.826	246.778	57.6306	189.033	285.899	29.958	29.5329	12.2564	14.5476	16.5982	10.8793	14.5707	14.7318	15.0942	18.0284	18.1071	18.4442	19.722	16.8899	18.2002	20.615	19.7232	19.1138	17.7166	18.8556	17.4653	21.87
ENST00000002165	0	3.33333	0	8.76667	0.266667	2.46667	0.633333	1.33333	0.466667	0.133333	1.73333	817.733	1270.2	1576.83	2898.03	1137.9	2130.5	2561.87	1244.7	353.3	762.967	1250.7	73.1402	73.7688	98.7689	105.174	78.8052	80.164	82.7904	70.1761	87.393	68.7228	74.8113	92.1397	93.5363	117.455	120.896	102.289	116.214	121.971	99.6493	111.407	95.9031	109.174
ENST00000003100	5.03333	16.1667	30.4667	41.7667	14.5333	41.7	66.2	15.8	3.06667	10.7	21.0667	122.597	167.844	284.997	360.949	141.781	439.084	496.902	204.604	41.314	106.712	211.139	10.0623	8.945	16.3814	12.0207	9.01043	15.1608	14.7357	10.5856	9.3779	8.82028	11.5893	51.3404	43.6822	60.77	66.6676	56.4419	59.4145	56.4769	54.0231	67.5191	49.7087	65.5534
ENST00000003302	NA	NA	0.067168	0	0	0.0284737	0.459465	0.0892729	0	0.03564	0	NA	NA	78.5165	163.517	52.1372	83.4216	65.269	107.231	16.423	61.3308	72.646	NA	NA	2.13513	2.5763	1.56756	1.36271	0.915709	2.62465	1.76365	2.39829	1.88648	NA	NA	9.6773	9.41743	7.53954	8.00651	8.17521	7.14316	8.61571	7.99008	11.3509
ENST00000003912	48.3333	74.1333	2.8116	7.47667	0.736691	3.06799	6.92031	0.565957	0.777151	0	0.306037	62.8333	102.6	5.11812	10.5761	1.67024	5.3178	18.1514	1.07697	1.39684	0	0.517838	8.09276	8.58044	0.461645	0.55271	0.166568	0.288133	0.844688	0.0874364	0.497558	0	0.0446036	21.7191	23.9037	10.448	8.88517	13.6315	12.8684	12.6561	11.0402	8.85593	12.5213	11.1392
ENST00000005082	NA	NA	5.17335	9.27217	2.73843	11.8129	14.4773	9.46314	NA	NA	NA	NA	NA	210.818	413.06	209.204	311.848	398.802	215.009	NA	NA	NA	NA	NA	10.1812	11.5579	11.1706	9.04686	9.9366	9.34626	NA	NA	NA	NA	NA	17.8697	7.70731	13.574	6.91093	3.64557	3.46207	NA	NA	NA
ENST00000005178	NA	NA	0	6.6	0.433333	1.76667	2.56667	0.9	0	0.9	0.233333	NA	NA	156.967	355.838	96.7	858.233	872.867	266.333	58.9333	107.833	168.967	NA	NA	11.1684	14.6693	7.60722	36.6819	32.042	17.0568	16.5593	11.0331	11.4806	NA	NA	8.66315	7.8236	4.17087	23.4785	25.3577	6.83876	8.06756	5.67553	5.1329
ENST00000005180	NA	NA	1.03333	1.8	1.7	2	2.96667	3.2	0.9	0	0	NA	NA	35.7	93.4	46.9	83.5	102.6	89.7667	11.7	32.9667	51.6	NA	NA	11.0161	16.6985	16.001	15.4777	16.334	24.9323	14.2574	14.6283	15.205	NA	NA	6.51092	5.53431	4.99365	8.36671	12.6452	8.34772	7.26392	7.6244	5.42034
ENST00000005257	29.7547	61.3	47.7178	107.7	31.6333	85.2667	135.91	52.8392	18.2	31.6229	41.3333	652.067	899.5	547.833	1087.77	888.667	1114.4	1132.33	897.967	183.233	691.2	880.067	131.86	118.107	77.5817	89.2521	139.144	94.8014	82.732	114.462	102.474	140.758	119.016	34.7712	47.7214	40.5903	36.1723	35.3754	41.561	53.9701	36.1174	34.4786	41.7551	42.5338
ENST00000005259	NA	NA	1.06493	3.51714	0.954496	2.17117	2.69849	1.86677	0.866667	2.83655	1.83885	NA	NA	6.94962	21.7852	7.20697	2.17697	10.9742	1.32492	2.67602	5.32405	9.67301	NA	NA	0.841835	1.52897	0.965238	0.15841	0.685845	0.144459	1.28013	0.927402	1.11894	NA	NA	9.9119	8.6261	6.69019	10.275	10.2805	6.74324	7.74429	7.1957	8.08703
ENST00000005260	20.4333	35.3	27.5667	73.8	5.63333	49.0333	87.1333	40.4	8.16667	15.0667	36.9	1181.73	1753.3	1498.7	2806.37	1362.77	2612.03	2681.6	1562	386	1048.13	1419.37	96.6139	93.0748	85.8077	93.0953	86.2677	89.8365	79.2125	80.4973	87.2763	86.2954	77.6041	61.9719	72.9749	55.326	54.2705	47.9678	55.0506	64.0183	45.0368	45.2939	52.6196	47.1856
ENST00000005286	3.11796	1.44268	1.33243	5.70118	0	0.592141	3.01998	0.419215	0	0	1.63371	68.2267	42.1116	65.3999	294.438	0	69.9572	208.031	18.758	0	0	70.5521	2.78625	1.11667	1.8704	4.87891	0	1.20186	3.06954	0.482874	0	0	1.92684	14.4762	3.04062	7.50771	8.29988	8.64629	7.58454	7.06526	8.52408	7.98759	10.9765	5.34885
ENST00000005340	3.16358	15.2205	10.5172	18.4751	4.1645	16.6228	22.298	16.0356	2.72316	6.78348	5.72662	170.812	282.972	167.029	315.028	117.922	163.337	333.005	142.199	54.0822	63.5506	60.8456	9.70153	10.4357	6.64365	7.25996	5.18588	3.90268	6.83365	5.09097	8.49505	3.6349	2.31112	28.2913	25.5644	15.244	14.8662	18.6101	16.7175	10.6416	17.7066	12.6158	13.1015	20.2026
ENST00000005386	NA	NA	0.0230196	0.103301	0.00374898	0.942833	0.0925851	0	0	0	0	NA	NA	1.23645	8.88841	1.2978	1.14102	7.22692	0	1.32544	0	0	NA	NA	0.054423	0.226675	0.0631581	0.0301692	0.164115	0	0.230391	0	0	NA	NA	6.9459	6.8955	6.79515	6.71641	7.97657	6.05907	5.52971	5.98137	9.14298
ENST00000005558	18.5427	42.7775	44.5268	78.5409	45.9939	78.5427	122.755	39.8496	19.0927	7.65032	33.9023	57.9968	125.186	162.326	339.706	293.092	226.778	385.259	294.474	49.2904	89.1832	178.593	5.37101	7.52772	10.5276	12.7649	21.0166	8.83501	12.8909	17.1901	12.6242	8.31736	11.0608	19.5511	15.1396	12.8018	15.8006	23.7026	20.7827	17.3026	23.5575	12.8628	24.3566	20.3614
ENST00000005995	0	0.153878	0.985408	0.799513	0	0.0553582	2.20541	0	0	0	0	230.292	465.46	533.472	1059.32	378.37	463.351	856.676	513.156	100.214	252.554	449.587	30.6026	40.1622	49.6458	57.1175	38.9316	25.9026	41.1316	42.9843	36.8294	33.7976	39.9543	78.4787	74.5475	56.3666	51.5638	74.6461	54.2211	51.8635	68.8187	40.5187	64.1235	72.1581
ENST00000006015	NA	NA	NA	NA	NA	2.14653	7.92697	3.30302	0	2.17485	7.11846	NA	NA	NA	NA	NA	168.228	179.195	83.7464	34.2	36.8721	162.483	NA	NA	NA	NA	NA	9.43438	8.63111	7.03732	12.6088	4.95004	14.4856	NA	NA	NA	NA	NA	8.27183	5.154	5.08374	9.59109	3.71399	10.995
ENST00000006275	NA	NA	0	0	0	NA	NA	NA	NA	NA	NA	NA	NA	82.1333	120.133	33.8	NA	NA	NA	NA	NA	NA	NA	NA	13.8373	11.7265	6.29599	NA	NA	NA	NA	NA	NA	NA	NA	6.07988	5.61234	8.05383	NA	NA	NA	NA	NA	NA
ENST00000006777	0.0333333	0	0	2.91233	3.9e-13	2.3912	1.24026	0.933333	0.195671	0	0	222.5	298.867	376.805	600.954	1.4e-10	349.022	259.586	188.417	52.7746	139.182	147.082	25.5169	22.2551	30.2625	27.9642	1.24e-11	16.8385	10.7562	13.6206	16.7383	16.0743	11.2804	56.4594	58.769	26.1965	25.2715	34.4308	18.2438	19.0401	18.675	17.442	24.8864	19.1642
ENST00000007264	0.347935	0	0.548172	10.2454	0	2.73361	11.4304	0	1.00309	0.141699	0.166229	46.2944	72.2994	134.48	179.508	50.7987	196.822	250.33	100.726	28.4209	45.9215	72.6173	6.1912	6.27821	12.5949	9.74076	5.26023	11.0732	12.0959	8.49114	10.5117	6.18461	6.49465	38.1134	30.1804	22.8418	23.2949	32.6209	19.1338	18.9959	28.5766	22.7891	35.8557	30.2625
ENST00000007390	0	2.46667	2.56667	10.5667	0	1.7	9.53333	0	0	0	0	225.767	280.7	774.067	958.2	376.067	869.9	1004.3	517.233	153	224.7	404.367	30.193	24.375	72.4962	51.9954	38.9419	48.9406	48.5276	43.6026	56.5882	30.2621	36.1652	125.738	125.979	94.003	104.077	122.488	89.8913	78.5332	114.412	102.36	124.556	120.044
ENST00000007516	0.9	1.86667	0.666667	9.56667	0.4	1.36667	2.1	1.46667	0	0.666667	1.13333	2055.07	3397.4	2390.5	4381.4	2719.4	4513.37	5379.93	3394.87	686.967	1927.07	2989.4	547.919	588.156	446.345	473.987	561.397	506.227	518.259	570.55	506.541	517.414	533.021	255.777	261.06	218.245	246.877	247.35	246.275	240.836	250.36	264.771	276.148	269.297
ENST00000007722	NA	NA	0	0	0	0	0	0	0	0	0	NA	NA	582.796	995.004	216.545	915.803	989.575	450.113	85.7774	152.138	380.999	NA	NA	16.0115	15.8385	6.57778	15.1141	14.0266	11.1308	9.30652	6.01056	9.99585	NA	NA	7.39971	6.30768	3.75604	5.90259	3.58605	3.79132	2.72568	5.49011	3.17145
ENST00000008527	18.4	50.6	37.8	60.7	26.7667	84.6	78.6333	33.4	8.76667	23.5	50.4	224.333	320.8	252.067	511.367	263.133	443.233	574.7	372.1	94.8667	196.467	298.733	15.9973	14.854	12.5881	14.7961	14.529	13.2965	14.8072	16.726	18.7092	14.1089	14.2464	17.3174	19.8357	16.7768	16.275	14.187	19.3596	20.9389	16.499	14.1119	16.2204	16.7274
ENST00000009041	3.59911	5.6168	0	10.57	0	2.72586	4.76355	0	0	0	0	11.7404	13.4604	0	52.279	0	7.52916	19.2253	0	0	0	0	2.09124	1.55681	0	3.77844	0	0.564187	1.2373	0	0	0	0	12.1092	14.0026	18.2743	28.0246	16.3144	21.1671	22.2871	14.8592	27.9993	10.4287	17.4888
ENST00000009180	0	0	0	0.146539	0	0	0.495621	0	0	0	0	671.273	1192.41	1225.94	1671.31	761.361	2397.73	3084.07	948.289	266.913	464.241	713.053	122.703	141.526	156.933	123.958	107.759	184.378	203.685	109.264	134.932	85.4572	87.1658	80.7288	104.583	70.0454	67.3758	60.6059	83.0932	82.656	70.8709	73.5688	50.8985	66.0857
ENST00000009589	0	0	0	0	0	0	0	0	0	0	0	NA	NA	NA	NA	NA	NA	NA	NA	NA	NA	NA	NA	NA	NA	NA	NA	NA	NA	NA	NA	NA	NA	1059.6	1338.79	1673.51	1680.35	1202.24	1460.25	1567.27	1247.21	1873.86	1360.27	1451.12
ENST00000010299	NA	NA	0	0	0	0	0	0	0	0	0	NA	NA	60.5667	124.667	74.3667	121.989	106.5	74.9333	10.9667	64	72.3166	NA	NA	5.19145	6.19124	7.04772	6.28113	4.7097	5.78122	3.71217	7.88851	5.91932	NA	NA	9.30674	8.65733	7.07324	8.36483	8.65506	7.83998	10.9702	7.14071	7.40241
ENST00000010404	1.07557	1.27415	1.12395	4.52e-14	0.488894	2.7993	5.69014	1.03089	1.88e-05	8.04e-06	1.02e-09	393.061	273.451	602.102	1.79e-11	192.989	1153.93	1616.82	489.987	0.00757106	0.00279318	2.45e-07	105.469	47.6431	113.143	1.95e-12	40.0963	130.257	156.75	82.8763	0.00561838	0.00075477	4.4e-08	8.1797	71.7612	50.1018	20.1768	25.4312	71.4922	130.312	20.8985	33.3218	20.6117	40.794
ENST00000011473	NA	NA	0	0.833333	0	0	0	0	NA	NA	NA	NA	NA	40.1143	45.9554	0	56.8839	32.7279	0	NA	NA	NA	NA	NA	4.5228	3.00204	0	3.85266	1.90377	0	NA	NA	NA	NA	NA	4.81253	3.89057	8.76043	13.3801	19.4149	8.46846	NA	NA	NA
ENST00000011619	2.53333	0	12.1333	15.6	0.833333	20.6667	16.0667	0.0333333	0.433333	0	2.26667	470.1	805.033	743.5	1459.8	630.733	1513.63	1791.53	808.067	183.6	413.1	666.333	26.9561	29.9735	29.8565	33.9644	28.004	36.5125	37.1169	29.2075	29.1158	23.8547	25.5522	35.2129	38.1063	47.6609	37.6188	40.4942	53.0408	60.8306	40.2356	29.0421	38.5929	36.9697
ENST00000011691	1.26667	0.133333	1.4	2.1	1.5	0	0	0	0	0	0.933333	128.533	182.133	164.033	295.967	150.6	221.2	259.067	185.967	42.8333	122.833	227.967	68.9781	63.4659	61.648	64.4468	62.5788	49.9384	50.2327	62.9087	63.572	66.3839	81.8157	61.956	56.9482	42.4846	58.9687	51.5719	49.7999	46.2465	50.9569	59.3042	51.8447	63.055
ENST00000012049	0.933333	1.76667	0	1.86667	0	0	3.6	0.966667	0	0	5	106.5	140.3	345.933	494	112.6	398.8	492.767	164.833	82.4	101.267	188.033	11.6397	9.95645	26.4774	21.9069	9.52876	18.3358	19.4586	11.3558	24.9062	11.1457	13.7435	10.7557	9.37509	7.14365	9.12797	9.37221	9.36294	8.43938	11.5276	13.915	10.6275	10.0488
ENST00000012443	0	0	1.6	2.7	0	0	0	0.666667	0	0.0666667	0	736.067	1171.5	1261.9	2215.87	832.967	1991.53	2303.2	1168.63	305.3	679.033	1084.03	61.6222	63.6822	73.9837	75.2708	53.9951	70.1393	69.6676	61.6707	70.6864	57.2482	60.6921	89.2687	84.7822	68.9922	53.1452	79.8136	61.9249	60.5306	83.458	48.6692	82.6967	74.0802
ENST00000013070	1.23867	0	0	0	0.489485	1.55581	1.71978	0	0	0.497225	0	386.767	632.067	325.265	653.456	389.267	551.302	644.795	431.272	58.7093	154.989	203.911	38.004	40.3273	22.3825	26.0531	29.6166	22.789	22.8919	26.7124	15.9542	15.3367	13.3995	34.9155	40.7774	33.1052	34.0009	28.9055	31.6986	36.0239	30.5375	31.8496	25.1351	30.933
ENST00000013125	21.9316	38.5131	23.4919	66.4465	29.8452	81.3667	101.833	37.4	8.46667	13.0781	28.6547	368.039	588.409	429.292	930.076	452.308	734.3	1033.17	618.153	121.833	330.598	533.472	18.1887	18.8817	14.8577	18.6504	17.308	15.2663	18.4483	19.2567	16.6518	16.4535	17.6314	22.5959	26.9901	28.7201	30.1145	22.3922	34.9906	40.1857	23.9232	27.1077	23.7228	27.4154
ENST00000013222	NA	NA	0	0	0	0	0	0	0	0	0	NA	NA	23.8333	60.5667	4.63333	46.8	79.6667	12.7333	4.13333	6.23333	6.56667	NA	NA	2.64644	3.89657	0.568835	3.12166	4.56396	1.27265	1.81249	0.995308	0.696307	NA	NA	3.79781	3.9161	0.378536	3.37852	2.92306	0.666397	2.07966	0.32613	0.591822
ENST00000013807	NA	NA	5.8	13.9529	2.8	NA	NA	NA	1.86667	7.8	5.6	NA	NA	189.811	254.589	150.571	NA	NA	NA	19.8188	67.0953	109.531	NA	NA	17.1734	13.3459	15.0624	NA	NA	NA	7.08128	8.72947	9.46354	NA	NA	15.6159	12.9868	15.1055	NA	NA	NA	10.0194	13.3865	14.1117
ENST00000014914	48.3667	90.7667	75.1	87.4333	51.9	76.1333	144.167	64.5333	19.8333	29.5333	68.2667	1850.83	2899.36	1830.07	4314.36	2130.51	3808.07	4799.62	2519.57	251.015	625.794	1081.14	216.408	220.123	149.853	204.685	192.884	187.312	202.765	185.701	81.17	73.6867	84.5395	172.796	184.588	122.942	93.6626	154.236	125.223	153.455	144.098	66.3676	145.749	133.803
ENST00000014930	5.16667	4.73333	13.7333	20	2.9	13.7	44.7333	4.53333	3.16667	4.16667	9	335.5	496.433	450.8	747.733	368.2	684	769.667	398.133	112.933	313.533	386.233	73.9144	71.0155	69.5523	66.8415	62.8097	63.3938	61.2659	55.2899	68.8093	69.5618	56.9057	28.7732	35.341	17.3658	11.4029	24.6176	15.9717	19.2209	20.531	7.69903	21.6576	14.877
ENST00000016171	20.3937	25.3623	8.23869	25.5846	10.0699	18.5499	18.3608	18.4618	4.16905	5.3864	23.5808	749.401	1166.14	1257.01	2172.04	962.865	2250.07	2360.24	1146.67	288.188	686.064	1049.88	76.3243	77.1176	89.6561	89.759	75.9312	96.4049	86.8526	73.6154	81.1732	70.3662	71.5086	42.6179	40.5173	40.0786	50.1273	40.9761	37.8535	34.4912	38.072	44.3281	42.6866	40.6055
ENST00000017003	NA	NA	0	0.533333	0	0	0	0	0	0	0	NA	NA	200.267	319.433	123.633	219.4	285.8	125.167	27.4667	64.3667	130.433	NA	NA	6.7791	6.26492	4.62716	4.46131	4.9913	3.81365	3.6717	3.13317	4.21629	NA	NA	10.1645	10.0265	10.3764	6.20745	5.99763	7.41424	9.74912	9.25322	8.51643
ENST00000019317	10.5941	7.4	2.4	9.11274	6.36667	NA	NA	NA	3.16667	5.6	6.98302	239.453	209.796	81.419	238.755	171.232	NA	NA	NA	83.5678	159.394	139.897	15.2794	8.69239	3.63834	6.1816	8.46014	NA	NA	NA	14.7473	10.2426	5.96985	8.04755	16.4647	5.91672	7.07386	8.01204	NA	NA	NA	5.88595	10.0465	11.3099
ENST00000020945	NA	NA	NA	NA	NA	5.3	12.3	0	NA	NA	NA	NA	NA	NA	NA	NA	61.9333	88.4667	57	NA	NA	NA	NA	NA	NA	NA	NA	4.0543	4.9739	5.59105	NA	NA	NA	NA	NA	NA	NA	NA	4.78356	6.5773	4.79692	NA	NA	NA
ENST00000022615	27.4208	68.5316	0	2.3603	0.0419369	125.991	155.226	34.6589	12.0033	23.7667	29.632	1092.49	1721.31	0	75.3503	2.31297	2385.9	2972.14	1554.88	366.218	794.972	1533.47	161.023	164.736	0	4.50629	0.263966	147.937	158.278	144.46	149.28	117.998	151.153	70.1451	78.8614	75.3437	89.6645	75.7854	106.222	121.308	87.7307	105.038	72.3249	84.8965
ENST00000023939	NA	NA	NA	NA	NA	NA	NA	NA	0	0	0	NA	NA	NA	NA	NA	NA	NA	NA	0	0	0	NA	NA	NA	NA	NA	NA	NA	NA	0	0	0	NA	NA	NA	NA	NA	NA	NA	NA	14.661	0	1.07e-29
ENST00000025008	24.562	7.44844	29.9212	20.4199	2.7e-10	13.6396	90.2733	14.3743	2.42e-16	6.98e-07	10.3097	441.07	138.981	486.157	259.434	7.77e-09	152.319	1147.64	292.935	3.5e-15	1.3e-05	171.699	11.5754	2.36833	8.93505	2.76261	1.58e-10	1.68165	10.8821	4.84597	2.54e-16	3.44e-07	3.01347	16.1739	13.8463	24.389	16.7415	13.1376	22.485	20.8522	16.7696	21.9408	14.709	23.56
ENST00000025301	6.6	13.7333	12.8	20.1333	1.83333	11.6333	9.6	8.36667	0	6.46667	9.4	521.833	849.1	583.333	1255	643.233	1172.57	1531.87	896.633	191.333	493.633	679.767	11.4845	12.1337	8.99058	11.2069	10.9611	10.856	12.1809	12.4387	11.6455	10.9404	10.0048	14.2212	16.0886	23.2809	19.9159	17.948	26.2438	28.5694	19.0322	13.4143	16.534	20.2738
ENST00000025399	318.534	504.383	593.099	919.637	387.192	590.441	628.562	435.539	132.075	330.011	574.381	2807.08	4542.41	3415.34	6655.91	4310.06	4335.15	4849.72	4195.84	992.541	2968.89	4396.21	322.807	339.181	275.051	310.57	383.777	209.723	201.504	304.15	315.665	343.823	338.094	37.4156	49.5666	4.8669	9.87074	30.693	13.6398	11.4601	41.8064	5.22854	56.2789	14.6571
ENST00000029410	0	0.5	0	4.76667	0.2	1.26667	5.93333	0.833333	0.633333	0	0	49.8333	54.3	116.667	191.733	66.6667	137.233	204.3	103.133	26.3667	57.7667	80.8	6.35969	4.49958	10.4269	9.92835	6.58767	7.36767	9.42028	8.29651	9.30594	7.42411	6.896	25.064	25.3425	24.8174	23.2737	28.7445	20.6457	20.1814	22.8163	17.6939	26.0036	27.1315
ENST00000031146	2.27071	5.10361	4.23589	10.5292	1.82557	3.04486	18.7733	1.95971	1.24785	1.63295	1.19109	9.82499	15.5917	7.63832	13.5101	8.78076	6.53729	31.4453	8.72886	4.80027	7.16954	3.61606	1.69944	1.75116	0.925261	0.948192	1.17602	0.475693	1.96521	0.951728	2.2963	1.24887	0.418292	25.4776	28.1109	22.9363	25.3245	24.626	24.6057	22.9515	22.0467	31.7681	25.1475	29.6104
ENST00000033079	47.1333	104.067	4.15086	24.0808	5.63975	4.34241	10.7899	3.52733	2.02292	2.82738	0.445103	162.633	239.333	14.2055	77.3323	32.7389	22.014	38.9336	15.4946	8.49082	10.3643	0.865841	7.43198	7.10156	0.454615	1.4339	1.15842	0.423202	0.642834	0.446329	1.07308	0.476963	0.0264608	19.2715	20.8184	15.5055	17.8999	13.696	17.6248	18.9211	14.0106	10.602	12.1166	13.5292
ENST00000034275	0	0	0	0	0	0	0	0	0	0	0	334.689	556.297	401.75	895.664	327.377	786.541	836.818	421.004	117.005	280.053	346.066	28.0196	30.24	23.5541	30.4248	21.2215	27.701	25.3122	22.2171	27.0903	23.6109	19.3753	26.3852	23.5244	9.70573	9.93962	7.62631	12.6241	11.6566	11.5839	8.34514	16.2028	6.94403
ENST00000035307	74.4333	98.9667	202.167	273.967	95.5333	308.633	403.033	140.867	42.9	80.5667	159.3	175.933	297.3	606.733	846.767	305.567	956	1230.7	383.4	116.267	219	366.8	9.52706	10.4535	23.0091	18.6053	12.8122	21.7782	24.0792	13.0871	17.4122	11.9428	13.2834	34.5758	32.9668	30.8814	28.3114	35.8656	31.543	31.6293	30.4624	21.7135	36.1566	31.4173
ENST00000037243	6.93333	21.4667	48.1787	69.9667	2.9	107.1	163	28.6333	8.8	6	14.7667	421.116	757.79	1131.83	1819.4	1127.33	2301.13	2646.7	1484.7	123.982	405.137	648.292	149.386	174.547	281.178	261.878	309.647	343.403	339.228	331.992	121.634	144.731	153.797	124.645	117.723	87.3829	87.9342	110.739	135.745	162.572	103.871	113.752	91.8006	89.0406
ENST00000037869	0	0.833333	1.06667	4.4	1.06667	14.0667	8.93333	2.63333	2.03333	0	1.90962	385.533	591.4	651.533	860.367	520.6	832.433	1031.67	587	28.72	78.9769	134.032	116.101	115.641	137.405	105.129	121.391	105.458	112.252	111.428	23.9193	23.9511	26.9931	151.147	150.793	116.939	123.326	134.344	126.346	119.399	144.584	118.22	140.081	138.776
ENST00000038176	1.93333	8.53333	14.9333	25.8	2.96667	19.2667	28.4333	9.5	0	6.76667	8.56667	107.7	165.5	142.587	349.733	128.085	232.013	320.892	194.699	49.8667	105.867	157.339	4.91092	4.90006	4.55322	6.47064	4.52222	4.45054	5.28671	5.59617	6.28849	4.86136	4.79794	15.0645	15.0318	16.3782	15.2101	17.4333	18.5581	23.2611	13.2673	16.6682	13.4035	18.3041
ENST00000039989	NA	NA	0	0	0	0	0	0	0	0	0	NA	NA	244.739	459.712	331.825	285.498	434.609	303.115	50.7331	150.011	227.38	NA	NA	6.28229	6.83712	9.41758	4.40231	5.75575	7.00345	5.14286	5.53729	5.57372	NA	NA	11.6154	9.82864	9.54507	9.46727	10.3803	8.29732	7.78443	10.9506	11.75
ENST00000040663	0.46428	0.612508	0.259201	1.07566	0	1.52899	3.06305	0.96041	0.284801	0	0.486573	344.998	497.169	690.612	1015.05	391.292	1442.37	1516.4	699.579	136.903	290.133	484.669	39.0306	36.5215	54.7159	46.5951	34.2765	68.6465	61.9844	49.8891	42.8343	33.0549	36.6694	35.6781	32.0954	31.2237	32.7785	33.7201	35.0032	30.0742	39.4401	22.508	29.6041	29.1068
ENST00000040738	1.83333	3.53333	4.13333	5.7	0	2.4	5.5	1.3	1	0	4.26667	838.512	1377.17	869.867	1739.6	1081.3	1408.15	1821.72	1358.6	237.833	835.3	1170.5	11.5004	12.2644	8.35506	9.68095	11.4831	8.12473	9.0275	11.7457	9.02126	11.5372	10.7361	10.157	10.8083	13.5521	12.8792	11.3766	14.3833	14.0479	11.2555	10.2455	11.4307	11.5601
ENST00000040877	0	0	0	0	0	0	0	0	0	0	0	311.833	520.767	364.8	819.667	336.1	791	945.933	470.467	119.167	256.833	460.333	8.04752	8.72646	6.59303	8.58301	6.71606	8.58756	8.82021	7.6533	8.50516	6.67485	7.94477	16.914	15.8061	18.9843	18.6964	17.5443	20.0284	19.3711	16.7919	16.7431	17.2544	20.2095
ENST00000042381	0.933333	0	NA	NA	NA	NA	NA	NA	NA	NA	NA	323.68	480.825	NA	NA	NA	NA	NA	NA	NA	NA	NA	11.1057	10.7121	NA	NA	NA	NA	NA	NA	NA	NA	NA	16.8678	16.5148	NA	NA	NA	NA	NA	NA	NA	NA	NA
ENST00000046640	16.5667	38.6667	63.8	68.9667	35.4333	96.1333	80.8	37.1667	4.06667	24.3333	41.7333	59.2333	102.3	103.833	210.433	107.1	235.933	293.367	115.267	31.3667	69.8	103.433	6.73765	7.55568	8.27123	9.71225	9.43275	11.2898	12.0568	8.26469	9.86732	7.99555	7.86815	11.0113	11.7717	13.3144	11.9927	15.3103	12.5322	12.4557	11.0507	6.29439	11.7613	11.4992
ENST00000052569	55	59.5333	36.6333	73.1	51.4333	82.5667	93.3333	61.1333	9.46667	34.0333	48.8667	391.367	643.667	520.567	871.467	483.667	914.467	1110.83	667.1	134.367	366.533	496.733	36.005	38.4499	33.5387	32.5306	34.4534	35.3916	36.9238	38.6857	34.1868	33.9581	30.5613	19.9578	19.8619	31.0761	31.3973	22.5037	30.6803	28.8823	24.4278	29.1158	23.8816	30.6243
ENST00000053468	0	0	0	0	0	0	0	0	0	0	0	NA	NA	NA	NA	NA	NA	NA	NA	NA	NA	NA	NA	NA	NA	NA	NA	NA	NA	NA	NA	NA	NA	52.9644	59.0563	74.6833	95.0945	68.2089	79.7558	85.1346	63.6922	104.41	71.0211	87.3257
ENST00000053867	2.81243	0.933333	4.25087	1.26766	2.24852	4.68369	1.13049	2.52271	0.0430645	0	0	44.0545	13.4578	64.5024	30.6384	28.7906	864.692	140.975	246.779	15.6782	0	0	3.10452	0.615789	3.18325	0.876059	1.57094	25.6341	3.58944	10.9621	3.05555	0	0	62.6755	64.0848	40.4772	24.3117	42.4474	37.5492	36.4107	51.2345	12.9361	51.1545	37.08
ENST00000054650	1.73333	3.8	0	4.66667	0	4.07077	0.0519458	1.76667	2.2	0.9	3.6	42.6	82.9	168.333	199.567	68.4	14.8808	15.0397	7.27	21.5667	53.8333	86.9667	7.43	9.38835	20.5608	14.1231	9.23723	1.09184	0.947758	0.79927	10.4028	9.45542	10.1438	17.175	15.6307	11.9292	13.1281	20.0393	7.72135	6.82957	9.89207	15.0339	12.3738	12.3141
ENST00000054666	4.5	6.73333	8.16667	5.86667	1.83333	2.7	13.7333	4.5	2.93333	1.3	2.63333	22.0742	20.6836	25.7199	131.388	41.1935	51.9991	107.901	27.7271	18.472	11.2826	19.03	9.14856	5.56609	7.465	22.0947	13.2192	9.06607	16.1575	7.24358	21.1725	4.709	5.27444	69.6682	67.9614	101.003	96.207	80.0065	74.3089	83.5445	70.5047	75.381	79.4403	86.7786
ENST00000054950	32.7667	43.7333	129.4	191.033	29.6667	125.367	207.867	52.8333	29.7667	26.0667	71.5333	2416.41	3889.28	4685.65	6611.1	3471.8	3676.04	4311.71	2531.53	1103.06	2767.66	4046.77	304.665	318.403	413.726	338.212	338.933	194.978	196.418	201.194	384.626	351.412	341.217	306.069	306.337	349.373	349.031	335.019	268.11	260.276	312.369	324.175	341.636	369.29
ENST00000055077	0	0	0	1.8	0	0	0	0	0	0	0.9	606.567	942.3	808.894	1433.87	740.208	910.081	1093.51	597.676	221.952	546.229	897.06	71.5221	72.1451	66.7951	68.6019	67.5806	45.1435	46.5868	44.423	72.3786	64.8615	70.7381	79.2134	69.7031	68.7183	74.6664	70.0146	52.1721	48.0843	47.3936	79.7714	76.2099	76.8891
ENST00000056217	NA	NA	2.96667	16.3	0.766667	8.8	19.7333	14	0.833333	5.36667	5.26667	NA	NA	349.3	685.4	258.967	495.481	548.429	281.367	93.1	198.633	340.767	NA	NA	6.40771	7.28485	5.25247	5.46002	5.19055	4.64586	6.74453	5.23982	5.96953	NA	NA	11.0157	8.20137	11.4126	8.40623	7.68053	8.33741	6.41789	9.44588	10.366
ENST00000060969	NA	NA	7.60424	7.59701	2.82434	NA	NA	NA	0.640813	6.57862	6.50933	NA	NA	412.508	602.692	343.027	NA	NA	NA	88.8374	274.833	472.024	NA	NA	58.1367	49.2136	53.4517	NA	NA	NA	49.4438	55.6989	63.5273	NA	NA	39.373	43.1101	33.4509	NA	NA	NA	44.4557	31.8063	40.7085
ENST00000061240	NA	NA	40.3667	71.6	35.2	63.9634	59.6672	29.9457	4.93333	11.4333	21.3667	NA	NA	416.139	653.917	265.047	315.274	322.266	202.099	65.4002	155.814	223.991	NA	NA	12.0305	10.9531	8.47191	5.47513	4.80669	5.25891	7.46655	6.47753	6.18375	NA	NA	25.6299	28.8469	16.9928	17.2387	18.4892	12.3356	20.4288	14.8921	15.9537
ENST00000064778	6.6	6.4	16.4667	26.9667	9.36667	15.7	11.7667	7.5	2.46667	8.16667	8.3	56.9667	96.0333	124.467	267.967	84.7	133.467	190.767	82.2	20.4	66.7	78.2667	9.73296	10.6537	14.8925	18.5767	11.2051	9.59292	11.7762	8.85271	9.63924	11.4763	8.94274	4.04735	6.8003	6.66754	6.90176	5.44329	5.46893	5.53729	3.27554	4.30286	3.55489	3.06284
ENST00000066544	2.06926	4.79007	3.36837	6.77452	4.20744	3.62573	2.01455	3.87331	3.14516	2.16573	3.72056	7.50516	9.38868	14.0596	94.3848	36.2501	11.9287	41.965	6.37261	10.6736	8.38719	10.2086	0.380799	0.309312	0.499574	1.94313	1.42414	0.254615	0.769312	0.203814	1.49774	0.428552	0.346395	16.1592	19.9369	29.7389	32.2293	22.6706	33.892	36.6273	21.9501	31.3786	22.2446	32.0292
ENST00000070846	0	0	0	0	0	NA	NA	NA	0	0	0	367.067	621.2	47.2524	318.46	1.03e-16	NA	NA	NA	106.314	62.098	202.781	17.4207	19.1429	1.5705	6.13252	3.8e-18	NA	NA	NA	13.9541	2.9679	6.43604	25.0017	24.5622	12.7753	9.46336	15.3751	NA	NA	NA	4.54766	12.2225	9.18435
ENST00000072644	NA	NA	21.6333	29.5	18.1667	22.6333	24	11.3333	7.13333	15.1667	14.2333	NA	NA	102.867	214.567	121.367	149.3	216.467	105.767	24.6667	62.3333	125.233	NA	NA	9.8224	11.8707	12.8132	8.56378	10.664	9.09036	9.30146	8.559	11.4194	NA	NA	13.6502	14.6385	11.5614	12.8057	14.4573	13.0613	13.6656	12.9831	14.8987
ENST00000072869	3.03333	5.9	11.7333	10.5333	0.966667	24.7333	20.5333	8.43333	2.73333	1	3.86667	38.6667	69.3	93.2333	181.933	51.3667	178.397	268.133	50.08	13.1269	18.4869	45.2075	2.58142	3.00408	4.35898	4.92831	2.65528	5.01031	6.46774	2.1075	2.42367	1.2429	2.01838	22.2841	18.1346	13.3809	12.4744	16.259	14.6686	13.5158	15.6237	15.1206	12.9126	17.0009
ENST00000074304	NA	NA	NA	NA	NA	0.431728	1.0247	0	NA	NA	NA	NA	NA	NA	NA	NA	9.78523	13.8328	0	NA	NA	NA	NA	NA	NA	NA	NA	0.176188	0.213915	0	NA	NA	NA	NA	NA	NA	NA	NA	4.04157	4.28402	2.93016	NA	NA	NA
ENST00000075120	58.2	72.3333	77.8	145.433	59.3333	110.237	131.648	58.8827	27.9667	65.9667	94.9	453.123	609.019	700.714	1403.6	695.577	1820.95	2363.36	1014.22	221.2	568.618	772.08	38.1637	33.3058	41.33	47.9667	45.3613	64.5186	71.9189	53.8452	51.5238	48.2287	43.4876	25.7688	24.7113	39.5597	42.7512	33.345	58.2102	56.6275	38.4052	44.237	31.488	38.1345
ENST00000078429	2.2	6.26667	32.6	72.3	1.33333	23.1333	57.8333	16.4	2.16667	9.26667	9.46667	141.022	186.58	317.937	494.995	172.238	403.724	475.022	228.675	80.1084	131.778	249.622	16.3973	14.0866	25.8893	23.3535	15.5068	19.7482	19.9563	16.7605	25.7605	15.4305	19.4107	60.1812	59.2789	48.5684	41.6479	56.8744	44.5668	40.4786	52.3713	40.1069	57.7132	54.1254
ENST00000078527	NA	NA	0.8	9.63333	3.2	14.5667	9.13333	4.73333	NA	NA	NA	NA	NA	112.133	136.567	77.1	170.867	180.067	88.3333	NA	NA	NA	NA	NA	6.6541	4.69538	5.05853	6.0908	5.51285	4.71811	NA	NA	NA	NA	NA	8.30746	10.0213	8.71029	9.64784	10.1237	10.8935	NA	NA	NA
ENST00000080059	NA	NA	NA	NA	NA	0	0	0	0	0	0	NA	NA	NA	NA	NA	395.633	70.8774	27.2822	27.2774	24.678	43.5877	NA	NA	NA	NA	NA	7.02304	1.0806	0.725669	3.18325	1.04867	1.23002	NA	NA	NA	NA	NA	5.3432	6.3883	6.30583	4.89173	12.4129	3.55752
ENST00000081029	0	0	0	0	0	0	0	0	0	0	0	NA	NA	NA	NA	NA	NA	NA	NA	NA	NA	NA	NA	NA	NA	NA	NA	NA	NA	NA	NA	NA	NA	115.108	127.985	147.148	157.349	142.7	156.364	163.238	135.242	152.194	141.618	164.374
ENST00000083182	NA	NA	27.9229	17.8313	2.93333	26.4085	18.9795	11.4103	1.8	9.28155	4.78453	NA	NA	224.267	438.893	255.404	379.258	435.675	272.007	41.7376	194.279	257.747	NA	NA	11.2189	12.7208	14.1263	11.3967	11.2444	12.2476	8.24534	13.9756	12.3128	NA	NA	16.3394	16.6889	11.5456	14.7915	17.1032	10.162	13.9768	10.038	12.0421
ENST00000084795	0	0	0	0	0	0	0	0	0	0	0	NA	NA	NA	NA	NA	NA	NA	NA	NA	NA	NA	NA	NA	NA	NA	NA	NA	NA	NA	NA	NA	NA	462.29	657.437	236.668	415.312	292.12	374.715	415.455	326.471	373.907	241.894	277.677
ENST00000084798	NA	NA	14.9	39.8	14.9667	27.9333	74.6333	19.5	4.06667	13.0667	21.8333	NA	NA	47.6	75.4	27.5667	81.3333	100.8	51.2333	9.4	20.9	24.1667	NA	NA	4.24124	3.8925	2.71572	4.35328	4.63377	4.10892	3.30758	2.67788	2.05627	NA	NA	9.39157	8.22976	4.59814	10.7644	9.90842	8.13625	7.36757	4.63992	8.93942
ENST00000085068	10.7958	22.5038	20.8581	47.8953	4.43093	16.0631	45.5216	18.0047	5.24017	11.3184	13.7351	86.5724	109.237	113.343	173.248	41.8031	110.172	141.427	74.029	27.2737	58.403	95.4466	16.3236	13.374	14.9665	13.2547	6.10313	8.73902	9.63491	8.79872	14.2223	11.0898	12.0356	22.8041	21.4217	14.2061	13.1359	20.9098	17.004	12.1515	21.7988	21.1169	18.3566	18.4511
ENST00000085079	16.3	40.1	69.1	104.4	23.9667	110.333	142.833	43.7	10.5	4.8	28.5667	131.233	214	548.4	799.667	236.7	788.2	917.667	356.433	118.467	139.467	256.467	9.96972	10.5562	29.1761	24.6496	13.9233	25.19	25.1885	17.0686	24.8899	10.6699	13.0298	89.8205	82.5375	53.5566	34.2928	71.4192	46.5678	53.1825	61.4854	22.124	60.9756	45.8626
ENST00000155674	NA	NA	NA	NA	NA	0	0	0	0	0	0	NA	NA	NA	NA	NA	0	0	0	3.79e-15	0	0	NA	NA	NA	NA	NA	0	0	0	1.11e-15	0	0	NA	NA	NA	NA	NA	11.0499	9.36577	2.49e-27	15.1399	3.75e-28	3.82365
ENST00000155840	0	0	0	2.36667	0	0	0	0	0	0	1.86667	62.4	114.367	147.033	246.967	74.8667	341.233	333.9	120.9	39.4667	44.7667	73.2	3.85821	4.59152	6.36661	6.19588	3.58424	8.87579	7.45928	4.71203	6.74871	2.78745	3.02679	13.9269	11.7548	8.40018	6.00615	8.65483	9.07891	8.29961	7.5251	5.1124	7.27225	5.54532
ENST00000156109	0	0	0	0	0	0	0	0.966667	0	0	0	446.567	806.7	891.733	1200.13	614.933	1299.53	1491.7	888.433	191.633	485.367	727.833	39.1885	45.9663	54.8022	42.7331	41.7837	47.9748	47.2969	49.1447	46.5084	42.8936	42.7143	37.5088	33.7204	25.383	27.2292	35.3653	29.7371	28.328	38.8442	24.816	33.699	31.2071
ENST00000156471	NA	NA	32.7667	42.4	10.3667	36.5333	33.8667	19.7667	4.1	10.0333	33.5	NA	NA	1547.2	2971.8	1525.1	2576.83	3150.87	2115	408.467	1051.17	1676.7	NA	NA	30.5217	33.9667	33.2641	30.536	32.0686	37.5545	31.8212	29.819	31.5861	NA	NA	35.652	37.5317	27.775	36.098	35.7968	27.4221	32.7351	27.5401	33.8231
ENST00000157812	0.144759	2.74833	0	1.06223	0	0.361819	2.17383	0.599203	0.149252	0.0409093	0.913137	1333.32	2367.74	1979.2	3223.69	1750.45	3114.49	3185.18	2174.36	572.656	1481.65	2041.78	133.202	153.591	138.471	130.675	135.404	130.893	114.971	136.927	158.219	149.064	136.413	92.0322	100.085	104.101	99.8036	108.09	103.81	100.717	110.162	86.171	112.191	112.179
ENST00000158771	NA	NA	0	0	0	0	0	0	0	0	1.13333	NA	NA	20.698	55.3944	13.3319	33.2	55.1584	24.6717	5.60653	17.593	18.0413	NA	NA	2.52812	3.92019	1.80044	2.43597	3.47592	2.71243	2.70434	3.09009	2.10434	NA	NA	10.0179	12.427	11.2539	12.377	12.2521	9.34557	11.4728	9.91432	11.5311
ENST00000160827	0	0	1.4	0.466667	0	0.533333	0.0666667	0.266667	0	0.3	0.266667	1307.93	1895.13	2308.6	3423.5	1501.73	3598.37	3896.83	1814.6	512.633	1086.4	1650.23	82.2056	77.3413	101.615	87.307	73.0828	95.1427	88.4926	71.8914	89.1069	68.7633	69.3635	82.6149	81.274	66.3881	61.6945	76.7654	61.6499	58.532	70.9486	64.322	73.031	75.1682
ENST00000161863	7.83333	12.8333	11.8333	32.1333	7.53333	13.1	19.9667	9.93333	4.1	2.93333	9.83333	451.1	807.367	620.001	1264.12	708.987	1070.11	1498.65	890.092	162.301	435.436	641.736	13.1954	15.3348	12.7009	15.0039	16.0581	13.1684	15.8391	16.4122	13.1299	12.827	12.5538	11.9398	13.3583	17.751	19.5757	14.528	19.3417	19.6108	14.5553	14.4264	13.3032	16.1658
ENST00000162044	0	0	0	0	0	1.03333	0	0	0	0	0	256.633	397.667	83.7314	0	0	528.84	601.058	226.935	73.9704	198.086	332.396	22.3801	22.5177	5.11362	0	0	19.4012	18.9384	12.4747	17.84	17.3962	19.3854	24.6064	22.6346	7.23424	14.4075	21.3321	12.4843	13.3022	15.6943	13.136	19.8791	20.0387
ENST00000162330	3.73333	3.43333	5.8	5.93333	0	2	22.4333	8.5	0	2.73333	8.4	97.7453	133.375	55.1427	138.696	25.2473	49.0167	373.178	114.523	0	36.0573	139.016	4.69751	4.16199	1.85589	2.70458	0.939493	0.990992	6.47988	3.46934	0	1.74508	4.46792	26.561	27.1868	18.1917	16.9818	32.7244	15.709	10.238	23.1663	14.0603	21.6263	25.8311
ENST00000162391	NA	NA	90.8333	145.667	55.2667	134.867	173.7	67.8667	18.3	39.0333	67.4667	NA	NA	107.352	202.733	96.3	160.167	196.067	106.4	29.7	49	88.5333	NA	NA	5.47296	5.9884	5.42819	4.90511	5.1571	4.88252	5.97953	3.59227	4.31021	NA	NA	4.40399	2.27968	4.33295	3.46577	4.63222	4.59416	1.26049	3.3975	2.37665
ENST00000162749	80.0333	135.2	166.867	326.067	98.4333	252.267	345.533	136.2	27.1333	90.3	141.033	447.067	647.9	1234.07	2104	745.6	1874.93	2127.13	948.067	261.067	468.167	762.7	41.0391	38.6179	79.3332	78.3671	52.9954	72.4044	70.5504	54.8586	66.2774	43.2789	46.8219	82.67	86.9684	73.0346	62.46	84.7238	72.3756	80.3673	74.6184	45.5151	71.2525	67.1441
ENST00000163416	0.233333	5.13333	3.73333	20.1667	0	7.96667	21.2667	5.66667	0.766667	4.76667	6.93333	314.7	488.567	443.567	843.033	442.367	805	964.3	542.633	137.333	287.867	467.533	17.996	18.1409	17.7635	19.5608	19.587	19.3655	19.9237	19.5599	21.7192	16.5776	17.8797	23.3771	23.8727	29.4473	34.9105	22.6735	37.1787	40.7447	26.9162	33.6483	26.585	26.8789
ENST00000164024	NA	NA	NA	NA	NA	2.06667	6.26667	3.8	NA	NA	NA	NA	NA	NA	NA	NA	159.233	211.467	68.5333	NA	NA	NA	NA	NA	NA	NA	NA	0.846363	0.965361	0.545822	NA	NA	NA	NA	NA	NA	NA	NA	4.0262	3.39334	4.16426	NA	NA	NA
ENST00000164227	1.16667	0.833333	NA	NA	NA	5.76667	9.8	0	2.86667	0	0	26.1179	68.5397	NA	NA	NA	178.889	182.057	76.9631	26.9691	34.0355	82.5082	2.40279	4.09427	NA	NA	NA	6.92337	6.05152	4.46315	6.86173	3.15328	5.07628	10.8487	14.1611	NA	NA	NA	4.77498	6.12217	7.03143	2.02554	8.12763	6.50438
ENST00000164305	24.4801	35.3018	43.0732	73.8005	60.1136	70.6271	106.158	48.0049	10.6892	32.7604	63.9885	53.8	100.467	93.2667	179.97	66.1111	172.233	259.5	119.5	24.9667	49.8	82.0667	4.0577	4.92011	4.92623	5.50759	3.86081	5.46473	7.07154	5.68127	5.20771	3.78249	4.13936	11.1949	13.8255	14.1448	16.0124	10.3095	19.5993	20.1013	15.6641	16.8262	14.3202	19.488
ENST00000165698	NA	NA	NA	NA	NA	5.1	17.2667	3.76667	NA	NA	NA	NA	NA	NA	NA	NA	139.033	114.133	56.9333	NA	NA	NA	NA	NA	NA	NA	NA	12.1203	8.54536	7.43679	NA	NA	NA	NA	NA	NA	NA	NA	8.02003	6.60459	5.97596	NA	NA	NA
ENST00000166139	2.43333	3.73333	2.7	4.03333	0	5.6	7.93333	0.466667	0.833333	0.0666667	1.36667	876.4	1357.77	2192.5	3083.97	942.667	2736.52	2941.68	1052.22	419.257	605.014	908.978	138.96	139.787	243.454	198.408	115.731	182.532	168.524	105.165	183.847	96.6056	96.385	273.603	256.96	160.898	160.877	225.712	130.977	120.93	190.795	138.407	205.891	195.019
ENST00000166345	11.6	26.0667	50.1351	59.1219	13.9481	52.2419	49.8406	29.6654	9.86667	7.38317	21.194	759.864	1308.65	1404.05	2287.16	1056.36	2802.57	3234.11	1610.68	393.682	824.912	1279.06	73.4578	82.145	95.055	89.7143	79.0713	113.976	112.963	98.1501	105.253	80.3084	82.6916	118.727	122.221	100.386	105.123	117.466	144.286	147.938	136.818	113.445	126.176	122.851
ENST00000166534	NA	NA	0.856767	2.56039	3.185	6.04755	13.1973	5.31833	NA	NA	NA	NA	NA	66.938	310.653	183.128	319.173	483.386	262.3	NA	NA	NA	NA	NA	3.66091	9.84383	11.0735	10.4859	13.6395	12.9123	NA	NA	NA	NA	NA	6.06444	2.41922	5.89662	6.93595	5.00298	5.52658	NA	NA	NA
ENST00000168216	0.766667	2.16667	3.73333	3.1	1.83333	0.7	3.8	2.23333	0	0.266667	1.7	2225.2	3441.2	2706.21	4418.56	2227.59	4191.7	4554.68	2859.46	819.233	2070.6	3030.63	355.515	356.989	302.79	286.439	275.569	281.73	262.921	287.974	361.98	333.147	323.811	299.152	270.109	253.8	226.428	265.222	206.068	180.406	259.637	222.04	257.974	241.557
ENST00000170168	0.9	2.96667	2.66667	5.56667	0.8	2.33333	2	0.966667	1.06667	5.16667	0	43.7667	65.3	92.3	265.8	63.5667	187.633	238.8	93.9705	35.945	45.6643	56.6117	1.49921	1.45241	2.21417	3.69434	1.68599	2.70385	2.95551	2.02904	3.40523	1.57524	1.29686	13.6973	14.125	8.68441	5.85774	11.7545	5.94645	6.3627	10.2987	4.36427	10.6638	8.81679
ENST00000170447	0.0452723	0.0141807	0.181235	2.8718	0	7.19909	3.53666	0.0584429	0	0.0124065	1.12001	8.98565	19.5861	32.9273	74.1551	44.656	51.8804	93.2456	33.3333	6.5713	19.848	32.2949	0.901994	1.27661	2.31474	3.02036	3.47089	2.19084	3.38191	2.10917	1.82429	2.00642	2.16799	19.3069	18.7325	22.4667	23.4366	18.0968	24.5366	22.6781	20.4124	22.2379	17.9345	22.6616
ENST00000170564	NA	NA	0	0	0	2.33333	0	0	0	0	0	NA	NA	214.4	305.167	151.2	241.5	359.333	218.733	44.3333	118.667	206.9	NA	NA	6.74358	5.56127	5.25815	4.56295	5.83111	6.19255	5.50672	5.36727	6.21447	NA	NA	8.16647	6.3949	7.96668	7.50148	8.02915	7.83665	6.00124	9.14269	8.97703
ENST00000170630	NA	NA	NA	NA	NA	0	0	0	0	0	0	NA	NA	NA	NA	NA	86.2466	6.63737	25.8372	5.79755	2.91e-11	6.31e-11	NA	NA	NA	NA	NA	1.87269	0.123778	0.84061	0.827565	1.51e-12	2.18e-12	NA	NA	NA	NA	NA	2.2795	1.28541	1.2848	0.0004236	0.234936	0.00863352
ENST00000171111	NA	NA	NA	NA	NA	NA	NA	NA	1.10881	8.0316	6.67722	NA	NA	NA	NA	NA	NA	NA	NA	6.51767	48.5034	41.6081	NA	NA	NA	NA	NA	NA	NA	NA	1.20723	3.27139	1.86362	NA	NA	NA	NA	NA	NA	NA	NA	6.18074	6.61612	5.84979
ENST00000171887	NA	NA	5.03731	6.18541	2.33945	4.11859	5.84968	0.965089	2.09706	1.6991	4.58185	NA	NA	390.642	709.907	191.859	302.168	368.72	109.918	96.2646	150.33	306.059	NA	NA	6.59646	6.94553	3.58203	3.06509	3.2123	1.67067	6.41942	3.65037	4.93531	NA	NA	6.98632	4.16493	7.9542	7.60122	8.17118	7.26466	2.82523	6.89869	6.09029
ENST00000173527	0	0	0	0	0	0	0	0	0	0	0	190.6	257.533	249.7	467.067	230.7	605.833	559	338.8	46.5282	167.753	253.295	26.6834	23.4104	24.481	26.5314	25.0077	35.6801	28.2755	29.898	18.0146	23.6505	23.7145	26.2762	28.6869	22.7046	21.591	28.39	30.6603	33.0367	25.7783	25.4791	26.264	24.4888
ENST00000174618	NA	NA	14.4333	25.6667	10.0667	15.4333	22.9333	13.0667	0	3.63333	9.1	NA	NA	233.667	323.8	110.833	262.1	313.167	150.967	40.6667	77.6667	137.667	NA	NA	11.7492	9.43325	6.16167	7.91667	8.12412	6.83255	8.07512	5.61574	6.61028	NA	NA	3.20248	1.87162	6.15312	3.2511	4.24454	4.18989	1.56847	6.03032	3.62548
ENST00000175091	54.3333	105.567	75.5667	111.967	49.9333	111.5	147.3	92.1	15.4667	49.9667	51.5667	1478.73	2333.23	2690.77	4844.33	2075.73	4492.5	5742.47	2665.2	598.133	1269.83	2190.9	264.523	271.012	337.087	351.618	287.51	338.078	371.152	300.528	295.911	228.756	262.1	77.0403	97.2446	97.921	96.6813	78.7569	96.5408	120.905	91.0817	63.4048	69.9263	66.8496
ENST00000175756	NA	NA	NA	NA	NA	0	5.26667	0	0	0	0	NA	NA	NA	NA	NA	175.5	194.9	60.2333	20.0333	33.4667	52.5667	NA	NA	NA	NA	NA	6.70379	6.39411	3.44752	5.03073	3.06022	3.19205	NA	NA	NA	NA	NA	8.90521	8.0889	8.43682	5.77064	9.04026	8.01468
ENST00000176763	NA	NA	0.933333	1	2.4	2.06667	2.96667	1.86667	0	2.73333	0.9	NA	NA	319.133	521.067	188.733	321.855	375.024	255.027	61.5619	141.384	189.898	NA	NA	9.6545	9.13319	6.31279	5.84899	5.85335	6.94438	7.35474	6.15058	5.486	NA	NA	9.51587	9.03018	11.6538	8.13081	8.43589	10.1356	6.80679	8.72845	8.24568
ENST00000177742	0	0	0	0	0	0	0	0	0	0	0	16.5	31.8	28.3333	48.9667	18.7667	38.9	56.5667	28.2667	8.43333	8.26667	19.7	3.05609	3.82441	3.67511	3.67998	2.69138	3.031	3.78549	3.30017	4.31986	1.54192	2.44016	22.998	34.275	17.5772	21.6358	18.0133	18.2352	17.9354	35.8768	23.7342	24.2702	22.1378
ENST00000179259	0	2.16667	0	1.6	0	0.733333	2.3	0.8	0.866667	0.666667	0	414.967	642.767	714.167	1215.3	606.1	809.567	790.1	654.233	128.6	392.3	556.967	64.0965	64.4659	77.2523	76.1671	72.4889	52.6051	44.0943	63.6992	54.9352	61.0225	57.5334	30.0282	29.3188	45.9369	43.6737	36.9733	34.9544	38.7245	29.5154	34.0486	28.5658	34.5921
ENST00000181839	NA	NA	50.8023	60.8168	34.5039	100.802	105.686	40.7186	17.4813	34.3936	40.38	NA	NA	118.937	124.103	79.3742	185.778	222.876	92.6092	38.554	82.5804	88.794	NA	NA	2.30441	1.39315	1.70034	2.16222	2.22789	1.61505	2.94991	2.3008	1.64287	NA	NA	4.00321	5.13135	4.47416	5.00032	4.20745	5.67446	4.24215	4.66678	5.1174
ENST00000182527	0	0	0	0	0	0	0	0	0	0	0	160.867	218.967	294.967	485.5	197.8	246.833	276.467	201.4	60.2667	131.733	235.867	18.1502	16.0417	23.3067	22.2264	17.2802	11.7159	11.2704	14.3237	18.8054	14.968	17.7972	29.6231	27.2629	30.462	26.2937	25.961	20.5321	21.4968	21.195	22.0729	27.3107	25.274
ENST00000184266	1.4	2.8	5.5	4.16667	0.0666667	3.83333	13.0667	1.66667	2.26667	0.6	0.7	1117.93	1757.01	1210.82	2765.13	1354.73	2255.62	2598.82	1433.05	360.857	1000.38	1407.34	359.965	367.348	273.035	361.265	337.759	305.539	302.345	290.863	321.345	324.387	303.051	145.137	167.333	187.32	178.22	146.643	183.691	189.189	157.243	183.121	134.024	152.624
ENST00000184956	NA	NA	0	0	0	0	0	0	0	0	0	NA	NA	277.1	524.633	251.6	560.867	704.4	385.433	70.3	183.6	318.533	NA	NA	6.87227	7.53861	6.89906	8.35577	9.01304	8.60404	6.8852	6.54781	7.54392	NA	NA	7.82849	8.86984	8.60038	10.5139	10.4016	9.10386	7.32107	8.35361	8.79579
ENST00000185150	4.21127	4.06667	0.226024	2.73936	0.385503	3.37543	4.13266	1.02418	0.998747	0.899905	1.26723	272.367	398.2	114.047	364.009	210.918	331.422	310.381	258.403	54.1831	108.42	208.102	23.5558	22.3615	6.90751	12.7738	14.1242	12.0581	9.69882	14.0871	12.9598	9.44286	12.0362	39.9533	38.3478	37.1793	42.4252	33.9612	37.316	45.3786	30.5723	37.5771	28.0753	33.6301
ENST00000186436	NA	NA	38.9333	32.2333	5.66667	27.0333	46	19.6667	5.03333	20.6333	15.7667	NA	NA	597.4	991.333	518.367	576.8	805.667	648.433	119.367	393.433	634.6	NA	NA	9.29535	8.937	8.9177	5.39124	6.46761	9.08144	7.33468	8.80301	9.42929	NA	NA	12.5517	12.2738	11.5854	10.0615	10.8065	10.0959	7.99738	10.9748	13.3471
ENST00000187762	NA	NA	NA	NA	NA	0	0	0	NA	NA	NA	NA	NA	NA	NA	NA	33	42.3333	32.4	NA	NA	NA	NA	NA	NA	NA	NA	1.93703	2.13418	2.84967	NA	NA	NA	NA	NA	NA	NA	NA	4.51996	3.79591	3.91103	NA	NA	NA
ENST00000189444	16.7	44.0667	14.1204	30.4821	9.20866	35.959	21.0692	21.3142	1.04758	16.1692	22.1444	496.067	807.067	629.297	983.735	565.397	1144.97	1062.06	490.862	79.9987	399.782	638.226	23.0721	24.3732	20.4972	18.5647	20.3614	22.4025	17.8474	14.3909	10.2901	18.725	19.8514	28.9433	26.8143	19.2686	13.727	28.3378	16.5988	16.887	19.6888	8.88785	27.3014	19.5116
ENST00000190983	8.0586	13.214	16.9406	26.9191	10.2687	35.9176	45.8977	12.1032	0.314954	2.29331	4.16461	331.279	446.903	867.304	1307.41	175.257	2348.76	2176.39	374.911	121.235	209.523	226.438	55.2472	48.3933	101.293	88.4691	22.6308	164.782	131.139	39.4117	55.9158	35.1883	25.2544	93.011	78.1094	45.5079	44.5423	45.8554	79.7009	84.5835	49.6273	26.7142	40.2514	43.0911
ENST00000191018	0.431661	2.76292	1.20036	4.94611	0.590848	5.81176	1.84341	1.40407	0	0	0.923475	427.496	512.451	734.307	2170.2	424.393	1788.78	1544.57	740.222	183.679	234.365	497.712	37.2029	28.957	44.7522	76.6317	28.5969	65.4872	48.5661	40.6058	44.2071	20.5394	28.9663	14.5502	21.4867	24.5936	12.7225	9.35811	24.082	39.0405	24.6538	8.94487	20.9831	9.32704
ENST00000192788	6.6	17.4667	8.1	4.46667	10.3	9.36667	8.03333	5.23333	1.03333	10.3333	5.6	168.7	258.433	201.633	436.133	187.967	346.1	488.867	224	70.8333	129.6	228.233	4.90051	4.8745	4.10185	5.14054	4.22779	4.22943	5.13093	4.10161	5.69053	3.79125	4.43379	15.2723	15.0017	11.4645	10.5726	12.5866	13.8186	13.9267	12.4844	9.94315	12.6469	13.2416
ENST00000193322	NA	NA	1.13333	8.13333	0	7.46667	2.5	0.266667	0	0	1.76667	NA	NA	275.703	353.924	123.402	343.3	360.972	170.065	53.7757	92.4288	137.453	NA	NA	24.1256	17.944	11.9392	18.0457	16.2966	13.3949	18.5832	11.6306	11.4861	NA	NA	36.7271	38.5145	28.0631	30.1304	30.2096	24.1333	28.5087	23.8876	27.2674
ENST00000193403	15.1987	22.0504	18.8309	52.4407	14.4762	28.4363	40.5354	11.8953	8.16598	5.37259	20.6489	238.674	345.768	420.752	1141.94	248.505	602.456	840.852	268.557	191.172	158.954	336.059	11.1878	10.524	13.812	21.7193	9.01944	11.88	14.2409	7.93515	24.7829	7.50344	10.5348	27.568	34.5439	30.1711	32.4927	30.1234	35.2701	33.8022	31.8639	21.754	33.5343	27.7317
ENST00000194118	0.339556	2.0301	0.83283	5.9447	0.28969	2.87828	10.411	1.72957	0.275433	1.4415	2.31238	164.816	278.364	364.307	563.75	279.322	543.899	619.9	298.175	68.368	170.448	263.128	13.3703	14.6626	20.6966	18.5563	17.545	18.5615	18.1694	15.2473	15.3385	13.9246	14.275	25.64	26.3811	18.4179	19.421	22.7251	18.2512	18.2321	21.577	13.0964	20.2809	19.9525
ENST00000194214	6.74619	12.4527	7.33886	18.8102	3.12917	17.6836	19.3458	9.25701	3	5.72403	6.94629	528.438	808.408	442.095	881.805	611.499	829.935	1133.69	730.125	130.808	452.399	716.082	152.551	151.533	89.3777	103.29	136.686	100.791	118.249	132.862	104.435	131.521	138.247	30.8251	33.9341	38.0723	52.3236	25.1114	50.4674	65.6521	39.2207	53.0701	34.1417	33.2534
ENST00000194530	NA	NA	6.20795	16.1362	0.500107	5.24617	10.5999	0	5.3	0	4.86812	NA	NA	35.4694	86.6676	19.579	15.328	43.2328	0	9.9	0	15.5521	NA	NA	2.48154	3.51314	1.51451	0.64419	1.56052	0	2.73527	0	1.03905	NA	NA	15.8367	10.1234	2.72932	9.36599	11.2016	5.69909	10.1294	3.20024	3.57092
ENST00000196061	0	0	0	0.677897	0	0.0606705	0.572406	0.170925	0	0	0.195809	1097.02	1556.88	2849.76	4247.15	1657.07	3011.57	3884.2	1867.05	607.013	1188.43	1983.02	63.0774	58.126	114.752	99.0877	73.7746	72.846	80.6937	67.6696	96.5262	68.8147	76.2529	82.181	72.6566	77.5186	62.8511	83.3734	55.3172	56.5032	69.9864	42.8351	77.0611	65.7358
ENST00000196371	3.23333	3.63333	6.76667	16.2333	6.66667	5.43333	14.3	6.5	0	1.86667	4.73333	1050.04	1504.19	1078.84	2119.61	1370.2	2142.87	2618.66	1764.61	341.6	932.848	1529.46	84.3641	78.4711	60.7015	69.0991	85.2398	72.4271	76.0171	89.368	75.903	75.4769	82.1788	66.3691	68.1032	75.4133	78.76	62.9726	99.0473	96.0445	77.8794	89.5256	69.9039	82.9898
ENST00000196482	NA	NA	NA	NA	NA	3.1	2.33333	0.0666667	0.633333	0.533333	0.666667	NA	NA	NA	NA	NA	207.325	229.848	90.0632	37.5204	48.6815	79.5549	NA	NA	NA	NA	NA	6.59001	6.27482	4.28952	7.84037	3.7042	4.01992	NA	NA	NA	NA	NA	7.5346	6.70662	9.45031	6.75639	9.79234	10.4572
ENST00000196551	0	0	0	0	0	0	0	0	0	0	0	NA	NA	NA	NA	NA	NA	NA	NA	NA	NA	NA	NA	NA	NA	NA	NA	NA	NA	NA	NA	NA	NA	1576.06	1443.41	1553.76	1581.98	1523.14	1242.42	1073.93	1326.35	1419.53	1385.76	1227.23
ENST00000197268	NA	NA	NA	NA	NA	0	0	0	NA	NA	NA	NA	NA	NA	NA	NA	215.667	252.6	131.533	NA	NA	NA	NA	NA	NA	NA	NA	6.09592	6.13218	5.57081	NA	NA	NA	NA	NA	NA	NA	NA	6.39643	6.65675	6.20606	NA	NA	NA
ENST00000198767	0	0.933333	0	2.66667	0	3.96667	0	0	0	0.00235192	0	137.665	239.736	16.2742	32.1928	7.0796	157.038	353.743	130.87	6.5762	1.29699	3.90393	8.83827	9.99382	0.731701	0.838617	0.351931	4.24132	8.20558	5.29618	1.16763	0.0838551	0.167616	22.7642	24.6986	27.2785	31.4189	26.7428	24.0954	27.8376	23.551	30.5448	25.9492	31.7586
ENST00000199320	8.2	20.0333	19.0333	43.1	10.2667	2.64131	6.41977	1.59341	1.71491	1.18955	3.16571	433.233	601.8	392.867	862.033	604.9	145.454	211.953	163.714	48.2677	110.558	191.509	57.754	52.0917	36.6773	46.6281	62.4382	8.15717	10.2089	13.7571	17.7953	14.8424	17.0733	46.2342	42.8152	44.1171	50.5649	52.5458	33.0206	36.8823	25.7692	30.7118	27.7341	35.1793
ENST00000199389	13.2349	17.6793	10.7397	21.5243	13.4633	15.8755	29.3797	13.7683	1.64383	8.81674	8.71616	590.026	947.465	933.748	1960.39	855.075	1992.04	2346.63	1056.58	283.105	590.677	933.248	39.141	40.8112	43.3792	52.7675	43.9209	55.592	56.245	44.1817	51.9395	39.4604	41.4026	103.538	111.891	105.443	80.6714	94.6165	143.208	169.177	111.41	73.4224	104.543	105.608
ENST00000199448	NA	NA	1.24976	11.3176	0.368413	33.7333	58.8	27.7	5.86667	20.4	30.1	NA	NA	3.50873	39.7916	3.792	78.9278	107.407	94.9563	9.98506	41.8567	63.5654	NA	NA	0.45714	3.00374	0.546239	6.1772	7.21968	11.1356	5.13744	7.84193	7.90858	NA	NA	12.289	11.4944	10.1989	8.7841	8.55881	11.6815	8.75141	12.1573	13.4934
ENST00000199706	0	0	0	0	0	0	0	0	0	0	0	NA	NA	NA	NA	NA	NA	NA	NA	NA	NA	NA	NA	NA	NA	NA	NA	NA	NA	NA	NA	NA	NA	128.255	110.861	93.8675	98.4491	110.701	83.4132	68.5312	104.741	104.436	111.112	123.966
ENST00000199814	4.61948	11.9026	6.61751	5.65912	3.88922	8.84559	14.7712	14.4111	0	3.60484	11.8239	375.256	674.911	20.8151	61.3394	11.3792	920.152	1090.08	596.665	146.978	373.429	547.846	37.3109	43.5722	1.44937	2.47463	0.876046	38.4877	39.1602	37.3955	40.4155	37.3909	36.4281	29.3816	34.8117	20.496	21.4047	28.82	26.9779	31.7413	30.8699	23.767	28.0004	26.3539
ENST00000200135	NA	NA	0	0.766667	0	3.6	3.4	2.76667	0	1.9	0.933333	NA	NA	417.5	895.933	517.167	606	877.9	645.333	138.4	361.2	570.233	NA	NA	15.6907	19.509	21.4898	13.6811	17.0224	21.8303	20.5409	19.5206	20.4653	NA	NA	16.1385	17.818	13.5689	15.7515	17.5385	12.8503	18.3981	13.2406	17.9291
ENST00000200453	19.4333	47.5333	24.6667	36.9333	36.7667	61	80.7333	52.2333	10	14.0667	55.2	38.7	43.9333	92.5667	121.7	51.6667	147.8	171.667	73.7	15.2	45.7333	51.1	2.39992	1.76903	4.02006	3.06225	2.48087	3.8558	3.84638	2.88094	2.60687	2.85608	2.11922	11.59	12.4	13.2779	11.7826	14.9717	14.6829	12.6473	13.1681	10.1331	14.2004	11.5196
ENST00000200457	8.9	26.4667	18.0333	40.3	13.7333	40.9667	52.6	18.5333	5.06667	8.83333	14.5667	308.694	545.063	484.545	1270.68	578.626	966.412	1042.11	504.08	157.651	326.734	602.258	27.0894	31.058	29.7781	45.245	39.3167	35.677	33.0419	27.8838	38.261	28.8747	35.3447	58.8379	49.0921	52.7592	43.76	59.7188	34.4954	32.5583	53.7385	36.6201	53.2805	60.8746
ENST00000200639	18.1664	37.8952	36.704	48.9441	14.1495	60.2607	72.6369	33.9429	6.99116	22.3516	17.3475	956.009	1425.67	1794.11	3065.82	1603.36	2586.65	3414.62	2065.71	420.264	1087.23	1779.9	97.3667	94.2808	127.964	126.695	126.44	110.825	125.652	132.616	118.375	111.512	121.231	26.6094	32.3412	40.1496	38.9414	36.7478	45.7423	49.1432	38.8302	25.9767	35.2571	32.4154
ENST00000200652	NA	NA	10.8	8.36667	11.2	8.7	14.2333	4.5	3.66667	6.63333	13	NA	NA	212.164	370.995	192.403	277.658	333.992	172.924	55.3879	175.256	249.869	NA	NA	11.2671	11.4152	11.2972	8.85759	9.15094	8.26584	11.6159	13.3836	12.6716	NA	NA	11.4133	10.2021	13.0496	8.69512	7.66491	10.6537	10.8677	13.8036	15.247
ENST00000201031	34.2667	60.6333	44.2667	80.2667	15.9	82.9	115.367	41.4333	10.7333	41.1333	55.1	173.2	316.067	268.3	461.5	204.8	380.633	434.667	271.467	74.4	159	276.533	16.0754	19.0479	17.4392	17.3799	14.718	14.8619	14.5764	15.8822	19.0974	14.8615	17.1645	14.5369	16.5079	9.05515	10.0969	10.6843	9.67896	11.5455	11.245	8.51452	12.1013	11.6835
ENST00000202017	5.6	29.7333	4.7	23.8	4.73333	8.76667	7.93333	16.0333	5	2.76667	8.4	444.367	641.067	417.8	877.067	453.6	820.667	989.9	663.433	136.133	445.167	590.9	138.812	130.03	91.3997	111.168	109.715	107.847	111.726	130.636	117.608	140.042	123.444	43.5054	38.0201	33.7555	26.5278	37.5372	32.0957	41.4298	42.9622	26.2505	39.2003	41.9341
ENST00000202028	NA	NA	NA	NA	NA	0.285446	1.12971	1.37309	NA	NA	NA	NA	NA	NA	NA	NA	211.98	251.696	84.2435	NA	NA	NA	NA	NA	NA	NA	NA	4.78569	4.88036	2.84979	NA	NA	NA	NA	NA	NA	NA	NA	11.0416	15.986	9.80502	NA	NA	NA
ENST00000202773	0	0	0	0	0	0	0	0	0	0	0	NA	NA	NA	NA	NA	NA	NA	NA	NA	NA	NA	NA	NA	NA	NA	NA	NA	NA	NA	NA	NA	NA	1516.4	1760.54	1802.44	1874.88	1455.96	1712.12	1887.61	1439.71	2264.46	1546.27	1735.91
ENST00000202816	1.9	0.7	2.8	1.86667	1.13333	0	0.8	0.6	0	0.6	1.1	635.1	1114.8	445.664	809.692	559.467	674.671	909.546	813.574	131.716	561.009	766.836	31.2027	35.5634	15.3338	16.1411	21.2829	13.9443	16.1456	25.1958	17.8969	27.7569	25.1955	12.5731	12.2218	15.8861	15.3841	11.3859	18.7595	18.981	12.9518	17.9974	13.807	15.4694
ENST00000202834	7.64724	27.3367	57.4053	45.8421	13.4504	51.5921	58.0419	15.452	8.02701	12.6576	23.5534	41.796	128.939	137.38	162.989	55.441	141.015	137.65	52.6535	28.4051	47.3511	64.9869	14.4591	28.963	33.2827	22.8784	14.8505	20.5222	17.2053	11.4819	27.1762	16.4963	15.0349	33.3609	33.6353	37.9476	49.0759	44.8592	38.2351	41.3793	31.3694	39.9558	28.9043	31.6358
ENST00000203001	7.63333	1.6	3.4	13.9667	0.9	12.0667	11.6	4.43333	1.73333	1.96667	1.8	417.1	640.467	488.333	899.433	575.533	708.467	888.533	602.767	121.3	445.433	536.367	35.0591	34.9553	28.7454	30.6756	37.4574	25.0515	26.9845	31.9367	28.1975	37.7046	30.1503	22.0017	21.6771	27.9259	23.7566	21.8569	26.0162	26.3399	22.5414	24.3899	23.9271	29.6966
ENST00000203166	NA	NA	NA	NA	NA	0	0	0	0	0	0	NA	NA	NA	NA	NA	824.567	794.1	318.467	93.9667	163.867	294.867	NA	NA	NA	NA	NA	22.9024	18.9433	13.2539	17.1579	10.8954	13.0196	NA	NA	NA	NA	NA	17.0854	14.5938	21.0829	13.4948	20.6968	19.5466
ENST00000203407	1.26667	0	0	6.16667	0.266667	0.4	10.0333	1.06667	0.666667	0.133333	0	3339.5	5162.3	6853.47	10120.3	4214.7	11334.3	11760.7	5762.27	1449.17	3253.63	4807.33	290.621	291.705	417.683	357.356	284	414.949	369.792	316.096	348.78	285.144	279.782	316.921	318.631	271.884	263.818	299.521	266.364	256.985	290.259	257.511	311.876	290.881
ENST00000203630	7.30078	8.69793	6.53475	33.1775	1.14889	25.612	30.0722	6.84271	4.5485	2.22819	5.42803	5.36439	7.6656	9.29083	45.6262	1.60348	25.8422	41.7097	8.43064	6.36216	3.26771	4.59704	0.901802	0.836744	1.0938	3.11221	0.208719	1.82757	2.53342	0.893371	2.95791	0.553204	0.516819	33.6177	26.3388	23.6182	18.1767	35.3872	20.5306	14.1234	27.3666	11.3865	29.2747	32.3111
ENST00000204517	25.5	29.6	13.6	27.2333	21.0333	33.2667	51.2667	19.0333	4.5	24.2667	34.2667	151.668	278.055	461.286	462.05	276.769	505.596	637.574	290.363	107.267	265.6	445.367	18.7277	22.2934	39.8889	23.1495	26.4615	26.2632	28.4446	22.6002	36.6306	33.027	36.7771	24.8522	20.7186	17.5211	16.0314	24.1423	18.9703	19.1095	26.8856	20.0648	26.0387	22.2102
ENST00000204549	0	0	0	0.0333333	0	0	0	0	0	0	0	166.867	260.933	215.067	478.947	148.515	384.922	423.893	162.841	40.6924	136.672	195.422	14.3722	14.5928	12.9724	16.738	9.90447	13.947	13.1914	8.84093	9.69294	11.8545	11.2564	16.8111	16.3263	17.8397	14.1046	20.1298	16.5187	12.598	17.5003	15.6781	19.4932	18.4845
ENST00000204566	26.9527	31.6178	36.894	1.20456	24.4219	50.3861	60.6155	24.1741	21.577	16.7245	0.694205	194.184	202.346	217.98	8.14916	182.389	329.994	335.745	156.181	143.717	107.163	5.14522	26.3054	17.7984	20.6795	0.447928	19.1309	18.8058	16.4332	13.3364	53.8429	14.6193	0.466128	27.0203	19.4033	39.8046	47.2087	34.0266	28.7584	17.87	28.4571	28.5076	28.9646	18.0983
ENST00000204679	0	0.366667	NA	NA	NA	0	1.8	0	0	0	0	29.5667	47.1333	NA	NA	NA	88.7667	121.067	65.4	15.9	36.5	64.9667	4.04456	4.18651	NA	NA	NA	5.10826	5.98374	5.63932	6.01526	5.0282	5.94332	15.6526	11.9854	NA	NA	NA	9.28355	9.90215	10.4217	5.78891	10.7143	14.5339
ENST00000204726	NA	NA	NA	NA	NA	22.1756	22.7739	11.4609	2.67456	2.06258	5.58454	NA	NA	NA	NA	NA	398.322	305.726	181.574	39.5563	40.3888	105.19	NA	NA	NA	NA	NA	4.67925	3.08461	3.19612	3.05487	1.1358	1.96441	NA	NA	NA	NA	NA	15.5334	11.5047	17.4069	15.569	17.2492	15.7222
ENST00000204961	NA	NA	30.6333	39.2	8.96667	47.1	45.0333	23.3667	7.56667	10.3333	22.3333	NA	NA	71.1667	100.067	41.1333	93.6333	114.567	82.6667	21.5333	24.4667	54.6	NA	NA	6.01213	4.89794	3.84203	4.75166	4.99342	6.28596	7.18391	2.97226	4.40477	NA	NA	5.80352	4.76841	6.13061	7.4118	7.04803	6.82695	5.04854	7.14433	6.67783
ENST00000205061	0	0	0.00184535	0	0	0	0	0	0	0	0	7.82366	9.7834	2.69324	55.3314	2.54417	6.46076	36.8222	2.12514	14.6508	0	3.56032	0.272003	0.220856	0.0655738	0.780545	0.0684883	0.0944933	0.462543	0.0465726	1.40869	0	0.0827793	12.9125	13.5106	9.93876	9.86597	13.3901	6.83053	6.77858	7.47354	5.75739	11.6522	12.6811
ENST00000205194	8.23333	11.3	4.46667	10.4667	2.9	4.9	18.5	15.5	1.06667	3.83333	5.6	40.3	52.1333	108.733	137.367	37.7667	128.267	112.667	63.3333	11.8333	39.3667	46.5333	8.14939	6.84528	15.3983	11.271	5.91337	10.9116	8.23179	8.07295	6.61783	8.01677	6.29294	7.45974	9.89533	5.73218	5.3128	4.96088	4.35615	4.25554	6.91686	4.14919	8.18002	4.43836
ENST00000205402	NA	NA	NA	NA	NA	2.97413	2.0349	0.974082	0.00544626	0.00543223	0	NA	NA	NA	NA	NA	3.60909	8.40806	1.21517	1.294	1.16614	0	NA	NA	NA	NA	NA	0.124615	0.249342	0.0628689	0.293726	0.0963881	0	NA	NA	NA	NA	NA	6.63028	6.43555	5.54835	7.17428	5.47644	6.60216
ENST00000205636	8.5	2.76667	6.56667	11.6667	0	11	26.6333	3.46667	4.2	5.7	7.53333	155.267	211.767	261.133	499.033	231.8	469.2	504.067	358.433	48.5667	147.4	233.6	35.3224	31.2814	41.6031	46.0643	40.8312	44.9039	41.4324	51.3998	30.5562	33.7692	35.5398	31.5021	36.8854	52.0921	63.3142	38.0806	58.946	60.656	44.7582	58.4081	36.6393	45.656
ENST00000206020	0.1	0.866667	0	0.366667	0	2.93333	0	1.7	0	0	0.1	543.833	799.267	763.2	1307.27	623.767	1243.7	1413.1	920.6	193.529	500.867	697.637	99.8438	95.2802	98.1262	97.3828	88.6715	96.0561	93.7362	106.539	98.263	92.6037	85.6554	70.8918	68.8345	70.305	64.278	65.0505	68.4297	68.7546	68.401	53.1379	58.4353	52.2048
ENST00000206380	0	0	0	0	0	0	0	0	0	0	0	252.667	345.233	397.886	611.089	271.033	808.667	888.433	336.133	83.9333	210.733	339.233	40.9938	36.3696	45.2086	40.2289	34.0486	55.1943	52.0804	34.3766	37.6611	34.4314	36.8077	46.1856	35.3598	39.6416	41.0363	42.2935	37.4652	31.9837	45.9466	37.6782	42.0612	48.3487
ENST00000206451	7.70352	14.1387	8.93333	20.4708	3.25695	12.2329	15.5128	6.99294	0.390688	3.26339	8.79088	627.594	993.092	1415.29	2460.14	841.74	1915.6	1840.93	724.249	341.844	322.738	791.863	105.082	107.968	165.954	167.137	109.128	134.93	111.37	76.4396	158.295	54.419	88.6686	124.993	129.53	144.069	140.157	149.712	105.81	113.097	115.088	111.477	110.419	118.346
ENST00000206474	NA	NA	0	9.13706	7.94552	3.94e-31	6.07e-24	4.51e-16	3.84e-32	3.53e-08	0.599751	NA	NA	0	294.592	258.951	1.03e-29	9.91e-23	1.13e-14	3.69e-30	1.11e-06	15.5728	NA	NA	0	13.7459	23.0576	5e-31	4.12e-24	8.2e-16	1.17e-30	1.28e-07	1.19764	NA	NA	0	7.55779	6.3241	6.6899	6.3305	8.5276	10.4233	11.3536	13.3278
ENST00000206542	NA	NA	15.1184	37.8449	17.4012	31.2495	56.4238	33.506	5.69351	18.2685	17.8353	NA	NA	292.832	560.876	325.395	723.875	838.61	579.914	98.409	198.173	320.279	NA	NA	25.5482	28.3518	31.3883	37.9375	37.7477	45.5402	33.9058	24.8626	26.6839	NA	NA	27.7329	29.8593	37.6486	42.6074	38.9413	44.5116	29.9723	36.0066	41.4805
ENST00000206595	NA	NA	3.23946	1.76866	2.30723	2.61621	4.12459	1.93137	0.919247	0.520721	2.01855	NA	NA	16.2802	24.4339	16.2622	5.92022	37.1783	14.454	6.29367	7.37254	22.8745	NA	NA	0.675028	0.586985	0.745516	0.147456	0.795317	0.539435	1.03054	0.439581	0.905718	NA	NA	5.48285	6.98441	4.20922	8.16317	9.59012	5.46896	8.04893	4.69763	8.49322
ENST00000207549	4.86667	7.26667	14.7667	31.5	4.3	22.1	12.3667	4.46667	1.06667	1.8	5.93333	208.1	337.033	121.199	310.642	28.3642	209.458	177.743	44.3577	104.033	144.1	218.033	7.98431	8.39641	3.25654	4.83602	0.84264	3.38078	2.46398	1.07279	11.0389	5.56776	5.59446	17.3679	18.7996	5.47406	5.84934	8.59039	6.47152	5.3284	8.15432	7.13436	13.1152	10.5682
ENST00000207870	NA	NA	NA	NA	NA	0.166667	3.66667	0	NA	NA	NA	NA	NA	NA	NA	NA	273	330.533	181.7	NA	NA	NA	NA	NA	NA	NA	NA	8.95226	9.30916	8.92794	NA	NA	NA	NA	NA	NA	NA	NA	7.9487	7.82684	8.21934	NA	NA	NA
ENST00000209728	62.5433	114.742	60.938	47.9393	45.3344	170.255	205.297	95.0503	15.5057	34.2206	71.08	1292.44	2049.21	974.158	1663.5	1245.72	2565.77	3131.04	1937.95	383.875	1112.93	1630	96.4358	99.2815	50.9035	50.3633	71.9705	80.5377	84.4103	91.1487	79.2148	83.6267	81.3363	51.1713	56.6708	49.0589	46.928	50.2716	76.2324	89.4959	65.1119	62.8458	53.7406	63.2352
ENST00000209873	15.5333	39.1333	41.3	60.3667	18.4039	36.8135	72.1428	35.3891	3.8	14.5667	35.1333	955.233	1502.83	1338.7	2137.07	1081.62	1950.41	2239.12	1243.37	318.167	919.3	1309.57	73.0991	74.674	71.7426	66.3566	64.0892	62.789	61.9097	59.9766	67.3358	70.8453	67.0193	56.2722	54.212	36.0841	34.6458	45.751	42.8685	44.4277	47.3758	37.4026	47.3564	48.2739
ENST00000209875	181.54	320.468	146.427	330.836	147.584	383.967	427.074	160.897	44.8264	90.9993	214.159	35.8532	61.6781	65.166	251.544	35.1008	112.548	245.207	38.7026	22.1489	20.044	42.7557	7.81659	8.73123	9.9495	22.2518	5.92532	10.3224	19.3153	5.31875	13.3546	4.40073	6.2338	163.814	177.351	246.627	203.973	178.734	237.696	264.945	167.001	119.771	155.511	175.345
ENST00000209884	NA	NA	13.5333	9.36667	9.36667	17.3333	6.1	6.63333	1.03333	4.46667	10.9	NA	NA	222.967	497.3	267.567	379.333	399	333.167	66.9667	169.1	298.5	NA	NA	10.715	13.8466	14.2167	10.9505	9.89265	14.4113	12.7089	11.6857	13.6985	NA	NA	17.3582	18.1007	15.7894	15.1684	12.7335	13.5951	13.6388	13.1354	14.4264
ENST00000210060	22.8333	28.7	17.6333	24.4333	15.1	23.1667	26.1	28.4667	3.73333	25.6	34.8667	393.333	569.211	380.718	655.994	450.523	804.042	841.407	473.31	119.717	327.31	542.685	44.4989	41.8136	30.1636	30.1128	39.465	38.2667	34.3933	33.7531	37.457	37.2906	41.0588	46.4492	40.0306	21.7633	24.1074	34.3144	26.5784	25.8463	37.9792	28.3334	35.1847	34.988
ENST00000210187	NA	NA	3	2.03333	0.766667	6.63333	1.06667	0	0.866667	0	0	NA	NA	14.9667	41.6	12.0667	31.8	49.1482	14.9333	13.2333	8.2	9.16667	NA	NA	1.70716	2.74924	1.52178	2.1789	2.8923	1.53318	5.96094	1.345	0.998477	NA	NA	6.01302	8.09497	7.76986	6.53036	6.55679	7.10614	4.8637	7.31448	5.55918
ENST00000210313	0	0	0	2.06667	0	0	2.06667	0	0	0	0	142.302	255.872	253.113	461.146	228.086	283.626	419.439	280.526	69.6159	158.653	247.779	11.7953	13.7714	14.6928	15.5096	14.6388	9.89006	12.5617	14.6573	15.9587	13.2433	13.7351	30.9318	34.7547	42.1336	38.1634	30.5187	34.781	41.0767	26.683	30.5977	34.2919	34.2896
ENST00000210444	10.4333	12.5667	9.83333	12.5	7.56667	19.6333	21.9333	20.0333	3.1	3.4	15.9667	806.4	1247.67	1298.77	1866.1	933.533	2425	2777.93	1387.13	344.767	768.767	1271.7	93.7644	94.198	105.757	88.0411	84.0474	118.619	116.705	101.668	110.867	90.0188	98.8876	81.1073	79.4846	66.3384	76.0492	71.1946	81.6413	76.2795	78.1606	93.8012	77.4049	81.51
ENST00000211314	22.7333	36.6667	30.3	43.4667	10.3	84.7333	103.133	31.5	6.56667	13.5667	21.1333	129.067	229.067	252.467	435.533	224.233	725.333	755.367	340.8	57.5667	134.367	216.967	54.0262	62.2598	74.0091	73.9732	72.677	127.727	114.242	89.9229	66.6423	56.6412	60.7369	58.9641	51.7583	53.8194	57.3274	47.0032	104.952	101.192	65.1546	59.1626	51.1601	61.088
ENST00000211379	5.56355	39.0629	27.2708	54.658	3.08e-33	29.0738	36.8801	14.1225	16.923	21.2467	28.7017	96.9845	661.441	538.435	1039.35	6.15e-32	690.14	744.658	249.118	420.565	377.475	461.592	3.60221	15.9519	14.0053	15.6635	1.77e-33	10.7834	9.99315	5.83245	43.2005	14.119	11.4655	47.3115	49.9651	18.4884	10.744	28.8163	8.43146	7.79419	30.7449	5.65283	21.8103	26.5041
ENST00000211998	1.9	4.66667	0.798655	16.4302	0	5.41059	10.2655	5.97749	1.87877	1.76065	3.69553	1403.17	2069.57	3233.13	4410.42	3710.5	3456.79	4251.26	3066.27	759.78	1998.71	3847.97	51.7492	49.5598	83.5043	65.999	105.958	53.6316	56.6489	71.2828	77.4945	74.2328	94.9064	59.1275	52.2266	76.8345	73.2065	89.4368	57.5381	57.3742	61.5427	59.7999	66.5793	87.5463
ENST00000212015	0	0	0	0.766667	0	1.8	0	0	0	0	0	388.933	616.6	429.433	857.333	521.133	1049.87	1182.83	745.467	144.667	378.9	544.767	21.7653	22.4051	16.8297	19.4671	22.581	24.716	23.9162	26.2964	22.3896	21.3532	20.3877	19.2408	20.3694	20.3328	17.2862	18.1605	27.5792	29.8709	20.6769	17.9643	19.3212	23.3973
ENST00000212355	NA	NA	3.40938	7.67477	0.209258	3.84801	11.6525	0.168352	3	9.33333	13.5	NA	NA	14.1745	42.2319	7.15139	27.3705	55.4709	11.3804	74.5	204.333	262.8	NA	NA	0.487696	0.841887	0.272049	0.565702	0.984681	0.352443	10.1227	10.1098	8.63467	NA	NA	9.22678	9.17416	5.91983	13.3284	15.6572	6.64967	11.6544	10.4062	10.6155
ENST00000214869	0	0.24667	1.35683	2.22601	0.50658	1.59748	6.10128	0.147957	0.738077	0	0.183463	0	3.75252	44.2145	89.2079	6.13704	41.0661	123.412	3.23035	11.3645	0	3.3215	0	0.447336	5.68475	6.64541	0.87241	3.1717	8.18635	0.37384	5.77026	0	0.407811	87.6172	85.8097	69.6257	78.3604	96.0605	62.7437	52.3379	77.7591	62.6125	87.3451	85.406
ENST00000215057	NA	NA	0	16.9058	11.9653	NA	NA	NA	9.4	5.63333	28.7	NA	NA	0	65.9582	21.6631	NA	NA	NA	18.3333	28.2333	53.1333	NA	NA	0	1.52417	0.955278	NA	NA	NA	2.88757	1.61926	2.02367	NA	NA	4.98234	6.43829	4.49381	NA	NA	NA	7.11304	10.6877	8.27089
ENST00000215115	2.76667	3.66667	5.66667	29.0333	1.8	27.3667	47.1667	6.76667	3.2	8.66667	5.63333	29.2	73.0333	58.1157	134.413	31.7597	108.023	114.483	42.6555	16.9862	19.184	18.2709	5.60682	9.10564	7.81481	10.4722	4.72189	8.72576	7.94241	5.16284	9.02025	3.70956	2.34618	37.2166	32.3238	16.2626	16.2866	16.5149	15.6525	10.9843	20.4484	22.0522	18.46	13.0939
ENST00000215375	0.0481421	1.38223	0.164485	17.9451	0.0346166	4.20149	9.61269	0.906577	0.640906	0.913091	1.68348	137.333	181.939	106.033	304.231	108.361	190.878	354.644	148.439	25.2087	132.014	147.838	34.0156	29.2607	18.3923	30.5752	20.7818	19.889	31.7377	23.1756	17.268	32.9288	24.4883	94.1956	99.8066	45.348	36.4949	76.2904	35.5893	46.6919	71.7868	18.8677	62.0597	44.2726
ENST00000215555	NA	NA	0	5.43333	1.83333	2.06667	2.3	1	0	0	0	NA	NA	24.8667	50.1	6.1	25.7667	30.2333	8.26667	4.06667	4.5	15.5	NA	NA	2.95122	3.44504	0.800442	1.83698	1.85122	0.883088	1.90599	0.767992	1.75669	NA	NA	12.9917	11.3041	8.47312	6.24711	5.06493	6.60213	9.88886	6.52611	6.624
ENST00000215565	1.1	0	7.3	29.3667	0	7.46667	22.8	2.26667	6.83333	0.3	0.466667	664.533	821.633	1666.63	2062.5	788.2	2139.4	2190.77	1021.2	340.433	603.6	973.767	201.571	161.825	354.032	253.845	185.12	272.996	240.097	195.255	285.583	184.379	197.531	277.013	244.465	222.526	248.938	235.359	213.768	175.037	261.246	269.61	238.464	235.278
ENST00000215567	3.53531	11.5267	2.2328	15.5892	2.70311	11.6066	12.056	13.405	1.8697	1.46125	7.22857	660.525	1150.99	1038.45	2507.38	853.586	2199.42	2699.21	1107.39	197.245	537.308	1023.24	89.4789	101.241	98.5168	137.821	89.5335	125.341	132.114	94.5608	73.897	73.3003	92.6994	75.7756	72.7243	48.4544	37.4874	60.287	47.3528	51.1918	61.4087	34.6363	46.669	38.6642
ENST00000215570	32.0333	72.2	52.6333	114.033	38.8	94.2	111.133	55.7	16.7333	37.8	46.7	409.031	641.816	827.944	881.645	391.871	979.267	1045.23	509.973	164.524	394.96	513.451	178.351	181.713	252.82	155.982	132.303	179.628	164.669	140.167	198.398	173.429	149.723	175.525	187	119.999	141.867	176.529	128.095	128.071	176.238	155.219	192.702	156.563
ENST00000215574	4.53333	4.83333	15.8	38.7667	0	47.5	37.2	12.2	7.4	2.6	11.1667	132.894	211.156	318.299	533.91	197.979	430.542	434.163	257.515	70.5901	148.962	253.451	23.4718	24.2159	39.3703	38.2624	27.0749	31.9898	27.706	28.6698	34.4805	26.4953	29.9368	60.91	63.1515	58.9342	57.7129	72.7338	50.0199	43.5771	66.8718	50.3128	71.802	67.7036
ENST00000215582	27.1667	50.3	22.3	38.4	11.4667	69.8	69.4	44.7667	12.1	14.6	24.9333	740.067	1245.9	1233.93	1728.17	821.767	2334.9	2506.63	1210.17	256.733	691.2	995.867	45.5567	49.7989	53.1942	43.1648	39.1684	60.4649	55.7508	46.9577	43.7071	42.8485	40.997	58.4182	53.7539	38.7476	37.2185	52.3773	43.0291	40.0727	50.6572	35.8911	45.0326	47.9548
ENST00000215631	31.1667	60.5	44.2	61.9	39.4	102.567	143.167	63.8667	11.1667	33.8	50.9	132.133	214.333	263.8	385.033	152.7	436.733	508.567	236.033	67.6	120.267	195.233	34.354	36.1834	48.032	40.6187	30.7404	47.7677	47.774	38.6828	48.6071	31.4891	33.9459	27.9202	23.4628	23.5365	22.4943	24.9923	23.0968	24.5057	24.9982	15.2083	22.6259	18.7049
ENST00000215659	NA	NA	0	15.3333	1.86667	5.73333	13.9333	3.03333	0	1.5	1.96667	NA	NA	77.9185	158.174	40.3788	84.7809	135.748	88.7254	9.96556	13.6694	40.3652	NA	NA	6.20689	7.30028	3.55633	4.0569	5.57899	6.36166	3.13496	1.56582	3.07057	NA	NA	13.1682	11.9604	14.0328	9.78755	8.62472	16.0595	8.67718	15.1888	13.4485
ENST00000215730	2.43333	6.56667	14.3	10.8667	0	12.3333	14.2	3.7	0	1.1	5.4	165.926	231.011	349.104	401.36	178.531	174.675	224.265	106.36	33.3787	73.1406	115.946	26.8166	24.2426	39.5126	26.3201	22.3414	11.8761	13.0957	10.8355	14.9193	11.9042	12.5319	40.8491	40.2874	24.2679	21.9684	34.5836	22.2448	26.4168	26.8698	17.4426	30.6457	27.0065
ENST00000215739	NA	NA	4.73333	31.1667	5.6	22.9667	12.1667	10.8333	3.8	6.26667	11.4667	NA	NA	388	747.233	251.167	560.767	616.867	270.3	70.2667	159.567	292.333	NA	NA	13.5244	15.0908	9.67972	11.7417	11.0934	8.48048	9.67235	7.99811	9.73066	NA	NA	19.5893	19.3175	22.0854	16.3021	15.5626	19.7475	14.3078	19.3554	18.3124
ENST00000215742	NA	NA	10.3667	3.46667	1.93333	1.1	3.6	1.9	0	0	0.733333	NA	NA	103.732	39.7096	20.9874	10.2391	56.6017	26.2362	0	9.61679	26.0463	NA	NA	9.80917	2.17564	2.19429	0.581627	2.76145	2.23311	0	1.3077	2.35203	NA	NA	11.2347	7.74445	8.0493	11.8395	4.98517	8.9097	10.2416	11.2982	14.9094
ENST00000215754	70.9	94.7667	133.8	294.1	67.7333	175.467	298.633	117.4	37.2	46.7667	66.8	4986	8390.17	13772.2	19452	7239.53	19263.9	22395.2	8655.19	2837.76	5268.59	10334.1	1799.22	1965.89	3480.38	2848.13	2022.78	2924.35	2919.89	1968.74	2832.02	1914.6	2493.86	1529.8	1412.66	1051.64	1159.46	1239.68	1105.84	1030.49	1300.9	1135.94	1206.76	1117.41
ENST00000215770	NA	NA	NA	NA	NA	0	0	0	0	0	0	NA	NA	NA	NA	NA	10.8461	17.8581	13.1804	1.95769	8.35931	3.64346	NA	NA	NA	NA	NA	1.41476	2.00065	2.57611	1.67876	2.61022	0.755509	NA	NA	NA	NA	NA	5.08147	6.02585	6.03451	5.30823	5.62296	5.45343
ENST00000215793	20	49.4667	29.0667	71.1	21.4667	36.3333	70.0333	31.9333	4.5	28.6	38.7667	1781.95	2884.32	2209.69	4012.1	2217.32	3600.84	4470.01	2690.01	629.668	1731.43	2695.44	93.9431	98.7346	81.5816	85.8231	90.5116	79.8598	85.1447	89.393	91.8058	91.9235	95.0319	67.1415	69.766	52.7323	33.4884	61.4617	52.7694	60.8352	59.6062	26.6885	58.6709	48.7013
ENST00000215794	27.8333	30.4667	48.7333	65.1667	18.6333	46	56.0333	40.1667	11	16.6667	16.6333	52.7333	104.8	146.233	211	97.7667	154.533	206.133	118.4	32.2	76.8	102.667	5.91789	7.63657	11.4926	9.60786	8.4953	7.29554	8.35812	8.37555	9.99369	8.67947	7.70514	13.1305	15.515	17.9753	18.5096	16.2106	17.152	18.0603	14.7484	17.5041	14.7436	14.4158
ENST00000215798	NA	NA	NA	NA	NA	0	0	0	NA	NA	NA	NA	NA	NA	NA	NA	26.2138	16.2666	14.9357	NA	NA	NA	NA	NA	NA	NA	NA	1.34449	0.716555	1.14784	NA	NA	NA	NA	NA	NA	NA	NA	2.35461	4.76028	1.43e-20	NA	NA	NA
ENST00000215829	156.242	256.45	102.478	234.779	110.458	203.227	281.006	220.203	41.3263	110.182	176.347	1964.28	3319.41	2478.05	5611.14	2376.63	5243.64	5474.94	2744.24	748.084	2182.36	2536.01	647.424	710.401	571.988	750.414	606.533	727.065	651.996	570.149	681.908	724.375	558.994	310.676	336.656	287.512	288.796	322.522	293.257	292.301	297.401	280.213	281.857	299.726
ENST00000215832	0.15706	0.269636	0.757781	2.63814	0.164948	1.35351	4.63402	0.283312	0.396929	0.116693	0.198268	21.9251	41.9998	25.8225	68.0441	25.9957	46.4747	118.259	33.4046	6.68311	11.5224	30.1843	2.54229	3.16218	2.09687	3.20138	2.33395	2.26701	4.95448	2.44157	2.14314	1.34548	2.34064	47.9604	48.8886	50.7706	49.4066	45.6663	49.7411	51.5041	41.427	39.6081	36.7193	45.465
ENST00000215862	NA	NA	19.8166	65.489	39.8329	36.1547	68.2359	46.7483	11.465	27.121	39.7036	NA	NA	545.901	861.144	555.679	1070.82	1253.4	689.856	151.983	405.276	590.794	NA	NA	16.4807	15.0629	18.5482	19.4196	19.5227	18.746	18.1199	17.5943	17.0324	NA	NA	8.49508	5.42353	8.99511	9.05305	11.4512	9.53983	7.12983	11.0067	6.49507
ENST00000215882	13.8333	26.4667	41.5667	32.8667	19.1333	32.0667	48.9	24.9667	3.6	6.56667	11.4333	453.752	597.449	1501.95	1955.17	642.866	1680.7	1898.47	649.415	162.198	262.169	471.291	60.8771	52.0465	141.118	106.435	66.7825	94.8591	92.0278	54.921	60.1823	35.4216	42.2858	138.839	116.706	127.828	124.717	114.783	115.093	101.673	109.427	61.3736	115.866	102.118
ENST00000215904	0	0	0	0.833333	0	0.7	2.96667	0	0.4	0	0	55.3	62.7667	171.033	308.5	94.7667	313.367	339.467	111.633	45.1	42.4	108.1	7.79397	5.74405	16.8813	17.6422	10.3418	18.5798	17.2866	9.91763	17.5792	6.01797	10.1889	61.6848	53.723	32.2597	30.9767	46.1359	37.9125	33.9366	49.5845	26.1957	55.3512	44.5969
ENST00000215909	39.3333	74.6667	54.0333	127.2	60.2	48.7667	86.9667	69.3667	17.1333	24.7333	74.7667	3952.83	6239.63	6749.17	12009.2	4888.73	8440.47	9153.27	4845.07	1492.27	3749.8	6069.53	1216.63	1247	1454.76	1499.78	1165.08	1092.88	1017.9	940.008	1270.24	1162.28	1249.33	796.764	765.937	758.287	764.725	803.251	480.504	412.694	706.407	710.443	814.999	787.418
ENST00000215917	0	0	0	0	0	0	0	0	0	0	0	113.839	173.288	210.865	328.264	135.02	351.813	390.503	191.423	53.2873	123.01	196.288	14.0152	13.8527	18.1805	16.3983	12.8711	18.2212	17.3706	14.8555	18.1436	15.2511	16.1612	26.334	24.8817	29.1805	30.1193	31.5942	34.8044	34.5005	31.0467	35.2238	33.1372	33.544
ENST00000215919	2.70911	8.15831	6.1935	17.3071	4.97113	22.5439	16.1747	4.40679	2.10976	3.5349	3.49464	34.9659	115.299	122.731	216.156	81.4631	217.971	270.114	69.5514	42.9493	58.2512	65.2111	2.72052	5.82489	6.68733	6.82397	4.90767	7.13447	7.59336	3.4111	9.24172	4.56419	3.39312	13.5731	15.1812	13.6873	14.2084	16.2747	14.18	11.0799	15.0981	9.00537	12.7784	10.2607
ENST00000215941	0	0.733333	2.03333	1.63333	0	2.93333	2.53333	0	1.23333	0	0	24.4119	36.186	116.076	149.506	24.5582	100.026	139.897	29.4163	14.9241	10.0372	20.8345	3.39488	3.26754	11.3046	8.43619	2.64439	5.85179	7.02931	2.57865	5.73985	1.40568	1.93766	30.6908	23.8329	20.284	21.6694	30.0252	19.7513	20.3099	23.2915	20.3553	19.3047	21.9797
ENST00000215957	0	0	0	2.16667	0	2.03333	4.3	0	0	0	0	69.7667	130.133	193.875	246.119	65.4815	211.414	192.499	57.3568	34.7046	49.5388	66.7655	3.38006	4.09374	6.57794	4.8382	2.45641	4.30888	3.36965	1.75163	4.64999	2.41698	2.16321	15.5282	15.4548	9.68532	9.22009	10.5418	8.00004	8.17537	10.0037	7.82449	10.2628	8.76153
ENST00000215980	9.99789	8.57294	3.25985	15.6339	4.61867	13.1008	20.0778	13.9789	2	5.52107	13.6328	253.761	333.353	561.173	734.758	324.062	762.955	908.084	371.18	120.667	233.477	392.795	58.6862	50.0578	90.8865	68.9475	58.0291	74.2274	75.8782	54.1098	77.1769	54.3758	60.7502	64.9141	55.7394	43.0774	42.2239	43.2224	41.8969	38.2693	35.3442	50.8074	54.5278	51.8655
ENST00000216014	13.8333	17.1667	11.7333	14.3667	5.5	2.80316	6.77914	0.97692	4.3	20.7333	17.3	153.733	214.867	185	228.3	141.367	64.064	130.908	26.2892	71.7	123.3	222.122	29.9309	27.1629	25.224	18.0352	21.3111	5.24711	9.20865	3.22634	38.6064	24.1749	28.921	18.8176	21.7338	12.0884	13.6995	15.1516	36.4257	38.7159	22.141	20.2661	16.6698	20.3118
ENST00000216027	0	2.8	4.8	1.13333	0	5.33056	3.0536	3.26057	0.0333333	0	0	184.933	267.6	362.967	571.267	244.733	401.922	509.137	315.103	88.3667	199.733	289.833	32.8015	30.8191	45.0854	41.1131	33.6107	29.9899	32.6281	35.2298	43.3466	35.6763	34.3792	27.6828	29.7933	33.5389	32.3202	34.1921	31.3762	33.7596	25.8656	33.3517	31.5572	41.1396
ENST00000216029	7.8	4.1	4.26667	0.933333	2.5	4.48687	5.8645	6.77573	0	0.9	4.16667	42.0667	53.7667	63.5667	67.7	25.2	21.9583	53.1373	61.6619	15.8333	24.5667	45.4667	13.8651	11.5068	14.6726	9.05395	6.43122	3.04467	6.32798	12.811	14.4327	8.15424	10.0219	8.30173	9.64735	9.89834	5.73035	7.29897	6.85865	7.01624	8.48024	9.49086	5.61718	10.6737
ENST00000216034	0	0.333333	0	0.1	0	0.333333	0	0.4	0.466667	0	0.366667	534.7	895.2	930.3	1528.57	697.333	1228.5	1552.17	999.9	249.867	513.8	843.6	156.518	170.149	190.708	181.552	158.052	151.281	164.162	184.498	202.279	151.46	165.143	272.518	248.766	255.96	268.388	267.775	216.357	176.269	267.83	314.124	284.347	321.438
ENST00000216037	0.3	0	0	7.53333	0	2.7	8.66667	0.333333	0	0	0	46.5508	58.5154	75.9435	241.511	12.6691	159.592	356.812	67.6475	31.5473	39.5184	41.8397	7.43731	6.07036	8.4971	15.6563	1.56726	10.7264	20.5972	6.81273	13.9393	6.35826	4.47041	88.1487	72.756	96.0114	87.2476	78.4373	120.746	116.39	104.368	103.753	80.8326	101.391
ENST00000216038	1.93333	18.5333	10.3	30	1.93333	22.4667	38.3	8.56667	8	6.76667	3.76667	2456.5	3938.87	2754.7	4914.53	3035.9	5553.43	6366.63	3851.5	740.5	2143.7	3355.03	203.215	211.576	159.59	164.962	194.462	193.266	190.296	200.84	169.416	178.589	185.612	122.71	123.176	119.445	129.317	131.551	130.187	123.023	129.481	143.94	130.526	146.377
ENST00000216039	25.9921	32.3206	78.2709	104.822	21.5073	71	114.028	54.8584	20.8699	29.1227	31.2485	14.481	15.2858	33.2279	62.6531	8.69066	39.7349	56.0861	21.1701	8.46445	12.9953	10.5789	2.98602	2.04662	4.7983	5.24204	1.38757	3.44683	4.17858	2.75167	4.82704	2.69856	1.45882	54.4401	53.1283	50.0337	50.8415	53.1287	53.616	48.6966	53.0658	54.428	49.169	55.9373
ENST00000216044	0	0	0	0	0	0	0	0	0	0	0	233.833	376.1	217.247	312.114	157.11	508.568	581.72	290.957	89.2839	168.933	275.736	14.609	15.2572	9.50517	7.9121	7.60023	13.3665	13.1313	11.4584	15.4268	10.6287	11.5207	25.8556	20.9511	12.5772	12.458	17.612	19.6381	19.6087	20.8129	14.7554	18.6571	19.9473
ENST00000216068	NA	NA	NA	NA	NA	7.86667	10.4667	6.4	1.13333	1.8	6.86667	NA	NA	NA	NA	NA	22.0333	29.5	13.6	2.96667	13.9667	14.6	NA	NA	NA	NA	NA	3.66031	4.20906	3.38535	3.23998	5.55428	3.85573	NA	NA	NA	NA	NA	6.82361	7.09131	5.61747	6.397	7.96774	10.2763
ENST00000216083	0.337739	0.37551	1.88183	0.407513	0.70438	1.42091	1.83801	0.217255	0.263835	0.18929	0.313587	434.425	682.165	940.534	1372.17	592.335	1428.81	1313.59	686.66	164.527	457.854	714.997	46.0371	46.9395	69.8006	59.0015	48.6035	63.6972	50.2959	45.8686	48.2191	48.862	50.6719	14.3162	12.9714	7.88787	3.70187	10.9584	8.32579	8.93107	11.8194	5.60993	12.8521	6.60185
ENST00000216085	7.66667	9.66667	25.1667	30.4333	5.46667	47	42.5667	15.9	2.36667	13.5333	16.0667	14.6667	44.8667	144.4	170.067	42.3333	232.3	326.867	73.3333	23.1333	23.1333	44.2333	1.58639	3.15107	10.938	7.46382	3.54542	10.5702	12.7741	4.9999	6.92	2.51981	3.19962	20.1843	21.1528	11.2102	13.9865	17.0043	15.8676	15.484	18.4898	9.41704	16.6539	15.0685
ENST00000216106	NA	NA	NA	NA	NA	10.3557	15.7163	5.56835	NA	NA	NA	NA	NA	NA	NA	NA	206.263	236.661	159.389	NA	NA	NA	NA	NA	NA	NA	NA	6.0335	5.94565	6.98605	NA	NA	NA	NA	NA	NA	NA	NA	14.8197	15.6223	11.5241	NA	NA	NA
ENST00000216117	0.566667	2.2	1.85787	7.09808	2.52917	4.43333	5.36667	4.86667	0.333333	3.16667	5.6256	245.433	396.333	368.4	633.933	297.667	1004.4	1129.43	512.033	91.5667	295.233	440.5	35.5489	37.2742	37.3683	37.2562	33.3833	61.2002	59.1061	46.7488	36.6791	43.0634	42.6686	29.6001	32.8116	19.8263	18.7145	26.1807	31.793	30.8491	35.5979	17.9931	27.7584	26.8067
ENST00000216121	0	0	0	0	0	0	0	0	0	0	0	612.3	910.567	857.434	1327.51	509.138	1801.46	1929.37	669.522	181.597	339.5	548.793	89.931	86.8386	88.1936	79.1128	57.9012	111.307	102.386	61.9856	73.7637	50.2153	53.9043	79.5169	73.4751	88.234	89.0994	72.2294	101.887	85.8648	83.1394	68.2312	72.4824	78.0147
ENST00000216124	NA	NA	NA	NA	NA	46.6667	59.2	20.1667	NA	NA	NA	NA	NA	NA	NA	NA	294.433	330.167	99.6	NA	NA	NA	NA	NA	NA	NA	NA	10.1663	9.79112	5.15299	NA	NA	NA	NA	NA	NA	NA	NA	3.48182	4.02715	4.88647	NA	NA	NA
ENST00000216127	NA	NA	NA	NA	NA	NA	NA	NA	0	0	0.966667	NA	NA	NA	NA	NA	NA	NA	NA	2.86667	5.76667	5.56667	NA	NA	NA	NA	NA	NA	NA	NA	1.24292	0.910447	0.583638	NA	NA	NA	NA	NA	NA	NA	NA	4.73065	7.82106	6.79541
ENST00000216129	0	0.466667	1.16667	2.6	0.5	0.533333	4.26667	1.5	1.3	0	0.6	823.433	1121.03	1696.67	2544.53	1182.1	2841.9	2746.8	1404.47	427.667	836.933	1428.67	53.4391	47.2394	77.1113	67.0041	59.4007	77.5878	64.4075	57.4543	76.7581	54.6981	62.0056	98.2092	91.8985	73.6222	73.6557	92.8474	70.8809	63.6658	85.282	76.5833	90.1653	84.0176
ENST00000216146	0	0	0	0	0	0	0	0	0	0	0	NA	NA	NA	NA	NA	NA	NA	NA	NA	NA	NA	NA	NA	NA	NA	NA	NA	NA	NA	NA	NA	NA	496.86	498.723	741.564	796.769	457.189	488.598	418.093	492.947	711.768	480.803	529.054
ENST00000216160	0	0	0	0	0	0.5	0	0	0	0.0666667	0	136.033	206.5	313.1	417.333	195.033	84.3135	106.754	38.0057	49.7333	126.733	168.133	11.2757	11.1141	18.1749	14.036	12.5174	2.94002	3.19715	1.98577	11.4008	10.5789	9.32014	15.1237	14.5034	11.6934	10.5832	11.5753	6.33168	6.3719	7.92377	7.30102	14.3389	12.3145
ENST00000216180	NA	NA	6.6	5.66667	4.4	4.9	6.7	0.8	0	1.86667	0.933333	NA	NA	288.267	496.567	184.3	475.067	435.667	239.733	49.1333	146.1	230.733	NA	NA	17.5319	17.4978	12.393	17.3561	13.6703	13.1236	11.8007	12.7774	13.4006	NA	NA	12.987	11.7054	13.2477	10.2616	11.0266	13.1876	8.36689	13.716	12.2767
ENST00000216181	18.2572	36.3667	48.7667	140.999	16.9262	52.8317	97.6665	36.6	9.33333	11.8923	20.0968	8416.47	13444.9	15818.2	23916.2	9802.99	17590.5	20075.1	11700.1	2742.05	7037.38	10882.9	179.656	186.349	236.462	207.142	162.023	157.959	154.828	157.429	161.874	151.278	155.356	160.89	149.371	135.547	129.39	138.106	94.4165	92.465	125.218	95.0445	132.7	121.762
ENST00000216185	8.5499	11.954	17.4739	32.3737	1.93333	19.4239	36.3976	14.607	2.18809	7.05336	11.1214	433.268	737.157	242.058	367.061	293.174	277.121	348.469	297.532	54.0765	192.033	356.963	108.6	119.975	42.4898	37.3315	56.8991	29.2211	31.5586	47.0098	37.4861	48.473	59.8365	57.1779	52.9638	19.7275	19.5174	41.1096	17.3192	18.2003	34.8125	23.7108	32.3694	32.442
ENST00000216187	6.46667	7.2	20.0333	26.3333	11.6667	13.1667	22.0333	16.7	4.4	2	5.53333	19.9539	15.0555	64.6722	111.442	23.6267	63.455	116.66	37.0601	18.692	11.5716	26.0162	1.21935	0.597378	2.76763	2.7632	1.11792	1.63125	2.57574	1.42753	3.15896	0.712104	1.0632	15.7885	19.5123	12.9212	7.27285	18.217	11.365	11.5366	16.2365	4.67175	13.9847	10.1775
ENST00000216190	16.1644	16.6457	6.9112	28.6171	11.1437	50.82	44.0834	8.68011	6.84848	9.86862	18.8206	192.825	169.821	87.611	354.692	159.964	420.414	416.624	126.204	68.2835	124.441	231.539	14.7022	8.40746	4.67808	10.9732	9.44382	13.4849	11.4773	6.06558	14.3987	9.55506	11.8062	58.2892	48.5008	58.8309	57.4245	57.7109	62.7436	68.2486	64.7157	68.6353	52.2822	67.6901
ENST00000216194	0	2.44426	2.04157	2.53293	0	1.21756	1.96844	0.876107	0.147041	0.318223	0.188907	895.235	1592.57	649.072	1205.62	893.987	1376.93	2149.55	905.762	221.344	883.243	1151.44	75.0977	86.7448	38.1306	41.0358	58.0667	48.5911	65.1504	47.8943	51.3506	74.614	64.5955	44.4289	40.0778	51.861	65.7058	55.8989	43.3843	39.7806	44.6946	78.446	43.8901	56.3715
ENST00000216214	NA	NA	NA	NA	NA	0.545747	1.48092	0	0.0868779	0	0	NA	NA	NA	NA	NA	4.27057	13.0801	0	2.63243	0	0	NA	NA	NA	NA	NA	0.210062	0.552584	0	0.851241	0	0	NA	NA	NA	NA	NA	6.08619	6.49289	7.24073	5.81442	6.15186	7.03549
ENST00000216218	3.59643	17.1333	18.6333	41.6667	5.16667	27.9333	26.6	13.3762	5.96667	3.8	7.4	1849.76	3135.74	2921.99	3979.63	2491.95	3593.06	4284.19	2894.35	746.297	1673.31	2313.29	209.268	230.348	231.504	182.681	218.29	171.004	175.12	206.405	233.501	190.641	175.02	109.645	116.48	158.234	147.58	109.439	134.068	128.749	101.024	142.119	113.252	139.972
ENST00000216225	0.133333	1.8	2.6	1.96667	0	0.433333	1.33333	0.533333	0	0.6	0	1722.57	2420.93	1926.87	3735.87	2020.4	3559.9	3976.43	2025.7	511.667	1656.27	2382.53	661.515	603.673	518.211	582.127	600.769	575.116	551.743	490.365	543.425	640.538	611.889	318.164	351.937	271.99	285.865	289.747	249.329	252.674	317.889	294.428	305.857	310.301
ENST00000216237	3	9.36667	7.23333	20.4333	6.03333	13.8	22.7667	1.7	5.66667	1.8	7	310.133	530.033	505.933	864.1	401.867	878.867	951.6	573.033	148.167	322.767	487.2	18.388	20.4054	21.0073	20.788	18.4491	21.9211	20.3854	21.4164	24.2954	19.2719	19.318	37.2859	36.4453	34.6329	33.6083	37.6211	34.4546	30.1671	35.965	30.7498	40.2771	37.7418
ENST00000216252	0.133333	0.7	0.6	1.9	0	2.73333	3.83333	0.8	0.6	1.4	0	942.367	1577.6	1383.93	2333.83	1196.4	2425.3	2831.83	1632.93	341.2	1087.6	1404.03	355.375	386.296	365.488	357.108	349.341	384.757	385.846	388.165	355.848	413.035	354.091	256.106	232.642	216.646	219.608	262.071	222.508	216.575	284.114	254.906	282.168	309.478
ENST00000216254	0.0666667	0	0.333333	0.1	0	0	0.466667	0.233333	0	0	0	680.719	1013.83	1405.22	2300.73	967.387	1797.25	1963.37	999.316	313.563	693.162	1011.87	36.4844	35.2827	52.7442	50.0343	40.1463	40.5229	38.0207	33.7616	46.4786	37.4132	36.2689	76.4408	68.1624	68.437	58.499	76.644	51.8738	50.8267	63.0051	50.2559	71.2845	64.2837
ENST00000216259	0	0	0	1.2	0	0	0	0	0	0	0	168.267	258.433	344.933	522.167	174.133	474.133	435.533	241.967	73.8	154.833	202.533	26.7814	26.7078	38.4469	33.7215	21.4597	31.746	25.0458	24.2756	32.4847	24.817	21.5576	22.0244	17.5409	14.8685	9.17292	16.9373	11.4691	13.6407	18.6966	10.643	19.5409	16.2282
ENST00000216264	4.63333	3.4	4.13333	7.63574	0.6	3.73333	1.83333	1.46667	0	0.833333	1.26667	156.733	246.233	393	667.467	283.3	310.633	366.6	236.733	78.3	157.167	267.4	12.1946	12.4397	21.4137	21.0717	17.0672	10.1674	10.3058	11.6104	16.8484	12.3146	13.9136	64.6569	57.1415	72.0129	71.3116	67.6087	42.592	40.9328	54.3395	62.2599	69.1625	65.5755
ENST00000216268	5.73333	11.8667	10.4	27.5667	11.8333	17.1667	4.76667	15.2667	7.33333	7.43333	20.7	65.5333	105.233	129.7	155.933	97.9667	147.133	234.7	86.7667	25.4333	71.1	99.5667	2.34059	2.44046	3.2441	2.25977	2.70924	2.21069	3.02869	1.95342	2.5122	2.55731	2.37819	14.9062	14.0841	10.3275	8.46596	13.88	9.1913	9.26173	13.0544	9.29856	14.496	12.4871
ENST00000216277	51.3255	50.2865	48.0533	94.8322	69.5333	97.0232	104.699	73.2225	20.8925	45	97.2023	78.3175	76.0028	98.1301	266.101	103.398	178.214	303.783	101.962	39.1395	68.8064	136.18	4.3945	2.76909	3.85607	6.05843	4.49231	4.20675	6.15878	3.60636	6.07373	3.88804	5.11016	67.1344	73.5684	86.34	81.4011	79.7622	88.2785	105.005	74.9997	63.1361	76.4558	90.7198
ENST00000216281	112.167	212.567	80.6667	144.6	111.1	135.1	201.3	254.567	26.6667	70.6667	157.554	50470.3	82919.2	44940.1	80051.4	64987.4	82608.1	102874	88271.6	14542.6	52685.3	73014.4	2882.19	3074.66	1797.26	1854.89	2873.57	1984.55	2122.61	3177.52	2296.77	3029.89	2788.46	1082.06	1149.12	1048.08	845.121	1170.81	1234.7	1354.64	1257.84	816.46	1271.82	1333.6
ENST00000216286	NA	NA	NA	NA	NA	0	0	0	NA	NA	NA	NA	NA	NA	NA	NA	416.6	490.8	287.633	NA	NA	NA	NA	NA	NA	NA	NA	5.33145	5.39455	5.51558	NA	NA	NA	NA	NA	NA	NA	NA	4.4021	4.55037	4.26594	NA	NA	NA
ENST00000216288	NA	NA	0	0.9615	0	0.383397	0.947115	0	0	0	0.600285	NA	NA	0	51.1061	0	7.38524	16.7303	0	0	0	13.0647	NA	NA	0	1.2157	0	0.182142	0.354385	0	0	0	0.512225	NA	NA	4.73213	8.279	3.82242	12.3243	13.4403	10.6904	11.3986	9.1456	11.4084
ENST00000216294	3.03333	4.83333	6.46667	7.1	1.9	6.13333	7.23333	10.1333	1	1.93333	6.6	354.1	587.967	344.967	642.7	504.1	399.833	568.933	578.633	115.633	412.633	564.867	40.1689	43.3084	27.4051	29.5825	44.2779	19.0808	23.3187	41.3759	36.2773	47.1388	42.8528	17.365	18.6468	24.1236	24.6193	20.9903	21.9037	23.6391	19.3001	29.1352	25.3476	30.1372
ENST00000216297	15.3	21.4667	39.2333	41.1667	15.3667	29.8	31.7333	27.1333	0	18.6667	23.5333	4528.73	7337.67	4870.33	8686.37	5661.43	3793.13	4720.13	4217.7	1392.43	4151.27	6074.83	180.886	190.302	136.232	140.776	175.09	63.7354	68.1181	106.19	153.813	166.978	162.268	95.3608	98.8682	122.064	119.871	103.949	59.1755	57.7044	67.1723	121.691	108.113	120.678
ENST00000216367	NA	NA	0.266667	0.933333	0	0	0	0	0	0	0	NA	NA	177.208	198.214	287.941	211.305	498.494	335.153	86.8094	247.125	373.609	NA	NA	9.83857	6.37607	17.6753	7.04726	14.2789	16.7487	19.0332	19.7299	19.8081	NA	NA	6.03299	8.77101	8.30668	8.98043	10.5348	8.67989	10.9181	8.00013	13.3248
ENST00000216373	NA	NA	7.42028	27.6472	0	6.84619	15.1	0	NA	NA	NA	NA	NA	26.9222	97.576	6.58189	34.3546	74.2533	0	NA	NA	NA	NA	NA	0.592054	1.24327	0.160036	0.453835	0.842471	0	NA	NA	NA	NA	NA	7.82	6.47595	5.67227	4.39947	5.06334	3.1193	NA	NA	NA
ENST00000216392	NA	NA	6.40786	8.50488	4	NA	NA	NA	NA	NA	NA	NA	NA	307.755	1263.48	202.961	NA	NA	NA	NA	NA	NA	NA	NA	10.6387	25.3061	7.75737	NA	NA	NA	NA	NA	NA	NA	NA	10.4857	27.2994	8.12331	NA	NA	NA	NA	NA	NA
ENST00000216410	1.45914	1.83384	5.37353	11.6618	3.01711	2.86089	6.61081	3.24395	2.07485	0.846093	2.20207	33.5653	38.4981	50.2382	106.864	37.7008	52.5508	126.195	59.474	22.2433	20.6835	31.9399	7.59466	5.65605	7.96056	9.81103	6.60505	5.00209	10.3167	8.48254	13.9189	4.71295	4.83306	29.3522	34.2183	42.9378	40.3949	38.6351	44.5337	49.3239	32.0227	40.3916	31.0081	39.6463
ENST00000216416	NA	NA	0	1.42322	2.02569	NA	NA	NA	0	3.76667	6.36667	NA	NA	2.52457	8.05597	0.817591	NA	NA	NA	0.289412	1.25834	1.93677	NA	NA	0.510389	0.943632	0.182753	NA	NA	NA	0.231061	0.365822	0.373912	NA	NA	15.6904	17.2827	11.2673	NA	NA	NA	13.4176	10.203	13.1284
ENST00000216442	NA	NA	0	5.67833	0	NA	NA	NA	2.78201	9.12387	9.01011	NA	NA	0	13.6092	0	NA	NA	NA	5.9149	22.7941	24.9535	NA	NA	0	0.932038	0	NA	NA	NA	2.76105	3.87446	2.8167	NA	NA	8.39307	12.1441	3.92931	NA	NA	NA	9.48277	5.45382	6.56754
ENST00000216446	NA	NA	0	2.13333	0	5	5.53333	0	0	0	0	NA	NA	78.9333	115.033	52.9	119.167	118.7	84.9	12.3	43.0333	76.9333	NA	NA	6.5364	5.51917	4.84339	5.92783	5.07127	6.32812	4.02236	5.1244	6.08375	NA	NA	5.30376	6.54242	8.36186	9.23204	9.50854	10.6028	8.50248	10.1494	10.3098
ENST00000216452	0	1.9	2.7	0.9	0	0	6.36667	0	0	1.93333	0.933333	48.2667	74.8667	102.2	136.133	67.0333	163.6	173.167	121.9	27.2333	59.6667	94.6	10.69	10.7664	15.8515	12.2336	11.4954	15.2428	13.8571	17.0182	16.6808	13.3079	14.0116	15.4877	16.1374	15.8642	20.5388	12.0093	20.0922	17.3921	19.5011	19.1441	17.4409	15.1362
ENST00000216455	12.9	18.8819	15.3	46.8667	13.2	21.3333	42.3667	14.2667	2.16667	7.6	13.5667	2066.94	3757.1	1526.96	3524.27	2436.67	2555.13	3423.44	2508.74	544.764	1726.8	2812.09	337.969	398.895	174.852	233.82	308.499	175.759	202.252	258.575	246.347	284.343	307.503	260.724	197.141	226.195	205.02	248.99	212.112	198.799	222.596	277.943	221.017	278.46
ENST00000216465	NA	NA	1.27203	0	0	0	0.822585	0	0	0	5.4914	NA	NA	3.51472	0	0	0	14.625	0	0	0	13.8812	NA	NA	0.474802	0	0	0	1.01931	0	0	0	1.79072	NA	NA	10.8345	10.2435	4.40067	6.02212	4.21979	7.5121	7.16439	4.92635	6.58026
ENST00000216468	0	0.933333	1.1	3.33333	0	2.6	4	0	0	0	0	87.6	147.7	150	247.767	127.9	186.56	177.4	118.067	40	100.633	138.533	11.248	12.3143	13.4882	12.9086	12.716	10.0773	8.23011	9.55609	14.2043	13.0126	11.8959	19.0077	17.8679	23.2477	23.5264	17.695	15.0092	13.7945	16.25	21.2685	20.8538	23.6663
ENST00000216479	104.133	161.733	157.667	250.367	72.7667	273.967	382.167	170.1	35	79.5	145.367	2513.87	3572.87	3051.27	5453.4	3032.03	4967.7	5451.03	3944.67	953.633	2598.83	3665.13	310.408	286.459	263.853	273.225	289.889	258.048	243.192	307.03	325.657	323.162	302.656	224.741	226.101	198.732	179.431	218.645	192.049	200.123	225.229	186.047	241.393	224.618
ENST00000216484	NA	NA	4.53333	3.76667	2.3	3.93333	11.4	3.63333	0	0.166667	1.26667	NA	NA	313.383	539.339	227.381	447.107	537.473	324.139	72.8133	183.054	274.394	NA	NA	16.3173	16.2707	13.0901	13.9845	14.4384	15.1913	14.9721	13.706	13.6435	NA	NA	22.3859	22.1976	19.6232	16.5742	16.9615	16.075	18.3239	18.2536	19.5789
ENST00000216489	NA	NA	0	0	0	0	0	0	NA	NA	NA	NA	NA	144.567	349.3	178.567	325.833	375.3	201.733	NA	NA	NA	NA	NA	10.8664	15.212	14.84	14.7121	14.554	13.6485	NA	NA	NA	NA	NA	13.272	14.1434	12.7825	15.4034	14.8783	15.9273	NA	NA	NA
ENST00000216513	NA	NA	0	0.533333	0	0	0	0	0	0	0	NA	NA	95.0648	208.88	80.518	182.208	184	93.2373	18.2968	59.0936	92.8332	NA	NA	3.56364	4.53673	3.33721	4.10303	3.55861	3.14596	2.70862	3.18548	3.3232	NA	NA	10.945	9.30314	10.4209	11.6341	12.6398	9.69411	10.1969	8.48887	12.3345
ENST00000216605	13.8308	36.3002	25.816	32.0094	16.3964	17.6464	20.9049	30.9069	9.26667	16.4572	22.8408	3774.85	5915.5	3577.35	7008.59	4008.53	6346.61	7383.54	4715.94	1069.37	3193.59	4699.44	168.816	171.776	112.038	127.177	138.805	119.402	119.305	132.942	132.26	143.828	140.55	105.665	107.111	99.4281	77.3002	93.0897	90.118	93.3248	91.5909	69.9248	100.152	99.4203
ENST00000216639	4.6	3.83333	3	2.83333	3.06667	8.9	14.1	3.7	0	5.56667	4.56667	642.733	983.633	489.267	1129.52	857.067	1155.14	1525.17	1141.3	167.159	682.933	936.1	67.7689	67.3424	36.1274	48.3235	69.9714	51.2377	58.1028	75.8542	48.7436	72.5152	66.0072	23.0148	23.5988	44.3068	41.2285	26.0065	50.3103	53.4076	32.107	53.6036	32.4429	36.9412
ENST00000216714	0	0	0	0	0	0	0	0	0	0	0	NA	NA	NA	NA	NA	NA	NA	NA	NA	NA	NA	NA	NA	NA	NA	NA	NA	NA	NA	NA	NA	NA	71.4831	78.4944	44.7353	36.5239	83.6975	57.8709	56.3693	75.1051	53.0499	72.9756	59.1508
ENST00000216727	0.8	5.4	1.8	4.66667	0	3	5.3	0.9	1	0	2.23333	314.167	459.473	186.71	376.692	110.152	414.146	420.941	76.4712	29.903	50.6805	90.8244	42.8363	40.6787	17.8283	20.8402	11.6292	23.7553	20.7373	6.57249	11.276	6.95895	8.28179	85.9256	70.7793	73.7214	69.7786	87.1918	68.9212	62.7059	75.688	63.7884	79.8802	88.5974
ENST00000216756	0.766667	0.233333	0.333333	0.533333	0.1	0	0.281898	0	0	0.766667	0.266667	211.719	345.087	327	773.233	453.3	273.617	335.157	148.982	42.4604	183.471	218.363	41.6074	44.0347	45.0038	61.6572	68.9768	22.6208	23.7979	18.4555	23.0772	36.3102	28.6985	43.7836	37.4436	54.1232	51.5238	50.9401	36.6822	33.2131	31.1336	58.3338	45.7816	48.1057
ENST00000216774	56.0724	67.89	52.2711	76.0993	55.6978	111.895	129.647	75.1883	10.5524	37.1848	67.9985	990.543	1461.3	783.49	1561.96	1162.98	1272.96	1704.82	1281.58	216.522	687.513	1129.73	82.1055	78.6494	45.4803	52.5328	74.6408	44.3882	51.0571	66.9615	49.6353	57.3892	62.6245	29.6285	28.1293	43.2834	43.8644	20.7841	36.0248	42.5797	23.7526	43.3942	32.7543	36.8394
ENST00000216797	0	1.1	2.56667	4.4	0	0	13.7582	0	0	4.9	0	403.033	531.333	846.667	1328.97	559.867	964.433	1065.21	559.767	181.467	360.633	652.4	53.0523	45.4136	78.0489	70.9807	57.0629	53.4059	50.6615	46.4462	66.0615	47.8057	57.431	65.5655	59.239	68.7374	70.9822	64.2708	45.6159	43.7645	54.3341	67.9063	60.3212	58.5125
ENST00000216799	NA	NA	NA	NA	NA	9.77728	5.87166	4.0443	NA	NA	NA	NA	NA	NA	NA	NA	154.319	58.9984	48.8527	NA	NA	NA	NA	NA	NA	NA	NA	13.0022	4.26937	6.16755	NA	NA	NA	NA	NA	NA	NA	NA	4.3108	2.09398	5.09449	NA	NA	NA
ENST00000216807	NA	NA	4.86667	14	1.96667	5.3	17.9333	8.8	1.3	3.5	3.53333	NA	NA	263.367	510.567	236.6	378.6	472.2	377.067	53.7	206.667	246.433	NA	NA	23.8285	26.7646	23.6683	20.5769	22.042	30.7074	19.187	26.8885	21.2919	NA	NA	22.1381	21.3812	14.2625	18.4008	22.302	13.8755	14.3996	13.1792	16.3006
ENST00000216832	1.07764	4.27608	0.231126	2.39193	1.11342	3.47245	3.46039	2.80934	0.665774	1.50734	1.05289	1437.72	2530.71	1220.73	2486.48	2160.56	1950.29	2488.8	2636.92	413.158	1748.23	2173.72	83.8187	95.7996	49.8399	58.8184	97.5299	47.8322	52.4247	96.9043	66.6148	102.64	84.75	32.1216	37.5314	42.3766	39.3146	38.951	39.9011	44.2034	33.2192	43.4313	41.9715	39.5165
ENST00000216923	NA	NA	4.26045	6.13963	0.11352	12.4622	20.916	4.5631	NA	NA	NA	NA	NA	127.032	122.38	7.5296	112.781	158.586	58.2993	NA	NA	NA	NA	NA	5.46024	3.04776	0.357836	2.91204	3.51681	2.25553	NA	NA	NA	NA	NA	6.38397	5.56954	4.79452	4.75417	7.47027	3.84432	NA	NA	NA
ENST00000216951	0	0.9	2.9	11.4	0.5	5.6	10.1333	1.63333	0	1	1.96667	342.673	482.238	783.527	1675.68	516.796	1403.35	1591.12	578.713	187.492	315.848	644.475	30.1979	27.5939	48.355	59.9171	35.2632	52.0254	50.6616	32.147	45.6949	28.0301	37.9815	63.8844	60.2016	70.1052	65.1776	68.0154	59.793	64.09	59.6205	56.5118	60.9199	68.38
ENST00000216962	3.66667	9.06667	11.1	5.9	4.66667	9.9	19	6.4	1.96667	4.63333	3.8	356.245	544.67	712.228	1112.38	462.926	1086.31	1181.16	514.289	137.765	344.685	526.427	17.6684	17.5403	24.7376	22.3853	17.7773	22.6649	21.1659	16.0781	18.8963	17.2155	17.4604	20.7584	20.6997	22.7877	19.7931	20.7498	18.6578	17.0441	19.4445	13.5897	19.9149	20.1074
ENST00000216968	0.966667	1.03333	0	1.03333	0	0	6.73333	0.933333	0	0	0	117.233	193.6	240.433	366.7	166.267	709.438	871.067	321.767	71.2667	128.167	230.867	20.5326	22.0168	29.4902	26.0595	22.5478	52.271	55.1217	35.5233	34.5197	22.6057	27.041	18.0807	17.039	16.6128	16.5417	17.9028	28.062	26.5956	25.9206	18.0244	16.2537	14.1847
ENST00000217026	1.49697	5.25879	8.31818	8.87677	3.41035	17.3956	12.6127	3.88595	0.871407	4.24505	4.54835	98.6693	120.503	136.983	259.674	183.879	309.285	279.413	149.018	78.5976	113.971	201.417	5.89188	4.67224	5.72834	6.29163	8.50181	7.76935	6.02835	5.60907	12.9799	6.8536	8.04338	85.3876	78.6668	54.0907	44.9621	74.9866	72.8756	74.3613	84.9506	62.0722	74.1794	60.1901
ENST00000217086	NA	NA	NA	NA	NA	1.83333	0.9	1.93333	NA	NA	NA	NA	NA	NA	NA	NA	93.3667	121.3	56.3736	NA	NA	NA	NA	NA	NA	NA	NA	1.55989	1.74056	1.41126	NA	NA	NA	NA	NA	NA	NA	NA	3.99434	3.73036	3.78898	NA	NA	NA
ENST00000217109	NA	NA	17.8001	42.0039	32.6908	24.8499	44.104	41.7913	5.08017	26.6122	46.6008	NA	NA	562.36	837.825	442.139	961.119	1076.73	533.18	116.097	265.769	411.111	NA	NA	38.1603	32.9399	33.172	39.1776	37.6959	32.5657	31.1113	25.9336	26.6401	NA	NA	24.4387	23.8612	29.0131	25.9266	23.1089	27.8693	22.005	27.2844	28.356
ENST00000217131	30.9667	55.8333	89.3667	94.4	24	107	109.8	71.8333	8.96667	38.3333	42.4333	716.367	866.533	1568.67	2458.03	988.967	2288.6	2484.43	1130.5	366.267	577.667	994.167	98.6398	77.4743	151.265	137.331	105.44	132.569	123.601	98.1222	139.477	80.1022	91.5473	177.33	164.415	141.558	115.377	143.953	125.089	126.986	144.485	80.0574	138.777	130.08
ENST00000217159	16.0667	21.5	41.8333	56	28.8	16.7171	34.1828	11.6436	6.23333	19.1	38.4333	493.667	690.833	952.5	1586.97	842.867	294.776	565.858	193.085	214	600.333	1088.73	28.5815	25.9705	38.6196	37.2806	37.7848	7.17956	11.8369	7.04662	34.2653	35.0022	42.1544	42.4597	38.5212	28.2768	30.6761	50.4362	22.2061	12.1874	37.7352	27.4213	52.0627	48.7444
ENST00000217162	NA	NA	15.7418	14.5192	1.87872	14.3811	48.2024	2.72924	0.716548	1.53611	0.891455	NA	NA	30.8475	68.8707	26.9557	59.0232	101.42	26.3464	7.63933	18.2479	14.3359	NA	NA	1.86834	2.41681	1.80511	2.14744	3.16918	1.4363	1.82721	1.58931	0.829162	NA	NA	11.3426	10.7971	9.90428	12.1741	11.9089	14.6002	9.21173	9.82733	13.5123
ENST00000217182	33.7211	95.9374	93.8885	215.359	38.6217	124.374	153.314	112.482	26.432	31.1085	95.4811	220.869	630.131	621.83	1398	251.144	800.19	992.736	738.167	169.428	202.505	622.559	19.9254	36.9112	39.2857	51.1732	17.5429	30.3682	32.3583	41.9766	42.2712	18.3975	37.5598	91.7489	58.3071	101.337	94.9261	93.2444	58.8618	41.0494	76.9388	59.5922	75.7181	100.307
ENST00000217185	NA	NA	NA	NA	NA	NA	NA	NA	0	0	0	NA	NA	NA	NA	NA	NA	NA	NA	2.22883	0.0364117	2.76762	NA	NA	NA	NA	NA	NA	NA	NA	1.91127	0.0113697	0.573895	NA	NA	NA	NA	NA	NA	NA	NA	1.3538	3.63336	0
ENST00000217195	21.4415	23.8081	38.2114	75.7055	16.1574	140.302	80.8272	23.053	5.27761	20.3206	35.1637	127.822	155.584	243.767	334.148	161.713	430.242	413.362	225.935	48.7875	137.228	214.113	26.7526	21.1437	35.7295	28.3767	26.2067	37.8815	31.2586	29.8075	28.2395	28.9238	29.9691	56.7941	59.7823	31.2326	21.5839	44.2713	30.09	32.82	40.9295	31.0834	44.0634	38.4341
ENST00000217233	17.7667	19.7333	48.9667	57	11.9	114.8	131.567	30.6333	8.2	16.7	36.0333	84	120.2	187.7	262.5	125.567	375.4	364.233	153.367	40.5333	89.4	165.2	9.79434	9.1003	15.3268	12.419	11.3364	18.4138	15.3446	11.2722	13.0706	10.4975	12.8818	31.4868	30.7232	25.4884	24.8794	35.8229	30.9752	26.5508	38.3052	25.248	37.729	34.5503
ENST00000217244	23.3873	50.0885	24.3678	55.3052	30.3438	50.4069	37.9518	44.5449	15.8247	36.3904	35.3678	15.625	33.7074	17.3753	49.0859	16.333	34.6843	53.4211	24.4616	13.7219	19.9817	18.8156	1.66849	2.33714	1.29936	2.12679	1.35044	1.55809	2.06109	1.64653	4.05235	2.14876	1.34367	13.7416	13.1169	12.7431	13.4125	22.3838	17.6249	17.0949	18.4346	15.7247	16.4985	15.5504
ENST00000217289	12.2589	18.8022	10.8808	33.396	7.80225	44.4395	48.3275	17.1716	2.79263	17.7798	20.7013	65.4558	107.356	115.189	218.857	91.9105	220.324	269.592	135.058	33.6993	64.6111	112.631	4.04118	4.30371	4.98037	5.48257	4.39372	5.72237	6.01376	5.25605	5.75401	4.01715	4.65039	14.5657	13.8278	16.4136	15.0316	14.3655	20.6589	19.9418	15.8256	15.8273	16.0797	18.6218
ENST00000217315	NA	NA	0	3.11465	2.2049	NA	NA	NA	NA	NA	NA	NA	NA	0	66.3898	23.3098	NA	NA	NA	NA	NA	NA	NA	NA	0	1.80127	1.20687	NA	NA	NA	NA	NA	NA	NA	NA	8.60623	3.21571	1.35149	NA	NA	NA	NA	NA	NA
ENST00000217381	0	2.23333	0.1	2.93333	0	1.53333	4.43333	0	0	0	0	38.1	53.8333	97.3667	155.544	30.2667	185.667	189.433	62.8667	18.6	39.9	46.3	3.15184	2.89166	5.64081	5.22104	1.9387	6.46141	5.66207	3.27824	4.25541	3.32402	2.56148	12.1739	14.1166	8.21969	9.34108	8.81472	10.8278	9.112	9.99462	10.5111	9.68125	10.2179
ENST00000217402	12.5667	31.5667	61.6	104.8	9.96667	99.8667	110.4	21.9	4.3	16.6667	19.4667	956.7	1148.23	1421.67	2002.73	1031.97	1526.97	1749.2	1404.67	362.367	851.667	1354.43	177.985	138.705	185.224	151.18	148.655	119.506	117.578	164.726	186.442	159.561	168.514	86.6356	117.907	68.6798	53.3772	77.5678	57.0352	84.671	63.0186	51.1726	70.3211	57.1563
ENST00000217426	12.3	31.5	27.6333	51.5667	12.1667	34.7667	47.9	25.4	3.16667	8.56667	31.1333	4223.5	6461.17	6188.1	9669.9	4998.63	9934.97	10630.2	5996.77	1423.1	3414.67	5497.23	408.296	405.573	418.939	379.304	374.162	404.038	371.299	365.426	380.475	332.431	355.399	284.33	262.94	229.543	210.456	236.839	191.273	188.765	215.5	194.198	228.421	197.869
ENST00000217446	0	0	0	0	0	0	0	0	0	0	0	276.967	376.933	469.833	834	396.6	664.1	934.4	464.867	131.9	296.4	503.933	26.5908	23.4976	31.5892	32.4887	29.4824	26.822	32.4127	28.1328	35.0217	28.6571	32.3554	18.7626	19.9335	19.4766	17.9621	19.1584	14.8164	17.3461	15.9851	19.5841	16.9435	17.8141
ENST00000217455	2.23333	10.8	15.2333	15.8667	4.06667	15.2667	20	3.8	2.6	6.66667	1.76667	114.267	215.6	286.033	432	163.5	329.333	421.867	167.067	61.5	132.1	185.633	14.9472	18.3124	26.2028	22.9291	16.5602	18.123	19.9386	13.7756	22.2487	17.4018	16.2392	30.1589	31.6784	25.7237	25.9567	24.6998	24.6073	20.1797	18.9695	24.5584	26.8075	26.0528
ENST00000217456	1.36667	0.833333	6.76667	15.6667	1.53333	4.06667	8.9	1.23333	1.96667	0	1.06667	316.717	614.89	1192.88	1840	394.269	1913.76	2152.56	590.128	173.261	255.097	510.592	31.7925	40.0781	83.8573	74.9435	30.6446	80.8156	78.0708	37.3406	48.0998	25.7876	34.2766	39.9856	37.4493	56.9758	54.5323	44.1679	36.6344	31.9125	41.0339	31.9254	44.5919	43.1
ENST00000217652	112.413	176.866	61.6573	136.323	67.5325	105.59	113.953	89.6854	16.3667	60.7807	92.7072	422.13	637.042	269.587	622.581	300.168	395.475	479.351	401.538	76.8777	236.904	371.872	102.733	100.667	45.9465	61.4781	56.563	40.4887	42.1497	61.5983	51.7429	58.0611	60.5237	80.5736	80.74	84.5696	92.214	60.4023	62.8295	53.9934	75.6685	72.7131	80.768	84.417
ENST00000217740	NA	NA	NA	NA	NA	13.0667	13.7	4.8	NA	NA	NA	NA	NA	NA	NA	NA	81.4333	82	47.7333	NA	NA	NA	NA	NA	NA	NA	NA	6.15447	5.32264	5.40551	NA	NA	NA	NA	NA	NA	NA	NA	8.05139	8.16243	6.88266	NA	NA	NA
ENST00000217893	260.751	474.761	186.592	467.301	243.243	272.725	428.724	225.866	72.0256	169.174	302.582	361.386	555.289	436.621	951.146	511.25	564.873	877.431	573.139	150.711	359.884	682.026	57.0841	56.9533	48.2992	60.9613	62.5294	37.5361	50.0768	57.067	65.8381	57.2476	72.0469	82.784	92.5961	97.3955	92.748	96.6466	104.664	116.991	95.2405	102.551	93.6924	106.2
ENST00000217901	2.94918	5.66314	0.186008	5.56612	2.64505	10.6129	3.137	5.50185	0	1.25184	3.65335	599.384	969.788	960.44	1694.76	687.629	1569.76	1624.64	762.784	230.972	495.749	923.452	63.6794	66.9001	71.4588	73.0575	56.5659	70.1586	62.3636	51.0829	67.8643	53.0404	65.6112	42.8414	43.0114	28.2972	27.3531	40.5663	29.544	29.1639	34.7899	24.1667	29.3147	29.4297
ENST00000217909	NA	NA	NA	NA	NA	2.46667	2.73333	0	0	0	0	NA	NA	NA	NA	NA	54.5	105.4	34.0667	8.43333	13.8333	15.2333	NA	NA	NA	NA	NA	2.80617	4.66105	2.62829	2.85464	1.70507	1.24689	NA	NA	NA	NA	NA	12.113	11.0049	9.89056	6.47029	8.1319	10.6072
ENST00000217958	1.23333	1.13401	0	1.90723	0.3	1.83333	10.2667	3.16861	0.00178186	0.866928	0.266867	4.11229	6.39593	8.05168	64.1524	2.48047	12.7811	52.3696	8.84661	2.97394	1.46826	2.11719	0.758312	0.765815	1.03978	4.79999	0.354165	0.991486	3.48918	1.0283	1.51665	0.272658	0.261092	64.9293	64.5528	73.0268	84.3048	70.9779	84.2228	75.4335	75.2123	102.122	68.3069	116.988
ENST00000217961	0	0	0	1.93333	0	0	0	0	0	0	0	159.433	234.233	297.067	565.5	256.167	816.233	1034.3	370.2	108.467	201.967	339.933	11.4276	10.9014	14.9115	16.4465	14.217	24.6119	26.7857	16.7261	21.5012	14.5783	16.2945	54.265	51.7221	49.5299	44.9205	51.3495	76.6754	75.3668	54.7762	50.4276	58.2062	51.4498
ENST00000217964	25.8931	75.6936	20.4566	66.4803	16.2598	42.7799	72.4796	18.5074	2.50054	5.49212	8.81245	62.627	182.302	72.4278	302.74	68.6222	194.895	347.072	62.5736	14.7053	25.0096	33.3869	4.53549	8.57253	3.67332	8.896	3.84799	5.93767	9.08157	2.8565	2.94527	1.82398	1.61699	37.597	34.7424	45.1727	40.1406	51.4487	28.8968	23.9623	33.1254	21.5587	33.0721	30.8111
ENST00000217971	44.2667	66.7	51.2333	73.7667	36.0667	110.5	142.767	63.9333	13.8667	32.6667	55.2	1046.27	1628.77	1623.23	2467.87	1417.8	3655.37	3988.43	1936.6	392.767	1167.17	1833.43	223.448	225.865	242.776	213.855	234.453	328.412	307.762	260.708	231.984	251.025	261.86	166.799	164.686	172.679	193.317	183.522	236.363	202.639	188.461	182.73	203.894	194.835
ENST00000218056	54.8667	88.4667	89.3	138.333	55.1	152.2	177.333	57.1667	22.0333	52.3667	64.8667	168.9	266.933	382.033	588.911	235.495	473.362	624.467	250.209	94.8791	127.55	245.667	14.5473	14.9284	23.0434	20.581	15.7052	17.1515	19.4331	13.5843	22.6002	11.0633	14.1504	58.1862	55.8241	43.8879	46.3173	49.9256	40.8077	38.3746	38.8293	45.7174	48.5419	45.2404
ENST00000218089	NA	NA	6.61179	35.5516	20.1166	49.3019	59.2788	43.0142	7.65991	24.4036	22.6467	NA	NA	85.5694	429.552	200.869	441.331	535.054	325.022	34.4954	120.554	101.233	NA	NA	1.97669	5.7492	5.13037	6.12417	6.37684	6.75806	3.14687	4.00463	2.23317	NA	NA	37.8739	35.1165	19.2325	50.9458	44.6735	24.7143	49.2985	20.2639	31.1879
ENST00000218104	36.6333	58	116.433	133.167	35.3	128.833	121.667	55.6	26.4333	31.6333	62.8	414.333	650.9	946.333	1324.67	504.033	1482.07	1478.97	618.7	167.533	409.733	589.267	23.2488	23.7149	37.1866	30.1593	21.8986	34.9843	29.984	21.8832	25.9981	23.1528	22.1122	52.4048	46.9945	36.7708	31.9407	47.848	35.6382	32.1211	40.8629	25.1141	45.4251	36.2505
ENST00000218200	NA	NA	0	0	0	0	0	0	0	0	0	NA	NA	NA	NA	NA	NA	NA	NA	NA	NA	NA	NA	NA	NA	NA	NA	NA	NA	NA	NA	NA	NA	NA	NA	22.6108	20.9583	15.505	14.8042	10.5076	13.1743	19.576	13.0264	18.6422
ENST00000218340	2.4	9.93333	3.33333	12.5667	1.9	16.4333	14.8667	8.5	3.8	1.33333	11.1667	321.933	516.467	475.3	845.967	386.467	946.533	1064.17	486.033	114	284.133	433.733	38.3927	39.9927	39.6956	40.9354	35.6863	47.4868	45.8534	36.5367	37.599	34.1237	34.592	24.5661	23.723	34.3265	38.4105	25.4505	37.1577	35.7261	24.8837	33.5356	24.0992	26.1843
ENST00000218348	0	0	0	0	0	0.333333	0	0	0	0	0	1675.77	2681.64	2856.4	4629.01	1923.75	4294.13	4839.68	2474.56	595.7	1468.83	2230.32	72.7657	75.6083	86.8607	81.5575	64.6799	78.4408	75.9292	67.7315	71.5368	64.2298	64.7663	77.8486	75.3858	62.5332	53.5293	67.9803	53.3633	56.2322	61.9767	38.3574	58.1838	51.2674
ENST00000218364	5.53119	13.8764	11.9	17.4416	10.4251	24.5667	21.5	10.5	0.974037	5.53333	9.50418	1665.67	2382.38	1840.65	2937.34	1985.09	3127.59	3693.39	2725.9	462.81	1617.78	2163.31	92.2269	85.6516	71.3724	65.9911	85.1051	72.8503	73.8879	95.1391	70.8696	90.2066	80.1043	31.0579	30.1909	45.8711	48.1542	40.9105	50.1164	57.903	47.0012	49.4129	37.5095	46.6132
ENST00000218388	38.6	91.2667	35.2667	135.233	56.4	87.7333	137.633	60.3667	10.5333	35.5333	53.6	1134.97	1689.53	2037.47	3242.13	1539.5	3587.67	4137.5	1879.2	431.733	1094.8	1869.73	228.407	220.775	287.15	264.741	239.891	303.734	300.846	238.386	240.287	221.877	251.638	101.419	112.122	71.3055	51.417	77.5346	71.6542	88.7469	87.6814	38.3556	58.3778	56.0512
ENST00000218439	6.04768	4.68801	10.3146	14.3943	5.77842	16.2688	14.4902	5.16086	0.383884	8.80872	5.34891	809.255	567.182	1671.46	1365.78	417.122	3767.4	2334.53	812.068	305.086	794.108	976.408	55.8067	25.3968	80.7214	38.2161	22.2726	109.294	58.1674	35.3	58.1851	55.1483	45.0301	14.4618	22.7155	13.0642	7.70147	19.3547	7.28335	6.64703	22.9488	7.09475	12.2243	12.1718
ENST00000218516	0.166667	0	0	0.233333	0	0.166667	0.566667	0	0	0	0	1034.7	1612.23	1559.7	2614.5	1476.87	2671.27	3095.27	1844.77	461.733	1178.53	1864.77	100.725	101.907	106.33	103.27	111.319	109.394	108.868	113.199	124.309	115.535	121.399	77.4123	78.125	75.4847	83.5576	86.0935	89.804	86.2995	88.6584	92.4456	94.1248	104.717
ENST00000218652	0	0	0	0.566667	0.9	0	0	0	0	0	0	109.081	196.553	217.926	308.251	85.5498	376.719	416.543	185.818	44.9736	59.8797	119.806	13.5491	15.8524	18.9566	15.5356	8.22784	19.6848	18.6939	14.5488	15.4492	7.49016	9.95193	34.0534	30.0978	26.3947	33.2983	28.7571	28.8664	19.7546	31.7991	28.246	23.7225	28.0994
ENST00000219066	0	0	0	0	0	0	0	0	0	0	0	428.5	621.633	740.367	1149.37	520.067	1388.63	1419.9	775.933	163.7	454.8	688.933	57.3055	53.9804	69.34	62.3688	53.8532	78.1245	68.6093	65.411	60.5457	61.2515	61.6159	55.8151	50.441	38.6584	40.5732	53.0072	45.4534	41.2744	55.8441	46.194	48.7012	54.1426
ENST00000219069	21.9667	24.1	14.7524	23.7022	9.8926	25.572	43.2119	4.71936	2.96765	7.09741	5.82113	63.0843	103.246	59.1727	160.426	66.6812	114.994	129.441	34.5005	12.4922	44.54	40.0034	3.8606	4.10264	2.53598	3.98358	3.15969	2.96048	2.86211	1.33088	2.11428	2.74495	1.6372	16.3321	16.4422	10.7072	12.0304	11.8272	9.6489	8.37224	8.44346	9.83606	9.66162	10.3954
ENST00000219091	NA	NA	NA	NA	NA	0	1.06667	0.133333	NA	NA	NA	NA	NA	NA	NA	NA	87.7667	105.9	49.4684	NA	NA	NA	NA	NA	NA	NA	NA	2.78471	2.88584	2.35183	NA	NA	NA	NA	NA	NA	NA	NA	6.39687	5.9262	8.64858	NA	NA	NA
ENST00000219097	1.23333	1.86667	0.0333333	1.66667	0	0	1.26667	1.66667	0.733333	0	2.6	760.733	1090.63	779.067	1413.67	827.267	659.576	867.095	547.956	227.533	666.867	928.433	125.864	117.167	90.2683	94.9029	105.979	45.908	51.8341	57.1473	104.113	111.112	102.728	68.5592	65.5463	68.5979	67.2561	63.6485	73.2214	78.3261	78.7936	62.5269	66.4324	71.1969
ENST00000219139	NA	NA	0	4.70806	0	4.3	1.9	0	0	0	0	NA	NA	4.06111	28.5845	2.86966	249.967	263.3	170.233	39.4	123.167	180.1	NA	NA	0.28144	1.14774	0.219881	10.406	9.41412	10.6188	10.7829	12.2742	11.9188	NA	NA	5.93651	6.61755	8.14016	8.95576	10.3251	10.0255	7.85925	11.946	13.6821
ENST00000219168	NA	NA	NA	NA	NA	4.8	7.63333	5.13e-25	3.86667	1.8	13.0817	NA	NA	NA	NA	NA	21.3041	16.6339	8.46e-25	2.54242	2.19287	15.8836	NA	NA	NA	NA	NA	3.05002	2.04531	1.82e-25	2.39288	0.751535	3.61495	NA	NA	NA	NA	NA	4.56951	7.02883	4.09372	7.04111	7.31889	7.32681
ENST00000219204	11.9	16.6	28.9333	42.1333	15.3	41.9667	49.8667	20.8	1.46667	4.1	12.4333	51.2838	82.2663	111.581	190.004	93.721	105.674	156.374	64.1735	8.91519	18.3934	49.0163	13.0896	13.634	19.9448	19.6776	18.5221	11.3467	14.4209	10.3248	6.29312	4.72781	8.36674	36.0099	44.2082	54.8536	45.704	36.3201	44.6365	52.4402	33.4063	32.7699	31.5243	34.2461
ENST00000219207	NA	NA	NA	NA	NA	4.16667	7.3	0.833333	NA	NA	NA	NA	NA	NA	NA	NA	22.6667	39.2667	31.2667	NA	NA	NA	NA	NA	NA	NA	NA	2.18113	3.24521	4.50818	NA	NA	NA	NA	NA	NA	NA	NA	5.27753	2.94892	5.98262	NA	NA	NA
ENST00000219240	NA	NA	0.166667	0	0	0	0	0	0	0.2	0	NA	NA	201.196	230.995	166.062	184.86	224.055	99.6666	42.9517	82.4707	136.288	NA	NA	14.8938	9.90743	13.5917	8.2204	8.55714	6.64087	12.5564	8.77901	9.63437	NA	NA	12.756	13.9534	17.9156	9.2028	8.81837	10.3189	14.267	17.4697	18.8629
ENST00000219252	2.36667	5.06667	15.0667	35.0333	1	23.5667	22.9333	5.3	1.7	3.86667	6.6	859.167	1334.17	1560.67	2466.7	1103.23	2324.3	2707.93	1521.33	385.533	840.3	1212.27	130.304	131.385	165.761	151.796	129.555	148.295	148.388	145.441	161.708	128.341	122.956	131.589	138.496	124.43	116.924	137.565	142.075	147.29	155.892	102.123	143.16	128.036
ENST00000219271	NA	NA	32	47.6	22.1333	41.5	45.3333	14.4	7.33333	14.9333	26.0333	NA	NA	285.9	400.733	128.733	328.567	399.767	162.967	42.8	104.133	158.233	NA	NA	12.5089	10.1586	6.22749	8.63561	9.02404	6.41792	7.39516	6.55173	6.61124	NA	NA	10.2276	9.11154	11.3666	7.66392	6.44199	8.78613	6.01304	10.9443	9.02565
ENST00000219281	0.366667	1.5	0.122818	0.603824	0	2.5545	1.12479	0.0399021	0.0174563	0.137234	0.0839306	78.9667	136.133	5.03196	40.0202	0	33.7595	76.7834	1.2112	10.6101	21.1248	36.4731	12.4266	13.91	0.554545	2.55535	0	2.23491	4.36572	0.120144	4.61761	3.34774	3.8384	62.0239	67.6166	14.5375	12.5338	34.2835	23.5161	28.972	33.8848	8.53132	34.4878	20.6104
ENST00000219299	NA	NA	NA	NA	NA	0	0.885453	0	NA	NA	NA	NA	NA	NA	NA	NA	25.6614	45.803	29.8549	NA	NA	NA	NA	NA	NA	NA	NA	1.19545	1.83262	2.08399	NA	NA	NA	NA	NA	NA	NA	NA	4.51652	4.65443	5.12648	NA	NA	NA
ENST00000219302	NA	NA	0	0	1.86667	NA	NA	NA	0	0	0	NA	NA	11.8682	101.954	49.9026	NA	NA	NA	5.95563	26.2832	23.6237	NA	NA	2.04653	10.1861	9.51417	NA	NA	NA	4.05562	6.51734	3.89009	NA	NA	13.4458	15.5026	7.64918	NA	NA	NA	15.7989	13.6184	8.18389
ENST00000219313	21.2481	36.9689	20.5209	49.263	25.3971	36.6666	59.1029	32.3872	7.23599	12.5529	27.1688	1721.24	2714.58	1934.61	3792.61	2044.78	3060.72	3769.63	2569.13	648.385	1788.18	2356.15	221.691	227.021	174.499	198.202	203.92	165.838	175.423	208.58	230.955	231.936	202.945	173.79	184.234	164.248	166.626	169.807	164.955	169.265	155.857	199.248	181.551	190.881
ENST00000219315	NA	NA	0	0	0	0.133086	0	0	0	0	0	NA	NA	217.367	329.4	188.467	419.521	496.732	203.265	57.2	142.133	210.067	NA	NA	13.443	11.8032	12.887	15.5855	15.8494	11.315	13.97	12.6403	12.4062	NA	NA	14.5726	14.2664	19.0135	8.23653	4.89938	11.5739	14.7862	18.3444	20.2602
ENST00000219320	NA	NA	NA	NA	NA	1.51296	4.99511	0.213019	1.93333	15.7651	48.3275	NA	NA	NA	NA	NA	8.96265	15.0479	1.27118	27.2283	71.6656	108.219	NA	NA	NA	NA	NA	0.340878	0.491545	0.0724432	6.80799	6.52485	6.54306	NA	NA	NA	NA	NA	4.37512	4.62664	7.5339	4.96488	9.85989	7.7209
ENST00000219343	34.26	50.0596	11.2967	41.8608	18.5205	32.8688	31.8762	21.4808	6.96003	12.4704	27.6277	242.013	313.516	359.986	681.437	307.87	547.498	566.508	332.16	107.591	205.386	325.015	19.6327	16.5141	20.4511	22.43	19.3381	18.6843	16.6045	16.9851	24.1382	16.7788	17.6325	30.3942	34.211	28.1	25.073	30.6186	23.8558	22.9213	25.2383	24.0383	28.5152	29.9126
ENST00000219345	3.83333	1.16667	0.58444	1.2537	1.36469	0.36193	0.429106	4.28608	0	0.433333	0	80.4333	143.267	131.915	292.959	95.4059	214.724	252.055	149.83	56.0667	95.6333	167.067	8.15223	9.42846	9.36325	12.0479	7.48725	9.15534	9.23029	9.57237	15.7157	9.76113	11.324	15.44	16.6318	11.8553	15.5221	16.0091	11.7791	8.96212	13.4778	12.0491	15.0496	14.1812
ENST00000219431	NA	NA	0	2.84191	5.80955	26.6941	0	6.21742	NA	NA	NA	NA	NA	0	25.0681	38.2268	174.737	0	36.9279	NA	NA	NA	NA	NA	0	1.42398	4.14375	10.291	0	3.25877	NA	NA	NA	NA	NA	4.27106	5.31419	3.92413	3.95487	5.17471	4.43013	NA	NA	NA
ENST00000219439	30.2667	45.5667	8.51631	13.7801	6.31233	13.8868	14.8444	9.06419	2.95627	5.56149	13.2182	190.467	314.6	103.868	233.673	91.2329	223.567	192.244	143.659	23.9907	72.6418	136.905	24.0869	25.8331	9.1989	11.9904	8.93347	11.8939	8.78403	11.4518	8.39063	9.25123	11.5785	21.5197	21.3159	24.7855	26.2096	21.6267	26.2961	27.4512	19.2565	23.0214	22.1762	24.3884
ENST00000219454	12.8	32.5667	36.2216	26.3577	26.7	34.2667	52.3667	43.2	3.26667	11.5667	18.4333	54.7667	105.767	184.612	131.925	53.7	220.667	224.233	115.133	32.6333	59.5333	91.5667	10.3732	13.0078	24.4877	10.1388	7.87551	17.5828	15.3454	13.7461	17.0942	11.3556	11.5986	15.3754	13.3479	8.24287	11.1483	8.43854	13.5766	13.004	13.6922	9.91148	9.39641	7.41822
ENST00000219473	37.4	33.3667	10.3	22.0667	29.3667	56.7	46.6	21.6667	0.469972	1.64764	1.18568	811.316	1303.64	1128.24	2204.14	1177.06	2006.58	2512.46	1433.42	48.7253	26.4379	8.24212	42.5044	44.3464	41.3938	46.8538	47.7471	44.2237	47.5578	47.3365	7.05971	1.39483	0.28877	71.3031	75.9793	79.0105	74.2837	71.2187	84.5087	93.3394	73.432	64.3186	59.8078	65.0121
ENST00000219479	0	0	0	0	0	0	0	0	0	0	0	3.97014	11.8491	192.933	153.308	15.9311	164.8	148.616	34.9289	11.7576	12.0328	39.8172	0.883972	1.71306	30.0837	13.8503	2.74653	15.4363	11.9558	4.90227	7.24	2.69804	5.92889	27.1964	31.0953	31.2612	31.0156	33.359	24.3364	25.0228	28.5889	28.7821	22.4349	30.5956
ENST00000219481	NA	NA	3.13333	0	1	0	0.933333	0	0	0	0	NA	NA	157.533	260.467	68.5333	268.933	279.467	102.7	35.3333	54.5	83.6333	NA	NA	15.7611	15.0986	7.58108	16.163	14.4255	9.24854	13.9603	7.84097	7.99046	NA	NA	14.348	12.4679	15.5951	11.5721	10.6165	13.6438	8.8328	16.1175	11.4873
ENST00000219535	5.58829	7.22666	2.46219	9.19413	1.3318	9.67373	14.2577	6.35085	2.76129	5.72175	7.7577	73.4305	62.019	39.7712	165.348	49.8207	141.189	162.362	83.8626	35.424	76.8775	133.778	14.0353	7.69708	5.32361	12.8235	7.37331	11.3527	11.2127	10.104	18.7254	14.7978	17.1002	20.6557	8.66646	13.0516	2.26122	6.24128	4.02441	4.02094	15.4912	6.12292	8.64502	14.7682
ENST00000219542	0	0	0	0	0	0	0	0	0	0	0	13.8667	15.6667	83.2841	153.721	9.56667	93.432	207.947	36.6294	19.1306	12.6145	9.10298	3.08748	2.26498	12.9863	13.8876	1.6493	8.75148	16.7288	5.14094	11.7801	2.82847	1.35546	78.8185	88.4733	42.9521	45.9658	70.3925	49.55	47.8967	63.4011	41.2694	55.9434	58.629
ENST00000219548	0.136795	1.05144	4.69199	29.0928	0.366627	6.24031	8.22587	2.46926	2.70891	0	2.69565	19.7328	17.8447	64.6701	224.741	32.0645	65.1892	83.4991	48.1416	31.6935	0	39.7545	2.71709	1.59544	6.23607	12.5563	3.4186	3.77612	4.15411	4.17847	12.0691	0	3.66077	42.6252	34.6305	45.1093	66.6146	56.6332	32.6162	34.126	46.907	54.3299	56.2725	60.3351
ENST00000219611	11.0667	17.7667	21.7317	30.2753	25.3978	26.6376	29.1836	23.3394	8.01172	15.5	23.0487	53.5358	91.2333	173.026	377.719	64.0139	354.714	443.392	95.801	37.4822	41.8366	77.43	2.0616	2.28123	4.66619	5.90191	1.90872	5.74636	6.16919	2.32547	3.99185	1.62244	1.99407	32.7317	29.0007	21.9405	19.1325	32.3349	21.2015	19.7804	27.9654	12.6641	27.9389	22.331
ENST00000219689	NA	NA	0	0	0	0	0	0	0	0	0	NA	NA	59.1694	138.911	43.4996	94.5387	195.839	39.6323	18.7	16.9312	47.7495	NA	NA	1.28198	1.74378	1.04204	1.23043	2.18913	0.772898	1.60001	0.527509	0.98794	NA	NA	10.1662	10.2007	11.6969	11.3894	12.254	12.8001	9.62084	13.1118	12.4782
ENST00000219782	0	0.269047	2.82265	7.25892	0.12342	20.4333	26.9333	1.16667	0.931575	0.453485	0	0	41.0293	54.0532	168.176	12.4875	456.428	757.13	194.368	101.847	33.488	114.01	0	2.25742	3.20757	5.78218	0.819302	16.2701	23.18	10.3817	23.867	2.85761	6.46065	101.523	73.0316	30.828	49.5331	48.8856	39.5372	30.9654	62.5358	46.1504	47.8855	28.2693
ENST00000219797	0	0	0	0.0319093	0	0	0	0	0	0	0	168.2	245.1	339	466.222	220.226	475.747	558.271	351.867	74.3333	163.067	271.533	15.3392	14.5136	21.6505	17.2517	15.5508	18.2519	18.3951	20.2272	18.7478	14.976	16.5604	19.7337	21.7198	15.5284	13.634	14.4742	8.5794	11.3461	8.58476	10.5368	14.3273	9.35601
ENST00000219821	0	0	0	0	0	0	0	0	0	0	0	23.1446	48.7429	22.8879	68.9885	19.5841	68.2297	136.149	42.3347	10.3085	17.6987	43.0913	1.27308	1.74089	0.881665	1.53973	0.834095	1.57882	2.70582	1.46785	1.56816	0.980386	1.58513	4.2207	3.99137	3.52776	3.89902	3.54087	4.53156	3.43587	5.3088	2.56573	4.22295	4.37351
ENST00000219837	8.13333	11.9333	14.9	6.56667	4.73333	10.8667	8.33333	8.46667	3.73333	0.933333	5.96667	461.933	710.667	306.289	593.915	324.015	579.721	706.586	391.376	78.5235	246.737	354.181	42.1266	42.0823	19.5614	21.9768	22.8797	22.2408	23.2821	22.4984	19.8046	22.6602	21.6009	26.4846	25.4517	26.1694	29.1351	27.2559	27.5999	25.4857	24.071	28.3432	25.8416	31.3716
ENST00000220003	67.9016	66.1245	78.4436	169.009	46.6244	114.198	128.085	80.8249	16.4315	61.2714	92.1757	127.253	120.155	147.766	308.985	94.3072	220.868	232.604	147.15	27.3404	118.383	170.665	11.8109	7.24122	9.60458	11.6363	6.77743	8.62382	7.80029	8.60901	7.0179	11.065	10.5932	12.7045	12.3056	8.69617	8.85136	9.86318	7.52132	6.27533	9.52417	8.19136	11.8899	8.72891
ENST00000220058	0	0	0	0	0	0	0	0	0	0	0	113.4	203.8	259.1	380.267	201.967	231.833	314.733	183.133	55.2	114.967	191.233	12.1713	14.2032	19.4753	16.5606	16.7846	10.4678	12.2053	12.3901	16.3853	12.4265	13.7265	20.8922	24.9592	26.6051	30.2888	25.7212	17.2819	18.837	21.0074	30.2241	25.5421	27.9642
ENST00000220325	0.666667	0.766667	0.9	11.7667	0.733333	1.33333	3.03333	0.8	0.9	0.4	1	224.774	350.466	417.125	746.607	343.732	460.732	498.609	347.584	106.85	237.188	382.55	17.3595	17.5749	22.5605	23.3962	20.555	14.969	13.9133	16.9212	22.822	18.4474	19.7583	29.7515	29.7434	23.4484	23.5721	30.9848	17.8425	16.9723	25.3482	25.0008	33.0402	30.3012
ENST00000220429	7.81159	10.7419	0.375686	0.858194	0	0.243514	0.458216	0	0.144231	0	0.204626	131.25	224.459	6.14133	10.1824	0	2.75338	4.1591	0	1.36094	0	2.98033	13.8738	15.4059	0.45462	0.436726	0	0.122438	0.158845	0	0.397852	0	0.210683	12.9865	15.5041	14.0125	18.8617	9.90376	14.282	16.3447	9.14991	17.7698	9.62922	16.7286
ENST00000220507	14.1333	10.2667	8.96667	21.2333	7.16667	24	26.2667	17.6667	2.86667	6.33333	7.83333	258.167	356.133	494.133	807.967	229.5	976.7	1055.33	400.267	127.133	199	273.867	45.5976	40.8423	61.1191	57.9026	31.3856	72.57	67.3458	44.5627	62.0998	35.3953	32.3482	119.255	111.492	70.3416	61.7524	70.8389	103.9	108.63	98.1799	72.9176	83.4716	72.0387
ENST00000220509	60.9667	130.033	45.5197	89.8443	37.0007	89.8035	134.285	48.2245	12.8508	28.4107	48.241	373.167	638.5	717.089	1188.81	370.66	1319.11	1330.62	551.74	138.968	254.908	441.301	16.0374	17.8175	21.5822	20.7303	12.3343	23.8488	20.6616	14.9467	16.5171	11.0323	12.6834	36.1003	28.7914	27.0303	25.1078	24.0859	26.6654	23.3208	26.2047	23.7185	25.2676	23.6022
ENST00000220514	0	0.833333	0	0	0	0.9	0	1.86667	0	0	0.1	193.479	328.813	318.123	628.03	249.235	696.177	766.972	368.301	103.524	225.394	326.786	35.2125	38.8568	40.546	46.3773	35.1219	53.3011	50.4337	42.2518	52.1067	41.31	39.7737	60.6536	56.0612	48.6381	59.8759	62.3989	71.5261	70.2283	67.1501	62.2699	62.7648	69.3275
ENST00000220531	4.49744	11.9849	9.35187	21.6018	3.05981	12.376	12.0448	7.54642	1.40442	7.6133	11.9866	133.047	253.118	173.06	352.607	223.023	194.693	217.658	159.041	39.5075	168.217	253.338	32.192	39.767	29.3245	34.6177	41.7831	19.8175	19.0282	24.2568	26.437	40.9887	40.9934	29.1745	26.9461	64.6523	79.9881	34.8133	43.7921	40.6788	26.3376	71.659	46.6306	50.017
ENST00000220562	NA	NA	47.7333	74.4667	23.9667	58.2667	62.5667	31.3	8.2	14.2333	30.5	NA	NA	111.533	143.367	44.3667	127.9	207.767	79.8	19.3	35.1333	49.3667	NA	NA	3.55384	2.64675	1.56302	2.44809	3.41553	2.28868	2.42856	1.6098	1.50212	NA	NA	11.4689	10.6603	12.5841	11.4686	11.5884	12.2643	8.4762	12.6511	10.4468
ENST00000220584	0	0	0	4.77366	0	0	0.227953	0	0	0	0	0	0	0	21.8921	0	0	28.2389	0	0	0	0	0	0	0	0.889537	0	0	1.02174	0	0	0	0	14.231	14.1392	14.3717	12.3909	15.7435	12.0041	15.276	7.79685	7.46462	7.65113	6.50221
ENST00000220592	1.16667	2.8	6.5	11.3997	0	2.16152	8.30956	0.0184472	1.03322	0.0210585	2.06667	67.4468	91.0593	90.4909	171.796	75.2755	114.123	187.371	61.5659	27.5539	54.3904	94.6472	3.28287	2.87787	3.08452	3.39288	2.83695	2.33678	3.29513	1.88892	3.70905	2.66603	3.08084	40.6136	39.8983	29.7491	26.4641	36.4834	25.287	25.6718	27.9294	20.078	42.229	41.1996
ENST00000220597	NA	NA	NA	NA	NA	23.2	33.6333	12.3333	NA	NA	NA	NA	NA	NA	NA	NA	79.5333	81.3667	45.1	NA	NA	NA	NA	NA	NA	NA	NA	3.23449	2.84203	2.74827	NA	NA	NA	NA	NA	NA	NA	NA	6.86846	6.34451	5.12097	NA	NA	NA
ENST00000220659	NA	NA	0	1.03333	0.0733992	0	2.08874	0.149935	0	1	0	NA	NA	77.5422	113.627	26.6486	135.497	107.891	48.1251	20.3402	22.8129	52.3333	NA	NA	5.41215	4.59499	2.05647	5.681	3.88513	3.02338	5.60641	2.28967	3.4881	NA	NA	6.55777	7.95073	7.94215	8.00928	7.78086	7.91872	6.17183	7.38431	7.15625
ENST00000220669	0	0	0	0	0	0	0.0199837	0	0	0	0	42.4593	69.1945	0	3.13e-17	0	0	17.4432	0	3.19072	0	0	6.6071	6.99142	0	1.98e-18	0	0	0.980714	0	1.37314	0	0	14.5174	15.2169	22.3143	17.9245	12.4099	15.5308	14.3745	15.2276	24.753	15.8171	20.7177
ENST00000220764	0	0.533333	0	0.466667	0	1.63333	0.0666667	0	0.3	0	0.266667	309.667	437.833	415.633	770.167	444.733	572.767	682.6	445.133	105.667	282	433	38.5785	35.4173	36.2621	38.9313	42.9	30.0181	30.7253	34.956	36.4064	35.3794	36.0752	16.0012	18.3584	21.4411	23.1587	15.0044	19.7585	23.7203	17.752	16.5993	16.8288	19.7724
ENST00000220822	NA	NA	0	0	0	0.0132295	0.064103	0.0480394	0	0	0	NA	NA	65.1481	84.6544	49.4108	123.452	185.576	71.9982	14.4405	37.3383	56.4879	NA	NA	5.31972	4.00505	4.46091	6.05546	7.81803	5.29173	4.65657	4.3843	4.40475	NA	NA	15.5078	16.4884	8.94834	25.0537	25.5157	14.4135	10.3635	9.08943	11.1414
ENST00000220847	12.3	12.8333	9.18975	20.6687	8.42758	22.6333	21.3406	14.5129	2.78042	9.19831	18.4951	459.585	671.633	553.879	913.189	494.707	769.55	901.172	683.226	122.345	424.486	576.458	19.393	18.4021	16.3676	15.6351	16.1634	13.6606	13.7393	18.1729	14.2775	18.0382	16.2673	20.7795	21.2338	11.6112	14.8302	2.55168	16.8216	16.384	14.9965	18.8306	15.3548	16.1117
ENST00000220849	0.933333	0	0.333333	1	0	0	2.76294	1.86667	0	1.8	0.1	6417.03	9765.07	6247.9	12256.2	8556.03	9210.49	12141.9	9952.28	2100.23	6408.65	9695.14	602.267	595.095	410.658	466.738	621.776	363.657	411.739	588.787	545.144	605.721	608.526	132.902	141.135	358.358	452.663	202.842	317.018	366.687	224.126	494.411	298.799	377.853
ENST00000220853	0.1	0	0	0.866667	0	0	0.266667	0	0	0	0	621.236	999.937	583.704	1395.14	909.984	762.471	1046.68	924.048	204.913	599.4	863.267	87.2631	91.2015	57.4193	79.5158	98.9724	45.0559	53.1211	81.818	79.6037	84.7894	81.094	25.3747	36.264	41.2242	40.4117	28.7642	43.6767	46.8505	31.521	42.921	32.674	39.2855
ENST00000220913	4.56667	9.83902	19.4924	47.643	1.32296	38.2884	41.9158	4.27122	5.7	0.544862	6.82319	207.767	236.098	219.375	352.526	56.3876	277.626	304.004	99.6756	61.0302	23.8563	90.1259	65.8858	48.6142	48.7185	45.3597	13.8454	37.0365	34.8317	19.9244	53.5241	7.6185	19.1133	51.4535	51.3396	23.3661	27.4233	40.5269	32.8194	32.8727	41.9162	22.0908	34.6074	29.455
ENST00000220959	NA	NA	0.681213	5.8e-20	8.87e-42	3.22317	4.68626	1.19516	7.37e-26	1.01877	2.59079	NA	NA	39.214	4.12e-18	3.97e-40	204.617	190.048	60.0464	5.21e-24	47.324	130.683	NA	NA	0.410696	2.5e-20	4.6e-42	1.28731	1.0269	0.56605	2.16e-25	0.71272	1.30701	NA	NA	11.4686	8.90759	7.69967	9.23066	10.615	4.614	7.6171	5.89264	7.83611
ENST00000220966	0	0	0	0	0	0	0	0	0	0	0	0	0	0	21.934	0	0	10.8174	0	0	0	13.524	0	0	0	1.29804	0	0	0.570046	0	0	0	1.31911	37.7097	34.6866	21.4985	20.5365	38.1744	16.8108	15.5736	26.041	25.6718	33.7201	28.664
ENST00000221086	NA	NA	8.73333	16.9	3.63333	14.9667	11.6333	2.66667	0.633333	4.76667	3.86667	NA	NA	23.2674	55.7029	21.2838	26.207	43.1537	10.8868	3.11376	7.89411	30.2893	NA	NA	1.24013	1.72016	1.25425	0.839072	1.18666	0.522283	0.655391	0.605037	1.54165	NA	NA	8.24018	9.79538	7.57133	4.88912	4.95663	6.06725	9.43451	8.14247	9.31599
ENST00000221114	2.4	0.366667	4.56667	11.5	3.93333	4.03333	6.6	3.73333	2.8	2.23333	2.3	485.2	836.567	597.333	1000.33	648.4	737.767	1105	782.433	152.8	552.233	734	106.335	119.045	91.6779	88.9538	110.029	68.0189	87.498	108.09	92.6123	121.879	107.578	53.6413	49.2457	66.1156	79.1349	61.5466	72.042	68.2972	61.111	71.9896	58.007	72.4456
ENST00000221130	0	0.133333	0	1.1	1.2	0.4	1.13333	0	0	0	0.0666667	170	264.411	284.879	520.09	185.915	1433.68	726.422	206.17	39.2284	95.2181	191.342	13.6062	13.7412	15.9676	16.89	11.5215	48.2718	21.0066	10.4015	8.68317	7.67465	10.2416	53.9948	57.1325	72.0388	80.1319	84.3487	79.3816	81.9971	76.0823	71.9494	75.3827	89.2525
ENST00000221132	0.966667	0.933333	0	2.1	1.13333	1.93333	0.9	0.9	0	0	2.23333	212.825	351.106	130.998	168.835	142.831	212.391	281.836	199.404	48.1988	150.897	212.275	18.995	20.3475	8.1879	6.11423	9.87063	7.97456	9.08853	11.2184	11.8971	13.5627	12.6703	19.581	17.2099	11.8481	14.0759	14.8383	14.5389	11.7189	18.0443	19.4102	19.947	24.2656
ENST00000221138	23.2861	20.0283	20.2409	78.561	11.6234	98.7333	88.7752	35.0435	14.1333	14.5032	30.8138	175.503	266.784	264.383	471.279	194.736	539.536	611.084	304.84	78.3359	176.256	268.472	23.698	23.3907	25.0008	25.8208	20.3601	30.6481	29.8132	25.9466	29.2535	23.9676	24.2436	35.1021	38.4762	34.5156	32.0544	31.526	40.54	44.5013	35.3233	33.9882	39.2028	44.6214
ENST00000221200	12.4	9.76667	6.86667	13.7	6.53333	19.2333	21.4667	9.8	2.86667	7.3	13	414.533	598.767	424.433	938.033	433.567	732.233	961.5	573.6	127.833	332.067	511.567	44.4923	41.7291	31.9026	40.8514	36.032	33.062	37.2867	38.8074	37.9453	35.8923	36.7196	38.4377	40.0314	49.525	45.413	43.2692	42.7513	47.2768	38.366	39.4862	40.5296	43.752
ENST00000221232	26.4333	29	20.9333	58.3667	24.5	53.7333	53.3	37.2333	5.36667	24.1	43.9667	303.6	357.133	360.981	646.565	382.676	552.772	711.005	433.355	130.429	275.242	462.835	16.8547	12.8737	14.0344	14.5644	16.4496	12.9098	14.2617	15.165	20.0254	15.3881	17.1836	20.3206	22.57	10.0116	5.21835	14.0163	10.1711	12.3636	14.5719	4.29658	15.0178	10.0641
ENST00000221233	2.8	4.23333	1.86667	2.93333	0.7	1.9	4.16667	3.36667	0	1.5	0.7	363.567	546.667	603.533	899.033	460.167	1109.9	1170.67	565.133	165.933	300	539.9	64.4855	62.9588	74.9671	64.7019	63.1975	82.8163	75.0224	63.1843	81.3955	53.5859	64.0415	67.2507	56.6337	49.6683	40.2136	62.4803	46.1386	43.6492	53.0224	46.8341	51.579	44.543
ENST00000221249	NA	NA	18.9	13.6	14.6667	NA	NA	NA	NA	NA	NA	NA	NA	245.342	327.497	177.07	NA	NA	NA	NA	NA	NA	NA	NA	5.41571	4.18854	4.32158	NA	NA	NA	NA	NA	NA	NA	NA	8.3461	10.7013	6.51407	NA	NA	NA	NA	NA	NA
ENST00000221265	21	36.1	57.2333	37.1	22.1667	52.0089	58.6732	31.9722	7.9	12.3667	30.0333	705.433	1178.4	1019.1	1478.27	875.733	1617.92	1794.97	1084.54	275.067	644.6	973	55.5053	60.2042	56.1548	47.1948	53.3528	53.5538	51.0287	53.7901	59.8556	51.0763	51.199	31.8566	31.9866	28.5793	24.4868	25.3785	26.6058	21.1856	28.7842	30.1115	29.6011	27.5113
ENST00000221283	0	0.3	0	0	0	0.166667	0.5	0	0	0	0.266667	236.533	312.867	401.499	745.064	262.944	671.18	709.473	326.399	97.4667	214.1	310.733	16.6685	14.3159	19.8143	21.304	14.3474	19.8974	18.0642	14.4988	18.9954	15.194	14.6441	23.8536	20.8739	13.6745	12.0058	18.102	13.4059	14.1005	16.5118	9.39802	18.2311	12.5385
ENST00000221418	4.36667	0.966667	0	1.06667	0	0	1.13333	0.733333	0	0.966667	1.86667	602.774	843.873	722.638	1245.64	463.254	1725.18	1922.78	804.807	178.851	491.247	658.253	76.6917	69.7151	64.3882	64.3058	45.6373	92.3385	88.3898	64.5456	62.9325	62.9426	56.0089	75.8972	71.8526	34.4639	27.0736	43.0946	40.1305	49.3842	55.6014	27.5061	42.1553	30.8298
ENST00000221419	0.833333	1	0	2.13333	0	7.1	6.76667	3.03333	1.16667	0	5.6	909.975	1377.18	1321.44	1945.23	889.485	2172.9	2656.2	1067.02	340.503	657.121	1349.74	64.5606	63.4431	65.6561	55.998	48.8633	64.8531	68.0892	47.7192	66.8109	46.9499	64.041	76.2758	51.0677	64.3785	62.3727	77.6642	52.8957	30.4578	62.1107	80.7376	75.5084	100.057
ENST00000221448	35.0442	25.539	22.319	40.9972	39.9735	34.4857	69.1698	36.1229	10.9738	22.2526	22.8993	375.021	308.764	392.942	613.539	408.382	710.518	1186.74	426.856	151.753	259.527	250.747	36.5922	19.5621	26.8505	24.2906	30.8536	29.165	41.8378	26.2539	40.9504	25.5015	16.362	54.8601	51.5966	36.1185	43.5306	58.8862	45.5919	34.6371	58.2161	44.7395	61.0291	56.9879
ENST00000221455	NA	NA	NA	NA	NA	0	0	0	NA	NA	NA	NA	NA	NA	NA	NA	379.9	451.68	248.833	NA	NA	NA	NA	NA	NA	NA	NA	9.91082	10.1204	9.72692	NA	NA	NA	NA	NA	NA	NA	NA	7.50634	8.81655	10.3141	NA	NA	NA
ENST00000221462	8	17.3	17.7667	15.8667	7.33333	19.3	36.8	8.93333	0	13.8	12.4333	38.6	50.4667	111.267	223.633	59.6333	140.967	223.133	50.7333	22.8	34.2	49.7667	2.33492	1.98219	4.71347	5.48888	2.79306	3.58719	4.87672	1.93445	3.81424	2.08334	2.01323	12.1669	13.4816	12.6845	11.6443	11.2708	10.2718	9.54246	8.77102	8.99135	10.9864	9.48919
ENST00000221486	10.1333	17.6667	8.76667	18.7	7.9	18.7667	28.9	8.96667	1.93333	10.2667	9.5	1234.43	1912.47	1542.67	2494.97	1299.17	3595.9	3922.57	1988.47	438.933	1057.87	1694.17	172.241	173.268	150.741	141.253	140.359	211.072	197.751	174.891	169.378	148.645	158.086	154.181	141.391	95.8876	90.1496	122.332	129.084	124.143	146.086	109.609	135.06	138.189
ENST00000221494	43.0882	50.4476	9.69135	33.4907	38.2907	38.0167	41.5753	39.1273	11.1179	22.1098	42.1516	767.033	1165.83	958	1653.13	898.467	1904.68	1877.29	940.054	228.194	621.043	960.398	69.0481	68.1443	60.394	60.3821	62.6247	72.1295	61.0589	53.3422	56.8106	56.3002	57.8173	58.5329	63.8029	31.6109	19.4267	46.4701	20.8821	26.0273	31.7338	5.83595	25.8269	19.9837
ENST00000221566	1.30542	3.33333	6.18939	7.93333	0.0869098	5.10426	6.45815	1.95308	1	3.03333	2.4065	304.592	428.023	479.367	760.137	388.892	670.722	886.418	464.667	140.761	273.592	434.973	40.6049	37.0496	44.7528	41.1164	40.1418	37.6147	42.6951	39.0465	51.8959	36.7295	38.7787	78.8065	76.1065	44.7719	43.1425	67.5494	45.2164	48.4041	56.8122	43.7928	60.8051	48.8187
ENST00000221573	NA	NA	NA	NA	NA	NA	NA	NA	0	0	0	NA	NA	NA	NA	NA	NA	NA	NA	17.8	39.8667	86.5	NA	NA	NA	NA	NA	NA	NA	NA	6.15112	5.01656	7.22822	NA	NA	NA	NA	NA	NA	NA	NA	5.05702	5.82963	6.36525
ENST00000221576	0	0	0	0	0	0	0	0	0	0	0	230.273	255.452	0	42.7146	50.9861	51.1837	0	87.8333	8.43e-06	42.2558	113.799	119	85.7176	0	8.95664	20.4016	11.1273	0	28.6118	1.2e-05	21.9909	39.3292	158.017	190.272	118.579	86.3097	142.59	87.4464	96.9971	138.72	84.8391	123.229	112.535
ENST00000221665	NA	NA	NA	NA	NA	1.03333	0	1.9	NA	NA	NA	NA	NA	NA	NA	NA	110.967	117.533	38.2667	NA	NA	NA	NA	NA	NA	NA	NA	3.9317	3.57663	2.03158	NA	NA	NA	NA	NA	NA	NA	NA	2.95509	3.63263	4.03811	NA	NA	NA
ENST00000221801	7.43333	22.3333	13.4667	71.7	9.93333	50.0667	70.0667	23.9333	9.1	10.3	6.86667	1266.77	1728.06	1356.17	2449.67	1333.04	2321.57	2664.84	1263.91	330.565	1048.98	1434.73	164.677	145.864	123.464	129.213	134.179	126.961	125.165	103.569	118.845	137.326	124.731	102.974	90.0531	115.532	124.556	109.408	102.295	69.2796	111.791	127.821	148.626	127.37
ENST00000221855	48.2256	74.9539	63.4637	111.947	56.8696	9.74525	7.86382	1.79754	16.9517	65.386	72.6502	88.3747	160.59	131.726	223.917	104.483	20.7173	18.9996	3.6379	33.7941	127.525	135.89	15.0991	17.8155	15.7611	15.5229	13.8221	1.48906	1.17287	0.391792	15.9681	21.9417	15.5268	26.6495	34.453	19.2602	20.8623	22.1641	4.40353	2.75977	4.74865	29.7859	25.7133	25.8295
ENST00000221856	6.53333	3.4	3.96667	13.9667	5.26667	4.8	12.1333	7.56667	1.06667	2.8	6.1	92.6667	142.933	127.7	221.467	91.2333	534.067	550.1	229.467	41.3	87.5333	124.433	7.80472	7.81669	7.5321	7.56842	5.94968	18.9227	16.74	12.1824	9.61994	7.42434	7.00874	18.1387	16.6924	12.0101	10.2818	12.5613	27.1063	25.5446	21.4186	12.9115	13.9166	12.1231
ENST00000221859	NA	NA	NA	NA	NA	98.8334	187.536	81.0789	NA	NA	NA	NA	NA	NA	NA	NA	693.133	673.533	435.433	NA	NA	NA	NA	NA	NA	NA	NA	96.8702	80.8459	91.1846	NA	NA	NA	NA	NA	NA	NA	NA	129.368	112.012	151.269	NA	NA	NA
ENST00000221899	NA	NA	NA	NA	NA	0	6.31e-23	0	NA	NA	NA	NA	NA	NA	NA	NA	0	4.95e-20	0	NA	NA	NA	NA	NA	NA	NA	NA	0	9.86e-22	0	NA	NA	NA	NA	NA	NA	NA	NA	3.57488	3.47e-05	1.23e-05	NA	NA	NA
ENST00000221922	NA	NA	7.06667	11.4667	5.7	17.128	9.76667	2.72188	0.933333	3.86667	10.2667	NA	NA	247.667	368.067	157.9	387.214	417.5	167.935	90.0333	89.3667	170.767	NA	NA	13.647	11.7508	9.61983	12.8169	11.869	8.32915	19.5916	7.08117	8.98569	NA	NA	5.24909	5.68298	8.26701	5.45563	6.28937	9.23177	5.65871	9.53483	7.96689
ENST00000221930	41.0667	84.6333	137.933	256.833	47.5667	79.3	144.8	85.2	15.5	48.9667	96.3333	236.331	404.333	709.2	1161.86	407.222	559.094	559.437	300.502	124.592	257.233	465.367	25.3007	28.1066	53.1708	50.4695	33.756	25.1798	21.6393	20.2787	36.8887	27.7327	33.318	55.5076	61.3692	27.1994	19.2747	45.9327	14.1458	20.1199	29.4	11.4257	37.0825	22.9702
ENST00000221943	0	0	0	0	0	0	0	0	0	0	0	30.7888	48.6239	0	4.23e-35	0	0	0	0	0	0	0	4.99532	5.12243	0	2.79e-36	0	0	0	0	0	0	0	18.9606	16.5733	10.9023	8.1001	11.2499	7.28385	7.23077	3.06842	6.74236	7.07219	11.0766
ENST00000221957	0	0	0	0.392033	0	0	0	0	0	0	0	3.64e-44	0	0	36.9831	0	0	0	0	0	0	0	3.51e-45	0	0	1.444	0	0	0	0	0	0	0	32.5728	22.7951	24.3934	19.2326	17.7517	31.4545	20.8971	36.7403	36.0738	30.9392	31.0762
ENST00000221975	0	0	0	0	0	0	0	0	0	0	0	NA	NA	NA	NA	NA	NA	NA	NA	NA	NA	NA	NA	NA	NA	NA	NA	NA	NA	NA	NA	NA	NA	2353.99	2540.03	2381.07	2436.62	2107.3	2283.94	2229.68	2122.46	2160.91	2142.75	2116.18
ENST00000222005	0	0	0	0	0	0	0	0	0	0	0	773.622	1165.49	1419.31	2479.01	1157.6	1963.12	2194.83	1343.04	348.568	861.744	1272.97	85.4436	83.5822	109.779	111.094	98.9957	91.2121	87.5853	93.5015	106.47	95.8474	94.024	136.092	142.675	146.845	158.702	145.802	131.039	112.815	133.694	177.571	140.936	156.74
ENST00000222008	0.5	1.06667	0.766667	1.3	0.4	0.2	0.766667	1.76667	1.3	0	1.13333	432.8	676.6	848.423	1248.01	471.767	2235.43	2326.97	785.4	157.651	354.2	539.733	97.4012	98.8701	133.715	113.961	82.2074	211.638	189.211	111.416	98.121	80.2743	81.2318	91.343	84.465	64.851	72.9173	64.6013	95.2114	77.9408	93.4322	60.0775	66.6493	65.8931
ENST00000222120	10.1667	8.6	13.2609	16.4584	15.0658	28.4667	32	20.1667	2.76667	6.36667	18.1333	87.6667	99.7422	4.4294	16.2939	3.66467	281.782	251.496	166.097	52.8333	84.1	150.942	16.6802	12.3226	0.590206	1.25793	0.539894	22.5546	17.2894	19.9209	27.8012	16.1144	19.2064	20.3786	21.12	13.0654	12.0945	13.5796	13.2007	13.1705	16.0274	10.6149	13.8341	12.6834
ENST00000222145	0	0	0	0	0	0	0	0	0	0	0	221.933	342.367	526.1	679.567	305.467	845.233	998.967	385.7	112.733	188.2	316.2	9.63686	9.65295	15.9983	11.9731	10.2703	15.4399	15.6727	10.5571	13.538	8.22969	9.18216	20.2984	21.4578	10.9859	10.3977	17.4825	13.8906	14.0047	17.3486	11.3658	16.6988	15.9781
ENST00000222190	0	0	0	0	0	0	0	0	0	0	0	130.552	178.988	350.209	811.255	130.259	812.808	780.533	191.559	135.349	99.7097	181.339	52.0455	46.3318	97.7731	131.226	40.2083	136.315	112.427	48.1375	149.226	40.0303	48.3462	128.277	142.474	134.582	150.389	142.076	118.862	119.716	151.057	134.344	125.7	100.547
ENST00000222214	NA	NA	0	2.09607	0	0	0	0.939639	0	0	0	NA	NA	0	37.9882	0	0	0	17.8779	0	0	0	NA	NA	0	1.46973	0	0	0	1.07454	0	0	0	NA	NA	17.4887	17.5282	13.8707	10.8416	11.083	6.65929	13.2303	7.84485	21.8623
ENST00000222219	9.03333	12.7667	4.27779	17.0551	6.04053	5.56629	14.282	7.75422	2.3153	5.04845	5.96703	357.733	572.1	793.684	1063.41	338.828	929.033	1009.62	397.099	112.979	222.741	394.006	41.4803	43.0735	64.4498	50.0318	30.4207	45.3177	42.2981	29.0243	36.2301	26.0096	30.5531	48.0402	38.125	37.3713	33.6254	41.4032	32.8237	33.7924	37.5924	23.1441	35.0267	29.9535
ENST00000222224	NA	NA	0.466667	0.833333	0	0	0.366667	0	0	0	1.63333	NA	NA	133.933	191.9	81.3333	233.5	234.533	155.6	26.6333	76.4333	138.267	NA	NA	14.8158	12.2994	9.94763	15.5162	13.3853	15.493	11.6348	12.1584	14.606	NA	NA	11.9474	8.41533	9.28898	6.86558	7.29632	8.47982	9.09214	8.58919	8.57394
ENST00000222247	0	0	0	0	0	0	0	0	0	0	0	NA	NA	NA	NA	NA	NA	NA	NA	NA	NA	NA	NA	NA	NA	NA	NA	NA	NA	NA	NA	NA	NA	2214.85	1871.71	1796.31	1881.22	1880.56	1751.94	1671.09	1886.49	1894.03	1756.81	1722.65
ENST00000222254	17.9	63.5333	85.2667	200.4	36.8667	145.633	128.067	35.7	19.4	14.0333	45.6667	21.6537	73.1227	123.446	300.381	44.9549	174.497	206.783	51.3111	26.8283	16.1345	54.2374	1.24336	2.72628	4.96397	6.99839	1.99869	4.21508	4.29	1.85718	4.26035	0.932974	2.08272	31.3824	29.8438	21.4382	19.6434	29.8743	15.8434	14.9167	21.6164	12.5937	23.2545	22.728
ENST00000222266	10.3084	19.4373	17.0157	41.3069	8.72303	14.065	24.85	18.1441	0.389461	12.1217	13.7858	291.726	387.343	405.823	830.88	348.853	621.919	638.799	397.304	129.058	262.466	480.877	119.72	103.215	116.632	138.354	110.851	107.369	94.7183	102.776	146.475	108.471	131.976	40.5607	45.9996	31.4909	31.4906	34.5495	28.0878	40.1472	31.7214	31.4813	36.73	30.4407
ENST00000222284	10.3333	30.4	75.4154	79.9301	16.2332	59.4933	89.9198	36.5663	12.884	6.33789	20.8019	311.7	457.533	771.024	1266.36	564.087	933.345	933.373	739.393	183.343	293.267	555.701	57.9888	55.2696	100.454	95.5931	81.2569	73.0472	62.7397	86.7088	94.3325	54.9442	69.1383	139.348	143.255	131.96	156.746	136.394	139.559	135.007	132.534	145.179	122.853	118.797
ENST00000222305	0	0	0	0	0	0	0	0	0	0	0	0	0	0	0	0	0	0	0	0.595192	0	0.000107653	0	0	0	0	0	0	0	0	0.198567	0	8.68e-06	51.5182	57.0373	33.7793	32.4333	38.6159	38.3701	30.5105	49.7868	37.5531	41.177	49.6151
ENST00000222307	6.11177	13.4505	11.9213	36.9227	8.40996	8.77142	15.8527	13.4032	9.57858	8.49576	11.0583	17.2969	33.5806	23.0147	101.787	21.1058	26.6553	51.1551	39.1023	14.4006	11.0349	12.8918	4.09058	5.15656	3.81166	9.76724	3.86478	2.65188	4.37104	5.82908	9.41857	2.62807	2.03892	55.8947	50.4746	42.531	50.4796	52.3651	41.4336	36.9859	49.1969	51.1673	49.2134	59.2628
ENST00000222308	0.111654	3.10005	12.0357	11.9621	2.01848	7.22974	13.3936	2.68508	3.29743	0.966667	1.26385	285.809	542.319	1071.69	1371.75	485.078	1122.94	1239.88	432.767	148.241	378.706	355.65	28.9678	35.6904	76.0679	56.4126	38.0679	47.8796	45.4043	27.6487	41.5524	38.6538	24.1064	83.9939	72.5788	66.0716	62.7466	53.3428	65.045	56.3016	53.1396	47.9219	45.5106	38.057
ENST00000222329	NA	NA	0.454788	3.56639	0.557428	1.35986	2.11952	0.0785083	0.00118848	0.00285085	0.111567	NA	NA	289.224	476.275	138.151	43.8606	71.9994	59.2482	7.27588	6.2961	46.4455	NA	NA	15.4434	14.7346	8.15603	1.40684	1.98347	2.84756	1.53424	0.483437	2.36827	NA	NA	13.6764	12.1815	17.4741	8.44224	8.39708	12.7571	7.07141	9.82118	11.4847
ENST00000222330	0	5.2	6.7	8.9	2.86667	1.33333	16.4667	4.6	1.36667	0.233333	4.23333	117.319	225.304	273.901	534.45	175.237	448.798	540.552	185.891	66.9354	111.04	196.833	10.1464	12.6523	16.5894	18.7549	11.7348	16.3286	16.8912	10.1341	16.0099	9.67108	11.3845	29.1653	32.7054	16.566	14.1585	21.5941	15.8647	17.4908	25.5768	9.09755	20.752	21.4978
ENST00000222345	NA	NA	NA	NA	NA	17.5333	40.4667	9.76667	6.8	3.7	14.2	NA	NA	NA	NA	NA	232.167	334.133	94.2667	35.0333	69.5333	105.2	NA	NA	NA	NA	NA	2.29423	2.83584	1.39579	2.2759	1.64485	1.6526	NA	NA	NA	NA	NA	5.16085	5.28294	5.87873	2.7155	6.06512	4.89573
ENST00000222374	NA	NA	0	0	0	NA	NA	NA	NA	NA	NA	NA	NA	65.7	152.367	29.3333	NA	NA	NA	NA	NA	NA	NA	NA	4.95105	6.65263	2.44404	NA	NA	NA	NA	NA	NA	NA	NA	6.92869	5.20004	4.3673	NA	NA	NA	NA	NA	NA
ENST00000222388	0	1.54939	1.05105	0.900769	0.227367	0	0.363849	0	0.703792	1.20228	1.75794	1881.97	2848.36	2432.91	3776.39	2474.05	4077.86	4381.21	3129.81	577.045	1893.84	2801.25	124.059	121.918	112.314	101.008	126.279	113.084	104.349	130.051	105.2	125.722	123.492	49.0439	57.2283	64.5524	52.6252	60.6445	66.1183	65.1022	59.6902	49.2275	62.8822	60.6696
ENST00000222399	17.9667	13.5	17.9333	30.4667	6.3	28.1333	34.2333	21.8333	5.9	12.8	23.3	2445.57	3678.8	5376.5	8467.47	4603.37	6937.93	8326.37	5688.17	1062.1	3082	5066.8	57.2856	55.9535	88.1975	80.4789	83.4926	68.3675	70.4694	83.9882	68.8049	72.7024	79.3723	48.9451	45.723	63.6827	57.7421	71.4233	51.6593	52.6474	61.8771	43.8059	67.2559	66.6723
ENST00000222402	NA	NA	NA	NA	NA	2.9	7.73333	0	NA	NA	NA	NA	NA	NA	NA	NA	34.3333	42.8333	34.1667	NA	NA	NA	NA	NA	NA	NA	NA	4.08506	4.37713	6.09132	NA	NA	NA	NA	NA	NA	NA	NA	16.6801	18.0832	13.1352	NA	NA	NA
ENST00000222482	0	0	0	1.55e-10	0	0	0.564598	6.57e-19	0.7	0	0	0	0	0	1.07e-08	0	0	30.0631	5.67e-18	15.5798	0	0	0	0	0	4.32e-10	0	0	1.07743	3.55e-19	4.27394	0	0	98.1985	92.6869	78.9503	73.5563	109.318	112.415	142.508	114.119	109.223	113.331	119.848
ENST00000222543	3.46667	1.83333	1.13333	3.6	0	7.2	3.63333	6.16667	0	1.03333	0	830.893	1315.4	2882.23	4886.6	1405.34	3265.62	3261.06	1526.84	454.889	938.596	1619.26	147.375	151.492	358.012	351.68	193.004	243.668	208.985	170.707	223.137	167.652	192.072	112.139	113.228	166.957	173.67	145.668	123.932	130.672	128.182	115.045	123.183	133.276
ENST00000222547	42.5	51.7333	11.6707	51.8919	12.4149	47.9464	44.2207	27.3526	4.12508	14.0327	16.61	282.633	394.5	229.192	425.621	241.143	347.567	401.958	326.079	76.3841	157.314	208.215	99.4184	90.1044	56.4591	60.7476	65.6788	51.4323	51.0862	72.3014	74.3079	55.7266	48.9806	33.0709	37.2213	56.1158	48.7358	35.7477	60.8319	62.5854	38.4846	44.3083	39.6473	53.5699
ENST00000222553	11.0667	31.0333	15.149	36.9552	16.7	27.7609	66.0973	43.2667	4.84857	9.33333	35.6455	559.514	993.602	442.287	930.722	956.08	1208.19	1575.78	1226.21	149.17	718.385	1084.09	47.6032	54.89	26.3524	32.1298	62.9833	43.243	48.4395	65.7615	35.099	61.5507	61.682	32.1565	33.8668	46.595	49.6064	45.7292	59.5129	63.5081	48.529	45.2696	51.7053	62.2112
ENST00000222567	0	0	0	0	0	0.566667	0	0	0	0	0	324.4	431.2	396.467	749.3	451.2	416.767	569.633	417.467	124.833	317.967	432.367	40.0563	34.572	34.2838	37.5413	43.1386	21.649	25.4135	32.4932	42.6294	39.5387	35.7036	22.1734	24.7276	34.642	42.3339	28.6318	25.6683	24.517	25.0281	40.8342	28.133	36.118
ENST00000222573	9.37798	23.9073	65.3826	85.0153	16.5759	92.3136	113.773	21.9673	7.33771	19.7958	35.2131	30.0433	34.3399	138.091	192.189	33.0302	123.805	143.156	46.3228	11.5804	26.8686	48.2167	1.63323	1.21214	5.25723	4.23928	1.39033	2.83134	2.81182	1.58736	1.74105	1.47094	1.75294	17.2785	19.6158	42.9476	46.0249	26.3091	36.1388	40.9902	18.0795	29.3197	22.2214	27.5646
ENST00000222574	NA	NA	0	4.96667	1.93333	2.9	12.5	0.0333333	0	1.2	1.86667	NA	NA	0	193.118	21.5059	46.5952	154.141	15.4099	0	26.3244	22.2669	NA	NA	0	6.36897	1.35346	1.59323	4.52669	0.789518	0	2.15473	1.21036	NA	NA	8.30752	11.6527	5.91361	5.98449	4.40674	5.54875	5.72069	4.38853	4.39016
ENST00000222584	NA	NA	1.03333	2.16667	0	1.5	4.5	2.86667	0.466667	1.9	2	NA	NA	66.2667	133.533	91.4667	138.2	157.333	110.5	20.6	54.9667	93.4667	NA	NA	2.47461	2.88917	3.7765	3.10015	3.03124	3.71418	3.03792	2.95169	3.33309	NA	NA	7.2372	6.81255	6.05498	7.33805	7.76627	6.05537	6.47066	5.87306	7.0068
ENST00000222644	NA	NA	NA	NA	NA	5.87769	3.29288	3.14301	NA	NA	NA	NA	NA	NA	NA	NA	8.13745	12.5622	6.02719	NA	NA	NA	NA	NA	NA	NA	NA	0.264872	0.351185	0.29396	NA	NA	NA	NA	NA	NA	NA	NA	4.43359	4.2761	3.09758	NA	NA	NA
ENST00000222673	3.89e-11	0	1.58e-18	1.22e-14	2.08e-25	0.332185	0.856444	6.06e-18	0.0722455	0	0.0972266	3.69e-09	0	3.09e-16	2.71e-12	2.92e-23	76.4718	250.845	8.29e-16	26.9882	0	12.1224	1.51e-10	0	8.84e-18	4.49e-14	9.25e-25	1.31506	3.70489	2.14e-17	3.05107	0	0.331397	56.3667	56.1217	30.951	26.9746	40.9107	25.431	39.2063	38.6164	25.858	47.5968	39.9004
ENST00000222690	0.00181772	0.00273051	0.0443315	0.968402	0.00130342	0.045441	0.264705	0.00617342	0.194641	0.00226104	0.00239354	1.00982	1.28817	4.72121	22.0403	1.27228	9.39044	26.9715	1.30321	1.84433	1.08618	1.04436	0.367565	0.304453	1.20347	3.25516	0.358576	1.43791	3.54713	0.29901	1.85661	0.398149	0.254222	41.3402	40.0608	37.6603	32.8335	37.0894	46.8092	49.9696	44.3778	33.3033	35.2725	36.9994
ENST00000222693	1.81397	6.58925	5.77718	9.81383	0	17.1604	11.481	2.90321	0.0145774	1.83536	1.9	101.977	127.826	26.266	85.4849	13.8659	48.8906	55.6855	21.9691	4.19254	3.90122	18.8275	26.1881	21.3147	4.72376	8.90748	2.75712	5.2818	5.16682	3.55627	2.97762	1.00891	3.23344	66.2897	71.7877	77.0738	92.0525	51.2435	57.309	56.2932	49.8963	68.4455	48.4945	55.6164
ENST00000222726	NA	NA	1.33333	0	0	0	0	0	0	0	0	NA	NA	68.3	90.2333	39.5	164.932	153.467	63.2254	17.2	20.7	48.3	NA	NA	7.3881	5.65524	4.72416	10.7172	8.56474	6.15592	7.34747	3.2199	4.98928	NA	NA	4.60002	5.41141	5.12447	6.76617	5.30709	4.61922	4.46531	3.28791	5.03774
ENST00000222747	NA	NA	10.7	25.8	6.6	20.0212	28.9734	9.23333	9.8	7.43333	10.1333	NA	NA	25.1333	72.1	34.6667	66.5333	74.2333	37.0333	13.2667	19.1	27.0667	NA	NA	2.40774	4.00191	3.67187	3.82879	3.66899	3.19332	5.01902	2.63119	2.47613	NA	NA	9.09458	9.03716	8.70503	8.57953	8.90049	7.05617	7.84504	6.31735	6.75993
ENST00000222800	NA	NA	0	1.7	0	0	0.154725	0	0	0	0	NA	NA	219.423	290.106	130.279	237.603	253.993	138.404	38.9397	88.4	180.567	NA	NA	20.3553	15.5928	13.3624	13.2407	12.1564	11.5567	14.2654	11.7925	15.996	NA	NA	9.28435	10.4102	11.7024	2.90993	10.7392	10.4567	10.9663	10.9272	10.2379
ENST00000222803	19.2667	32.3	51.5	49	23.9	63.1667	92.1667	36.6667	5.4	17.8	30.3333	192.1	279.9	379.833	592.8	324.933	542	831.767	457.067	81.6	241.467	339.833	37.9299	35.885	52.5217	47.4925	49.677	45.0202	59.3383	56.8871	44.5588	48.0134	44.8735	15.9607	18.8646	33.3931	34.4497	27.6383	37.2434	38.8554	27.698	33.5686	24.4673	33.1643
ENST00000222823	NA	NA	NA	NA	NA	5.92943	7.08794	2.50502	NA	NA	NA	NA	NA	NA	NA	NA	36.1952	65.0142	18.5215	NA	NA	NA	NA	NA	NA	NA	NA	0.668108	1.03069	0.512269	NA	NA	NA	NA	NA	NA	NA	NA	4.63503	4.49275	3.61045	NA	NA	NA
ENST00000222969	130.511	225.89	240.854	404.125	154.084	447.934	482.851	234.375	48.6873	139.035	206.75	277.428	518.169	451.164	766.651	446.492	853.293	1022.23	840.579	116.279	357.998	455.229	80.0889	97.1291	91.2112	89.8013	99.8027	103.627	106.623	152.961	92.8353	104.077	87.8864	56.2694	77.07	65.3225	82.7495	59.6731	77.6639	81.9112	67.8213	89.6044	65.8603	80.1941
ENST00000222990	0	0	0	0	0	0	0	0	0	0	0	197.435	296.035	409.798	714.61	222.566	620.952	790.321	273.751	72.5607	157.868	319.384	17.7349	17.2664	25.779	26.0457	15.48	23.4648	25.65	15.5003	18.0258	14.2807	19.1861	35.3502	34.2987	27.3966	24.3836	38.8536	23.2022	20.4852	30.6228	20.6486	30.3316	26.8659
ENST00000223023	7.53333	25.7333	91.0333	70.8667	11	59.6333	89.9	23.7333	6.66667	8.46667	14.8333	327.59	517.867	556.367	1100.73	530.267	717.2	926.053	529.6	161.633	342.333	497.844	27.1001	27.8172	32.2323	36.9475	33.9657	24.9594	27.6793	27.6165	36.9793	28.5193	27.5424	26.1239	32.5433	29.0948	24.3238	25.6111	28.6238	34.9987	22.1061	19.434	22.7764	24.6174
ENST00000223029	4.95747	11.7014	11.0699	28.2803	3.28596	45.5013	72.3884	13.4963	5.53772	3.28617	13.4277	783.231	1178.78	1370.03	2162.39	803.066	1960.42	2347.88	1353.96	389.743	763.543	1690.83	102.135	99.8097	125.114	114.415	81.0855	107.545	110.622	111.294	140.557	100.27	147.453	91.5741	92.4393	81.5686	103.824	81.7433	81.3603	78.3701	91.4327	114.525	88.812	99.1816
ENST00000223054	NA	NA	NA	NA	NA	7.7	4.73333	9.93333	NA	NA	NA	NA	NA	NA	NA	NA	47.8667	51.1333	15.8667	NA	NA	NA	NA	NA	NA	NA	NA	3.57162	3.27689	1.77396	NA	NA	NA	NA	NA	NA	NA	NA	4.89334	6.11583	7.04174	NA	NA	NA
ENST00000223061	16.5333	41.4667	71.0333	138.8	26.2667	92.7333	136	32.8667	12.6333	13.9175	43.0333	2467.33	3597.4	6009.47	8855.77	2978.17	8396.87	9079.73	3625.7	989.467	2121.07	3186.97	229.512	217.281	391.476	334.246	214.503	328.586	305.162	212.593	254.547	198.693	198.255	148.884	139.827	89.429	52.0008	111.673	75.1393	89.8526	104.75	36.2149	88.2621	77.6975
ENST00000223073	NA	NA	0.0528091	0.348143	0.0172562	0.160416	0.340468	0.0596458	0.049387	0.0537769	0.0251717	NA	NA	47.3069	99.9517	54.6131	88.0139	121.529	66.8736	13.2401	62.8071	61.0706	NA	NA	1.8247	2.23373	2.32906	2.0393	2.41844	2.32173	2.01677	3.48366	2.24946	NA	NA	8.97873	8.8165	10.6388	8.73922	8.89686	9.18487	7.13419	9.7784	10.6769
ENST00000223095	0.666667	8.1	8.83333	13.3	1.93333	8.83333	15.6667	3.16667	1.46667	3.9	7.96667	289.533	408.133	423.2	636.8	433.1	806.8	911.267	598.8	143.633	366.7	681.767	30.0735	27.526	30.7838	26.8381	34.8321	35.2537	34.1987	39.2055	41.26	38.3572	47.3577	19.0244	16.9931	18.4629	10.4772	18.9144	16.2265	18.8583	20.0023	11.656	21.0557	17.2224
ENST00000223127	31.1333	56.7667	70.3667	86.6667	34	70.0333	58.7333	37.0667	9.16667	37.8667	75.3333	562.05	822.964	1394.1	2204.97	951.088	1818.22	1782.33	988.776	259.802	634.629	1071.62	31.8361	30.2679	55.3009	50.677	41.7132	43.3257	36.4765	35.304	40.6983	36.2007	40.5934	45.1673	42.3059	41.7536	28.1278	52.2423	25.0362	27.1397	39.7631	19.1381	42.2299	42.5683
ENST00000223129	NA	NA	0	6.0808	3.49932	4.10684	1.70111	0.939096	0	0.836726	2.72007	NA	NA	0	6.07108	3.19504	5.21952	3.94165	0.636961	0	0.645523	2.56789	NA	NA	0	0.8452	0.848814	0.753381	0.488639	0.13776	0	0.223045	0.589219	NA	NA	13.9474	15.779	8.60056	15.9387	15.9385	12.8688	18.9036	7.87297	15.9479
ENST00000223136	453.567	998.733	344.267	952.8	440.733	740.367	884.167	556.033	84.3667	551.833	494.167	476.3	657.333	874.867	1409.73	602.667	1126.43	1213.37	723.1	177.3	475.133	665.867	130.31	116.772	167.622	156.494	127.668	129.646	119.942	124.703	134.152	130.908	121.83	230.739	214.358	198.218	217.32	206.181	173.156	149.914	197.581	187.811	200.874	181.54
ENST00000223145	47.6667	59.7333	56.4333	89.1667	38.5667	97.3	103.8	44.7333	17.3333	32.2333	49.2	193.952	316.575	252.2	545.2	265.267	395.867	474.8	250.9	96.8667	216.867	340.967	14.8151	15.7015	13.4911	16.8977	15.6891	12.7207	13.1039	12.0807	20.4632	16.6822	17.4177	24.3145	23.3219	18.2977	13.8553	21.1224	18.6733	20.9149	18.3745	17.4471	22.9099	19.0534
ENST00000223190	0.3	1.73333	0.619699	2.93784	0	1	7.2	0.3	0	0	1.22711	163.567	253.133	201.37	341.883	106.849	365.967	455.467	277.1	68.6967	123.443	188.512	13.5848	13.651	11.7124	11.5213	6.87128	12.7866	13.6677	14.507	15.7792	10.3247	10.4705	16.5604	17.0526	13.2603	12.2872	13.2822	14.6641	16.4834	18.2494	10.4012	16.0448	14.3816
ENST00000223271	NA	NA	NA	NA	NA	0	0	0	0	0	0	NA	NA	NA	NA	NA	114.5	106.233	69.3	23.4667	54.0667	66.7333	NA	NA	NA	NA	NA	12.2944	9.79685	11.1496	16.5648	13.8972	11.3909	NA	NA	NA	NA	NA	4.94168	4.88841	7.05937	6.71472	5.63738	10.4058
ENST00000223273	0	0	0	0	0	0	0	0	0	0	0	93.7735	211.414	133.049	263.265	136.016	191.788	260.717	185.841	42.1301	128.924	169.214	17.292	25.3136	17.1817	19.6979	19.4206	14.8778	17.3705	21.6016	21.4855	23.9414	20.8675	16.4645	18.1272	15.393	20.5933	18.985	21.1045	25.532	14.945	17.4541	14.7239	19.4828
ENST00000223321	1.05496	2.38544	7.13333	2.03617	1.08102	3.62281	1.38088	0	0	0.7052	0.601481	2181.84	3808.9	2800.52	5945.92	2784.62	4593.69	5732.15	3193.69	752.91	2167.48	3269.44	388.639	440.532	349.344	429.738	384.056	344.221	368.909	358.588	370.898	388.801	389.462	221.674	214.81	263.688	268.694	219.503	247.762	258.022	210.711	274.104	224.43	246.846
ENST00000223324	0	0	0	0	0	0	0	0	0	0	0	NA	NA	NA	NA	NA	NA	NA	NA	NA	NA	NA	NA	NA	NA	NA	NA	NA	NA	NA	NA	NA	NA	128.451	133.149	147.261	153.514	145.764	134.942	123.282	143.743	149.483	147.496	169.997
ENST00000223336	0	0	0	0	0	0	0	0	0	0	0	NA	NA	NA	NA	NA	NA	NA	NA	NA	NA	NA	NA	NA	NA	NA	NA	NA	NA	NA	NA	NA	NA	85.4458	90.6093	69.4385	80.3626	64.9797	82.5894	73.8234	79.7589	70.9808	64.0179	91.4417
ENST00000223361	0	0	NA	NA	NA	NA	NA	NA	NA	NA	NA	0	0	NA	NA	NA	NA	NA	NA	NA	NA	NA	0	0	NA	NA	NA	NA	NA	NA	NA	NA	NA	3.099	18.254	NA	NA	NA	NA	NA	NA	NA	NA	NA
ENST00000223369	5.16667	13.4	2.16458	3.73894	0.538558	3.5864	4.40717	1.53843	0.714998	0.828769	1.55005	311.633	414.8	157.412	305.196	99.9392	267.994	314.816	229.718	63.693	55.3223	122.854	65.5513	56.6541	23.1881	26.0483	16.2772	23.7147	23.9262	30.4588	37.0525	11.7189	17.2821	93.3709	113.909	69.6385	63.5818	73.7683	70.8363	74.7533	76.2301	63.0454	76.0503	76.4395
ENST00000223423	0	0	0	0	0	0	0	0	0	0	0	494.062	789.631	766.512	1262.97	478.285	973.175	1153.72	538.257	138.615	355.525	529.156	36.7336	38.1208	39.911	38.101	27.5344	30.4388	30.9927	25.2262	28.5024	26.6197	26.3109	37.1574	36.2539	22.7217	21.0634	26.1815	19.5826	16.6593	22.0327	14.2093	22.9572	25.5708
ENST00000223428	NA	NA	NA	NA	NA	0.248688	1.29369	0.885963	NA	NA	NA	NA	NA	NA	NA	NA	49.893	73.8009	46.5196	NA	NA	NA	NA	NA	NA	NA	NA	1.28448	1.63183	1.79453	NA	NA	NA	NA	NA	NA	NA	NA	3.71782	4.92309	2.57626	NA	NA	NA
ENST00000223500	2.83333	8.13333	1.66667	2.36667	2.73333	6.3	10.6	7.43333	0	4.96667	2.76667	1431.33	2127.53	1166.03	2286.23	1590.6	2387.4	3056.97	1970.3	379.933	1335.77	1815.67	272.338	262.845	155.371	176.503	234.334	191.094	210.154	236.309	199.923	255.946	231.033	102.855	110.531	131.956	145.746	105.217	162.166	167.939	113.185	151.752	136.651	126.983
ENST00000223528	NA	NA	2.86285	8.0722	0.187161	1.72612	3.35308	0.181001	0.484853	0	4.19644	NA	NA	4.40163	20.0677	0.286789	1.84453	12.5378	0.265333	2.46902	0	1.84223	NA	NA	0.279288	0.737751	0.0201195	0.0703052	0.41044	0.0151538	0.618674	0	0.111625	NA	NA	9.17004	8.56432	7.94449	6.84157	7.07043	6.84226	7.86166	6.96114	10.4894
ENST00000223641	3.43333	10.4667	4.9	5.56667	8.56667	5.5	13.3667	5.7	2.56667	3.66667	7.7	524.1	831.633	957.9	1706.2	682.3	1513.13	1889.5	724.667	224.533	533.2	825.167	226.169	233.027	289.487	298.752	227.982	274.694	294.608	197.123	267.971	231.718	238.139	196.163	197.608	169.842	178.891	181.938	189.505	176.173	204.153	183.367	191.125	168.695
ENST00000223864	NA	NA	4.1	8.63333	0	3.9	8.83333	4.7	1.86667	3.23333	2.8	NA	NA	49.8	140.7	74.2667	123	204.267	95.5	29.5667	57.3	91.7333	NA	NA	9.86391	16.1468	16.2641	14.6348	20.874	17.026	23.127	16.3205	17.351	NA	NA	7.8692	9.02466	5.68898	11.9511	14.9157	8.21123	9.32104	8.88777	9.69443
ENST00000224073	0	0.269464	0.0572513	0.579854	0	0.935045	0.311055	0	0	0	0.237344	2940.19	4503.06	3214.29	5442.31	3525	4852.53	4486.3	4118.59	852.678	3127.09	4170.41	825.999	821.423	632.383	620.369	766.778	573.491	455.378	729.345	662.487	884.697	783.523	593.455	599.919	528.055	505.365	571.402	418.681	368.15	512.069	489.362	531.107	552.902
ENST00000224140	24.1667	29.3333	27.0667	93.0667	31.7333	79.3333	72.8	34.2333	4.73333	18.2333	28.8	766.658	1298.83	930.333	2059.97	1144.43	1374.42	1981.57	1284.93	278.567	806.833	1215.83	11.9834	13.1822	10.1838	13.0648	13.8509	9.03761	11.191	12.6602	12.042	12.7003	12.7093	20.2434	21.065	32.7813	32.7525	25.6038	31.6924	31.5097	22.3497	25.8573	24.7329	28.2784
ENST00000224237	5.83333	6.23333	9.43333	83.3	5.13333	26.5	44.1333	9	14.1	7.6	11.4333	16419	26169.6	24058.6	35208.6	19359	39926.8	46025.5	26536.4	5971.53	16001.1	24024.4	1471.7	1523.09	1510.2	1280.52	1343.58	1505.54	1490.57	1499.33	1480.29	1444.36	1440.11	836.271	895.063	671.419	571.239	748.822	645.819	735.62	775.136	623.81	756.596	661.25
ENST00000224807	17.1028	43.4998	58.1333	81.1333	30.6667	NA	NA	NA	8.4333	12.5	32.3333	310.911	505.664	599.567	819.133	442	NA	NA	NA	132.5	341.333	565.3	39.9217	42.159	53.914	42.6766	43.9442	NA	NA	NA	47.0517	44.1369	48.5424	34.6573	3.6957	0.761209	0.210732	44.0254	NA	NA	NA	3.69604	18.2464	23.3363
ENST00000224949	0	0	0.0666667	0	0.0666667	0	0.0333333	0	0.0333333	0	0	649.5	1011.17	949.567	1668.78	899.952	1361.92	1793.9	950.447	234.413	685.416	983.016	26.1922	26.4771	26.817	27.3058	28.1008	23.1047	26.1379	24.1602	26.1435	27.8354	26.5108	40.7589	41.1137	35.7542	34.6387	40.3017	37.5714	37.859	34.5747	36.101	42.448	43.4031
ENST00000224950	NA	NA	NA	NA	NA	3.9	5.93333	5.31769	0	2.60714	13.3667	NA	NA	NA	NA	NA	34.1298	69.215	54.3079	0	21.1357	72	NA	NA	NA	NA	NA	1.62874	2.8369	3.88335	0	2.41452	5.46218	NA	NA	NA	NA	NA	3.69217	3.61138	8.06077	6.16964	9.04386	5.43584
ENST00000225171	69.1667	90.7	71.7312	111.715	48.7597	114.12	141.383	66.6672	11.3955	53.5483	83.1465	473.467	768.9	558.862	768.387	395.29	321.519	422.629	138.33	33.3893	111.654	160.964	99.5925	105.018	82.3252	65.5813	64.3813	28.451	32.12	18.3414	19.4238	23.6518	22.6431	38.9936	40.6787	51.1711	46.0039	25.76	53.9378	57.5101	31.0799	43.158	20.7093	33.7944
ENST00000225174	36.8667	64	11.6333	42.3	25.0667	65.2	91.5	70.1	6.8	21.2667	38.4667	195.635	345.945	277.097	481.296	211.103	801.396	896.052	447.329	110.717	227.297	325.906	39.3708	45.2053	39.0526	39.3009	32.8948	67.8465	65.1537	56.7459	61.621	46.065	43.8621	95.8202	82.1252	53.5231	53.708	79.1823	107.002	123.043	106.207	79.8504	92.2567	96.9538
ENST00000225235	NA	NA	0	2	0	1	0	0	0	0.933333	0	NA	NA	82.0333	146.5	51.7333	81.3	120.167	53.4667	15.6333	44.1333	63.2667	NA	NA	3.09892	3.20648	2.16075	1.8449	2.34203	1.81799	2.33222	2.39743	2.2823	NA	NA	7.88241	9.68781	6.07488	5.63426	5.24255	5.01182	8.26935	5.42868	7.88208
ENST00000225296	2.86667	7.3	6.53333	26.3667	3.76667	15.7333	29	9.9	0	5	8.6	393.533	636.133	710.833	1256.97	559.633	957.099	1132.9	625.433	179.333	375.967	592.233	23.2669	24.4208	29.4317	30.1539	25.6193	23.805	24.2007	23.3087	29.3229	22.385	23.4164	42.5844	36.9727	43.4128	38.6988	46.0616	36.5198	36.2114	37.556	28.8941	43.2875	42.8366
ENST00000225298	0	0.233333	0.5	2.7	0.0666667	0.0666667	1.86667	5.03333	0	1.8	3.63333	612.567	1032.63	1047.53	1667.87	984.067	1920.6	2348.43	1410.13	289.1	706.1	1108.33	46.035	50.3891	55.1308	50.858	57.2619	60.7192	63.7665	66.7998	60.0858	53.4382	55.7025	43.3033	45.4063	49.6568	51.322	47.1178	55.2726	54.5091	50.4827	51.457	49.2284	56.6046
ENST00000225308	2.98687	0	6.81775	27.6161	3.36861	0.121223	15.529	4.89271	2.79646	1.7379	0	30.1391	0	44.5129	189.552	59.0901	0.831605	101.44	67.9228	27.1327	24.5436	0	3.58408	0	3.70701	9.14617	5.44088	0.0416024	4.35848	5.09147	8.92337	2.93925	0	102.84	58.5815	60.5241	84.0306	108.979	93.0213	96.0809	113.749	88.3345	116.158	116.388
ENST00000225328	NA	NA	0	0	0	0	10.7223	0	0	0	0	NA	NA	0	0	0	0	51.9326	0	0	0	0	NA	NA	0	0	0	0	1.85682	0	0	0	0	NA	NA	11.365	10.3928	6.06997	11.9442	5.91998	5.01065	6.32772	10.2667	10.9003
ENST00000225388	0	0	0	0	0	0	0	0	0	0	0	NA	NA	NA	NA	NA	NA	NA	NA	NA	NA	NA	NA	NA	NA	NA	NA	NA	NA	NA	NA	NA	NA	66.3819	67.0602	102.707	100.054	72.1989	98.2631	97.7967	77.4435	87.1346	77.0281	93.5568
ENST00000225394	1.16667	2.3	NA	NA	NA	0.00975001	3.35309	2.86e-20	0.390033	0	0	140.71	199.608	NA	NA	NA	0.286274	64.0286	1e-17	22.0876	0	0	7.72966	7.11983	NA	NA	NA	0.00661563	1.27083	3.48e-19	3.35561	0	0	25.9831	20.6176	NA	NA	NA	4.28962	1.81874	6.16208	5.5463	11.2274	8.74432
ENST00000225430	0	0	0	0	0	0	0	0	0	0	0	NA	NA	NA	NA	NA	NA	NA	NA	NA	NA	NA	NA	NA	NA	NA	NA	NA	NA	NA	NA	NA	NA	3537.62	3607.17	3322.87	3268.88	3327.38	3457.71	3695.58	3364.33	3479.94	3364.32	3075.97
ENST00000225504	8.9247	13.9442	0	0	0	10.4691	13.8152	11.176	0.459224	0	0	6.02892	8.12236	0	0	0	6.86548	26.0661	9.88443	0.558707	0	0	2.13869	1.87088	0	0	0	1.02455	3.3409	2.21024	0.548126	0	0	44.0619	50.3061	35.6339	34.9085	51.3901	48.7731	47.7118	54.337	50.828	46.292	46.1115
ENST00000225512	NA	NA	NA	NA	NA	0	0	0	0	0	0	NA	NA	NA	NA	NA	23.6	27	16.4667	5.93333	12.3667	16.6667	NA	NA	NA	NA	NA	1.16736	1.14705	1.22047	1.92942	1.46435	1.31057	NA	NA	NA	NA	NA	5.51202	4.75059	7.27398	5.14427	7.06928	7.49494
ENST00000225519	0	0	5.7	1.66667	0	0	1.66667	0.933333	0	0	1.86667	74.9	110.4	111.067	241	79.0667	171.367	178.967	69.8333	19.7333	56.9333	113.433	6.5454	6.2644	6.79719	8.54544	5.35001	6.29992	5.65075	3.84678	4.76918	5.0104	6.62926	11.385	9.66678	12.2784	11.8844	13.6329	7.33081	6.65126	8.72723	9.31121	10.5893	11.7333
ENST00000225525	2.2	2.3	15.1372	22.6473	0.363889	6.86813	27.9063	4.03333	3.7	0.926289	3.94316	396.667	585.7	727.606	1152.51	482.729	817.032	875.131	551	136.5	351.16	572.063	132.833	127.354	170.635	156.599	125.167	115.099	105.885	116.309	126.416	118.423	128.113	170.495	158.169	122.679	125.7	153.589	89.5375	93.0447	136.313	88.2393	151.277	142.182
ENST00000225567	1.73333	2.53333	0.0986957	1.00368	0	0	1.6981	0	0.0423075	0.0909794	0	162.242	212.781	11.4054	58.7536	0	0	39.9977	14.4116	4.46661	4.42187	0	31.7351	27.0249	1.56235	4.66309	0	0	2.82677	1.77692	2.41626	0.871031	0	50.4152	48.4686	11.6373	6.51333	11.2779	9.66751	9.11839	11.2828	12.7091	16.0486	18.8713
ENST00000225573	0.9	1.8	0.0773581	0.770208	0	0.0757582	0.203018	0.0568252	0.462965	0	0.017218	490.4	616.6	8.89083	99.8219	0	20.1814	94.388	5.50423	11.2154	0	1.20893	78.3501	63.9658	0.994769	6.47109	0	1.35642	5.4486	0.554327	4.95557	0	0.129169	80.3279	88.3352	70.2309	67.4457	83.7575	64.813	63.2544	78.8804	56.8497	74.833	77.6404
ENST00000225577	NA	NA	NA	NA	NA	0.00175425	0	0	NA	NA	NA	NA	NA	NA	NA	NA	9.95178	19.4732	16.8113	NA	NA	NA	NA	NA	NA	NA	NA	0.333165	0.559914	0.843306	NA	NA	NA	NA	NA	NA	NA	NA	7.50116	8.22617	4.44517	NA	NA	NA
ENST00000225603	35.8667	48.6333	49.6726	61.7654	16.0425	48.4129	58.9989	36.447	4.39605	7.83074	15.3662	633	826.9	445.473	717.336	291.26	700.953	689.936	360.21	86.9213	252.25	265.638	142.456	120.833	70.2086	65.5032	50.7533	66.3621	56.1003	51.0991	54.0994	57.1688	39.9795	78.158	93.0298	106.576	94.0667	84.85	66.69	67.0664	71.3957	92.7694	88.291	95.9589
ENST00000225614	0	0.4	0.9	24.4667	0.233333	11.1667	12.9333	0.0666667	0	0.233333	0.666667	193.367	317.1	358.392	518.781	263.133	919.627	753.055	335.445	65.6053	188.967	323.333	20.5958	21.9305	26.733	22.4204	21.701	41.2063	28.9803	22.5216	19.3252	20.2691	23.0313	31.9801	26.8783	22.625	23.6788	21.576	27.8587	22.8032	28.5997	20.7539	25.1483	25.978
ENST00000225655	58.1831	91.487	194.275	408.754	62.7073	212.909	423.295	93.226	45.593	47.1695	69.7023	7732.22	11798.4	13481.3	20198	11234.6	18692.1	19652.5	11910.5	2669.93	7420.43	11142.7	2295.49	2274.31	2802.82	2433	2582.48	2334.44	2107.99	2228.85	2192.1	2218.46	2212.24	832.305	914.99	692.393	674.255	628.618	631.45	684.031	623.855	614.949	646.353	563.847
ENST00000225665	6.15987	11.6208	1.62312	11.3504	7.45012	11.5208	16.5384	14.7237	2.36801	9.50573	9.25132	19.9945	32.2118	23.2113	106.614	25.3477	98.1731	89.7813	44.1976	11.2629	21.6317	18.5516	2.65699	2.77939	2.16008	5.74851	2.60811	5.48815	4.31067	3.70219	4.13922	2.89481	1.64866	52.2651	44.4477	34.8465	40.2345	45.782	46.403	41.5327	45.0483	48.4758	47.0076	55.367
ENST00000225696	0	0	0	0	0	0	0	0	0	0	0	855.8	1441.9	791.313	1848.85	1119.59	1067.17	1260.31	818.679	307.533	822.657	1262.44	51.4206	56.2543	33.297	45.0745	52.0871	26.9745	27.3604	31.007	51.1029	49.7777	50.7277	44.0486	44.966	42.8	41.1232	42.3165	26.6845	31.2882	19.9781	53.3456	46.9488	49.2571
ENST00000225698	12.8	25.5667	25.3667	66.4333	20.1667	54	63.4333	19.3	5.73333	19.7667	29.5667	5158.27	7421.7	8034.2	11924	7081.9	13497.7	14415.2	8573.07	1922.67	5372.67	8421.03	762.97	712.792	832.219	715.63	811.073	839.882	770.378	799.319	786.496	800.285	832.988	521.403	509.452	551.88	571.052	592.685	560.757	488.535	600.779	620.773	612.718	668.726
ENST00000225719	0	0	0	0.2	0	0	5.26667	0.0666667	0	0	2.2	870.333	1271.23	436.877	704.54	257.304	654.166	694.336	370.982	72.7306	146.076	281.865	26.3804	25.0194	9.27357	8.66493	6.03878	8.34139	7.60406	7.0881	6.09681	4.4589	5.71356	21.5271	23.5292	22.6486	22.2333	22.518	18.6964	18.8227	19.05	18.1582	21.2674	23.4937
ENST00000225724	2.74862	1.0152	0	1.86667	0	0	0.400459	1.1793	0	0.0202172	0.0238141	36.2294	38.8324	21.5804	57.7448	10.2566	60.664	91.5572	22.1414	5.66327	9.08024	17.9495	6.04196	4.205	2.52038	3.90744	1.32442	4.256	5.51681	2.32757	2.61199	1.52498	2.00188	25.6701	22.2494	18.6935	17.3284	20.3956	19.1454	19.9996	19.8076	14.6377	19.3407	23.0984
ENST00000225726	3.37141	8.62083	0.0755663	18.1247	2.93363	14.9569	14.1253	7.23474	1.14658	3.91439	6.58377	9.06054	13.6126	3.15878	65.7067	4.46759	31.3305	51.6135	12.5675	5.89807	7.44767	11.6488	0.783608	0.764435	0.191318	2.30578	0.299175	1.1399	1.61282	0.685129	1.41073	0.648658	0.673747	22.9797	25.6332	28.8359	29.7013	28.1061	31.4122	33.2625	23.8756	27.3004	21.537	26.6878
ENST00000225729	0.9	4.56667	1.04454	8.56078	1.94839	5.13333	9.4	2.53333	0	0.866667	1.73333	452.9	672.067	177.093	925.353	330.004	1075.82	1191.23	567.379	154.124	396.653	601.761	51.9397	50.0455	14.223	43.0594	29.3037	51.903	49.3598	41.0158	48.8829	45.8098	46.1521	37.5555	33.4366	22.2769	23.7713	26.5602	25.7845	26.224	34.0266	26.6258	33.7658	28.8168
ENST00000225737	10.7	8.4	2.36667	23.5667	8.46667	9.16667	23.2667	12	3.26667	7.56667	12.8333	120.933	226.3	52.2255	144.114	40.2444	66.9663	120.106	53.8432	12.2639	18.5479	49.2528	7.63524	9.2772	2.30914	3.69187	1.96738	1.77863	2.73982	2.14283	2.14138	1.1793	2.07959	18.539	20.9547	16.6244	17.3057	15.5052	15.473	15.9906	14.0487	14.3365	15.5037	20.749
ENST00000225742	0	0	0	0	0	0	0	0	0	0	0	228.216	317.998	410.084	639.1	301.709	537.486	684.155	336.06	116.152	184.363	302.31	20.9035	18.9127	26.305	23.7523	21.3978	20.7107	22.6416	19.4031	29.4231	17.0058	18.5181	12.9351	14.3122	13.445	13.2215	10.7484	13.8253	13.4683	12.4379	8.82037	11.0376	8.74061
ENST00000225777	NA	NA	1.9	1.6	0	0	0.000179278	0	0.566667	0	0	NA	NA	4.70749	2.96531	0	0	4.00743	0	1.69562	0	0	NA	NA	0.613321	0.223842	0	0	0.269373	0	0.872418	0	0	NA	NA	11.0177	8.21953	6.46966	5.79366	3.97341	8.4607	5.72889	7.78047	6.29714
ENST00000225831	4.76667	6.6	7.13333	12.1	3	5.8	18.9667	2.7	0.833333	1.33333	3.2	311.633	477.8	384.467	572.567	207.2	1275.4	1731.8	392.633	76.6333	212.933	276.167	130.447	129.865	112.704	97.2477	67.1563	224.59	261.919	103.599	88.7149	89.7604	77.3092	39.2433	39.1095	38.8182	37.7964	20.4691	83.701	85.0523	37.1548	36.5893	23.4037	18.6059
ENST00000225873	NA	NA	NA	NA	NA	24.7	33.6667	22.3	2.33333	1.86667	20.3981	NA	NA	NA	NA	NA	140.6	203.467	130.933	24.4333	63.8667	89.3667	NA	NA	NA	NA	NA	6.87744	8.54792	9.59662	7.85704	7.47847	6.94917	NA	NA	NA	NA	NA	6.8454	7.36859	5.59364	4.85747	4.57254	4.28195
ENST00000225916	0	0	1.06667	1.53333	0	1.66667	9.56667	0	0	0	0	422.5	624.067	932.388	1395.07	591.728	1524.4	1771.67	823.167	207	403.867	719.8	21.1044	20.241	32.6162	28.2751	22.8863	32.0331	31.9748	25.9188	28.596	20.3158	24.0452	44.428	44.8475	30.7977	26.8342	44.9595	34.5001	37.7337	42.88	21.6943	39.5098	33.7689
ENST00000225927	0	0	0	4.43333	0.3	0.933333	1.7	0	1.3	0	0	365.967	600.367	1262.63	2078.57	415.933	870.29	1009.06	310.203	202.667	278.733	488.333	20.5901	21.9326	49.7492	47.4509	18.1196	20.5985	20.5123	11.0013	31.5347	15.7927	18.374	37.5979	39.586	32.4963	28.18	35.2596	17.792	16.6982	19.1975	16.9095	30.5161	26.3685
ENST00000225969	0	0	0	0	0	0	0	0	0	0	0	NA	NA	NA	NA	NA	NA	NA	NA	NA	NA	NA	NA	NA	NA	NA	NA	NA	NA	NA	NA	NA	NA	102.223	99.8698	86.1603	86.4518	94.8487	98.0889	84.5356	110.796	102.179	89.0297	80.0477
ENST00000225972	31.9	37.8667	26.9667	45.6667	39.9667	48.7667	75.1333	45.8333	10.2333	24.4667	45.4	1753.2	2507.63	2328.8	3564.6	2044.3	4191.37	4453.97	2702.33	658.267	1687.1	2515.57	238.271	221.289	221.647	196.568	215.125	239.634	218.709	231.504	247.417	230.904	228.636	219.409	181.3	170.341	170.979	205.484	208.483	183.294	218.944	211.47	221.515	215.16
ENST00000226004	0	0	0	5.63333	0	1.06667	0.5	1	0.966667	0	0	312.567	446.8	615.1	985.233	411.667	517.06	416.942	321.907	142.733	259.267	401.933	70.3428	65.2899	96.9425	89.9662	71.7347	48.9522	33.9025	45.6654	88.8365	58.759	60.4924	98.5992	91.789	102.454	103.855	112.698	73.0584	60.3928	90.3382	89.8831	94.3679	101.647
ENST00000226105	NA	NA	8.92324	6.47266	0.728651	NA	NA	NA	0	9.63643	4.89206	NA	NA	80.4927	33.93	6.18356	NA	NA	NA	0	73.9669	22.8178	NA	NA	12.6182	3.08174	1.07175	NA	NA	NA	0	16.6739	3.4158	NA	NA	5.36374	3.8526	2.01421	NA	NA	NA	1.61381	11.3505	0
ENST00000226218	NA	NA	0	7.93333	0.833333	6.73389	4.08801	4.42364	NA	NA	NA	NA	NA	280.467	379.133	115.8	446.935	500.952	172.736	NA	NA	NA	NA	NA	17.1643	13.4434	7.83556	16.4306	15.8172	9.51521	NA	NA	NA	NA	NA	7.28824	4.27882	6.7265	6.03024	6.38431	6.54547	NA	NA	NA
ENST00000226225	50.7141	101.758	112.63	155.495	39.4344	182.29	206.869	50.886	8.38728	9.0142	7.11757	175.438	251.498	215.232	348.109	99.5001	287.786	365.21	153.887	9.75503	7.26713	6.3385	23.1662	21.5636	19.9034	18.6513	10.1733	15.9865	17.4242	12.8089	3.56244	0.966373	0.559741	56.8214	60.9006	36.5157	38.3924	30.3555	40.4565	38.1902	34.1542	27.8859	27.8374	26.9251
ENST00000226230	5.3	2.3	11.1094	5.22793	0.0206783	15.1441	13.5938	5.62707	0.00145195	0.966667	4.74421	294.21	477.117	90.8424	69.0461	29.9731	93.573	114.503	43.6143	21.1321	9.64522	57.2914	69.5783	73.2651	15.0452	6.62551	5.48852	9.3094	9.7839	6.50169	13.8213	2.2971	9.06099	53.8135	47.9139	42.1208	49.992	47.9411	45.7677	37.7759	57.0203	55.5443	46.7891	52.1918
ENST00000226299	NA	NA	5.63333	4.66667	0	12.0667	6.53333	6.53333	NA	NA	NA	NA	NA	74.7568	142.406	6.04272	124.493	86.9586	76.7614	NA	NA	NA	NA	NA	4.21433	4.65134	0.37664	4.21586	2.52917	3.89502	NA	NA	NA	NA	NA	8.29531	6.90411	7.06546	6.32094	6.72068	9.39611	NA	NA	NA
ENST00000226522	10.5333	22.6333	20.4	10.5667	8.26667	13.8	24.2	17.8	2.93333	14.4667	11.5667	100.367	195.133	107.767	295	172.667	166.067	308.133	203.433	38.8333	94.8333	185.333	35.6039	44.9464	26.7722	42.4613	47.4267	24.7825	39.4935	45.4894	38.0979	33.8782	43.9675	16.1407	23.7002	31.8953	42.492	24.5794	36.2296	36.7091	28.7289	36.0752	21.2311	28.2532
ENST00000226574	NA	NA	0	0.846901	0	0	0.60531	0.0761142	0	0	0	NA	NA	0	27.7728	0	0	28.1764	9.31772	0	0	0	NA	NA	0	0.486296	0	0	0.439322	0.253459	0	0	0	NA	NA	3.57625	6.0609	5.34288	4.65322	7.01804	2.71618	8.90156	3.00208	5.06614
ENST00000226578	0.633333	0	0	3.13333	0	0.8	0.0666667	1.56667	0	1.93333	1.6	288.6	425.867	322.167	574.467	387.5	620.633	738.667	480.767	117.733	319	522.433	13.7279	13.1534	10.732	11.0875	14.272	12.4193	12.6951	14.4152	15.488	15.2809	16.6191	8.9468	8.99096	9.01835	9.48438	10.5233	10.184	9.6723	9.99289	10.1885	11.3128	11.8281
ENST00000226725	NA	NA	2.28694	8.33917	0.727466	9.44823	15.9081	0.508461	0	0.698347	0.4817	NA	NA	45.3924	71.2087	32.6923	88.1391	96.0372	36.0338	6	28.3246	26.8238	NA	NA	2.24016	2.0361	1.78384	2.61292	2.44525	1.60064	1.16935	2.01011	1.26414	NA	NA	11.7989	10.6765	10.7185	14.6448	13.9601	10.1026	13.0835	11.2519	10.7317
ENST00000226760	0.345005	0.178498	0	2.64024	0.743935	0.443396	0.935887	1.10515	0.531076	0	0.305869	24.4858	8.09659	0	52.0931	42.5758	8.7485	88.291	57.4371	26.6589	33.5672	25.0102	1.15034	0.246985	0	0.993014	1.54875	0.172902	1.49868	1.70093	3.46372	1.5881	0.785777	4.92104	10.7063	7.82426	5.46913	6.05927	6.6172	7.62875	8.17589	4.06853	7.92146	5.26264
ENST00000226796	40.7	53.5667	56.6667	83.6667	46.0667	74.2333	97.4667	78.9333	13.3	31.2	61.5667	359.075	555.6	307.928	430.626	243.027	406.722	489.716	398.507	57.2721	166.198	306.473	68.9476	69.271	41.407	33.5504	36.1322	32.8538	33.9748	48.2337	30.4134	32.1374	39.3547	15.5651	13.941	6.55527	3.64728	12.9413	7.39054	5.77032	14.8818	5.62328	9.17482	8.5905
ENST00000226798	14.9	23.9667	2.03268	19.078	7.36628	17.1	25.2667	13.0333	2.23408	8.45098	9.37523	779.433	1204.33	585.334	1209.31	838.514	935.6	1281.33	1102.07	207.034	694.708	870.832	125.971	126.384	66.25	79.3033	104.932	63.6113	74.8224	112.274	92.5379	113.069	94.1227	41.0507	57.3897	46.1056	50.5343	41.7768	53.321	63.5166	37.4953	60.7888	42.7714	52.8075
ENST00000227135	NA	NA	NA	NA	NA	NA	NA	NA	0	0	0	NA	NA	NA	NA	NA	NA	NA	NA	9.86667	44.4667	61.5333	NA	NA	NA	NA	NA	NA	NA	NA	7.5146	12.332	11.3325	NA	NA	NA	NA	NA	NA	NA	NA	6.75284	6.6219	6.35561
ENST00000227266	6.13305	5.50107	1.31254	18.5845	2.37844	4.82764	18.9926	13.5059	0.297969	3.1694	2.91409	2094.09	3183.5	5147.58	7930.94	3378.87	6703.21	8157.06	4021.95	1026.28	2357.81	3766.92	188.915	186.48	325.212	290.308	236.021	254.395	265.88	228.712	256.05	214.206	227.263	120.92	116.6	141.709	146.657	162.037	130.635	141.531	145.203	113.739	147.393	165.673
ENST00000227378	0	0	0	0	0	0	0	0	0	0	0	216.529	223.226	1003.76	4811.09	245.389	10725.9	16067.4	412.388	423.024	71.6235	128.089	14.0088	9.37749	45.4786	126.297	12.2927	291.928	375.587	16.8179	75.6902	4.66651	5.54201	709.016	790.751	753.776	907.019	683.45	1044.9	1188.27	951.646	1076.54	789.491	988.926
ENST00000227451	2.76667	1.1	2.6	0	0	5.03333	6.76667	0.966667	0	0	0.966667	65.4667	86.1333	86.4	174.467	76.2333	112.4	156.567	72.4	24.1333	40.3333	74.9667	4.41996	3.77594	4.08511	4.77941	3.9852	3.19241	3.81924	3.08118	4.50614	2.74229	3.38483	9.98541	8.88032	7.44157	8.60015	7.62007	6.64662	6.46621	6.64972	7.09697	7.48896	7.63813
ENST00000227471	0	0.833333	0	4.3	0	0	0.966667	0	0.466667	0	0	164.233	267.633	510.967	742.033	269.167	690.533	782	301.533	120.467	221.467	319.767	11.4961	12.1642	25.048	21.0754	14.5887	20.3342	19.7777	13.3047	23.3209	15.6116	14.969	33.5741	29.4136	27.0874	25.8329	36.0829	22.9032	17.8743	27.7947	25.1878	32.5262	28.7197
ENST00000227474	NA	NA	0	0.287227	0.125188	1.35e-45	0	0	NA	NA	NA	NA	NA	127.918	228.196	191.947	3.27e-43	0	1.86e-39	NA	NA	NA	NA	NA	7.77974	8.04109	12.9072	1.2e-44	0	1.02e-40	NA	NA	NA	NA	NA	10.7116	4.65561	1.78253	4.79897	1.41212	4.35555	NA	NA	NA
ENST00000227503	0	0	0	0	0	0	0	0	0	0	0	NA	NA	NA	NA	NA	NA	NA	NA	NA	NA	NA	NA	NA	NA	NA	NA	NA	NA	NA	NA	NA	NA	88.7882	81.9184	85.8458	48.33	98.5063	69.7178	82.7598	84.547	32.8621	74.3603	58.9539
ENST00000227507	7.46667	15.1667	35.3	62.8	14.1333	27.7333	72.5	18.3	7.9	15.8	23.9667	805.525	1246.9	2018.02	3190.27	1485.85	1740.6	1855.7	1430.97	459.2	1170.63	1892.2	113.914	114.495	199.855	183.058	162.697	103.55	94.8168	127.558	179.593	166.713	178.951	145.303	134.715	177.07	187.219	226.071	98.0145	88.1131	166.869	177.086	221.724	212.093
ENST00000227520	0.166667	1.66667	0.933333	0.833333	0.133333	0.266667	2.06667	0.4	0.566667	0.566667	1.7	994.7	1485.6	2096.7	2875.87	1305.6	2813.4	3098.53	1532.03	496.033	1060	1786.83	115.339	111.851	170.259	135.305	117.219	137.236	129.813	111.978	159.068	123.777	138.56	107.816	107.342	74.1408	53.0864	116.868	67.7752	76.6986	103.861	44.6389	110.249	95.3654
ENST00000227524	174.8	306.667	186.467	299.433	149.4	422.933	552	246.3	44.9333	144.9	182.6	2403.41	3876.83	3408.99	6212.37	3050.3	6845.61	7791.91	3883.47	999.278	2451.24	3996	199.217	208.656	197.886	208.939	195.771	238.707	233.358	202.908	229.073	204.614	221.51	215.868	213.209	143.548	114.504	188.154	163.877	192.403	197.437	136.176	183.014	167.819
ENST00000227525	87.9667	134	74.2	78.0333	89.4667	47.8667	149.033	138.333	22.3333	79.4	118.067	596.5	845.239	406.295	423.634	621.355	264.231	749.848	940.291	109.708	619.11	827.396	102.332	94.1532	48.8127	29.4886	82.5366	19.0695	46.4786	101.682	52.0509	106.959	94.9256	41.2809	40.9354	44.3701	33.4752	52.2489	36.3388	35.1697	45.8236	25.6024	41.3016	38.2734
ENST00000227618	41.0438	32.5883	0	21.777	0	190.971	241.789	150.155	7.99706	43.1057	28.319	41.8876	42.5886	0	38.6072	0	343.046	344.667	249.974	14.2875	72.0483	55.2555	14.372	9.48809	0	5.37479	0	49.515	42.7277	54.0636	13.5573	24.8946	12.6787	64.2775	62.1097	48.3542	49.8924	73.9734	44.9334	41.3698	63.4044	46.7276	71.3565	66.7661
ENST00000227638	16.9333	29.5	63.4667	80.6	12.2	77.8	90.5	40.7333	20.0667	13.8667	32.4333	191.733	303.033	414.233	852.8	369.033	559	631.667	360.2	84.9667	210.633	360.7	18.7958	19.2889	28.438	33.9213	28.0114	23.053	22.3733	22.258	23.0356	20.7941	23.6471	40.9043	37.8738	56.2284	65.2482	46.7346	43.9043	38.8545	40.6053	54.4137	53.8414	51.7728
ENST00000227758	NA	NA	2.76667	16.7	19.1	11.9779	35.6004	27.2321	2.83333	11.3	22.9667	NA	NA	102.348	168.3	130.003	24.4568	55.7864	42.3433	40.7	104.327	158.572	NA	NA	4.84695	4.61792	6.80706	0.69575	1.36304	1.80495	7.61172	7.10472	7.17127	NA	NA	10.6375	11.766	11.4147	10.5166	10.4618	5.10796	14.0479	11.5059	15.4073
ENST00000227868	0	2.23333	5.91223	0	0	8.84961	9.9	0.0162925	0.966667	3.96667	0.966667	358.237	612.695	500.166	804.224	489.391	701.108	898.789	673.511	135.627	321.127	570.012	29.8715	33.1732	29.2073	27.2099	31.5972	24.5938	27.0784	35.4006	31.2767	26.9658	31.7863	29.8612	36.2862	46.0576	45.6026	33.3385	45.1298	46.7854	32.3082	56.2682	33.8743	42.9628
ENST00000228136	8.35378	18.0357	16.6732	20.7742	9.0804	11.378	33.1616	8.772	2.11453	7.08509	12.8138	170.225	303.747	202.536	545.203	317.259	315.951	508.483	270.151	59.4028	227.554	338.354	38.7253	44.8684	32.2675	50.3262	55.8848	30.2375	41.7954	38.74	37.3739	52.1324	51.477	65.6329	66.8094	120.271	123.378	80.6076	128.414	156.658	84.2938	142.198	80.4704	127.782
ENST00000228140	0	0	0	0	0	0	0	0	0	0	0	NA	NA	NA	NA	NA	NA	NA	NA	NA	NA	NA	NA	NA	NA	NA	NA	NA	NA	NA	NA	NA	NA	531.353	511.979	237.341	203.915	480.537	321.531	337.08	388.465	380.273	493.746	380.234
ENST00000228251	57.1717	106.25	83.8861	169.254	56.6736	157.833	201.302	117.598	21.9901	36.544	96.6523	2083.86	3475.29	3141.65	5125.66	2870.1	4451.52	4922.15	2860.26	690.262	1992.24	3062.26	233.856	253.238	246.905	233.396	249.393	210.157	199.579	202.333	214.232	225.151	229.823	203.96	163.018	145.198	108.419	181.603	116.763	113.444	164.279	126.123	161.101	139.814
ENST00000228280	32.1112	51.6736	52.7548	122.58	34.3474	84.8998	98.9544	52.7269	9.58205	17.9616	37.5112	121.464	237.268	237.497	503.666	234.813	374.109	526.274	258.002	53.2901	91.511	190.907	18.5561	23.5361	25.4091	31.2209	27.7759	24.0432	29.049	24.8453	22.5152	14.0787	19.5043	27.7835	33.014	69.729	75.3167	34.0111	68.5652	69.6522	36.8076	48.1934	31.9871	39.1826
ENST00000228284	0	1.93333	0.866667	1.33333	0	0	0.433333	0	0	0	0.866667	113.173	152.663	34.8693	179.579	96.9342	47.7945	89.3192	53.0613	16.4769	87.2241	84.3977	4.91423	4.30431	1.06035	3.16397	3.25909	0.873062	1.40132	1.45235	1.97869	3.81417	2.45083	22.0212	27.248	24.1101	24.6392	30.3108	22.9254	23.0893	26.1477	23.3314	27.1677	30.5616
ENST00000228306	0	0	0	0	0	0	0	0	0	0	0	NA	NA	NA	NA	NA	NA	NA	NA	NA	NA	NA	NA	NA	NA	NA	NA	NA	NA	NA	NA	NA	NA	1457.7	1545.42	347.785	446.331	467.875	394.064	318.992	556.568	456.203	456.788	496.877
ENST00000228307	NA	NA	NA	NA	NA	NA	NA	NA	3.31863	0.528028	4.20563	NA	NA	NA	NA	NA	NA	NA	NA	132.108	53.5111	543.802	NA	NA	NA	NA	NA	NA	NA	NA	25.8337	3.81034	25.7146	NA	NA	NA	NA	NA	NA	NA	NA	6.86e-40	4.95092	1.83e-17
ENST00000228347	2.86667	4.63333	0	4.46667	0	1.03333	3.53333	3.03333	1.03333	0.966667	8.36667	454.267	779.7	541.7	1182.53	664.733	787.824	1170.2	738.719	127.5	425.867	727.8	16.7683	18.6879	14.0032	17.7114	18.999	12.2338	15.6069	17.1885	13.016	15.8308	17.9663	13.0653	13.0209	15.728	14.4472	13.1225	12.312	10.9813	12.0655	14.12	15.2753	15.6233
ENST00000228425	12.8333	20.2	0.664873	1.95079	0.548206	1.50909	1.7119	0.749369	0.108182	0.766294	0.474501	487.4	801.933	61.8325	107.105	44.5989	78.1237	103.836	35.3205	6.79455	47.8373	22.101	20.2805	21.6664	1.80177	1.80827	1.43689	1.36751	1.56106	0.926401	0.781883	2.00452	0.614999	16.8056	20.3208	10.7705	10.2033	12.9378	11.0147	12.4673	10.7144	8.56678	9.64169	13.6449
ENST00000228437	27.3667	28.6667	57.9667	54.5333	30.6	66.5333	59.0333	35.1333	9.13333	25.4	40.7667	47.9667	91.6	120.3	202.167	113.5	107.933	247.333	123.667	30.4333	74.2	107.733	2.50354	3.10432	4.39716	4.28142	4.58689	2.36987	4.66421	4.06864	4.39293	3.90005	3.76041	13.7846	12.9005	14.3993	12.9737	13.7811	13.1376	12.6088	12.1586	12.3235	12.753	13.755
ENST00000228438	112.633	168.267	141.133	225.533	155.4	403.2	595.5	289.167	27.5	100.733	168.4	253.267	432.8	480.167	860.267	462.033	1407.53	1731.77	945.167	107.867	438.4	575.2	70.6768	78.4227	93.8387	97.4081	99.8341	165.239	174.609	166.26	83.2482	123.203	107.346	26.665	29.0782	48.5744	57.3449	37.9058	95.9193	107.601	65.2922	62.7534	37.7967	58.6674
ENST00000228495	1.06334	0.145712	0.618012	9.39173	0.00840292	2.47839	0.959705	3.9713	0	1.80411	0.0739418	250.851	388.465	344.703	575.774	232.35	542.305	630.773	286.546	10.373	13.264	30.3265	33.4408	33.6255	32.1808	31.1441	23.9833	30.4129	30.3818	24.0788	3.82432	1.78068	2.70366	23.4532	23.5578	22.3664	23.3727	22.6574	23.3534	23.902	25.0372	15.0567	21.7686	20.1029
ENST00000228506	35.1333	44.8	69.2	92.8998	31.5	69.6667	108.228	41.4	11.4	19.2667	57.2333	9.07487	12.1356	29.2595	80.6047	8.48451	36.0674	74.6521	12.405	6.64172	6.31886	15.5814	1.29647	1.12574	2.92739	4.67246	0.938547	2.16766	3.8534	1.11712	2.62417	0.909101	1.48867	46.1931	48.3135	59.1131	58.6496	57.6121	52.2767	48.9032	52.4877	46.1685	54.2967	57.6342
ENST00000228510	NA	NA	0.533333	0	0	0	1.5	0.533333	0	0	0	NA	NA	173.7	197.6	75.0333	208.6	176.467	92.8333	43.0667	43.9	75.7667	NA	NA	12.826	8.45375	6.12577	9.25269	6.72267	6.16998	12.5583	4.66138	5.34254	NA	NA	10.5341	8.23588	7.50825	6.61461	8.14756	7.05965	6.10403	7.20842	6.80959
ENST00000228515	7.6	3.73333	9.06667	10.6	8.36667	13.2667	4.26667	4.7	2.06667	0	5.76667	102.867	159.5	230.9	342.4	156.6	289	360.8	137.1	48.6333	92	155.567	7.91527	7.96907	12.4425	10.6903	9.33017	9.35498	10.0308	6.64981	10.3494	7.12902	8.0053	23.0396	22.3035	20.391	17.8617	18.7671	18.6111	18.8196	17.5033	14.2802	18.4082	15.3696
ENST00000228705	NA	NA	NA	NA	NA	4.73333	9.36667	2.86667	NA	NA	NA	NA	NA	NA	NA	NA	143.9	123.833	67.2667	NA	NA	NA	NA	NA	NA	NA	NA	4.92037	3.63664	3.44638	NA	NA	NA	NA	NA	NA	NA	NA	8.98856	10.3713	7.65862	NA	NA	NA
ENST00000228740	51.0667	79.7333	28.2333	63.7	31.4333	62.0333	89.5333	68.3667	15.8	39.0667	43.7667	1735.13	2673.7	1846.73	3420.63	2070.83	3385	4161.67	2801.77	457.524	1607.07	2239.78	118.678	118.743	88.4574	94.931	109.671	97.3983	102.846	120.796	86.5448	110.694	102.45	61.4844	64.6586	72.6305	78.3819	59.5295	73.7832	73.131	60.2218	66.6233	57.5524	72.0221
ENST00000228741	NA	NA	NA	NA	NA	0.833333	7.96667	4.66667	NA	NA	NA	NA	NA	NA	NA	NA	24.6333	57.3667	26.3333	NA	NA	NA	NA	NA	NA	NA	NA	1.06318	2.12652	1.70301	NA	NA	NA	NA	NA	NA	NA	NA	4.23064	4.42573	3.59885	NA	NA	NA
ENST00000228799	NA	NA	1.46667	2.5	1.9	6.03333	6.7	2.2	NA	NA	NA	NA	NA	216.067	330.1	134.7	343.467	292.867	191.8	NA	NA	NA	NA	NA	14.1381	12.5147	9.7451	13.5005	9.88693	11.2964	NA	NA	NA	NA	NA	10.6964	11.1569	13.5198	11.3905	10.9548	11.0726	NA	NA	NA
ENST00000228825	13.6148	20.0863	14.8427	48.7685	8.38218	13.6212	32.9968	17.503	5.3759	6.53159	19.8758	3241.86	4903.15	4437.01	9454.07	4376.55	4651.41	5339.08	3376.07	999.713	2986.28	4114.56	758.109	744.505	726.639	897.054	792.456	457.59	451.111	497.656	646.549	703.265	643.473	266.399	334.406	360.771	329.385	276.296	214.449	228.242	225.161	313.706	279.427	301.408
ENST00000228827	0	0	2.5484	0.657459	0	0	3.1236	0	0	0	0	419.22	586.477	548.985	924.527	613.172	605.251	893.785	621.4	140.605	401.024	553.926	61.5726	55.9309	56.4673	55.097	69.7323	37.3968	47.4305	57.5303	57.1129	59.3153	54.4085	35.7933	46.4374	52.4421	50.2375	36.7165	46.9239	45.0676	33.6151	53.9221	42.8594	46.4547
ENST00000228843	NA	NA	5.27931	8.8	4.87794	4.95656	15.1225	4.93567	NA	NA	NA	NA	NA	101.411	377.374	163.909	172.994	234.769	156.288	NA	NA	NA	NA	NA	8.42155	18.1573	15.0496	8.62979	10.0585	11.6821	NA	NA	NA	NA	NA	7.40563	9.9115	3.89388	6.56437	7.90589	5.29882	NA	NA	NA
ENST00000228862	NA	NA	9.676	15.7642	8.95208	13.4022	21.9551	12.123	1.82638	10.8375	12.7802	NA	NA	18.6034	41.2373	21.3	7.68396	9.42487	17.0402	7.60978	5.21342	14.5417	NA	NA	3.78713	4.86385	4.79417	0.939651	0.989879	3.12236	6.1177	1.52616	2.82692	NA	NA	5.41287	5.78953	5.19485	4.14366	4.48536	3.1762	5.82678	5.93175	4.15961
ENST00000228865	10.5333	14.5667	17	46.2667	10.2333	22.0667	48.9333	13.7667	3.06667	5.6	14.3667	25.6333	31.2333	38.7333	79.9667	30.7333	39.5333	61.8333	37.8667	9.26667	19.1667	24.7333	8.86768	7.01582	9.38385	11.2248	8.2323	5.75337	7.7287	8.25738	8.86578	6.67732	5.72212	24.7885	30.4517	52.2845	52.8045	32.0486	38.0829	41.4807	29.9236	46.6234	29.5634	37.237
ENST00000228872	92.3	115.8	105.1	189.2	60.3	201.333	234.4	115.867	21.6667	67.2783	107.833	282.848	429.21	192.559	400.764	112.507	329.896	518.782	200.078	55.3214	138.134	176.859	59.4963	58.6223	28.3656	34.205	18.3242	29.1923	39.4277	26.5288	32.1824	29.2609	24.879	53.145	52.3749	49.142	48.953	46.2685	57.5042	60.0731	51.1038	50.4999	44.8663	54.3147
ENST00000228918	10.6667	18.3	17.8846	36.9171	8.48897	27.2997	51.771	16.8882	8.20761	4.36313	8.89773	283.373	409.307	208.188	659.266	233.982	168.385	350.841	79.4422	36.6123	19.5994	46.9707	27.2059	25.5158	13.9975	25.6819	17.3937	6.8008	12.1701	4.80768	9.72119	1.89495	3.01579	56.8731	55.4698	34.0899	33.9218	47.6487	31.7202	27.2448	46.7923	28.5196	44.0118	40.7017
ENST00000228922	NA	NA	NA	NA	NA	0	0	0	NA	NA	NA	NA	NA	NA	NA	NA	232.733	259.133	121.833	NA	NA	NA	NA	NA	NA	NA	NA	11.676	11.1657	9.15861	NA	NA	NA	NA	NA	NA	NA	NA	9.53319	9.34438	10.4678	NA	NA	NA
ENST00000228928	NA	NA	0	9	1.86667	10.9	2.93333	7.23333	0	0	3.1	NA	NA	373.067	693.067	297.733	556.667	580.367	348.6	90.4	221.867	367.733	NA	NA	10.0517	10.8193	8.86942	9.0097	8.06757	8.45413	9.61874	8.59615	9.46159	NA	NA	7.1322	6.63713	10.4784	6.21066	5.68975	8.47864	5.30462	10.7692	9.98382
ENST00000228955	NA	NA	0.425901	2.79735	1.0306	6.66058	8.7091	6.27399	0.723896	2.16711	0.983357	NA	NA	81.4753	146.078	105.938	342.646	444.084	261.14	19.286	52.4598	94.2566	NA	NA	8.91194	9.25768	12.812	22.5141	25.0611	25.7104	8.33077	8.25149	9.84548	NA	NA	5.29867	9.43187	2.50896	8.14042	9.92224	10.2011	10.2989	6.04841	5.90548
ENST00000229030	NA	NA	34.5667	48.0333	13.7333	64.6635	98.6231	12.1622	8.06667	2.86667	24.2667	NA	NA	224.633	309.267	115.2	328.648	392.955	117.731	27.1333	76.3333	110.6	NA	NA	11.3144	9.02533	6.41544	9.9438	10.2115	5.3375	5.39708	5.52882	5.31976	NA	NA	11.4204	11.0573	11.4423	13.2399	11.4111	12.2328	9.56124	15.7352	12.296
ENST00000229195	NA	NA	0	1.86873	4.94368	NA	NA	NA	NA	NA	NA	NA	NA	0	21.6094	64.1722	NA	NA	NA	NA	NA	NA	NA	NA	0	0.678419	3.84456	NA	NA	NA	NA	NA	NA	NA	NA	3.5006	6.7179	8.44681	NA	NA	NA	NA	NA	NA
ENST00000229201	1.03333	4.2	10.9526	14.4314	5.05826	16.2517	16.0933	5.58662	0	0	1.46939	733.923	1171.43	1038.71	1684.97	864.628	1597.06	1850.03	1155.36	279.017	519.015	888.29	25.4316	26.357	25.2063	23.6907	23.1984	23.2808	23.1622	25.2361	26.7388	18.1115	20.5849	46.336	45.1479	23.9467	16.356	34.6047	22.9111	25.4371	31.4382	17.2377	33.5386	30.6539
ENST00000229214	NA	NA	0	0	0	0	0	0	0	0	0	NA	NA	186.372	378.261	253.249	242.345	438.371	367.399	47.0396	224.509	296.644	NA	NA	14.302	16.8183	21.4872	11.1716	17.3559	25.3773	14.2554	24.7749	21.7386	NA	NA	31.0907	32.5466	21.0141	28.632	30.5691	22.7466	32.2122	21.4417	24.9989
ENST00000229238	0	0	0	0	0	0	0	0	0	0	0	NA	NA	NA	NA	NA	NA	NA	NA	NA	NA	NA	NA	NA	NA	NA	NA	NA	NA	NA	NA	NA	NA	171.929	143.241	177.716	193.467	202.591	160.026	112.502	173.746	175.273	187.659	232.263
ENST00000229251	8.24109	18.4217	17.7493	17.2337	5.21963	25.7531	36.6606	16.9025	1.62896	5.32872	7.06346	249.13	373.705	282.342	322.744	175.345	458.414	773.173	397.527	56.2846	135.771	181.333	37.7839	36.8015	29.988	19.861	20.5912	29.2478	42.3679	38.0039	23.608	20.7366	18.392	43.982	43.4028	8.24e-10	1.44018	7.46545	7.75977	18.0025	11.6215	7.75336	2.72207	4.04e-09
ENST00000229265	1.4	4.73333	1.92248	4.98249	4.19015	3.59064	0.756081	0.218384	0	1.08714	2.40875	485	790.533	474.98	614.56	270.924	383.973	451.974	240.737	114.958	232.541	467.912	83.2036	88.0595	57.0646	42.7787	35.9878	27.7112	28.0152	26.0329	54.5418	40.1745	53.6827	42.7315	44.893	25.8694	12.8367	22.9215	11.0134	18.9773	28.4942	16.9039	19.9918	19.1135
ENST00000229266	6.26667	8.8	14.6667	39.2667	1.9	25.6	43.5333	15.1667	4.86667	2.83333	5.8	158.7	229.667	288.367	640.967	292.824	539.733	705.5	370.833	87.7667	167.533	307.133	16.322	15.3373	20.7698	26.7482	23.319	23.3523	26.2163	24.0411	24.964	17.3519	21.1248	49.529	48.6087	54.5025	60.9525	55.6437	74.513	82.9791	66.1471	63.9844	60.4242	66.6066
ENST00000229268	0.0142095	1.29696	0	0.959769	2.5986	1.03333	2.95306	0.21495	0	1.06195	0.83412	358.447	850.505	432.251	1064.65	646.172	1068.53	1261.08	484.909	150.462	530.526	683.811	17.4671	26.911	14.7511	21.0506	24.381	21.9047	22.2034	14.8949	20.2775	26.0348	22.2845	23.9008	24.7789	30.0947	30.9366	8.94537	19.512	15.3805	32.3145	23.3413	23.3095	20.59
ENST00000229277	NA	NA	NA	NA	NA	0	4.46667	2.1	NA	NA	NA	NA	NA	NA	NA	NA	471.853	505.145	184.648	NA	NA	NA	NA	NA	NA	NA	NA	19.1012	17.5629	11.2002	NA	NA	NA	NA	NA	NA	NA	NA	7.97833	8.03189	6.26304	NA	NA	NA
ENST00000229281	25.1946	47.5391	3.52833	22.0703	15.5921	39.4	39.8039	21.8046	2.98569	20.8996	18.516	260.67	394.059	218.81	436.846	228.656	653.273	742.94	318.051	74.6223	184.721	275.858	85.9167	84.334	50.5061	58.4221	58.3546	90.5805	88.4748	66.079	68.0211	61.3131	60.8052	169.49	181.04	78.3822	87.4316	99.0874	141.298	139.219	143.538	104.632	126.996	80.5243
ENST00000229314	5.62379	10.5987	0.466532	2.39619	0.611206	1.98609	3.72967	0.515833	0.238937	0.428049	0.545994	275.046	368.811	15.4949	64.39	33.2439	71.59	77.2059	41.6073	6.9061	23.583	30.6228	82.8286	72.1166	3.26781	7.86787	7.75165	9.06947	8.4005	7.89814	5.7517	7.15196	6.16723	28.7366	27.1214	29.6836	42.951	23.0025	45.2452	55.729	27.596	42.4252	21.0606	36.7147
ENST00000229328	NA	NA	NA	NA	NA	32.4333	45.021	10.1047	1.58783	4.6	6.29159	NA	NA	NA	NA	NA	217.509	282.984	74.8154	37.5772	80.4885	141.05	NA	NA	NA	NA	NA	14.1336	15.7929	7.28437	16.0522	12.52	14.5702	NA	NA	NA	NA	NA	5.15567	3.81682	7.46982	7.39901	8.14043	6.18961
ENST00000229329	14.6333	19.6	39.1	41	6.9	62.9	64.1333	27.7333	3.4	13.1	26.3	405.4	609.167	635.519	1183.89	482.624	1086.44	1417.5	762.711	193.754	353.926	590.948	39.0108	38.0621	42.8273	46.225	35.9597	43.9806	49.2838	46.2638	51.5632	34.2976	38.0294	49.9236	53.5358	51.2509	45.9932	51.8626	61.0939	74.2572	56.4216	48.2985	53.3413	60.806
ENST00000229330	NA	NA	NA	NA	NA	0	0	0	NA	NA	NA	NA	NA	NA	NA	NA	241.333	241.433	126.2	NA	NA	NA	NA	NA	NA	NA	NA	5.35906	4.60462	4.1991	NA	NA	NA	NA	NA	NA	NA	NA	9.27933	8.98974	6.42689	NA	NA	NA
ENST00000229340	1.35373	7.64262	5.53079	14.9194	2.92419	17.4812	13.8692	7.40172	1.92541	1.24227	8.85849	3.69983	5.58206	12.5306	44.7124	2.87178	28.0962	55.9992	6.25936	8.61091	3.24491	6.22058	0.766691	0.751084	1.81846	3.7595	0.460782	2.44929	4.19276	0.817616	4.93488	0.677162	0.862063	35.1769	33.3043	19.3313	18.7466	29.1027	23.7908	24.1662	28.7916	21.1676	30.3976	27.3122
ENST00000229379	0	0.333333	1.6	3.16667	0.466667	1.2	1.8	1.5	0.6	0	0.6	1845.26	2632.66	3026.29	5307.74	2290.71	4331.19	5134.05	2789.59	734.597	1976.31	2630.6	702.192	650.501	806.492	819.54	674.955	693.36	705.89	669.143	773.099	757.363	669.456	570.891	517.694	462.758	472.577	533.915	487.392	465.599	512.437	438.701	521.608	492.812
ENST00000229390	84.1333	101.233	74.8333	152.033	102.533	142.7	133.367	51.3333	15.9	80.9667	105.8	740.813	908.841	1432.28	2495.09	1064.6	1710.8	1778.5	1071.13	329.565	686.385	1140.95	139.684	111.271	189.128	190.892	155.428	135.703	121.163	127.309	171.857	130.333	143.87	266.128	271.703	282.136	309.596	259.606	207.499	200.589	232.78	308.672	277.673	294.237
ENST00000229395	3.58304	9.04318	16.7651	27.0737	2.28501	25.9782	41.5778	5.04379	4.66779	1.6881	5.32777	83.1682	105.961	128.934	177.227	88.2016	146.711	196.216	83.9626	18.677	64.943	78.6242	13.7061	11.3385	14.8804	11.8508	11.2548	10.1712	11.6834	8.72214	8.5124	10.778	8.66527	15.7452	21.9557	18.3411	30.9479	26.0482	21.679	24.364	17.1541	23.2896	19.9561	23.4824
ENST00000229416	10.3818	17.0667	19.0982	40.4667	16.1	66.1	70.7	26.7565	2.4	19.4333	24.5472	342.177	466.467	450.483	762.049	577.256	846.206	1009.89	762.717	97.8257	462.122	623.873	22.4502	19.8722	20.6985	20.2869	29.3254	23.3561	23.9399	31.5437	17.7505	30.5335	27.3738	20.811	20.5733	26.2453	26.7309	32.6102	38.4525	40.4515	31.7462	25.6058	29.8991	37.5673
ENST00000229471	NA	NA	0	0	0	0	0	2.5	0	0.133333	0	NA	NA	0	19.2896	61.0429	0	0	29.9227	3.08e-14	9.26921	0	NA	NA	0	0.67831	4.09623	0	0	1.63465	7.39e-15	0.808978	0	NA	NA	27.3859	28.1316	24.1149	10.599	9.9464	1.62936	6.92255	5.97751	1.86e-34
ENST00000229563	108.833	212.633	235.533	464.967	124.4	245.967	354	120.333	54.3	75.0333	130.7	1249.37	1758.62	1522.72	2849.06	1697.93	2086.89	2333.58	1517.95	423.478	1147.26	1833.06	462.811	422.999	395.023	428.229	487.011	325.211	312.33	354.446	433.841	427.982	454.106	332.551	324.502	303.664	360.866	335.149	240.336	240.958	260.1	334.426	317.013	344.126
ENST00000229595	16.4	30.3333	20.8333	37.4667	28.5333	20.1667	40.0667	30.1333	2.83333	24.3333	30.2667	510.833	746.133	573.033	1122.93	673.133	866.4	1033.37	798.467	153.433	527.067	748.7	104.308	98.9255	81.9422	93.0365	106.425	74.4233	76.2377	102.772	86.6452	108.381	102.238	42.701	43.2307	61.3447	60.6369	47.224	54.5487	60.0584	48.6759	57.7673	48.269	54.7507
ENST00000229633	24.6333	34.4333	16.6	44.3	10.4333	50.7667	42.5667	22.3333	2.9	9.5	17.0333	65.5667	88.5	95.5333	137	75.4	98	154.967	129.867	21.9	48.7667	90.8	14.9976	13.1443	15.3033	12.7152	13.3542	9.43016	12.8073	18.7248	13.8539	11.2334	13.8898	24.8673	22.2975	25.0869	29.325	27.8503	31.5355	28.2744	23.4202	28.0049	30.3237	27.6876
ENST00000229634	14.8333	13.1333	30.4855	40.8951	23.6709	8.74557	31.747	24.8203	4.91615	18.7069	33.4263	700.528	1135.91	810.731	1525.53	823.683	1058.89	1077.5	798.424	167.166	680.376	838.109	35.4148	37.287	28.703	31.2927	32.2423	22.5198	19.6813	25.4433	23.372	34.6385	28.3355	27.268	27.4697	31.2493	31.2133	26.944	19.7656	19.8815	23.5268	16.4642	25.1761	25.4291
ENST00000229758	0	0	0	0	0	0	0	0	0.266667	0	0	454.967	718	279.297	525.884	424.321	426.418	597.3	450.602	95.7605	224.923	418.227	42.5101	43.5604	18.2755	19.9372	30.6982	16.7611	20.1643	26.539	24.745	21.164	26.1333	26.5429	32.6331	22.9159	26.6417	22.4154	32.593	37.8513	23.671	29.4058	21.3445	27.4118
ENST00000229769	0.933333	3.8	4.26667	8.2	2.7	7.06667	5.43333	5.8	1.63333	1.93333	1.8	72.2	133.9	105.567	150.533	102.533	243.633	269.533	135.967	30.7667	72.1333	106.633	5.62799	6.77723	5.7628	4.76115	6.18853	7.98926	7.59115	6.6808	6.63262	5.66243	5.55877	10.7142	10.2327	6.82939	6.75299	9.00533	9.69743	9.56555	12.307	9.64347	13.4831	10.0911
ENST00000229794	18.2815	17.3775	40.3816	52.7824	8.76654	50.8472	39.7367	23.456	4.44174	12.998	10.6648	23.8376	27.5125	70.6848	93.6814	18.3902	46.1589	63.0041	36.0491	12.214	21.877	27.6227	2.76404	2.07142	5.73985	4.40757	1.65111	2.25161	2.63956	2.63486	3.91677	2.55459	2.142	25.9528	22.477	29.5151	28.6889	28.4168	17.5461	17.6943	19.826	25.7415	27.265	29.1827
ENST00000229812	9.16667	46.2	23.1667	26.6667	15.8667	30.3333	54.2667	26.4667	4.8	11	36.6	555.567	835.1	513.8	1118.39	633.6	918.7	1237.8	774.333	146.133	491.8	700.333	49.9046	48.7078	32.3214	40.7624	44.0683	34.7162	40.173	43.8442	36.303	44.4881	42.0706	31.6919	32.9783	35.8707	31.0261	29.6064	34.0406	38.533	27.2126	28.9452	28.7537	34.1821
ENST00000229854	1.56245	7.38888	1.8922	3.02179	1.0499	1.84643	5.30927	4.46141	1.11964	1.51697	3.84902	1379.71	2143.28	1047.29	1794	1546.31	1720.55	2418.96	1545.85	402.257	1170.49	1682.71	71.3885	72.0071	37.9488	37.664	61.9503	37.4509	45.222	50.4184	57.5617	60.9903	58.2265	141.215	140.376	97.5043	103.459	118.095	117.794	115.775	121.57	117.777	133.411	128.647
ENST00000229971	NA	NA	26.0868	50.8556	12.0231	41.9881	33.2001	21.2992	6.3757	6.34733	23.8504	NA	NA	96.1001	217.392	129.129	163.047	228.595	142.193	31.0898	65.8169	107.544	NA	NA	4.52913	5.93618	6.72867	4.616	5.55835	6.03195	5.78638	4.46055	4.8401	NA	NA	8.25313	10.7924	8.24435	8.47068	9.29458	7.57842	8.5687	4.97085	9.35477
ENST00000230048	10.5667	23.3	44.1	102	19.3333	64.5667	86.6333	33	6.2	10.1333	25.8	668.067	933.067	642.667	1391.13	1012.7	1300.63	1654.37	1244.73	192.633	766.933	1075.83	198.331	179.862	133.613	167.573	232.787	162.435	177.452	232.931	158.158	229.287	213.592	82.792	90.5008	97.8207	100.908	84.2922	123.821	131.684	95.1677	109.848	89.2483	84.808
ENST00000230050	0	0	0	0	0	0	0	0	0	0	0	NA	NA	NA	NA	NA	NA	NA	NA	NA	NA	NA	NA	NA	NA	NA	NA	NA	NA	NA	NA	NA	NA	2179.21	2209.41	2356.99	2714.98	2107.73	2223.39	2041.28	2189.65	2952.07	2300.38	2265.12
ENST00000230056	71.5998	85.9081	70.1433	107.828	43.161	130.344	231.737	121.251	16.9597	38.6233	70.5226	296.587	361.51	347.422	483.678	231.327	557.841	1046.7	475.185	63.2871	181.272	291.387	59.1184	46.7893	48.4975	39.1192	35.7029	46.7773	75.3829	59.7054	34.8879	36.3875	38.8429	49.3688	54.9876	44.7664	41.3159	49.5764	55.1471	56.4385	44.2867	46.5989	43.963	66.659
ENST00000230085	0.622142	0.904372	1.82022	9.20392	0.169962	6.75961	4.92768	0.972746	0.615228	0.0732613	0.326462	54.4665	81.4009	119.285	303.601	86.7138	174.22	135.238	132.183	45.7037	70.3868	130.202	13.9872	13.5734	21.4526	31.6351	17.2424	18.8215	12.5482	21.3972	32.4595	18.2031	22.3609	28.817	24.9569	59.523	47.0911	25.54	51.7222	50.2202	38.6395	56.049	26.731	45.3563
ENST00000230122	NA	NA	1.83333	5	6.73333	2.03333	3.66667	1.3	0.166667	2.5	3.43333	NA	NA	129.2	300.433	161.533	252.133	308.2	189.067	42.9667	110.4	161.667	NA	NA	5.42611	7.31048	7.50073	6.36091	6.678	7.1471	7.12615	6.66737	6.48373	NA	NA	11.1077	11.1699	11.5475	12.0993	11.3348	9.77555	11.2702	10.3536	9.57787
ENST00000230124	NA	NA	NA	NA	NA	5.3	7.36667	0.833333	NA	NA	NA	NA	NA	NA	NA	NA	129.533	172.233	110.067	NA	NA	NA	NA	NA	NA	NA	NA	2.51212	2.8688	3.19846	NA	NA	NA	NA	NA	NA	NA	NA	3.61317	3.42246	2.42044	NA	NA	NA
ENST00000230173	NA	NA	8.97981	21.4921	21.1188	7.76793	18.2497	16.4281	NA	NA	NA	NA	NA	284.124	581.376	340.833	271.936	324.174	307.435	NA	NA	NA	NA	NA	6.81582	8.08051	9.03997	3.91868	4.01215	6.63823	NA	NA	NA	NA	NA	6.59161	6.39285	2.9258	4.90454	4.13462	2.81822	NA	NA	NA
ENST00000230340	17.9	30.3333	20.5333	52.4333	14.6	17.9	28	19.9667	7.53333	20.1667	35.3	775.033	1149.47	1076.93	1796.93	1013.03	1759.3	1943.8	1143.1	263.867	701.4	1176	74.069	71.3293	72.0769	69.6805	74.9629	70.731	67.1192	68.8622	69.7412	67.5045	75.1611	44.8762	50.7197	36.595	32.1307	41.9707	29.821	33.1965	40.0768	34.0121	37.4749	37.3797
ENST00000230354	106.6	125.633	37.6399	104.353	70.093	73.6633	37.8139	56.8727	15.7998	61.712	77.3541	148.772	211.105	198.132	389.641	201.541	207.915	139.786	120.131	67.9663	144.518	220.751	18.3161	16.8758	17.0827	19.4643	19.2124	10.7684	6.21807	9.32277	23.1416	17.9177	18.1754	16.8611	17.8637	13.1161	10.8775	11.1857	5.92177	5.06598	1.8631	6.42884	5.2416	5.86373
ENST00000230413	0	0	0	0	0	0	0	0	0	0	0	NA	NA	NA	NA	NA	NA	NA	NA	NA	NA	NA	NA	NA	NA	NA	NA	NA	NA	NA	NA	NA	NA	42.8539	50.7064	28.2472	28.2251	35.3261	33.3074	32.933	35.9933	29.3402	36.6117	30.4298
ENST00000230431	0	0	0	0	0	0.298681	0.342067	0	0	0	0	368.365	607.294	1084.15	1543.66	348.708	1723.68	1532.33	465.928	196.267	351.998	555.971	88.111	94.3206	181.607	149.819	64.5834	173.446	132.43	70.2508	129.834	84.7898	88.9352	150.867	121.641	80.2154	79.3163	123.111	75.6434	68.3571	95.1427	66.5488	103.659	119.924
ENST00000230449	11.9333	11.8667	5.8	12.8667	3.26667	13.9333	32.0667	9.33333	6.96667	5.2	9.76667	402.933	704.5	598.033	1194.83	576.967	957.7	1160.83	692.4	173.633	484.3	655.6	18.234	20.7007	18.9524	21.9391	20.2165	18.2319	18.9801	19.7509	21.7305	22.0706	19.8407	16.4954	15.2972	22.6458	22.6117	19.3968	20.2288	20.7588	16.4495	18.6608	18.18	17.8701
ENST00000230461	2.26835	2.18941	6.96009	3.50369	1.67667	3.08766	2.85791	3.43625	1.57335	1.42657	3.91137	85.7515	78.7397	142.626	114.378	122.507	50.0743	99.8758	122.532	46.5916	58.0209	123.125	9.9157	5.91196	11.5497	5.36643	10.9686	2.43585	4.17274	8.93125	14.8997	6.75643	9.52136	27.7748	30.6003	38.5994	57.1019	39.2248	20.0909	21.3642	24.0094	40.5059	32.7676	45.5059
ENST00000230640	15.4667	23.8	13.9667	18.8333	9.23333	26.6667	29.8	21.7	4.9	10.0667	28.5333	2022.67	3240.87	2002.27	3803.3	2504.53	3405.4	4243.47	3100.37	653.067	1913.63	2833.87	81.1765	84.4545	56.2754	61.934	77.8286	57.4947	61.5327	78.4331	72.4856	77.342	76.0598	41.5059	45.3379	60.7977	61.1526	44.0203	57.1857	59.0478	47.2221	68.1033	52.1956	64.5678
ENST00000230771	10.1667	5.4	5.73333	6.13333	8.26667	14.3	4.97887	15.1667	1.03333	3.73333	8.33333	282.278	469.9	128.275	150.547	76.9584	711.293	784.729	542.2	36.4031	76.7843	132.255	23.3055	25.1909	7.4168	5.04332	4.91977	24.705	23.4089	28.2177	8.31206	6.38419	7.30236	23.4354	24.4469	18.301	15.9141	16.8692	23.94	22.1395	24.2308	19.5233	16.4096	17.1064
ENST00000230792	NA	NA	0.162848	0.832302	0.096666	0.403026	1.04349	0.121326	0.151155	0	0.565016	NA	NA	21.0631	50.515	28.8678	45.4033	52.6556	14.6548	13.5533	18.5724	31.4481	NA	NA	1.33359	1.85307	2.02083	1.72683	1.72002	0.835162	3.38878	1.69094	1.9014	NA	NA	5.68938	5.10658	2.37735	4.08117	3.82907	3.41665	6.36201	4.09069	4.63076
ENST00000230859	11.3667	20.6	36.2	90.3	11.9	69.9667	101.7	21.9	7.4	3.76667	28.3333	45.0606	78.3966	154.042	301.807	68.026	264.758	386.44	111.608	62.2055	35.7296	79.6002	2.37856	2.68701	5.6944	6.46412	2.78035	5.87923	7.37017	3.71359	9.08102	1.89931	2.80996	30.172	28.1377	20.7875	19.8584	32.5735	23.4778	24.6569	26.8591	15.3729	28.9583	30.5352
ENST00000230895	0.933333	1.83333	8.06667	32.9667	0.9	3.93333	14.3667	0.933333	4.6	1.03333	3.66667	446.567	688.4	547.333	1187.97	464.9	695.9	926.833	478.267	139.8	392.133	560.667	181.484	181.656	155.774	195.894	146.291	118.974	136.092	122.519	157.126	160.486	152.38	65.6175	92.3787	61.1533	40.233	51.5112	43.499	60.7813	46.7151	31.8168	42.8435	38.884
ENST00000231004	NA	NA	NA	NA	NA	33.5667	46.2667	17.7667	NA	NA	NA	NA	NA	NA	NA	NA	338.967	443.067	170	NA	NA	NA	NA	NA	NA	NA	NA	14.2799	16.0311	10.7311	NA	NA	NA	NA	NA	NA	NA	NA	6.74527	8.00681	5.38082	NA	NA	NA
ENST00000231198	NA	NA	NA	NA	NA	0	0.1	0	0	0	0	NA	NA	NA	NA	NA	433.333	494.467	358.5	59.6	243.633	366.4	NA	NA	NA	NA	NA	25.5208	25.0112	31.6365	23.0756	34.3484	34.304	NA	NA	NA	NA	NA	20.5943	17.6201	20.562	19.9525	25.3422	27.3416
ENST00000231238	23.7699	51.5305	23.0787	39.6912	17.9426	41.1416	57.854	35.5515	1.88292	30.9408	21.5041	471.699	1009.86	596.537	1204.67	544.672	1015.25	1576.2	685.829	98.2469	745.472	518.017	67.3888	93.6784	59.683	69.8319	60.251	61.0168	81.3605	61.7616	38.8177	107.252	49.4921	67.6543	61.0231	84.7242	78.4603	62.9348	74.6289	66.652	53.9678	81.1574	65.0594	92.023
ENST00000231368	NA	NA	30.6	20.5	9.33333	32.0333	55.1	19.7333	5.8	5.56667	12.2	NA	NA	17.7364	58.3685	6.15614	25.6974	51.9901	17.4448	6.37357	6.51838	15.806	NA	NA	0.506757	0.966239	0.194472	0.441048	0.766377	0.44863	0.719142	0.267814	0.431254	NA	NA	15.044	16.9402	10.8096	11.2445	11.5513	9.90344	10.8757	10.2425	13.3416
ENST00000231498	5.00701	9.90086	12.599	23.4879	8.22549	11.7623	39.6474	7.26245	4.0988	3.11902	14.2482	31.1326	54.0697	39.8116	173.242	39.7437	70.7069	128.91	34.1246	16.3654	29.4126	32.513	0.936194	1.05575	0.8384	2.11381	0.925393	0.894472	1.40061	0.646843	1.36103	0.890708	0.653848	30.8875	33.9129	26.7727	28.4823	31.9471	23.0923	26.6861	28.1403	25.2961	27.1686	28.5201
ENST00000231512	3.43333	27	5.63333	16.4667	8.36667	1.03333	14.5667	5.63333	1.16667	1.93333	7.66667	573.6	833	963.367	1790.67	948.133	1358.87	1725.8	975.4	215.7	562.733	963.567	90.2646	85.1156	106.167	114.337	115.527	89.9579	98.1247	96.7546	93.8744	89.1789	101.405	43.2714	44.2541	63.4825	69.9652	55.3257	54.3706	51.9353	52.6108	49.572	51.2207	53.9844
ENST00000231524	NA	NA	0	5.3	0.866667	5.47832	4.13333	4.5	0	4.66667	5.83333	NA	NA	14.7731	36.9476	22.4986	50.8794	85.2789	30.0827	4.06303	13.3748	52.6347	NA	NA	0.753158	1.09137	1.26819	1.55818	2.24307	1.38045	0.818015	0.980526	2.5625	NA	NA	5.29624	7.70085	6.40913	7.76597	7.90533	6.92969	8.24068	5.77958	9.54778
ENST00000231572	0.266667	0.466667	1.53333	5.93333	0.166667	2.3	3.6	0.666667	0.266667	0.433333	0.433333	2561.23	4079.6	2623.57	5373.57	3432.33	5446.4	6504.27	4557.97	862	2567.53	3851.1	162.195	167.75	116.352	138.075	168.3	145.095	148.822	181.945	150.968	163.74	163.096	85.1532	100.326	121.062	132.356	95.742	141.627	140.749	110.236	161.474	104.587	143.34
ENST00000231790	NA	NA	0	0.333333	0	0	2.3	0.0666667	0	2.33333	3.3	NA	NA	299.576	463.648	446.865	150.69	248.301	110.459	58.1125	360.208	534.757	NA	NA	11.6009	10.4027	19.1327	3.50536	4.96081	3.85012	8.88695	20.0585	19.7752	NA	NA	16.2397	16.1945	23.0959	10.8028	8.62946	13.3496	15.7336	17.0103	21.5815
ENST00000231887	NA	NA	NA	NA	NA	0	0	0	NA	NA	NA	NA	NA	NA	NA	NA	84.2333	148.233	72.3	NA	NA	NA	NA	NA	NA	NA	NA	2.04875	3.09654	2.63494	NA	NA	NA	NA	NA	NA	NA	NA	4.04842	3.66701	3.09539	NA	NA	NA
ENST00000231948	NA	NA	0	0	0	0	0	0	0	0	0	NA	NA	287.698	599.355	327.487	203.387	450.62	189.173	84.6333	169.432	219.182	NA	NA	19.0377	22.9791	23.96	8.08468	15.3843	11.2675	22.1165	16.1225	13.8504	NA	NA	28.4664	31.267	26.8816	20.2767	13.9345	14.0476	25.946	18.5077	21.3278
ENST00000232125	71.5333	73.8	64.6624	71.2715	71.2331	50.4704	94.1728	108.941	5.69431	49.8298	99.0248	982.2	1522	1454.92	2376.23	1203.24	2265.82	2751.66	1444.28	327.339	962.508	1317.59	283.545	285.294	294.139	278.339	268.955	275.17	287.009	262.817	261.342	279.819	254.373	114.8	138.267	114.611	109.18	99.0236	117.992	132.147	99.5075	120.437	103.484	101.343
ENST00000232165	6.92176	16.0368	9.39927	47.86	5.43567	16.7709	27.18	8.48779	3.92988	7.21479	9.72621	10.7519	23.0591	20.2264	118.877	5.16641	30.8556	91.3721	13.5637	13.6076	10.0496	14.3938	0.527628	0.734749	0.695106	2.36702	0.196307	0.636985	1.62007	0.419565	1.84677	0.496641	0.472376	23.9054	23.9456	32.1481	33.5355	26.0696	24.6139	22.5092	20.6653	37.1853	28.2708	38.7732
ENST00000232424	NA	NA	6.5	14.5667	9.9	17.6	12.1333	19.2667	1.53333	8.2	20.5667	NA	NA	112.367	195.833	113	322.133	334.233	134.9	29.8667	92.6667	171.4	NA	NA	11.7223	11.8368	13.0337	20.1871	17.9892	12.6671	12.3044	13.9014	17.0751	NA	NA	8.86246	4.34195	7.77901	10.9807	11.5456	9.93062	6.48024	9.41813	9.29958
ENST00000232458	0	6.47325	0	0	0.651574	0	10.2977	3.34994	5.36362	4.00868	11.5725	0	17.1134	0	0	1.68824	0	46.9095	8.25234	24.823	9.9189	27.8964	0	0.526176	0	0	0.0618982	0	0.802561	0.246318	3.25073	0.47299	0.883396	5.42803	2.83837	2.13125	25.7736	0.000154491	0.628261	11.4664	11.1461	5.28739	3.59e-09	0.026239
ENST00000232496	23.4333	30.6	23	32.4667	26.0333	45.714	40.5906	14.0333	1.9	11.2333	19.6	44.0333	58.9333	147.067	190.167	73.9333	185.3	192.733	83.8667	33.4333	45.5333	76.9	16.6054	14.4306	38.8394	29.0981	21.5881	29.3966	26.2605	19.9359	34.8687	17.2921	19.3938	53.9076	62.1667	46.1591	47.1506	51.3896	37.6471	36.1726	48.0421	41.0478	57.1464	46.4203
ENST00000232501	NA	NA	9.32599	15.9327	5.85405	27.8491	23.9081	9.67138	2.13181	3.72012	16.3533	NA	NA	188.5	348.567	156.833	323.5	388.433	202.267	53.1667	106.333	208.233	NA	NA	14.5033	15.5387	13.3417	14.9518	15.4192	14.0078	16.1545	11.7648	15.2998	NA	NA	11.2591	10.7864	13.2593	12.1969	12.518	12.2081	13.4139	10.4614	11.4332
ENST00000232508	15.9397	23.996	18.7178	33.8415	12.511	41.6302	63.7825	25.161	6.95902	5.44424	14.4978	85.3193	83.4117	166.91	259.503	132.593	364.577	384.339	150.258	38.1323	56.783	130.53	16.0152	10.1664	21.9412	19.7647	19.2713	28.7891	26.0663	17.7788	19.7955	10.7338	16.3857	24.2688	16.925	20.0747	20.2897	21.6902	19.1228	15.7306	18.8719	17.064	14.2295	16.9511
ENST00000232564	1.28891	5.7145	0.921016	8.63526	0.356207	6.80808	10.8992	2.63523	0.359889	1.0937	4.26136	4.13938	4.56104	6.0028	35.6142	2.83331	11.1151	48.3666	5.56622	5.8533	1.73686	3.48754	0.508126	0.363543	0.516037	1.77387	0.2693	0.573988	2.14517	0.430701	1.98713	0.21471	0.286302	43.4382	47.0879	52.0334	52.8507	47.137	58.048	62.836	46.2464	59.0486	47.6515	61.871
ENST00000232607	NA	NA	0.0112133	2	0	1.13333	3.1	0	NA	NA	NA	NA	NA	869.102	1631.53	1109.9	1536.16	1882.59	1127.62	NA	NA	NA	NA	NA	52.9672	57.6108	74.7886	56.2387	59.1943	61.8568	NA	NA	NA	NA	NA	48.4828	53.178	56.2302	54.0846	55.1429	59.17	NA	NA	NA
ENST00000232766	NA	NA	0	0	0	0	0	0	0	0	0	NA	NA	115.53	198.182	110.964	228.76	269.593	130.634	26.5399	70.497	106.962	NA	NA	5.88988	5.85397	6.25479	7.00577	7.09104	5.99457	5.3433	5.16825	5.20738	NA	NA	13.3924	13.0579	16.0315	12.1902	10.1074	14.3892	10.3353	15.1112	13.895
ENST00000232888	0.333333	0.933333	2.46667	1.86667	0	3.2	2.46667	0.833333	1.06667	0	0	245.6	373.267	452.233	739.467	362.967	835.667	926.133	430.8	114.833	260.867	495.2	21.5979	21.3137	27.8508	26.3855	24.7148	30.9151	29.4263	23.8803	27.928	23.1022	29.1228	37.6293	38.8521	33.3151	34.6269	40.7895	34.0764	27.0453	46.2439	37.1256	42.3328	39.3445
ENST00000232905	11.6667	30.2	13.4667	37.5333	15.2	35.1333	50.5667	21.3	10.3667	8.23333	37.7333	371.522	581.656	281.033	558.7	368.852	666.167	827.511	490.941	74.3	364.833	496.401	136.418	138.678	72.2661	83.239	104.868	102.902	109.784	113.63	75.4506	134.906	121.896	38.1931	42.2787	28.1982	21.2373	33.0722	41.8965	63.7031	41.6918	16.9794	29.3266	41.0113
ENST00000232974	NA	NA	0	2.8	0	0	4.9	0.933333	0	1.46667	0	NA	NA	49.7386	104.533	29.4	70.8486	105.433	38.9172	17.3333	19.2189	24.0667	NA	NA	1.94928	2.37359	1.27392	1.66791	2.1318	1.37281	2.68262	1.0831	0.900688	NA	NA	8.91012	8.13396	9.90538	7.14171	6.6685	10.4808	7.32394	9.58588	9.35251
ENST00000232975	0	0	0	2.2	0	0.4	2.4	0	0	0	0.3	731.9	1126.13	997.567	2022.43	602.933	1285.7	1584.07	721.2	183.9	379.367	533.233	189.115	188.939	180.513	212.037	120.629	139.755	147.886	117.466	131.415	98.7154	92.143	122.988	121.165	150.39	152.762	78.1089	102.518	98.8585	84.1176	98.5557	66.4633	54.05
ENST00000232978	NA	NA	2.79989	2.2087	2.78193	10.5667	12.7667	3.83333	0.933333	3.3	2.16667	NA	NA	399.017	254.742	159.888	577.267	791.933	526.267	82.2	306.667	419.2	NA	NA	7.99519	2.95739	3.54216	6.94826	8.18679	9.49144	6.50439	8.83615	8.02115	NA	NA	5.18082	11.857	9.81646	16.624	16.0695	11.6108	12.3321	12.4947	14.203
ENST00000233025	NA	NA	2.83333	16.5333	6.6	NA	NA	NA	0.866667	6.46667	4.66667	NA	NA	29.0438	76.802	20.5991	NA	NA	NA	3.053	20.7105	18.7234	NA	NA	5.00825	7.6732	3.92732	NA	NA	NA	2.07901	5.13551	3.08316	NA	NA	10.772	9.77501	16.8427	NA	NA	NA	9.43427	7.66229	13.6218
ENST00000233027	NA	NA	0.378837	2.34784	0.0507807	0.641083	2.01532	0.208162	0.107263	0.101635	0.115372	NA	NA	8.48746	35.2377	5.96265	8.67919	43.2752	8.59567	2.37478	9.4538	12.9334	NA	NA	0.295493	0.710801	0.229522	0.181514	0.777313	0.269363	0.326505	0.473299	0.429993	NA	NA	81.0219	104.573	78.5642	93.687	61.8174	78.5456	99.7172	66.1042	76.6333
ENST00000233055	NA	NA	1.1039	1.59279	0.0652632	0.373813	1.14325	0	0	0	0.149733	NA	NA	193.462	224.65	116.002	131.87	144.417	124.511	26.8372	76.2876	101.078	NA	NA	13.7986	9.28364	9.14786	5.65001	5.31431	7.99347	7.55917	7.82443	6.88453	NA	NA	19.6596	18.7199	14.7475	11.5941	11.4704	12.2834	15.3684	12.1285	12.5947
ENST00000233057	0	0	0	0	0	0	0	0	0	0	0	NA	NA	NA	NA	NA	NA	NA	NA	NA	NA	NA	NA	NA	NA	NA	NA	NA	NA	NA	NA	NA	NA	22.3524	23.2183	29.014	25.1249	24.3302	30.4816	34.2643	25.2807	18.7267	22.6362	29.5889
ENST00000233072	22.6333	32.0667	32.4	67.6667	17.9667	48.0667	89.1333	38.8	8.26667	14.9667	34.4333	1056.83	1678.72	1439.32	3068.47	788.807	2592.64	4317.65	1918.15	449.814	677.461	1917.01	29.4722	30.3978	28.1098	34.7212	17.0328	30.4162	43.5047	33.7188	34.6922	19.0259	35.7523	65.8349	37.6315	141.384	157.507	80.4005	166.43	147.921	106.19	181.388	80.1238	156.987
ENST00000233078	33.7	69.6333	54.8939	73.4961	42.2524	104.977	142.351	86.9333	9.36497	22.9629	46.8808	337.46	440.129	430.229	933.702	351.291	1060.58	1102.84	627.024	120.675	204.479	453.976	34.622	29.3201	30.9116	38.8688	27.9064	45.7751	40.8809	40.5503	34.2402	21.1266	31.1482	90.4991	83.7411	72.4311	77.3405	72.9917	84.2013	79.7075	93.3132	67.8947	56.2695	77.2562
ENST00000233084	3.1	12.7	2.43333	21.9	5.43333	12.4333	25.1667	6.2	2.7	3.73333	6	3024.01	5113.81	2599.04	4626.55	4247.91	3613.16	4783.95	4911.48	808.933	2935.24	4559.84	170.827	187.574	102.82	106.046	185.803	85.8643	97.6422	174.89	126.379	166.981	172.263	40.8824	45.0579	60.1535	65.4829	47.351	56.4871	53.4352	51.5949	61.9523	49.8811	49.6652
ENST00000233099	NA	NA	3.76667	7.4	4.76667	5.4	2.63333	6.13333	0.533333	4.56667	4.36667	NA	NA	337.267	811.7	486.8	573.5	682.333	489.6	106.8	274.167	493.2	NA	NA	4.77161	6.65363	7.61478	4.87403	4.98054	6.23479	5.96706	5.57784	6.66336	NA	NA	8.41979	9.29062	7.09542	6.9744	6.50965	5.50006	7.06327	5.86428	7.21453
ENST00000233114	9.41912	6.9437	11.1523	15.7391	4.75285	14.0713	22.9495	8.86415	3.55154	7.97093	15.0979	369.353	443.738	306.194	487.396	546.918	426.865	713.412	470.44	95.6059	342.293	918.58	46.1516	36.0021	26.7937	24.711	52.9144	22.4383	32.2081	37.0536	33.0384	43.0719	76.7594	45.5049	54.9383	63.7648	75.897	47.7694	68.2192	67.3779	72.7274	82.1003	56.5536	60.1017
ENST00000233143	488.233	892.067	689.833	1297.5	405.6	831.4	1364.1	909.767	144.967	399.833	675.633	6061.63	9087.97	4809.8	11061.4	6208.17	8752.63	12100.3	6936.6	1530.87	6277.53	8438.77	5638.55	5489.09	3133.26	4174.93	4471.44	3425.08	4066.79	4067.29	3938.25	5880.54	5249.6	3762.54	3783.45	4042.47	4393.38	3838.98	3768.17	3646.62	3870.6	4277.45	4147.14	4405.68
ENST00000233146	1.26667	1.4	0	0	0	2.32216	2.6286	0.329481	1.4	1.13333	0	1635.33	2514.6	786.614	1286.07	556.635	1938.69	1599.12	968.889	507.032	1393.93	2164.95	73.2124	73.0976	24.6622	23.3617	19.2955	36.5125	25.8666	27.3422	62.7773	62.8449	64.818	38.2599	41.1649	27.7441	31.9861	33.7076	39.2491	17.4101	40.6332	51.8721	43.0277	56.755
ENST00000233154	NA	NA	5.3	16	1.06667	9.46667	7.33333	8.1	5.36667	3.06667	11.2333	NA	NA	63.7333	63.4	37.7	47.9	38.8667	34.1333	7.46667	17.5	42.5667	NA	NA	4.90369	2.82629	3.2071	2.21388	1.54284	2.36387	2.26872	1.93622	3.12755	NA	NA	6.55136	7.72695	8.19137	5.64564	4.2558	8.20327	6.23614	8.58902	7.76555
ENST00000233156	31.6467	48.443	38.2445	73.173	42.2619	42.2357	82.4435	42.4247	7.46184	25.0716	47.277	585.541	797.799	618.025	1398.1	818.913	871.141	1420.06	956.24	140.782	605.08	764.38	80.3614	71.0951	59.4001	77.8558	87.0231	50.2959	70.4167	82.7252	53.4349	83.6285	70.1568	28.3227	33.8079	58.3843	57.4157	32.4407	58.3856	66.4694	35.817	52.5768	39.6977	49.6354
ENST00000233190	0.541559	0.581199	0.601941	2.25482	0.444004	0.950384	2.31923	1.39446	0.242203	0.227227	0.503412	7.64517	6.09959	10.1318	39.9704	6.87159	19.8432	40.7132	8.58504	4.97189	3.06674	5.9172	0.439588	0.227727	0.407977	0.932524	0.30593	0.479982	0.84581	0.311158	0.790622	0.177577	0.227533	15.4794	14.6905	13.408	14.13	15.0659	17.4113	18.855	15.649	11.6567	12.0296	14.9811
ENST00000233330	NA	NA	4.86667	12.1667	6.8	9.16667	13.5	5.4	NA	NA	NA	NA	NA	173.267	176.467	98.0333	174.667	209.067	95.8667	NA	NA	NA	NA	NA	9.88174	5.83113	6.18169	5.98399	6.15164	4.92125	NA	NA	NA	NA	NA	7.70608	6.63338	7.47747	5.58103	6.1578	7.89732	NA	NA	NA
ENST00000233331	0	0	0	0	0	0	0	0	0	0	0	258.967	396.433	203.846	430.8	152.021	350.147	379.01	151.918	42.3079	72.3357	132.615	30.3645	30.182	16.7385	20.4956	13.8017	17.2714	16.0565	11.2283	13.7193	8.54133	10.3988	29.8441	31.663	20.4814	23.0787	29.6316	18.1139	16.669	26.8887	17.0984	19.5927	21.3223
ENST00000233336	NA	NA	2.23333	15.6	0	12.9333	16.8667	1.13333	0	0	0	NA	NA	172.433	359.833	134.567	233.133	324.167	155.2	50.5667	82.3	129.2	NA	NA	13.3724	16.1682	11.5383	10.8607	12.9702	10.8335	15.4864	9.17802	9.56821	NA	NA	60.6783	64.3881	58.2535	66.1497	64.5186	52.6605	72.2347	62.0917	59.9133
ENST00000233468	133.1	252.033	124.567	273.4	114.167	211.767	375.533	174.667	31.7333	115.2	173.933	1138.13	1608.03	1250.8	2162.6	1406.17	1543.37	1998.23	1655.43	339.767	1003.03	1613.03	378.105	346.873	291.004	291.514	361.712	215.696	239.853	346.666	312.168	335.572	358.371	166.098	177.649	164.857	190.167	175.426	174.86	201.118	156.634	204.814	163.156	178.055
ENST00000233505	0	0	0	0	0	0	0	0	0	0	0	0	0	0	0	0	0	0	0	0	0	0	0	0	0	0	0	0	0	0	0	0	0	12.3296	11.2861	6.10914	6.19484	11.9052	6.30395	12.218	5.60713	4.91225	6.72e-08	2.25524
ENST00000233545	NA	NA	NA	NA	NA	0	0	0	0	0	0	NA	NA	NA	NA	NA	20.3018	1.9e-33	0	94.03	0	0	NA	NA	NA	NA	NA	2.01979	1.62e-34	0	61.4995	0	0	NA	NA	NA	NA	NA	2.69814	3.76442	3.53079	4.2153	0	2.10961
ENST00000233557	NA	NA	14.1571	44.6744	19.7647	61.1652	70.2686	19.2069	2.8331	19.9941	18.4341	NA	NA	55.8835	185.653	110.426	280.423	298.788	104.099	16.1935	103.527	104.904	NA	NA	3.05633	5.88289	6.67735	9.21284	8.43079	5.12449	3.49748	8.14199	5.4788	NA	NA	13.2514	8.40985	9.64374	9.38712	6.21054	8.1636	5.55443	8.06313	7.6251
ENST00000233575	104.367	165.533	256.9	238.6	106.033	259.6	251.6	169.033	30.1	94	145.833	972.267	1458.6	2090.33	3581.77	1242.87	3084.6	3326.07	1487.77	470.533	928	1388.57	86.4081	84.1707	130.1	129.16	85.5264	115.325	106.802	83.3459	115.651	83.0554	82.5288	141.029	144.278	120.329	110.551	133.896	98.2131	105.19	119.363	94.5215	122.377	111.671
ENST00000233609	0	0	0	0	0	0	0	0	0	0	0	NA	NA	NA	NA	NA	NA	NA	NA	NA	NA	NA	NA	NA	NA	NA	NA	NA	NA	NA	NA	NA	NA	128.133	140.718	95.0572	95.4718	123.488	83.0742	83.6987	123.393	80.8501	112.314	82.0753
ENST00000233615	24.5333	50.4	61.9667	82.2667	41.2333	93.6	130.033	46.1333	5.93333	19.2	42.9	38.7333	50.2667	84.2333	235.767	50.6333	154.133	282.3	56	25.4	36.7	53.4333	6.00498	5.06013	9.14538	14.831	6.07812	10.0526	15.8131	5.47261	10.8905	5.72985	5.53998	38.3608	40.8037	33.2619	38.4765	31.7796	31.3753	26.6374	33.5883	30.2071	31.7819	32.5889
ENST00000233616	6.7886	12.237	19.5675	33.0123	15.2325	41.6759	44.0928	28.9667	4.31502	3.61562	24.6158	400.173	390.039	1112.73	1387.63	569.249	1712.57	1446.61	1120.97	218.314	171.646	733.625	19.9891	12.6506	38.9247	28.1245	22.0168	35.9873	26.1082	35.2955	30.159	8.63437	24.507	21.0087	19.7808	30.2671	30.2227	23.2057	23.4091	14.2172	34.2579	27.4805	23.2658	33.5617
ENST00000233627	NA	NA	NA	NA	NA	NA	NA	NA	0.0649981	1.69664	2.79451	NA	NA	NA	NA	NA	NA	NA	NA	73.4235	109.544	292.541	NA	NA	NA	NA	NA	NA	NA	NA	39.7192	21.5782	38.2677	NA	NA	NA	NA	NA	NA	NA	NA	34.2437	23.2129	14.448
ENST00000233714	NA	NA	1.77174	5.094	0	0.0663698	1.29663	0.961899	NA	NA	NA	NA	NA	423.975	735.261	336.024	1044.62	1281.62	505.992	NA	NA	NA	NA	NA	31.0715	31.2201	27.2275	45.988	48.4584	33.3776	NA	NA	NA	NA	NA	4.9514	6.10878	6.45786	8.60906	7.16667	14.1405	NA	NA	NA
ENST00000233741	2.33333	1.73333	0	0.360131	0.229395	0	0.00123226	0	0	1.08e-09	0	415.857	678.973	3.78e-19	189.659	108.616	1.39e-30	4.62556	8.36e-40	1.12e-24	5.38e-07	6.56e-30	46.2963	49.0806	2.95e-20	8.56721	9.36274	6.5e-32	0.186057	5.87e-41	3.46e-25	6.03e-08	4.89e-31	25.1756	25.9796	14.6116	12.5468	10.0168	7.36165	18.4303	12.1286	10.45	4.14749	1.83692
ENST00000233838	NA	NA	NA	NA	NA	0.61024	0.972196	0.140551	NA	NA	NA	NA	NA	NA	NA	NA	180.862	146.753	83.2434	NA	NA	NA	NA	NA	NA	NA	NA	4.19614	2.92425	2.89387	NA	NA	NA	NA	NA	NA	NA	NA	7.31288	6.87011	8.12051	NA	NA	NA
ENST00000233892	NA	NA	NA	NA	NA	0	0	0	NA	NA	NA	NA	NA	NA	NA	NA	0	0	0	NA	NA	NA	NA	NA	NA	NA	NA	0	0	0	NA	NA	NA	NA	NA	NA	NA	NA	1.92222	9.20317	0	NA	NA	NA
ENST00000233893	14.8318	27.3804	15.2257	15.0834	7.07008	18.5347	21.6528	15.5188	1.27465	8.47399	14.3451	34.9553	65.0646	32.2161	40.3394	16.8451	53.075	72.8711	33.8485	5.54207	19.4556	34.6535	14.2058	17.1693	9.16891	6.65189	5.3007	9.07397	10.7001	8.67106	6.22893	7.96248	9.41823	57.234	34.6236	90.2895	87.7212	52.4111	106.18	108.766	74.6616	162.986	67.2604	124.045
ENST00000234111	175.746	380.613	604.787	857.412	251.05	599.295	696.861	506.58	98.2002	183.975	375.731	408.744	927.349	1466.62	2203.7	586.115	1488.78	1781.26	1188.2	236.087	443.547	881.224	37.0339	54.5566	93.059	81.0147	41.1185	56.7457	58.3117	67.8605	59.1575	40.4705	53.3955	218.248	225.055	196.012	253.384	273.943	197.89	177.113	240.852	263.971	234.176	283.12
ENST00000234115	0.211378	6.18227	0.218079	1.54133	0.187774	6.34972	13.5155	0.51556	0.553893	0	0	4.94256	10.1418	6.27652	35.6179	1.92887	26.5102	103.233	3.84806	8.57179	0	0	0.931942	1.24167	0.828795	2.72501	0.281609	2.10283	7.03291	0.457361	4.4699	0	0	48.9005	57.9881	62.1842	48.5154	57.3482	66.7928	65.0326	66.6937	56.1294	55.6168	61.5606
ENST00000234160	11.0667	10.8	12.2333	22.4333	5.2	28.1667	21.7333	20.0333	7	2	11.8667	740.233	1126.13	1073.57	2030.6	949.533	2129.97	2452.37	1265.87	269.067	624.3	1130.9	68.4007	67.5674	69.4724	76.1341	67.9374	82.7978	81.876	73.7327	68.7607	58.0946	69.8853	36.2292	43.7244	30.721	24.7556	28.0801	34.414	38.6739	32.0251	27.1575	29.158	34.942
ENST00000234170	0.966667	2.06667	2.76667	7.5	3.16667	4.2868	23.5418	2.06667	0	5.33333	3.86667	1518.97	2388.35	1538.33	3219.5	1964.48	2825.56	3751.33	2455.66	527.661	1549.19	2255.6	60.2679	61.5306	42.7444	51.831	60.3522	47.1625	53.7776	61.4168	57.9004	61.9003	59.8507	52.7872	58.4894	79.1575	84.0374	61.3581	87.0074	88.8989	64.6634	94.1071	68.1448	79.9601
ENST00000234179	27.8333	34.5333	5.42e-40	1.42e-27	13.2469	1.33672	23.1492	0.0565845	6.73333	44.8	39.8333	198.756	282.854	7.94e-39	1.25e-26	66.3916	19.715	404.332	0.380242	102.351	171.894	219.792	9.33755	8.62841	2.61e-40	2.39e-28	2.41509	0.38964	6.86325	0.0112604	13.2982	8.13251	6.90548	33.4732	33.3722	39.9115	35.2891	23.1778	33.2604	34.6628	28.5778	47.0957	38.6686	47.6607
ENST00000234256	NA	NA	NA	NA	NA	10.1667	21.7	8.96667	NA	NA	NA	NA	NA	NA	NA	NA	381.433	426.333	192.433	NA	NA	NA	NA	NA	NA	NA	NA	12.6019	12.0974	9.52629	NA	NA	NA	NA	NA	NA	NA	NA	6.49032	6.07854	6.3501	NA	NA	NA
ENST00000234296	47.6	90.3667	101.476	103.329	42.5464	120.317	145.691	75.2732	16.3806	43.8927	66.8382	458.2	693.4	527.832	969.897	507.891	769.272	1018.97	736.006	156.316	393.602	572.731	33.1831	32.6063	26.77	28.5004	28.48	23.4367	26.6627	33.5988	31.3079	28.7059	27.7385	19.4866	21.5094	39.8278	36.4545	25.1381	36.2941	39.5502	27.9986	35.2893	26.2954	32.8622
ENST00000234301	15.3	28.5333	23.5	19.2667	15.9667	19.8	36.3667	21	2.76667	17.7333	24.0667	617	866	716.867	1308.4	835.2	1434.23	1538.93	905.3	209.533	550.467	814.967	224.583	204.675	182.735	193.239	235.391	219.617	202.391	207.714	210.928	201.778	198.382	130.865	121.349	175.529	184.463	145.8	176.758	177.784	167.521	175.588	141.263	159.111
ENST00000234310	50.5	98.3667	145.867	228.167	67.9667	199.067	188.4	85.5333	28.6333	38.7667	102	131.284	151.693	119.102	243.862	158.9	201.483	220.959	132.928	42.8529	132.235	248.945	32.137	24.1111	20.4176	24.2215	30.1178	20.7485	19.5427	20.5112	29.011	32.5981	40.7538	44.8944	57.7422	62.1452	47.887	61.2229	61.0839	81.7677	53.2094	38.7645	46.3518	59.8016
ENST00000234453	NA	NA	38.1	50.7	10.5667	33.9	31.3667	14.6333	4.93333	5.83333	16.7	NA	NA	57.8634	105.692	84.6312	48.7277	113.808	89.5656	6.44229	54.0127	81.8804	NA	NA	5.63532	5.96387	9.11298	2.85072	5.71839	7.85137	2.47772	7.56433	7.61506	NA	NA	21.3292	22.4084	18.6073	24.0783	26.4064	19.5379	23.9235	21.7135	19.4792
ENST00000234454	0.633333	0	2.2	1.96667	0	0	0	0	0.666667	0	0	311.4	480.167	592.3	911.033	403.6	948.1	985.533	522.567	142.467	305.5	449.033	49.7517	49.8123	66.2707	59.059	49.9283	63.7231	56.8905	52.6273	62.9493	49.1531	47.9774	81.4945	68.2979	63.1676	60.3072	74.3911	62.5079	57.8998	70.0255	57.5332	72.9717	70.7502
ENST00000234590	589.867	1180.47	492.133	1259.4	585.2	813.7	1091.7	967.733	160.567	493.833	921.233	54125.5	81855.1	61830	99000.1	56905.1	117944	128050	71001.2	16176.7	49397.9	73015.6	5208.39	5114.49	4166.69	3865.45	4239.93	4774.54	4452.05	4306.73	4305.07	4786.96	4698.79	2731.98	2717.46	2426.17	2403.02	2577.92	2478.46	2327.14	2681.57	2661.11	2661.1	2631.39
ENST00000234626	1.5	1.96667	1.70667	0	3.35034	2.16211	9.82543	4.62441	0.714144	0.975473	0.74383	325.733	502.1	293.308	524.048	435.42	628.579	809.685	550.636	98.698	306.02	527.374	23.7129	23.7338	14.9533	15.4795	24.5435	19.2502	21.297	25.2678	19.871	22.4349	25.675	15.4793	16.8693	15.7282	17.9456	15.5711	24.8679	25.1626	17.3557	22.9764	14.6176	20.7786
ENST00000234677	11.4	12.1	27.1667	36.1	9.73333	49.8333	35.6	9.3	3.6	2.66667	11.0333	1710.1	2721.93	2509.67	4457.93	2243.27	3813.03	4461.97	2543.87	586.933	1669.87	2403.03	138.997	143.653	142.853	147.021	141.179	130.379	131.035	130.334	131.935	136.683	130.621	103.169	106.73	131.095	132.114	116.035	107.597	103.486	110.806	122.403	126.594	122.64
ENST00000234739	11.3667	25.9667	11.5333	39.4	17.6	24.0333	36.2	34.4667	6.13333	13	31.4667	81.1333	151.367	204	429.667	146.6	290.167	386.167	161.8	49.3	75.0667	155.2	2.37994	2.88305	4.19071	5.114	3.32971	3.5807	4.0928	2.99175	3.99946	2.2175	3.04458	9.95983	10.2968	8.5809	4.38778	10.2132	6.47835	8.75036	8.5328	2.61714	7.65681	6.65416
ENST00000234875	0	0	0	0	0	0	0	0	0	0	0	NA	NA	NA	NA	NA	NA	NA	NA	NA	NA	NA	NA	NA	NA	NA	NA	NA	NA	NA	NA	NA	NA	561.412	582.257	803.113	882.75	582.462	728.577	671.629	546.249	922.755	574.163	651.175
ENST00000235090	21.1667	34.8333	17.4	45.2	13.9667	28.4667	16.5	38.0333	6.66667	16.4	29.2667	343.263	522.287	503.937	888.159	371.711	807.012	836.622	530.292	131.927	348.943	511.817	41.8912	41.3867	43.0689	43.9795	35.1243	41.4315	36.8897	40.7936	44.5264	42.8846	41.7716	76.1506	74.9207	69.1263	71.8404	79.9106	69.7753	63.2397	75.5977	74.167	81.0743	87.9181
ENST00000235150	NA	NA	NA	NA	NA	0	0	0	0	0	0	NA	NA	NA	NA	NA	135.8	169.933	60.8	22.0333	43.7667	84.3667	NA	NA	NA	NA	NA	3.26688	3.51105	2.19161	3.48456	2.52042	3.22641	NA	NA	NA	NA	NA	6.12099	6.91942	5.7164	3.67304	5.81008	4.35005
ENST00000235329	35.771	51.4047	29.5942	58.4098	38.8608	65.7228	59.8753	53.2406	14.2525	35.287	51.7938	641.231	1085.92	1259.73	1751.35	745.941	1860.49	1723.37	1214.31	254.542	562.363	1140.67	35.4108	38.9379	48.7181	39.2426	31.8957	43.2217	34.3859	42.27	38.8748	31.2744	42.1262	58.2758	63.818	53.5874	54.1593	67.683	56.4029	53.7837	60.6142	49.7573	65.4022	55.8507
ENST00000235332	5.46667	8	0	6.9	0	4.73333	11.4	7.2	0.966667	1.83333	10.0333	48.8333	65.8333	155.267	276.7	86.4333	197.8	220.133	102	36.3667	72.9	112.867	5.25481	4.59983	11.7006	12.0813	7.20159	8.95408	8.55866	6.91865	10.8226	7.89985	8.12224	21.7868	19.8203	14.0803	14.8771	22.4653	14.1677	11.7076	19.9568	14.6695	19.6828	20.5151
ENST00000235345	1.9	0	6.23333	2	0	6.7	8.86667	0	0	0.933333	0	122.7	184.433	203.6	413.833	177.433	333.633	405.433	217.933	59.7	150.2	243.567	14.4273	14.0811	16.7652	19.7437	16.1541	16.503	17.2242	16.1527	19.4135	17.7853	19.1526	17.2766	13.7943	21.5429	23.8698	23.9315	23.6332	22.3479	21.457	21.3562	21.4746	23.582
ENST00000235382	0	0	1.73333	0	0	0	0	0	0	0	0.0666667	127.933	196.8	103.3	206.933	156.733	256.767	323.167	205.067	50.6	109.5	242.2	25.2603	25.231	14.2839	16.5786	23.962	21.3278	23.0547	25.5229	27.6308	21.773	31.9814	12.9985	11.9754	11.3109	14.3169	10.3596	21.8072	24.2664	13.1691	18.7847	12.4931	13.9975
ENST00000235521	0.133333	0.2	0	0.333333	0	0	0.2	0	0	0	0.2	269.7	422.8	307.167	474.533	285.867	430.433	561.567	338.667	90.0667	219.133	352.9	31.2726	31.8327	24.943	22.3261	25.6657	20.9963	23.5268	24.7534	28.8826	25.5883	27.3656	29.0538	23.6177	25.6271	26.2959	21.8023	21.728	21.8575	24.9573	31.1426	28.5537	30.3478
ENST00000235790	47.7855	81.2676	50.6251	130.127	63.268	131.151	140.217	99.8946	17.8733	36.9425	85.1644	794.694	1138.04	1224.59	2143.14	998.096	1995.85	2311.52	1264.99	246.494	644.153	1106.03	26.0904	24.2602	28.1554	28.5492	25.3722	27.5653	27.4193	26.1786	22.3808	21.2971	24.2839	17.4523	16.8991	28.945	27.4395	21.7248	26.1338	23.5373	19.2296	16.796	21.2091	25.171
ENST00000235835	0	0	0	0	0	0	0	0	0	0	0	439.484	572.466	293.063	734.882	68.783	1112.59	1260.42	660.335	100.296	376.897	609.057	51.1012	43.2208	23.8638	34.6712	6.19263	54.4223	52.952	48.3985	32.2524	44.1328	47.3604	75.4624	59.4073	43.4913	49.3946	48.2118	59.3052	56.3948	62.17	48.9391	56.6679	58.4185
ENST00000235932	NA	NA	25.385	27.0133	11.5124	NA	NA	NA	NA	NA	NA	NA	NA	140.341	265.729	151.536	NA	NA	NA	NA	NA	NA	NA	NA	20.1668	22.1239	24.0759	NA	NA	NA	NA	NA	NA	NA	NA	12.5413	12.9782	9.59159	NA	NA	NA	NA	NA	NA
ENST00000236051	78.7	140.6	85.2	248.667	62.5667	307.567	205.667	95.4667	27.6333	52.0333	114.433	1923.1	3095.2	2923.57	4763.03	2802.47	3947.2	4438.17	3586.83	876.133	2042.93	3285.47	262.213	274.029	279.162	263.511	295.869	226.41	218.643	308.279	330.378	280.515	299.584	237.947	228.349	258.894	268.045	263.376	210.075	203.591	241.416	307.071	282.591	283.566
ENST00000236067	14.5406	21.2614	83.4567	92.6182	32.3435	134.436	146.873	26.3743	18.3433	29.1457	39.095	80.5348	153.925	351.166	491.851	254.913	594.255	670.029	162.732	110.637	144.919	263.819	21.202	26.3123	64.7436	52.5399	51.9626	65.8143	63.7332	27.0052	80.5534	38.4211	46.4481	109.026	92.0775	78.8986	68.842	90.4468	75.7782	35.8229	100.205	84.4347	89.8258	86.709
ENST00000236137	6.73333	2.76667	14.0333	17.8333	5.66667	15.5667	37.2667	9.1	6.86667	2.9	7.43333	79.1	130.9	210.067	332.333	140.967	397.267	408.667	185.533	41.5667	83.4667	166.967	6.64871	7.14424	12.3654	11.3344	9.17453	14.0474	12.4111	9.83022	9.66261	7.0652	9.38556	17.6511	14.1189	24.7471	29.767	25.746	28.7777	26.8907	22.824	22.3643	19.8491	22.1295
ENST00000236273	0	0	0	0	0	0	0	0	0	0	0	461.532	702.756	355.295	743.168	498.014	619.186	765.957	604.44	101.479	453.787	589.652	79.1775	78.2817	42.6856	51.7309	66.1528	44.6864	47.4771	65.3633	48.1467	78.3977	67.6497	36.7921	29.5837	48.6105	58.7361	40.9374	52.5011	43.1643	40.7925	60.9246	48.734	53.4787
ENST00000236342	NA	NA	4.7448	8.79173	1.7459	0	1.99e-25	0	1.47283	0.314135	3.24005	NA	NA	261.502	396.144	124.348	0	6.46e-24	0	50.4382	18.429	125.923	NA	NA	22.9515	20.1447	12.0668	0	2.93e-25	0	17.482	2.32593	10.554	NA	NA	13.139	12.0182	13.2733	4.73576	1.99461	4.62943	10.0326	10.6761	13.9355
ENST00000236412	NA	NA	13.0665	46.6715	9.02101	30.0392	59.5505	22.4452	12.8402	6.4943	8.28171	NA	NA	3.45742	19.8667	3.22877	8.92487	21.8771	6.78795	4.33376	2.02007	2.63149	NA	NA	0.791815	2.63614	0.817569	1.22782	2.58493	1.39926	3.91953	0.665269	0.575509	NA	NA	6.41477	4.18493	7.30956	5.26345	3.86708	5.88309	6.58952	5.42635	9.71785
ENST00000236671	0	1.06619	0	0	0	1.04475	0.042706	1.04362	0.833333	0.0340062	0.995791	0	7.72628	0	0	0	35.7193	18.197	15.0574	16.0802	11.3641	10.4595	0	0.508471	0	0	0	1.52299	0.666375	0.961987	4.50735	1.15992	0.708956	29.876	32.434	9.00992	42.4874	58.8329	36.6578	25.5897	53.7319	20.6373	31.4786	47.2532
ENST00000236698	NA	NA	0	8.86669	0	0	11.3638	1.13217	0	1.22058	0.836948	NA	NA	0	66.0507	0	0	48.4448	5.36021	0	4.8785	5.24868	NA	NA	0	0.918035	0	0	0.599577	0.115739	0	0.168289	0.120237	NA	NA	9.76168	10.2472	6.87128	5.95442	2.39794	8.01163	9.30336	6.12239	9.21824
ENST00000236925	NA	NA	NA	NA	NA	0	0.00203068	0	0	0	0	NA	NA	NA	NA	NA	0	5.04073	0	0	0	0	NA	NA	NA	NA	NA	0	0.0511654	0	0	0	0	NA	NA	NA	NA	NA	3.85365	7.32378	3.33e-17	5.42838	7.31e-16	0.000121598
ENST00000236957	1.41823	7.72353	8.0501	22.5343	5.04359	9.00554	14.2858	7.43146	5.55354	2.35137	18.1888	7475.3	11052.8	9335.35	15085.4	10069.4	13983.1	16253.7	12156.3	2529.44	7332.92	11291.6	1384.56	1329.26	1210.89	1133.71	1444.08	1089.53	1087.71	1419.26	1295.67	1367.76	1398.65	251.321	245.638	375.404	248.019	226.74	201.993	359.602	254.485	253.905	275.888	313.841
ENST00000236959	NA	NA	9.88701	8.80988	0.123071	8.23333	16.8333	3.9	NA	NA	NA	NA	NA	2064.89	3842.24	2452.29	3311.11	3975.92	2680.67	NA	NA	NA	NA	NA	102.076	110.048	134.034	98.3247	101.403	119.278	NA	NA	NA	NA	NA	34.6257	16.6112	46.0568	41.4557	57.7691	57.3121	NA	NA	NA
ENST00000236980	NA	NA	8.70154	15.2857	9.93903	17.7719	35.3219	6.20062	1.02143	6.94326	7.24956	NA	NA	37.3054	53.8653	27.7148	53.8488	99.7087	17.3909	3.41074	18.1917	18.7042	NA	NA	1.5381	1.28675	1.2634	1.33368	2.12096	0.645392	0.555339	1.07856	0.736427	NA	NA	5.59094	7.91579	5.31616	9.00822	9.31161	6.06577	8.71759	5.17742	9.45433
ENST00000237281	NA	NA	4.93333	10.0333	4.56667	5.43333	16.8333	3.6	1.06667	0.933333	1.53333	NA	NA	379.967	720.667	472.233	582.367	756.133	540.8	90	337.633	476.233	NA	NA	14.931	16.4077	20.517	13.7468	15.3295	19.1279	13.9663	19.0786	17.8707	NA	NA	26.3127	20.8673	23.2638	28.0258	28.3301	22.4247	20.0664	22.9901	26.8081
ENST00000237283	NA	NA	0	0	0	0	0	0	0	0	0	NA	NA	33.0333	78.0333	44.3	75.8333	94.3	65.5	7.5	30.4	49.3667	NA	NA	5.04351	6.90291	7.47824	6.95509	7.42814	9.00141	4.52209	6.67442	7.19768	NA	NA	11.3474	12.1223	12.6172	10.4164	9.75637	11.4431	10.8876	11.8905	12.9456
ENST00000237305	7.3	7.13333	0.056048	4.78567	0	1.10232	0.645491	0.025161	0	0	0.0219958	633.225	1064.81	17.5445	172.316	0	121.6	460.015	8.19336	28.6943	0	12.4279	61.357	66.9939	1.19052	6.77479	0	4.95672	16.1049	0.500436	7.68937	0	0.805328	124.717	125.535	109.575	105.366	101.453	160.693	172.085	126.767	114.412	105.491	123.518
ENST00000237380	NA	NA	0	0	0	0	0	0	0	0	0	NA	NA	356.1	611.667	300.467	634.6	774.467	303.067	85.5667	241.567	346.267	NA	NA	58.3177	58.0383	54.4051	62.4297	65.4364	44.6741	55.3389	56.8886	54.1524	NA	NA	51.657	51.1089	50.1946	54.6445	55.5584	56.5324	49.879	49.4624	54.2583
ENST00000237455	NA	NA	50.5667	51.3333	6.23333	35.2	41.9333	23	2.08653	9.08572	16.9049	NA	NA	197.867	372.9	158.3	172.033	251.567	171.833	28.7087	99.2858	139.455	NA	NA	8.45532	9.23254	7.47917	4.41604	5.54624	6.60927	4.84472	6.10104	5.69077	NA	NA	11.0783	9.63273	7.77439	9.44852	10.8517	7.52896	6.39358	8.50798	9.1595
ENST00000237500	67.2333	110.667	52	136.7	46.5667	90.1	121.2	106.767	12.7667	38.1667	49.8333	502.809	784.879	391.75	1019.81	352.091	605.981	868.65	841.449	98.0006	296.604	408.915	121.66	123.311	66.3811	100.121	65.9638	61.6818	75.9396	128.337	65.5785	72.2724	66.1679	328.723	264.834	264.87	273.815	264.229	257.513	226.223	284.843	252.122	259.132	259.316
ENST00000237530	59.4729	115.526	148.181	120.13	80.9361	73.4502	124.368	74.8569	22.9122	67.5738	130.268	3520.72	5743.59	6658.46	10532.5	5207.71	4821.98	6788.48	5009.32	1630.99	3993.41	6419.5	233.187	247.009	308.843	283.052	267.071	134.354	162.452	209.138	298.753	266.359	284.344	186.404	213.532	198.104	182.217	219.893	126.553	144.181	168.505	136.041	191.344	176.529
ENST00000237536	10.8333	12.4333	42.9333	50.2	5.2	43.9333	45.1333	7.23333	3.8	9.56667	13.5	402.367	663.333	464.476	766.647	251.264	597.687	863.632	313.48	90.0519	134.551	219.173	10.134	10.8479	8.19245	7.83461	4.89999	6.33267	7.85899	4.97679	6.2725	3.41269	3.69162	41.8568	37.101	33.1644	30.8112	40.3499	27.9769	25.558	37.3451	19.6976	35.162	34.8005
ENST00000237596	NA	NA	3.9	6.33333	0	3.93333	1.9	0.2	0	0	0	NA	NA	109.5	218.267	87.0652	172.906	194.36	65.5801	20.5667	50.0446	75.8333	NA	NA	3.31262	3.82575	2.91218	3.14218	3.03356	1.78574	2.45708	2.17708	2.19077	NA	NA	9.77257	11.4065	7.93394	9.86626	9.41801	5.64127	8.14885	6.18513	8.54455
ENST00000237612	NA	NA	15.6914	20.5904	18.2366	13.8792	39.7054	12.0611	3.40419	6.13333	15.981	NA	NA	273.44	540.745	293.444	421.334	529.825	397.497	61.0096	223.968	312.38	NA	NA	12.2191	14.0004	14.4983	11.3101	12.2151	15.9882	10.7665	14.3921	13.3303	NA	NA	14.7159	15.5469	12.9105	12.3087	13.1328	13.9326	13.8287	13.5468	16.3414
ENST00000237654	81.3262	121.46	144.211	276.997	68.8708	250.668	360.39	89.6484	32.9333	55.0029	97.996	113.273	187.301	270.242	527.134	186.655	343.361	613.205	244.982	77.1208	93.5573	198.91	12.5437	13.4677	20.9576	23.6855	16.0046	15.9957	24.5348	17.1007	23.6188	10.4334	14.7308	83.6864	87.8456	86.4891	73.5841	81.3429	108.154	143.633	87.0024	59.2745	79.6766	79.581
ENST00000237696	NA	NA	NA	NA	NA	3.63333	11.7667	0.633333	NA	NA	NA	NA	NA	NA	NA	NA	107.067	114.867	79.7667	NA	NA	NA	NA	NA	NA	NA	NA	6.39111	5.889	7.1346	NA	NA	NA	NA	NA	NA	NA	NA	6.79751	6.05413	7.12432	NA	NA	NA
ENST00000237822	NA	NA	0	0.966667	0.13423	0	1.15832	0.129692	0	0.0540419	0.162825	NA	NA	125.42	221.638	81.7594	209.138	286.445	176.668	64.1617	113.341	160.404	NA	NA	11.278	11.5473	8.12862	11.2969	13.289	14.2992	22.7844	14.6558	13.7739	NA	NA	15.6484	14.6957	9.97385	14.9886	14.8403	11.5156	16.4619	12.3984	16.462
ENST00000237853	14.7699	27.5559	28.2392	55.9397	11.9496	36.0008	48.4963	20.6536	8.16015	14.5844	22.4834	174.188	285.853	329.013	658.072	330.737	405.737	623.561	341.031	88.8683	250.968	375.988	11.375	12.1208	15.0465	17.4369	16.7233	11.1463	14.7126	14.038	16.0497	16.5044	16.4201	44.0022	48.6464	59.0561	58.7095	48.939	59.3584	69.1404	45.4052	64.155	47.2869	53.3466
ENST00000237858	4.94974	7.11203	6.05822	11.3041	7.90663	8.32285	11.4737	17.3107	1.25739	2.9803	7.76083	125.444	139.947	52.6245	122.583	168.289	231.498	302.449	232.166	34.8805	125.44	234.508	49.0747	35.5488	14.4174	19.458	50.9764	38.0985	42.7502	57.2512	37.7379	49.4189	61.3526	59.8959	74.9622	52.6588	40.8517	67.844	87.975	117.659	94.1117	57.2016	70.9017	79.1224
ENST00000237889	6.86911	14.5713	1.15493	20.0085	9.42757	11.07	15.2087	16.2817	4.12174	5.85427	15.6381	117.908	234.245	110.126	312.391	265.75	320.068	494.248	199.547	62.7402	108.337	318.627	49.8539	64.3105	32.6088	53.5941	87.0032	56.9313	75.5056	53.1838	73.3651	46.1298	90.0963	95.6883	94.2762	106.759	101.972	91.5763	106.636	94.5919	99.1861	113.113	92.9815	97.2208
ENST00000237937	NA	NA	0	0.00107519	0	NA	NA	NA	NA	NA	NA	NA	NA	0	4.24756	0	NA	NA	NA	NA	NA	NA	NA	NA	0	0.337116	0	NA	NA	NA	NA	NA	NA	NA	NA	6.11211	6.6903	5.31018	NA	NA	NA	NA	NA	NA
ENST00000238018	NA	NA	3.7163	24.0026	4.72247	21.2679	26.1875	8.28433	6.50964	6.90182	4.97981	NA	NA	888.66	1676.95	1070.98	1678.32	1847.61	1068.62	266.697	883.942	1304.01	NA	NA	55.1918	60.3438	73.542	62.6149	59.2023	59.7384	65.4115	78.9447	77.3389	NA	NA	16.5234	14.9962	22.7818	21.4423	15.8347	29.0176	16.6899	24.6115	26.3261
ENST00000238081	15.0379	40.424	61.6611	113.703	15.1254	150.907	190.959	31.0478	20.4788	18.2327	25.6686	2756.59	4006	3183.31	6975.36	4358.29	5417.72	6994	4557.39	995.859	3040.56	4249.09	469.059	442.61	379.337	481.598	574.22	387.816	429.992	488.823	468.642	521.026	483.526	410.378	449.533	527.337	543.242	474.963	559.308	613.982	492.043	492.076	480.461	509.573
ENST00000238112	40.7333	48.7	17.9	60.8	25.7667	68.3	103.733	31.2333	11.2333	18.7	26.3	882.033	1507.67	817.3	1572.9	1108.43	1448.7	1718.93	1300.57	288.633	857.933	1306.2	53.8995	59.8219	34.9762	38.9999	52.4464	37.2419	37.9523	50.0971	48.7792	52.7964	53.38	43.5958	45.083	47.6434	47.9412	38.3133	50.1318	49.4948	40.0804	57.0711	43.482	51.8806
ENST00000238146	1.73333	0.6	0	0.0580525	0	0	0.846982	0	0.2	0	0.4	412.4	539.933	102.889	270.165	122.912	178.966	273.149	123.748	39.8519	56.3178	150.447	28.7233	24.4181	5.01853	7.63497	6.6285	5.24374	6.87377	5.43292	7.67633	3.95013	7.00761	26.8769	28.9503	21.1569	18.6784	24.0273	17.4412	16.8854	21.9316	19.0015	24.6585	25.6677
ENST00000238256	0.933333	0	0.933333	0.9	1.86667	0	1.93333	0.966667	0	0.9	0.933333	377.867	601	490.5	898.067	448.6	777.6	989.567	533.567	165.533	356.8	562.689	12.9649	13.3894	11.7858	12.5026	11.9178	11.2238	12.2675	11.5398	15.7074	12.3284	12.9113	13.8551	12.4134	11.536	10.3272	12.3443	11.7112	13.1125	12.7126	9.04496	11.6747	10.2507
ENST00000238497	NA	NA	7.63333	28.4667	9.3	20.7667	22.5	8.8	1.83333	10.5667	11.7667	NA	NA	324.267	630.7	373.6	420.533	517.733	354.833	72.5667	260.833	330.7	NA	NA	21.3611	24.0722	27.2109	16.6412	17.5961	21.0395	18.878	24.7084	20.8034	NA	NA	16.4012	18.5367	11.7757	13.2837	13.5446	10.6454	15.1031	13.4622	13.2826
ENST00000238561	NA	NA	NA	NA	NA	0.366667	5.03333	0.766667	NA	NA	NA	NA	NA	NA	NA	NA	298.467	329	171.7	NA	NA	NA	NA	NA	NA	NA	NA	10.0302	9.49585	8.64589	NA	NA	NA	NA	NA	NA	NA	NA	6.96383	7.52888	7.48963	NA	NA	NA
ENST00000238609	0	1.73333	0	0	0	1.1	3.1	0.366667	0	0	0	74.7333	131.067	95.2667	189.067	83.5333	183.367	264.4	124.333	21.3333	73.9	113.2	23.8799	27.1936	21.3182	24.513	20.6674	24.6487	30.5253	25.043	18.8524	23.7801	24.19	20.1684	23.5987	12.2079	15.4012	13.5472	18.807	12.4774	17.5068	13.2668	18.0692	16.8487
ENST00000238618	7.16667	11.2667	6.13333	5.26667	4.93333	6.4	12.2333	7.1	1.42237	0	3.99552	114.8	170.9	66.7	166.2	107.033	114.467	202.6	100.733	12.7711	33.9071	86.7666	48.0543	46.4502	19.5527	28.2283	34.6909	20.1569	30.6414	26.5793	14.7845	14.2933	24.2892	17.6487	17.2197	14.925	12.3394	12.9224	17.6975	18.2793	15.6238	8.23433	11.1575	13.1163
ENST00000238633	0	0	0	0	0	0	0	0	0	0	0	0	0	0	37.9281	0	0	56.7187	0	0	0	0	0	0	0	4.32342	0	0	5.75717	0	0	0	0	23.883	42.6918	41.288	30.225	39.4448	36.6161	47.3583	27.1105	26.1698	28.8897	28.8783
ENST00000238647	48.9667	81.5667	83.5333	182.067	61.2	164.333	174.933	49.7667	22.0333	25.8667	88.0667	214.185	333.446	429.251	787.868	287.677	743.217	789.948	353.283	109.933	167.53	322.991	11.2492	11.3714	15.7883	16.7899	11.6988	16.4211	14.9903	11.6959	15.968	8.86084	11.3447	33.8276	32.3467	22.3999	21.0885	26.5258	20.0939	19.9116	23.8941	17.8321	23.4932	18.9901
ENST00000238651	8.46667	12.2	6.53333	14.2	10.3667	9.44259	18.0932	3.23465	5.06667	6.3	6.5	86.4566	133.134	99.0324	142.899	106.155	98.1885	197.301	57.7484	41.307	59.6104	103.781	7.47727	7.47636	5.9981	5.0146	7.1087	3.57239	6.16527	3.14822	9.88002	5.1918	6.00248	18.8705	17.6608	13.6894	14.8696	15.6377	16.9337	11.6417	11.789	12.5884	17.7082	16.3273
ENST00000238667	NA	NA	NA	NA	NA	10.1333	22.8333	7	NA	NA	NA	NA	NA	NA	NA	NA	142.633	190.667	66.1	NA	NA	NA	NA	NA	NA	NA	NA	4.76601	5.47184	3.30949	NA	NA	NA	NA	NA	NA	NA	NA	4.97851	5.15485	3.63362	NA	NA	NA
ENST00000238682	NA	NA	2	8.63333	0	6.06667	10.7667	3.8	1.8	0.9	0	NA	NA	101.1	116.433	55.5333	126.833	172.433	76.3333	13.8667	37.1333	69.3667	NA	NA	7.176	4.78829	4.35813	5.40789	6.31452	4.8768	3.88688	3.79014	4.70176	NA	NA	10.4721	7.84397	9.57032	11.0912	10.6848	9.49767	6.30533	9.76336	8.06434
ENST00000238714	NA	NA	7.5	17.8667	18.8333	13.7667	10.1	18.5	0	6.5	22.0667	NA	NA	185.067	379	235.267	329.8	413.367	245	48.1667	166.367	261.5	NA	NA	7.36109	8.73423	10.3464	7.88002	8.48276	8.7714	7.56585	9.51568	9.93263	NA	NA	9.14396	9.86224	6.3075	8.67263	9.86813	6.69488	9.05544	6.05623	6.05382
ENST00000238738	3.93333	8.13333	23.7667	27.4	5.76667	68.8	75.2	13.8333	4.86667	4.86667	9.6	37.2333	42.5333	73.8667	111.567	36.7	124.34	170.893	35.2831	16.7	43.9	55.8667	7.5658	5.61187	10.5115	9.19857	5.77425	10.6289	12.5466	4.51929	9.38487	8.98335	7.59181	36.3544	37.1432	43.5864	45.6829	45.807	51.1035	53.547	42.3973	54.8722	43.1353	47.4032
ENST00000238788	0.366667	0.933333	0.666667	0	0	5.13333	4.03333	1.43333	0	0.766667	0	531.967	869.4	1140.47	1887.5	592.2	2331.17	2682.73	954.767	275.033	482.933	796.433	32.272	34.2465	48.4524	46.4613	27.8174	59.4933	58.8028	36.5106	46.144	29.5039	32.3117	46.8629	49.0276	26.9675	20.3919	30.7974	31.2659	40.8548	35.1926	16.7795	29.1579	20.872
ENST00000238789	NA	NA	14.4667	11.1	4.56667	16.2667	9.36667	5.76667	0.966667	2.83333	2.86667	NA	NA	228.133	435.9	225.4	275.667	341.767	224.367	61.0667	164.667	211.567	NA	NA	4.58369	5.0744	5.0072	3.32716	3.54278	4.05764	4.84538	4.75764	4.05931	NA	NA	9.49273	10.1761	7.01085	7.59498	7.50956	5.69471	8.69524	5.86699	8.64846
ENST00000238823	6.77195	10.8189	11.0799	9.44732	4.99249	13.3667	25.3333	24.1333	2.87255	6.05609	6.16191	855.77	1422.94	1277.51	2251.26	1222.46	2441.63	2985.3	1686.5	312.016	958.738	1315.61	69.0208	74.5187	72.1571	73.6737	76.3424	82.8433	86.9942	85.7412	69.5967	77.8706	70.9608	34.3	36.4932	44.1871	36.3999	38.0706	48.0096	50.7496	44.3903	38.2681	35.6677	36.1909
ENST00000238831	NA	NA	89.2667	85.0333	28.0667	79	138.5	38.6333	12.9333	31.8667	39.1333	NA	NA	426.067	1066.73	501.133	880.238	985.693	589.385	177.1	377.133	654.8	NA	NA	50.9792	73.9508	66.2955	63.2671	60.8478	63.4752	83.6819	64.8888	74.8174	NA	NA	56.8181	64.5132	48.572	56.9165	56.8192	41.9321	64.2414	49.5085	59.8377
ENST00000238856	NA	NA	5.5	17.9	7.46667	37.8667	28.79	10.9667	5	2.9	12.1	NA	NA	20.62	103.023	37.0299	99.9342	107.808	95.8286	26.4517	33.1043	81.193	NA	NA	0.664246	1.92286	1.31889	1.93382	1.79176	2.77859	3.36504	1.5335	2.49768	NA	NA	12.9384	13.1104	10.7374	12.3846	13.6177	10.4886	13.2016	9.35042	13.029
ENST00000238892	19.0333	30.5333	27.2	44.8	12.2333	40.3	56.5	23.2667	6.3	9.43333	10.4	368.8	623.2	539.133	1133.27	422.9	994.633	1449.47	516.9	166.667	296.633	505.367	151.349	166.063	154.945	188.706	134.38	171.714	214.92	133.714	189.159	122.592	138.697	63.7468	68.8982	100.501	96.7605	68.7733	100.644	112.794	68.6401	104.457	72.7802	72.7485
ENST00000238936	NA	NA	3.7	11.2	5.8	26.0667	30.2667	9.16667	2.46667	2.73333	6.4	NA	NA	47.2	92.5	27.6333	159.067	172.667	47.4333	11.2667	23.1667	24.3	NA	NA	2.67112	3.03295	1.72902	5.40746	5.04137	2.41615	2.51793	1.88528	1.31322	NA	NA	5.06153	5.81332	6.31542	9.07812	7.7207	8.00615	4.8725	4.84128	4.89182
ENST00000238961	NA	NA	5.24326	8.90104	12.6419	11.2034	12.6002	7.90772	2.05939	0.295891	2.71654	NA	NA	13.6763	39.4094	23.2106	16.0967	33.5153	9.25175	6.6516	1.20427	8.98907	NA	NA	0.341493	0.570145	0.64079	0.241442	0.431762	0.207934	0.655899	0.0432412	0.214342	NA	NA	10.7122	11.6659	7.45617	10.9324	10.8509	7.36536	10.2248	7.13209	11.0909
ENST00000238994	NA	NA	NA	NA	NA	0	0.1	0	NA	NA	NA	NA	NA	NA	NA	NA	40.1333	65.6333	42.3333	NA	NA	NA	NA	NA	NA	NA	NA	2.2224	3.12152	3.51258	NA	NA	NA	NA	NA	NA	NA	NA	3.00314	3.42725	1.74908	NA	NA	NA
ENST00000239007	0.11501	0.0358086	0	3.8976	0	0.191199	16.847	3.50752	0	0	0	20.1267	29.4532	0	21.0563	0	21.2361	62.3463	37.5697	9.15915	0	0	3.67899	3.49577	0	1.56171	0	1.63299	4.1176	4.32885	4.63019	0	0	18.1241	24.9893	25.0208	28.605	26.0887	27.2355	22.0808	24.5741	23.6943	20.0652	27.2001
ENST00000239165	5	7.63333	0	3.96667	2.76667	1.96667	8.2	7.26667	2.1	3.86667	2.73333	87.9667	163.3	160.4	280.433	111.533	280.968	347.2	174.083	41.8667	102.267	149.633	16.8909	20.3599	21.569	21.8487	16.5823	22.6957	24.0876	21.0702	22.2326	19.7751	19.2146	14.9497	15.7979	16.578	16.685	15.8389	19.6037	17.9555	16.0906	18.3068	13.5347	13.9656
ENST00000239223	153.933	222.333	124.167	287.533	133.933	241.9	308.767	242.733	54.0667	116.433	198.1	940.267	1503.47	1982.7	3052.8	1124.1	4052.73	4471.1	1527.2	461.5	810.367	1485.17	106.953	111.043	157.939	140.898	99.0043	193.93	183.754	109.501	145.179	92.8271	112.976	165.072	162.706	131.626	137.321	152.55	168.453	158.895	158.18	142.883	145.318	128.289
ENST00000239231	3.73333	4.09014	6.83661	30.2883	1.1655	23.841	25.1698	7.64637	3.41434	0.0613264	0.319059	132.003	244.089	183.804	397.621	182.859	390.595	450.256	240.567	54.8324	135.613	227.636	14.8936	17.8822	14.5232	18.2032	15.9749	18.5394	18.355	17.1093	17.1097	15.4087	17.1762	48.4115	56.9138	70.0136	73.4269	50.202	96.3571	98.5071	60.1559	80.037	56.5772	77.3342
ENST00000239316	NA	NA	NA	NA	NA	12.5	13.5	1.9	NA	NA	NA	NA	NA	NA	NA	NA	366.733	390.033	77.0333	NA	NA	NA	NA	NA	NA	NA	NA	46.1282	42.135	14.5185	NA	NA	NA	NA	NA	NA	NA	NA	17.0868	15.5318	4.36439	NA	NA	NA
ENST00000239367	0	0	0	0	0	0	0	0	0	0	0	338.241	529.762	752.028	1349.16	458.692	1405.77	1555.13	548.2	128.509	316.563	493.236	28.2605	28.7402	44.0025	45.738	29.6742	49.4105	46.9461	28.8717	29.6944	26.6356	27.5598	61.781	62.2843	77.4947	81.9933	59.5804	75.5481	72.4609	63.3147	67.7048	62.5923	67.1852
ENST00000239666	0	3.12767	2.14291	5.17399	0.372209	4.06604	9.41471	5.55523	0	1.04763	2.42883	0	21.0113	12.3264	101.635	3.17699	59.5957	148.779	43.0596	0	2.46602	11.3084	0	4.05023	2.56271	12.2427	0.730286	7.44286	15.9585	8.05789	0	0.737257	2.24514	59.0469	62.4933	60.7524	57.9685	62.5331	61.5369	64.8617	63.1682	54.9802	51.6169	56.86
ENST00000239690	NA	NA	28.7409	39.8953	23.6004	38.0364	58.4701	20.032	9.32401	14.8556	29.2034	NA	NA	192.449	357.185	142.632	416.905	448.628	223.475	40.1924	156.451	183.393	NA	NA	9.66017	10.388	7.91589	12.571	11.6183	10.0969	7.96727	11.2929	8.79085	NA	NA	20.9466	25.5398	18.2851	21.5065	18.8952	21.0934	25.135	19.7245	23.9868
ENST00000239830	NA	NA	NA	NA	NA	6.86431	7.98054	4.54064	2.74567	6.20651	12.9052	NA	NA	NA	NA	NA	35.527	60.6399	18.4622	13.2399	21.1639	45.2089	NA	NA	NA	NA	NA	1.27936	1.87551	0.996198	3.13441	1.82443	2.58806	NA	NA	NA	NA	NA	5.04697	5.44004	7.1256	6.38471	10.2756	5.40694
ENST00000239878	0.00631541	0.0240889	0.0578528	0.0811079	0.00495749	0.0519983	0.318561	0.00560325	0.0146628	0.0246851	0.0129951	6.97721	8.73828	29.1468	55.8587	6.57683	33.9169	59.4271	11.074	2.87802	15.1333	13.4045	3.39604	2.76168	9.93512	11.0318	2.47865	6.94484	10.4509	3.39765	3.87413	7.41784	4.36326	25.9754	30.7295	38.6514	48.9344	29.4436	44.6165	46.9764	30.7881	49.7781	25.6606	37.3021
ENST00000239882	NA	NA	3.33793	18.2744	5.11561	9.30816	9.07549	15.2388	1.27112	9.51326	14.5288	NA	NA	14.1704	29.1402	7.27819	20.6477	31.6847	24.0746	9.76224	28.3445	32.8114	NA	NA	0.669996	0.798277	0.380477	0.586442	0.772906	1.02456	1.82279	1.92716	1.48147	NA	NA	9.48582	8.1493	5.68305	9.91451	13.728	6.89573	6.48142	6.38153	6.14016
ENST00000239891	0.7	0.0666667	0	1	0	0	0	0.266667	0	0	0.266667	219.3	324.467	289.767	553.267	261.833	496.467	599.867	331.967	87.3	186.833	315.067	28.2453	27.1352	26.1364	28.9137	26.1119	26.8999	27.9152	26.9514	31.0964	24.2333	27.1381	26.0111	29.5183	23.7767	27.203	23.1499	31.6061	33.4933	23.3871	37.1107	23.1803	32.8461
ENST00000239906	63.3	133.5	13.135	24.3398	5.33219	28.899	22.6735	11.8808	26.6333	64.3	111.1	68.5667	95	84.6155	134.682	26.8341	136.34	110.66	56.8791	25.2333	61.0333	94.0333	7.30316	6.57017	6.31159	5.82064	2.21305	6.10907	4.25861	3.81883	7.43294	6.5466	6.69806	15.2359	15.9665	14.7579	16.1612	16.1622	16.2225	13.4535	13.3711	15.763	14.7583	15.1465
ENST00000239944	0	0	0	0	0	0	0	0	0	0	0	NA	NA	NA	NA	NA	NA	NA	NA	NA	NA	NA	NA	NA	NA	NA	NA	NA	NA	NA	NA	NA	NA	65.6132	73.3713	92.6037	114.663	82.3701	149.373	155.615	104.249	130.817	87.8608	110.8
ENST00000240055	NA	NA	0	2.14254	0	1.14691	0.966235	1.97157	0.251571	0	0.931095	NA	NA	0	10.3938	0	1.78201	13.2643	2.62029	1.65468	0	0.84713	NA	NA	0	0.848717	0	0.150865	0.964471	0.332397	0.920938	0	0.114011	NA	NA	11.4064	12.9423	8.92031	14.1607	14.7667	9.65626	13.4276	8.30374	9.3324
ENST00000240079	0	0.833333	0	1.22038	0	0.117352	2.02642	0.401388	0.21585	0	0	250.3	332.333	148.498	217.895	64.5063	32.8116	376.091	135.845	16.789	111.594	96.1115	53.7299	46.3218	22.3238	18.9787	10.7217	2.96304	29.1694	18.3815	9.96708	24.1239	13.7975	34.7043	37.6711	28.6485	26.6325	24.5302	35.6471	33.3881	24.969	32.9692	19.9468	38.7301
ENST00000240100	114.333	139.7	115.867	228.767	148.833	333.9	406.233	234.967	39.1333	166.033	237.533	319.9	523.6	921.467	1239.73	780.2	1685.63	1731.7	947.6	244.233	534.233	927.633	33.9006	36.0287	68.3855	53.307	64.0185	75.1467	66.3048	63.2992	71.5792	57.0131	65.7414	56.8863	52.5892	49.6074	49.7597	74.5639	59.7181	56.4838	71.4255	50.7275	74.2262	68.8878
ENST00000240139	NA	NA	7.93333	6.03333	0	NA	NA	NA	NA	NA	NA	NA	NA	75.6333	218.569	95.3333	NA	NA	NA	NA	NA	NA	NA	NA	4.32193	7.23641	6.02316	NA	NA	NA	NA	NA	NA	NA	NA	7.2808	7.21972	6.64119	NA	NA	NA	NA	NA	NA
ENST00000240285	250.233	294.133	453.333	694.467	355.3	695	973.7	403.5	98.6333	214.033	402.233	573.882	788.042	1151.47	1712.58	697.293	1948.34	2139.28	1059.61	219.825	542.611	820.774	70.2403	62.6281	98.6976	85.0505	66.0825	100.319	94.6045	81.7503	74.4097	66.8811	67.1827	200.887	175.925	165.223	174.575	175.609	187.838	177.525	181.185	169.148	172.494	184.787
ENST00000240304	27.8	45.9333	40.3132	48.9921	19.1813	72.4	68.0333	57.2	6.16667	14.4667	34.8	1445.47	2235.8	1111.27	2062.18	1621.82	2014.61	2409.85	2099.54	331.719	1557.95	1794.06	139.737	140.343	75.234	80.8895	121.398	81.931	84.1728	127.94	88.6873	151.672	115.987	34.5014	41.5944	23.7321	21.269	27.5873	30.9284	39.1623	34.1264	29.3127	33.1851	33.203
ENST00000240316	0	0.366667	0	0.2	0	0	0	0	0	0	0	413.2	569.633	409.967	857.267	482.167	922.433	986.133	631.333	110.767	409.967	573.3	29.9761	26.8328	20.8283	25.2344	27.0843	28.1516	25.8481	28.8704	22.2235	29.9512	27.8142	16.1618	17.6842	26.3306	26.5091	22.0211	25.8231	25.1002	22.9263	26.5502	22.2973	23.2815
ENST00000240333	NA	NA	2.8	2.36442	1.43951	2.02043	3.65793	4.1	0.634662	0	0.966667	NA	NA	302.985	433.82	239.07	437.997	519.798	344.697	75.5404	225.879	266.488	NA	NA	24.6717	20.4673	21.5238	21.4246	21.8374	25.2642	24.2916	26.4493	20.7221	NA	NA	46.6777	47.5272	39.4383	41.6368	40.7122	37.804	49.7249	45.7323	42.5528
ENST00000240423	0.0359588	0.0307997	0	1.03302	0.282657	0.870978	0.0301307	0.0140166	0	0.0204933	0.00232399	87.9637	141.078	58.25	146.239	53.0336	94.5106	129.065	40.3155	27.1132	32.0944	59.7457	4.96238	5.16776	2.3013	3.34745	2.31656	2.24296	2.63072	1.43363	4.23015	1.82333	2.25405	15.2679	14.7208	12.9652	14.3709	11.6552	11.1217	9.5477	15.4923	13.9639	11.2193	16.3618
ENST00000240488	0	0.0666667	0	1.2	0	0.933333	0.966667	0	0	0	0	293.033	533.033	185.07	255.436	236.277	331.172	315.887	313.306	66.5681	188.841	257.271	59.5443	70.3288	26.336	21.0604	37.175	28.3094	23.1918	40.1302	37.4091	38.6429	34.9609	24.6767	25.8081	18.2374	19.5461	20.9559	28.7765	32.1258	22.5076	28.6535	20.1999	30.3926
ENST00000240618	NA	NA	NA	NA	NA	1.4767	1.79483	0	0	0.2	1.43333	NA	NA	NA	NA	NA	3.45895	10.2527	0	12.2	18.0667	28.8667	NA	NA	NA	NA	NA	0.280691	0.714576	0	6.50847	3.50961	3.72389	NA	NA	NA	NA	NA	13.4947	13.7684	6.52081	8.0512	4.66043	4.97918
ENST00000240651	NA	NA	2	3.5	2.03333	0	5.16667	1.5	1	1.86667	3.3	NA	NA	436	996.6	685.533	931.367	1205.87	892.067	144.667	482.333	767.133	NA	NA	25.5112	33.786	44.3494	32.7361	36.4025	46.9818	33.4279	40.5836	42.864	NA	NA	25.9914	25.9477	23.3378	30.1458	32.4061	25.8477	26.3405	24.7645	30.4478
ENST00000240851	0	0	0	0	0	0	0	0	6.94e-11	0	0	0	0	0	0	0	0	0	0	3.42e-10	0	0	0	0	0	0	0	0	0	0	9.87e-11	0	0	41.2701	50.9976	32.4061	23.4757	34.1524	16.3567	14.699	45.8208	25.5341	40.2272	33.5839
ENST00000241014	NA	NA	0	0	0	0	0	0	NA	NA	NA	NA	NA	22.6	61.7423	26.6	87.8333	123.4	50.7333	NA	NA	NA	NA	NA	0.930486	1.47284	1.21087	2.17232	2.62123	1.88011	NA	NA	NA	NA	NA	4.35303	5.15356	4.38653	6.40528	5.78836	5.03876	NA	NA	NA
ENST00000241041	NA	NA	NA	NA	NA	0	0.00432055	0	NA	NA	NA	NA	NA	NA	NA	NA	14.8371	23.6414	13.1042	NA	NA	NA	NA	NA	NA	NA	NA	0.752946	1.03042	0.996444	NA	NA	NA	NA	NA	NA	NA	NA	3.76758	3.09969	3.46348	NA	NA	NA
ENST00000241051	0	3.7	0	0	5.7	0	3	2.76667	0.933333	0.6	1.8	229.067	321.267	310.433	485.133	271.233	471.967	494.6	396.067	70.2	192.4	303.8	18.7276	17.0546	17.7738	16.0933	17.17	16.2325	14.6101	20.4112	15.8725	15.8408	16.6103	8.31596	9.13353	13.9255	11.6547	9.68734	12.3305	14.5939	10.6004	10.1254	8.45207	12.3524
ENST00000241052	7.43333	13.3667	6.06667	15.6	2.83333	16.8	32.0333	7.8	3.76667	4.3	11.1667	916.5	1389.87	1089.1	1840.13	1037.07	2501.83	2770.13	1401.47	318.4	874.1	1284.2	72.6589	71.5459	60.4666	59.1927	63.6604	83.4389	79.348	70.0357	69.81	69.786	68.0861	43.3361	44.7141	42.8661	42.8248	40.3445	56.1376	52.5082	47.5859	49.4145	47.5282	46.7518
ENST00000241393	5.3	17.1667	30.5667	57.5	18.4667	66.7667	94.5	28.6667	12.7667	9.06667	16.4667	450.6	682.4	1131.73	1691.7	800.533	2395.7	2937.6	1402.1	217.7	628.533	1228.9	53.4326	52.5424	93.9833	81.3958	73.5024	119.509	125.86	104.803	71.3941	75.0576	97.4545	38.8232	34.5298	55.6421	57.6999	51.0389	84.2876	79.4704	69.1064	51.9648	56.5355	58.9698
ENST00000241416	NA	NA	NA	NA	NA	37.0322	15.9026	14.8014	NA	NA	NA	NA	NA	NA	NA	NA	24.254	15.1601	9.91922	NA	NA	NA	NA	NA	NA	NA	NA	0.830931	0.446076	0.509196	NA	NA	NA	NA	NA	NA	NA	NA	3.21007	3.38738	2.088	NA	NA	NA
ENST00000241463	NA	NA	4	3.93333	1.56667	5.13333	5.66667	0.966667	NA	NA	NA	NA	NA	122.933	269.467	86.0333	141.2	162.733	73.9	NA	NA	NA	NA	NA	14.8301	18.8344	11.4751	10.2323	10.1284	8.02433	NA	NA	NA	NA	NA	11.2367	11.5668	8.36679	7.95365	8.03122	7.47099	NA	NA	NA
ENST00000241502	1.4	0.666667	5.93333	1.53333	0	5.3	9.5	0.0333333	0.633333	0.8	1.23333	84.6114	129.646	132.213	192.753	66.663	188.417	246.882	120.026	27.4628	56.4086	120.448	11.1027	11.0463	12.1497	10.2628	6.77315	10.401	11.7049	9.92787	9.96627	7.45411	10.5698	24.9544	25.0085	25.253	26.4523	24.4606	31.65	33.3423	23.8186	33.1913	24.824	28.7585
ENST00000241600	0	0	0	0	0	0	0	0	0	0	0	NA	NA	NA	NA	NA	NA	NA	NA	NA	NA	NA	NA	NA	NA	NA	NA	NA	NA	NA	NA	NA	NA	91.041	96.2387	61.0409	52.3948	71.0081	57.0992	63.9697	72.7341	48.503	66.94	56.6185
ENST00000241704	18.3954	34.2421	17.572	30.4795	13.343	23.0805	34.3864	36.9688	4.60588	14.7396	14.9287	1053.96	2098.55	998.959	2855.94	971.769	2031.99	2340.52	1537.33	423.118	875.751	951.861	36.0147	46.5618	23.9052	39.5974	25.7113	29.2098	28.8966	33.1133	39.9856	30.136	21.7519	60.8861	50.9855	79.9296	63.5471	64.9677	70.5244	52.4959	72.966	61.7662	78.0554	82.828
ENST00000242057	68.0333	118.267	133.067	182.3	78.5667	241.3	298.2	112.5	20.9333	54.6667	122.567	700.567	1218.87	1035.43	2159.43	1259.67	1877.3	2508.9	1352.37	265.467	725.3	1353.07	34.5408	39.0206	35.7516	43.2001	48.0889	38.9377	44.6936	42.0298	36.1977	36.0123	44.614	22.3232	25.0566	44.8826	46.5065	29.4688	53.8181	55.4687	34.5976	40.7908	31.9945	38.3157
ENST00000242059	0.9	5.46667	2.93333	8.26667	1.93333	6.7	15.3	3.4	1.26486	0	2.9	508.9	769.4	21.437	68.7588	3.0957	1446.77	1386.1	884.667	3.10883	1.72633	3.4666	51.3304	50.3906	1.51425	2.81406	0.241773	61.3896	50.5145	56.2473	0.867217	0.175354	0.233838	45.301	48.3364	47.2239	50.5283	41.1739	48.5704	48.7036	47.959	38.3303	39.1902	44.3022
ENST00000242159	NA	NA	NA	NA	NA	5.66667	6.06667	9.03333	0.9	9.2	6.8	NA	NA	NA	NA	NA	107.456	141.9	77.5586	16.9333	33.6333	87.3333	NA	NA	NA	NA	NA	8.19151	9.29052	8.85908	8.48612	6.1376	10.5835	NA	NA	NA	NA	NA	4.32761	4.58739	4.35279	2.20999	5.56133	4.08302
ENST00000242209	5.6	9.23333	7.63333	40.8333	5.13333	16.5333	29.5667	9.1	2.93333	9.5	6.83333	446.333	614.567	800.009	1039.81	509.451	1229.8	1436.83	890.767	171.133	482.1	662.867	32.72	29.2536	41.0715	30.9294	28.9176	37.9265	38.0575	41.1622	34.6958	35.5911	32.4975	38.7962	38.3753	45.6572	44.0949	47.778	43.8728	43.3199	42.136	36.9202	44.3463	48.827
ENST00000242210	5.6	8.06667	4.76724	10.8725	6.44119	8.11505	3.7633	4.7607	0	4.97581	6.25201	366.6	594.067	293.428	451.388	240.575	457.672	340.914	265.965	64.3309	298.418	379.825	45.5358	47.9127	25.5243	22.7496	23.1376	23.9149	15.2998	20.824	22.0988	37.3282	31.551	31.6176	34.9814	15.4794	27.1982	13.9918	23.4904	10.7608	24.4719	5.6043	16.9848	36.6311
ENST00000242257	0	0	0	0	0	0	0.866667	0	0	0	0	136.479	209.303	91.9518	184.118	168.579	370.979	176.973	193	5.66e-36	101.81	198.661	23.1291	23.0316	10.913	12.6606	22.1209	26.4482	10.8363	20.6173	2.65e-36	17.3754	22.5151	49.7845	51.2719	12.522	16.5683	47.0566	20.7635	16.2164	42.5575	14.419	30.3814	41.5071
ENST00000242261	NA	NA	0.8	13.1	0.133333	5.2	4.93333	1.56667	0.266667	1	0.9	NA	NA	52.0333	95.0131	15.4333	100.8	116.809	39.8	13.8	14.5667	35.1667	NA	NA	7.51393	7.94951	2.46411	8.74397	8.70258	5.17318	7.86977	3.02486	4.84948	NA	NA	5.22545	8.19327	9.8596	9.0261	8.19256	9.3734	8.28774	11.5792	10.5643
ENST00000242275	13.8333	24.1	12.7	32.3667	15.6	12.3976	19.8184	15.8894	1	11.7667	23.9667	10.1333	16.2	23.8	47.3333	33.3	24.2864	45.709	22.9812	8.53333	11.8667	32.5333	1.4234	1.47756	2.34122	2.69776	3.6218	1.43513	2.31982	2.03483	3.31498	1.67862	3.05613	17.1225	19.5589	16.3012	17.5548	17.546	18.0162	18.7672	13.5829	22.4495	19.7498	17.5529
ENST00000242323	NA	NA	NA	NA	NA	0	0	0	NA	NA	NA	NA	NA	NA	NA	NA	131.367	152.7	67.3333	NA	NA	NA	NA	NA	NA	NA	NA	5.97748	5.96757	4.59081	NA	NA	NA	NA	NA	NA	NA	NA	9.76186	11.3272	6.95183	NA	NA	NA
ENST00000242351	4.23964	8.89827	0.488239	1.01611	0.121198	0.212226	1.82902	0	0.172714	0.220332	0.102659	360.928	599.618	17.8161	30.7125	3.86882	8.05801	65.5124	0	9.01409	7.57886	3.74713	16.7311	18.0481	0.57837	0.577671	0.138863	0.157139	1.09725	0	1.15561	0.3538	0.116164	17.9314	18.8265	15.4742	14.4682	14.8577	15.5648	18.6598	13.3079	11.6713	12.7024	13.738
ENST00000242465	NA	NA	NA	NA	NA	1.1	0.866667	0.0666667	NA	NA	NA	NA	NA	NA	NA	NA	128.167	138.3	116.867	NA	NA	NA	NA	NA	NA	NA	NA	14.1946	13.1551	19.3938	NA	NA	NA	NA	NA	NA	NA	NA	8.75264	8.37326	7.61763	NA	NA	NA
ENST00000242505	NA	NA	7.7	3.26667	3.73333	7.13333	5.20468	8.36695	1.93333	8.36667	4.53333	NA	NA	23.5333	44.9667	30.5667	57.3667	72.7353	24.0677	11.8333	13.8	20.2333	NA	NA	1.1833	1.31001	1.69932	1.73275	1.88689	1.08927	2.34973	0.997818	0.971536	NA	NA	6.08292	7.38082	5.26587	7.32609	7.00049	4.91878	6.47687	5.29102	4.23133
ENST00000242576	0	0.266667	2.96667	6.46667	0	4.16667	13.3	0.8	1.73333	0	1	864.327	1274.61	729.992	1366.41	1002.89	1949.7	2434.82	1318.97	286.573	823.3	1184.43	115.223	110.33	68.1506	73.9105	103.519	109.341	117.275	110.835	105.654	110.527	105.595	86.4496	86.3626	53.4527	49.3074	60.3036	79.3437	79.7402	80.0503	68.1224	66.9889	73.6494
ENST00000242577	69.0936	102.694	209.399	382.927	46.7341	313.836	564.676	121.725	44.6201	33.7447	109.388	1466.01	1642.24	1818.96	3057.22	1320.12	2304.83	3113.76	1934.67	514.462	1037	2248.9	681.843	495.952	592.463	576.95	475.407	450.962	523.253	567.199	661.743	485.709	699.499	422.013	493.104	419.735	475.761	402.101	461.384	505.927	405.186	477.477	392.181	282.661
ENST00000242591	NA	NA	7.8	17.6667	5.6	14.9	27.5	23.1	3.83333	9.8	11.1333	NA	NA	295.967	454.4	255.233	339.967	522.833	328.6	97.8667	210.467	303.7	NA	NA	12.8155	11.3999	12.2193	8.84284	11.68	12.8071	16.735	13.105	12.5579	NA	NA	13.6765	11.6935	7.19058	14.1093	13.4313	7.52011	12.8721	8.80947	10.7575
ENST00000242592	NA	NA	0	0	0	0	0	0	0	0	0	NA	NA	128.167	204.533	51.8667	187.867	214.667	76.1	27.4667	38.9333	75.6667	NA	NA	9.09717	8.41138	4.07038	8.01021	7.86111	4.86189	7.69901	3.97386	5.12878	NA	NA	6.68297	6.15354	5.88237	6.88641	6.50036	5.95058	3.61985	6.29547	5.41352
ENST00000242719	19	20.4667	27.1667	50.3667	10.4667	93.8667	134.267	27	13.3667	6.66667	13.3667	18.5	30.5667	14.0333	45.9667	30.5667	87.3	100.933	39.3667	23.2	27	38.5333	4.99609	5.35997	2.65406	5.03691	6.39165	9.91806	9.84855	6.70143	17.3275	7.34299	6.95929	56.3834	64.8422	29.7171	26.6307	32.622	76.4646	75.8608	57.4279	73.9245	54.9609	65.7688
ENST00000242737	NA	NA	0	0	0	NA	NA	NA	NA	NA	NA	NA	NA	0.766982	8.04316	0	NA	NA	NA	NA	NA	NA	NA	NA	0.123536	0.7506	0	NA	NA	NA	NA	NA	NA	NA	NA	4.24273	1.00318	0	NA	NA	NA	NA	NA	NA
ENST00000242770	0	0	0	0	0	0	0	0	0	0	0	27.8139	144.233	21.4754	7.43e-05	0	22.3403	107.695	3.44117	0	2.81197	33.6283	5.26816	17.7386	2.8486	5.71e-06	0	1.78008	7.37009	0.410851	0	0.536363	4.25964	25.1884	17.4183	4.11753	6.66328	5.31e-12	3.75178	8.27331	16.8978	9.37353	12.5617	1.38e-17
ENST00000242776	37.3966	75.6347	31.6333	70.2951	51.4291	57.5333	86.5082	61.8333	6.03333	41.3333	55.5	1780.18	2782	2805.01	4284.59	2469.49	4436.44	4949.01	3078.2	726.6	1910.6	2809.89	174.105	176.669	192.12	170.027	187.008	182.53	174.882	189.768	196.531	188.177	183.783	151.476	144.394	99.6022	94.2825	140.648	94.173	102.344	140.093	99.7939	150.18	143.519
ENST00000242783	0	0.933333	9.53333	13.1333	0.6	4.33333	3.53333	0.6	1.23333	0	0.933333	238.594	354.171	729.542	1288.28	335.006	1026.35	1138.23	422.174	133.633	129.88	355.179	10.591	10.2082	22.6788	23.2033	11.5143	19.1659	18.2553	11.8127	16.4052	5.80594	10.5437	46.2694	52.459	42.3565	34.2664	46.798	35.9126	25.1747	32.7918	27.1567	47.2544	30.671
ENST00000242784	3.53333	7.93333	5.2	3.13333	2.86667	3.93333	8.96667	2.56667	2.03333	0.833333	3.7	584.392	685.849	962.943	1191.05	554.972	1265.18	837.208	602.31	186.378	276.482	820.502	138.204	105.318	159.481	114.29	101.624	125.87	71.5368	89.7878	121.899	65.8468	129.768	200.197	189.962	151.49	167.99	223.702	155.796	119.544	198.985	140.408	200.85	215.326
ENST00000242786	0.0396072	0.305609	0.319194	0.0607936	0.104244	0.669706	1.17131	0.44413	0.0272392	0	0.22225	471.43	717.076	353.898	490.106	314.627	823.151	870.758	565.169	51.6714	255.374	478.873	23.6049	23.3134	12.4095	9.95719	12.1979	17.3387	15.7529	17.8378	7.15521	12.8769	16.0352	22.4792	27.7064	9.07357	6.48822	15.1652	7.99995	9.06002	15.3775	7.87712	14.5442	6.15365
ENST00000242810	NA	NA	25.6708	42.4516	25.5692	28.2709	47.6191	25.2613	1.62277	14.1	25.8909	NA	NA	499.077	730.637	276.295	532.644	729.229	261.07	67.5359	135.7	252.386	NA	NA	24.343	20.6481	14.9003	15.6065	18.351	11.4618	13.0088	9.51801	11.7558	NA	NA	7.4134	10.3423	1.73977	8.8242	9.96575	4.76919	3.80605	1.66111	2.95961
ENST00000242827	14.1718	19.9468	51.6333	73.729	18.3667	42.775	45.7712	25.2911	11.7069	10.3667	36.7667	391.879	479.678	759.3	1122.37	519.4	831.048	863.551	653.113	141.314	329.867	563.833	79.2449	62.9833	107.529	92.0912	81.3258	70.6968	63.0939	83.2508	79.03	67.1752	76.2501	43.2095	53.4004	55.6626	63.4477	56.1397	61.7716	62.5002	58.446	62.507	52.9423	58.821
ENST00000242848	9.16667	6.26667	8.60089	16.7872	3.74295	22.729	26.8567	17.6657	4.06032	5.99702	4.70203	826.333	1393.67	922.197	1659.98	1239.44	1394	1641.52	1607.54	246.899	874.975	1245.91	20.7247	22.6959	16.1975	16.8927	24.0694	14.7079	14.875	25.4141	17.1255	22.0994	20.8973	11.8198	12.7455	13.1816	9.66177	11.9022	12.2087	13.7826	11.6787	9.56348	12.3578	12.2477
ENST00000243045	4.51231	11.9858	1.3833	4.94428	3.66264	3.42878	12.6477	4.91002	0.703237	2.11429	9.92516	15.685	22.8744	10.0686	35.5569	13.9487	23.8033	43.7308	11.4363	2.17114	2.77981	18.2976	4.26339	4.03715	1.91659	3.92154	2.93569	2.72182	4.29473	1.95946	1.6321	0.760913	3.32608	35.6469	32.0842	28.5999	32.0349	33.8217	29.4635	22.7704	21.9177	24.7864	28.4672	26.4077
ENST00000243056	5.7	2.13333	4.2	8.3	3.26667	4.63333	5.86667	1.26667	1	5.76667	2.16667	82.5	118.333	164.633	387.5	69.0667	134.967	127.367	89.9333	19.7333	63.0844	75.4667	10.4332	9.71684	14.5805	19.8837	6.76297	7.1803	5.81965	7.16908	6.90162	8.03406	6.38244	16.8449	15.6914	12.7555	12.4937	13.3293	6.66393	5.4578	7.06905	5.90458	9.82039	7.74523
ENST00000243077	NA	NA	23.2333	39.8667	11.2	64.2	57.0333	25.3	NA	NA	NA	NA	NA	485.9	847.4	212.267	829.767	980.833	348.1	NA	NA	NA	NA	NA	3.13397	3.16671	1.51372	3.21489	3.26385	2.02088	NA	NA	NA	NA	NA	4.84206	4.08301	4.15489	5.16965	4.81356	5.24243	NA	NA	NA
ENST00000243082	NA	NA	0	4.56667	4.83333	4.23333	4.13333	1.9	0	4.7	1.53333	NA	NA	246.705	414.984	162.733	267.931	351.433	211.867	39.7333	131.3	198.467	NA	NA	19.0818	18.5971	13.9166	12.4488	14.024	14.7501	12.1365	14.6038	14.6591	NA	NA	10.9087	12.5884	9.3378	8.31477	7.8607	9.35526	8.8824	5.75135	6.59302
ENST00000243112	1.36667	2.36369	0.0521319	4.94407	0.216205	1.04892	6.81064	2.18492	0	2.10286	1.19605	25.1211	51.8436	21.1831	66.8483	47.0767	44.2475	64.4242	31.0557	7.99252	42.4492	46.9686	5.90756	7.91628	3.4886	6.37857	8.57201	4.37736	5.47392	4.60354	5.19807	10.0529	7.38665	32.67	27.7264	17.8052	19.293	18.7381	10.7059	4.92476	9.90015	21.8859	19.0789	20.7019
ENST00000243189	NA	NA	NA	NA	NA	20.5333	29.8667	16.9667	2.96861	5.3758	9.60644	NA	NA	NA	NA	NA	186.367	215.7	124.733	29.0045	72.8752	106.269	NA	NA	NA	NA	NA	11.2777	11.2105	11.3099	11.5385	10.5567	10.2229	NA	NA	NA	NA	NA	14.9329	11.5022	11.4682	8.94393	12.4928	10.3601
ENST00000243253	25.7448	42.0199	59.1316	79.746	30.9298	70.8126	108.662	39.1997	11.4435	26.2915	41.9087	1495.52	2351.06	2488.13	4688.16	2244.11	4378.9	5229.43	2635.7	692.851	1644.28	2593.09	131.239	133.965	152.91	166.931	152.483	161.656	165.808	145.797	168.151	145.311	152.18	113.114	124.083	117.538	126.154	129.878	132.904	136.825	122.715	108.99	121.57	121.852
ENST00000243325	13.3576	37.4578	19.2326	62.2772	8.65262	20.2562	23.1679	19.4004	8.91925	11.2219	37.2992	0.918874	1.10987	0.49137	1.81128	0.548519	0.400774	0.432815	0.606205	0.187905	0.551432	3.34049	1.62521	1.27462	0.60863	1.29988	0.751193	0.298199	0.276589	0.675854	0.919135	0.982191	3.95123	5.07512	7.44352	6.38192	11.4988	5.60171	5.15743	1.93469	6.7773	3.03754	6.43017	3.87266
ENST00000243326	NA	NA	2.09408	16.246	2.84321	9.12303	14.5806	13.9534	1.42536	4.90989	8.81584	NA	NA	7.44221	79.1491	5.13395	26.7979	80.4812	18.2061	12.4958	8.21433	11.5759	NA	NA	0.0882184	0.543595	0.0672859	0.190818	0.492198	0.194251	0.584952	0.14002	0.131036	NA	NA	10.7295	11.441	9.33686	13.1731	13.7455	9.90833	10.605	8.53651	14.4327
ENST00000243344	NA	NA	0	0	0	1.03333	2.53333	1.73333	0	0	0.9	NA	NA	208.267	525.733	295.267	488.567	535.4	381.933	74.7333	224.5	330.333	NA	NA	4.6357	6.78005	7.2665	6.53254	6.1484	7.65195	6.56912	7.18574	7.02144	NA	NA	11.1979	11.5738	6.85359	10.1187	10.3345	7.85366	10.2296	7.71055	8.88251
ENST00000243346	6.73333	14.7	10.5	20.8667	15	15.3	13.1	7.43333	2.03333	9.26667	7.26667	664.167	1012.5	705.8	1314.9	852.533	1120.73	1282.9	1005.57	189.5	699.567	883.4	90.2644	89.3491	67.1757	72.5095	89.7134	64.076	62.9958	86.1451	71.2258	95.7457	80.2909	33.8134	32.5087	37.9213	29.858	33.0688	33.281	41.3886	26.3322	27.8448	32.1249	38.6208
ENST00000243389	NA	NA	NA	NA	NA	17.9333	8.86667	5.46667	0.966667	3.83333	2.9	NA	NA	NA	NA	NA	85.1667	117.967	54.3	23.5333	29.7667	52.9333	NA	NA	NA	NA	NA	3.14409	3.74033	3.00367	5.71142	2.63059	3.1065	NA	NA	NA	NA	NA	7.67957	7.3625	6.49272	3.69512	7.44202	5.64907
ENST00000243440	NA	NA	0	1.8	0	2.9	5.8	3.83333	0	0	0.966667	NA	NA	18.9333	25.3	14.0667	40.8	31.9667	18.4333	1.9	22.0333	16.9	NA	NA	4.33609	3.3571	3.56187	5.61299	3.77709	3.79983	1.71839	7.25623	3.69604	NA	NA	7.69151	7.43528	5.07924	11.5117	10.7029	10.5198	9.0642	9.57181	8.87107
ENST00000243498	0	1.46468	1.06453	2.96717	0	2.3203	1.40943	3.12621	0.486235	0.539288	0.421747	575.141	671.835	387.457	585.993	540.846	772.76	452.589	775.725	150.143	477.935	617.019	54.7157	41.5007	25.8138	22.62	39.8399	30.9269	15.5568	46.5185	39.5031	45.7885	39.256	11.3479	22.0254	22.9434	18.3995	11.1896	13.274	17.423	13.5358	25.6431	23.7336	14.4998
ENST00000243501	NA	NA	11.6226	24.3361	6.86774	13.9626	11.6798	4.98813	2.1039	4.94374	8.13386	NA	NA	6.90114	33.2689	9.30662	9.5302	15.6414	3.68509	2.45128	2.32918	4.11847	NA	NA	1.06475	2.97398	1.58758	0.883268	1.24506	0.511759	1.49354	0.516762	0.606795	NA	NA	15.9618	15.4099	18.0852	15.7756	16.6198	14.3218	17.039	13.3646	15.491
ENST00000243563	58.9629	85.3521	63.0649	100.958	39.4204	119.279	136.656	55.4275	12.1025	49.3425	50.9174	165.348	219.022	175.113	298.405	168.147	348.474	376.713	202.356	79.9364	153.887	194.431	24.4569	21.0353	18.139	17.909	19.2575	21.6834	20.1323	18.8669	32.6992	22.9221	19.2326	37.0332	38.6764	26.1742	22.5082	29.8789	30.6131	25.2014	28.622	24.8904	31.4231	30.7549
ENST00000243583	NA	NA	NA	NA	NA	0	0	0	NA	NA	NA	NA	NA	NA	NA	NA	306.458	344.119	119.773	NA	NA	NA	NA	NA	NA	NA	NA	10.7074	10.3264	6.27043	NA	NA	NA	NA	NA	NA	NA	NA	9.1988	8.93651	10.0748	NA	NA	NA
ENST00000243639	NA	NA	3.50994	20.5	15.7829	20.6667	39.6667	9.30482	5.86667	8.5	16.2667	NA	NA	18.5005	68.5194	20.7919	36.9939	42.0101	20.0092	1.51714	6.93284	12.6386	NA	NA	4.23696	9.09195	5.2648	5.08937	4.96379	4.12469	1.37213	2.28319	2.76407	NA	NA	11.7068	14.556	13.4271	10.582	9.8191	7.83681	11.7938	7.26964	8.9055
ENST00000243706	NA	NA	NA	NA	NA	0.100083	0.0692974	0.0619369	NA	NA	NA	NA	NA	NA	NA	NA	7.16908	9.89829	3.98272	NA	NA	NA	NA	NA	NA	NA	NA	0.209012	0.247852	0.173986	NA	NA	NA	NA	NA	NA	NA	NA	5.60504	6.12405	4.5033	NA	NA	NA
ENST00000243776	13.8333	33.8333	58.6174	61.0189	17.3333	72.7673	99.2886	40.3378	4.20623	14.1333	18.4747	301.017	479.533	1188.51	1785.46	469.267	1652.34	2002.99	561.058	181.637	310.305	527.081	16.2375	16.7959	44.8974	39.0788	19.5999	37.4958	39.0379	19.0773	27.0971	16.8565	19.0141	51.9339	53.771	33.5949	29.8148	45.2005	33.9536	36.7883	39.1247	18.5349	40.983	32.8934
ENST00000243786	3.9	8.53333	0.933333	6.36667	1.86667	2.33333	14	4.76667	0	3.66667	2.06667	66.8	103.433	141.5	230.1	49.2333	194.167	237.9	59.1667	28.4	32.3667	59.1667	7.61905	7.6602	11.3024	10.6489	4.348	9.3165	9.80388	4.25384	8.95841	3.71769	4.51306	14.3337	13.6953	6.20658	6.04914	8.00933	6.14863	6.34593	7.69205	4.6092	7.48113	5.15966
ENST00000243878	NA	NA	14.0333	9.43333	7.26667	10.0333	24.0667	4.96667	3.23333	11.0667	4.9	NA	NA	74.3667	75.7	33.7	72.6667	86.8667	36.8333	35.9667	22.7667	55.2333	NA	NA	6.28247	3.70527	3.14773	3.68765	3.78611	2.8008	11.9991	2.76574	4.45586	NA	NA	5.8145	5.76751	8.07704	6.33131	5.95571	8.96025	7.74286	9.99576	10.2133
ENST00000243896	NA	NA	NA	NA	NA	10.0677	33.5935	17.0646	NA	NA	NA	NA	NA	NA	NA	NA	25.8884	76.7277	41.3703	NA	NA	NA	NA	NA	NA	NA	NA	1.24557	3.17059	2.98248	NA	NA	NA	NA	NA	NA	NA	NA	8.17558	8.19142	7.50988	NA	NA	NA
ENST00000243903	0	0	0	0	0	0	0	0	0	0	0	161.9	276.367	326.767	433.4	291.333	595.2	665.633	347.867	73	186.067	267.767	11.1464	12.3546	15.7549	12.1071	15.5304	17.2387	16.5577	15.0966	13.8995	12.9005	12.3286	14.1508	13.2816	11.7973	13.1917	18.3654	14.662	14.2087	15.445	11.9477	14.2396	14.0938
ENST00000243918	5.63333	9.53333	13.4	28.0667	5.56667	26.2	35	7.1	1.16667	6.1	12.7667	109.967	136.533	291.9	307.8	183.367	297.833	337.567	177.833	38.2304	51.4775	85.6361	29.3192	23.6366	54.5024	33.2983	37.8545	33.4055	32.5184	29.8871	28.1895	13.8216	15.2692	42.6489	34.5577	31.4935	33.5639	38.1399	24.6811	23.845	38.1424	27.0789	27.1513	30.3751
ENST00000243997	NA	NA	6.36882	10.9238	0	NA	NA	NA	4.19614	0	0	NA	NA	1.88773	3.2181	0	NA	NA	NA	1.85253	0	0	NA	NA	1.06419	1.05111	0	NA	NA	NA	4.12421	0	0	NA	NA	140.654	164.066	74.9214	NA	NA	NA	183.717	100.018	130.834
ENST00000244007	0	0.533333	1	1.93333	0	4.63333	1.56667	1.96667	0	0	0	379.333	558.2	568.3	1063.6	376.433	754.767	944	467.733	142.133	320.4	509.033	12.2899	11.7428	12.8943	13.982	9.44327	10.2871	11.0504	9.55226	12.7354	10.4537	11.0292	20.3321	18.9103	15.2556	13.6591	18.7902	12.8014	13.3613	15.8216	11.8276	18.732	16.3612
ENST00000244020	6.6	20.9	16.9	34.2	7.76667	20.9333	49.0333	6.46667	1.9	9.86667	21	2411	3697.9	2932.07	4932.67	3053.8	5145.8	6106.87	3917.4	813.467	2468.27	3729.37	292.529	291.328	249.136	242.838	286.892	262.65	267.713	299.605	272.96	301.588	302.605	196.019	172.14	159.015	150.303	187.888	171.952	172.838	184.376	189.756	187.758	184.734
ENST00000244040	1.83333	8.33333	3.06667	34.7	0	28.3333	30.3667	10.1333	4.23333	0	4.73333	80.2295	128.567	152.333	274.333	124.233	222.4	258.333	167.8	51.8333	96.7333	167.9	17.2222	17.9201	22.9003	23.8945	20.6491	20.0837	20.0362	22.7053	30.7718	20.9114	24.1033	42.6719	41.9015	49.2122	51.1422	43.0424	59.159	57.2898	47.8825	51.4158	48.9677	53.79
ENST00000244050	NA	NA	NA	NA	NA	0	0.466667	1.66667	NA	NA	NA	NA	NA	NA	NA	NA	200.867	285.033	88.6667	NA	NA	NA	NA	NA	NA	NA	NA	13.3477	16.2674	8.82846	NA	NA	NA	NA	NA	NA	NA	NA	3.91004	4.5678	3.37048	NA	NA	NA
ENST00000244051	0	0	0	0	0	0	0	0	0	0	0	258.967	351.533	345.333	643.567	261.267	671.133	714.5	361.167	72.1	223.733	326.767	23.5144	20.7258	21.9593	23.7108	18.3688	25.6361	23.4407	20.6717	18.1056	20.4584	19.8425	24.3996	21.7566	21.5111	22.6573	25.8063	21.6652	19.414	23.1206	24.5569	22.7986	24.3209
ENST00000244061	0	0	0	2.6	0	0	4.63333	0	0	0	0	269.816	463.085	352.056	771.826	415.363	686.329	805.793	447.291	134.293	287.343	482.115	49.3199	54.9631	45.0669	57.2449	58.7881	52.7765	53.2178	51.5377	67.8886	52.8939	58.9353	83.799	82.8876	74.7222	77.5501	80.3901	71.1021	71.1028	81.6958	83.4413	80.1782	91.7137
ENST00000244137	0.133333	0	0	0.3	0	0	0.466667	0	0.466667	0	0	524.633	901.067	1264.97	1759.33	654.7	2147.6	2211.63	845.291	225.433	451.167	753.167	44.4548	49.5765	75.0643	60.4887	42.9548	76.5545	67.7104	45.1492	52.8287	38.4991	42.68	49.5876	46.806	39.0119	39.5218	46.6301	42.42	44.4675	46.9861	27.652	42.8997	32.2068
ENST00000244204	2.93333	0.833333	NA	NA	NA	3.73333	3.23333	1.93333	0	0	5.26667	307.433	479.367	NA	NA	NA	668.933	685.45	284.528	107.3	265.7	402.667	37.3011	37.7654	NA	NA	NA	34.1435	30.0487	21.7609	36.0047	32.4649	32.6728	23.256	26.9055	NA	NA	NA	9.26781	10.8344	15.1657	14.1012	17.3959	18.7208
ENST00000244217	NA	NA	0	0	0	0	0	0	0	0	0	NA	NA	78.516	137.633	80.18	111.841	162.799	80.5858	22.7325	55.6695	79.8825	NA	NA	13.0037	13.207	14.6822	11.1269	13.9107	12.0131	14.868	13.2582	12.6339	NA	NA	11.549	11.0027	10.4937	11.5714	15.355	9.97261	13.2613	6.54998	7.18036
ENST00000244230	13.1667	19	12.5285	32.1769	18.7965	13.45	23.7545	8.28434	3.34207	16.5325	9.26667	1083.47	1692.77	1086.49	1875.76	1538.19	1654.84	2108.89	1696.54	290.77	1090.04	1446.6	66.5	67.4619	46.7006	46.714	73.1007	42.7284	46.767	65.6371	49.3564	67.3751	59.3779	25.3005	27.7909	28.4017	25.9469	21.5863	31.4085	35.9627	23.7557	31.8121	23.5575	31.315
ENST00000244333	NA	NA	NA	NA	NA	1.93333	3.26667	1.8	NA	NA	NA	NA	NA	NA	NA	NA	366.933	423.967	139.633	NA	NA	NA	NA	NA	NA	NA	NA	18.6209	18.4787	10.6177	NA	NA	NA	NA	NA	NA	NA	NA	3.77908	4.12583	3.96435	NA	NA	NA
ENST00000244364	NA	NA	0.9	0	0	0	1.76667	0.9	0	0	0.333333	NA	NA	329.474	710.21	465.673	510.853	668.854	513.825	101.848	269.923	436.768	NA	NA	1.86743	2.33228	2.91823	1.73933	1.95588	2.62136	2.27968	2.2	2.36403	NA	NA	12.2494	12.598	9.7584	8.63803	7.40099	6.68804	8.69831	10.6692	12.3459
ENST00000244496	0	0	0	0	0	0	0	0	0	0	0	710.133	1112	1078.63	1870.6	873.8	1183.73	1409.78	877.467	265.5	728.9	1025.33	114.329	116.246	121.614	122.197	108.927	80.1724	82.0065	89.0487	118.214	118.178	110.396	98.8944	108.512	115.566	119.737	112.616	79.3356	89.8167	90.8714	134.626	119.448	125.615
ENST00000244519	NA	NA	NA	NA	NA	16.352	22.9246	20.4214	NA	NA	NA	NA	NA	NA	NA	NA	295.613	361.222	157.525	NA	NA	NA	NA	NA	NA	NA	NA	8.89839	9.33873	7.10501	NA	NA	NA	NA	NA	NA	NA	NA	6.42547	6.26078	5.87567	NA	NA	NA
ENST00000244520	7.56667	12.4333	7.1	15.2667	10.4333	11.6	25.8333	11.0333	1.46667	10.2	9.7	587.853	1040.24	1123.1	2056.41	600.931	1013.88	1915.43	851.289	342.759	480.629	1079.32	153.794	176.709	205.769	218.295	121.731	111.586	181.057	140.387	247.998	126.628	188.839	175.935	179.786	183.355	205.053	164.928	164.925	173.022	179.063	215.656	177.019	204.113
ENST00000244571	0	0	0	0	0	0	0	0	0	0	0	117.933	217.033	341.6	479.433	217.767	457.033	483.2	239.467	71.7667	155.867	258.733	5.00668	5.98267	10.156	8.25856	7.15832	8.16235	7.41173	6.40824	8.42606	6.66373	7.34574	16.0699	15.085	14.4554	13.9999	19.5599	13.0464	11.7371	15.5767	13.3865	17.0421	16.9641
ENST00000244711	0.933333	0.966667	0.5	3.6	0	6.66667	5.76667	3.8	1.9	0.133333	0.933333	384.6	645.2	638.567	914.933	533.2	1135.1	1285.53	640.8	157.467	368.567	595.6	86.5539	94.2817	100.641	83.5468	92.9125	107.465	104.53	90.9034	98.0064	83.5303	89.64	102.022	88.0323	93.5435	100.255	98.2167	114.982	91.835	121.226	111.512	103.299	95.3701
ENST00000244741	21.9667	34.1667	8.74756	29.9556	6.12505	8.69411	11.969	0.956614	9.3	5.73333	24.8	161.667	253.367	43.3398	134.946	13.7505	41.6599	68.5374	14.9811	71.6333	163.367	192.467	41.0135	41.736	7.69988	13.8908	2.70104	4.44609	6.28222	2.39569	50.2586	41.7369	32.6536	79.7188	65.7097	113.267	103.523	63.5695	50.2152	43.8208	36.6398	39.1205	58.488	53.7807
ENST00000244745	87.5333	123.933	138.667	239.405	96.6667	260.345	256.731	113.567	28.5	73.9333	97.7	187.733	314.237	480.1	673.121	209.113	549.661	574.959	232.8	56.1557	172.449	258.567	16.5439	17.9808	29.6292	24.0687	14.2687	20.3772	18.3068	12.9318	13.6861	15.3041	15.2384	17.4106	16.4294	16.1284	16.9289	17.3438	11.4526	9.90328	14.8107	14.445	17.3832	14.9131
ENST00000244776	25.713	57.0976	49.2484	114.119	26.2294	77.0774	110.059	52.2344	10.4008	30.9375	31.7357	1555.48	2362.96	1918.38	3329.5	2417.09	2369.69	3279.36	2771.24	550.902	1675.22	2256.98	190.384	187.791	164.433	165.351	229.067	122.014	145.022	213.805	186.478	206.484	184.74	49.802	43.6206	103.057	92.6589	40.3571	101.637	80.2421	41.8511	118.414	61.8811	67.9896
ENST00000244815	0.0475445	0.250691	0.592601	1.81759	0.216302	1.24193	2.66305	0.508288	0.331482	0.182558	0.491118	11.4014	29.4417	29.7466	130.985	29.1939	68.1591	153.017	63.8897	16.4574	23.3955	55.2925	0.607967	1.01939	1.11084	2.83404	1.20537	1.52897	2.94808	2.14749	2.427	1.25633	1.97177	24.4279	24.5761	18.502	20.2575	18.5649	24.2239	30.2465	22.1998	17.5036	22.2437	23.9032
ENST00000244869	NA	NA	NA	NA	NA	6.86667	5.56667	2.86667	NA	NA	NA	NA	NA	NA	NA	NA	57.0667	76.2667	54.4	NA	NA	NA	NA	NA	NA	NA	NA	5.91123	6.78508	8.44346	NA	NA	NA	NA	NA	NA	NA	NA	6.64471	5.50376	7.46703	NA	NA	NA
ENST00000245046	37.4425	58.4089	26.3236	82.6802	38.476	70.9722	78.5543	50.6691	9.49744	38.8162	50.3312	656.02	977.175	615.3	1268.96	560.838	1256.54	1550.5	1017.32	169.357	492.087	769.465	104.811	101.372	68.8441	82.2618	69.3798	84.4535	89.5034	102.453	74.8308	79.1739	82.2143	54.599	61.2003	49.787	58.4913	45.1894	51.2345	55.7461	48.9639	59.6721	45.5689	54.8372
ENST00000245105	NA	NA	0	2.3	0	2.5	0.1	0	NA	NA	NA	NA	NA	219.2	292.333	92.1667	332.333	363	118.733	NA	NA	NA	NA	NA	4.80607	3.71364	2.23429	4.3771	4.10624	2.34321	NA	NA	NA	NA	NA	8.61534	8.64839	11.0098	8.81163	7.72591	9.34657	NA	NA	NA
ENST00000245185	4.17355	3.97921	6.87445	24.8609	2.48837	4.54636	18.3137	5.1397	5.53333	28.9333	43.6	16.3985	13.0108	152.253	183.604	40.1907	160.938	168.804	29.0319	275.043	917.693	1458.28	11.0714	5.70372	71.9874	50.2972	21.0102	45.71	41.1774	12.3553	513.555	623.946	658.428	135.727	153.752	84.1152	89.7746	100.984	86.0492	83.2046	112.617	134.231	161.925	135.073
ENST00000245206	14.9333	22.3	5.44647	9.87647	2.51907	15.6	21.2	8.86667	2.8	13.4667	25.5333	2587.07	3904.4	1876.47	2670.18	1459.27	5920.03	6776.5	4187.7	957.067	2460.8	3968.07	251.258	246.22	127.628	105.224	109.738	241.875	237.792	256.371	257.065	240.68	257.728	146.744	157.406	111.335	94.2673	128.579	122.544	146.074	140.019	83.4847	132.661	120.151
ENST00000245304	3.66667	1.93333	5.63333	11.9333	1.83333	7.76667	13.4333	4.76667	0	2.06667	3.73333	26.9333	38.9	33.6531	55.2884	28.0404	27.0506	42.4838	22.1036	14.4584	20.7558	37.5978	6.12721	5.74616	5.36153	5.10351	4.93928	2.58883	3.49201	3.16968	9.09664	4.75513	5.72012	43.8595	38.272	38.2364	37.5855	29.1569	21.6714	19.8499	24.8878	40.7776	36.0634	33.5292
ENST00000245382	NA	NA	NA	NA	NA	7.33333	8.1	11.2667	NA	NA	NA	NA	NA	NA	NA	NA	282.767	391.7	169.367	NA	NA	NA	NA	NA	NA	NA	NA	9.53898	11.3489	8.56107	NA	NA	NA	NA	NA	NA	NA	NA	9.53032	9.46566	9.5392	NA	NA	NA
ENST00000245407	NA	NA	5.23333	7.63333	0	14.5	9.53333	3.13333	1.1	1.13333	0.966667	NA	NA	153.936	343.038	115.164	267.801	298.852	137.566	42.1788	78.7442	137.298	NA	NA	8.087	10.4415	6.68926	8.45128	8.10013	6.50498	8.75062	5.94874	6.88796	NA	NA	10.0115	9.89618	12.986	10.8511	10.9167	11.748	9.30369	11.2958	10.7994
ENST00000245414	NA	NA	2.7	15.9667	2.8	6.2	3.2	1.23333	2.5	1.96667	4.86667	NA	NA	175.333	279.933	138.667	238.433	253.167	115.1	34.6333	72.7333	133.567	NA	NA	15.7662	14.5845	13.7864	12.8793	11.7451	9.31597	12.2986	9.40496	11.4694	NA	NA	8.34075	8.03304	10.1583	8.59233	9.03041	8.71135	7.10435	8.59599	6.4836
ENST00000245458	0	0	0	0	0	0	0	0	0	0	0	NA	NA	NA	NA	NA	NA	NA	NA	NA	NA	NA	NA	NA	NA	NA	NA	NA	NA	NA	NA	NA	NA	4330.11	4293.05	3158.8	3711.99	3865.14	2646.58	2179.82	3827.75	4352.72	3431.85	3918.74
ENST00000245539	0	0	0	0	0	0	0	0	0	0	0	NA	NA	NA	NA	NA	NA	NA	NA	NA	NA	NA	NA	NA	NA	NA	NA	NA	NA	NA	NA	NA	NA	85.0879	88.9944	77.3143	81.6431	84.3494	74.1723	66.7466	86.363	90.9046	81.0303	83.7054
ENST00000245543	NA	NA	NA	NA	NA	8.83333	9.4	14.5333	NA	NA	NA	NA	NA	NA	NA	NA	99.4333	68	38.4333	NA	NA	NA	NA	NA	NA	NA	NA	8.79879	5.16803	5.09595	NA	NA	NA	NA	NA	NA	NA	NA	2.79816	2.54146	2.80861	NA	NA	NA
ENST00000245544	7.8	9.45325	7.12646	5.25584	8.6	13.591	17.7532	4.82157	3.70005	6.35081	8.34415	318.799	472.497	876.121	1592.7	828.433	930.945	1141.81	437.692	188.431	279.168	365.46	20.3115	19.547	39.0913	41.1738	40.8685	24.9518	26.2843	17.5782	33.2022	17.9119	15.5716	32.1944	29.1954	24.5333	28.5165	32.9612	26.5483	20.392	27.39	25.0732	28.5073	28.5405
ENST00000245552	0	0	0.0064175	3.43046	0	0	0	1.75e-43	0.00761313	0	0.00631283	36.1157	44.4489	35.5564	145.669	0	0	0	1.85e-39	11.9562	35.3155	71.7205	7.48402	5.98075	5.15997	12.2481	0	0	0	2.41e-40	6.85207	7.36979	9.9392	52.4766	35.725	18.6231	34.1425	38.9881	30.7909	24.1934	42.3413	38.4494	38.3951	44.6759
ENST00000245564	NA	NA	0	0	0	0	0	0.266667	0	0	0	NA	NA	297.24	532.529	213.015	681.675	679.425	296.809	78.9333	174.067	279.767	NA	NA	15.2599	15.8402	12.0912	21.0226	17.9959	13.7155	16.0031	12.8505	13.7158	NA	NA	15.0353	17.7172	22.3125	21.3757	20.597	21.0317	17.4649	23.2747	20.3293
ENST00000245615	19.2667	23.8667	43.4	79.7	8.56667	49.6667	78.6667	34.5333	7.16667	12.9667	30.2667	293.767	495.5	688.169	1073.61	404.757	976.933	1098.8	552.1	134.907	277.267	463.47	25.9975	28.4727	42.6496	38.5513	27.7351	36.3704	35.1339	30.7983	33.0181	24.7103	27.4297	33.613	32.5283	22.1924	16.8341	31.3006	15.381	14.7473	23.8415	11.5934	22.2492	17.4534
ENST00000245680	38.9	102.033	121.467	163.867	56.2	99	116.733	84.5333	14.2	69.0333	82.1	41.7047	89.5837	86.4026	139.848	69.4162	74.718	114.635	77.8441	17.6789	47.0186	100.282	3.33153	4.64669	4.83367	4.53293	4.29365	2.51095	3.30867	3.91981	3.90574	3.78251	5.35739	19.5964	20.0086	28.8088	33.5415	22.2493	20.4854	21.7837	21.6814	25.392	21.6827	28.416
ENST00000245787	NA	NA	9.7	18.6667	13.3	10.872	12.3234	6.23199	1.93333	5.03333	6.23333	NA	NA	72.3	193.233	82.2333	29.0111	22.8117	13.4912	21.5	72.8667	88.4	NA	NA	9.37802	14.522	11.7933	2.26047	1.52657	1.57511	11.0131	13.5913	10.9497	NA	NA	13.2712	8.45396	11.7204	11.7592	12.9412	6.68985	9.96166	10.6398	10.8812
ENST00000245812	0.866667	2.7	2.06667	5.76667	0.633333	1.46667	2	2.86667	0	0.966667	0.6	185.85	256.537	507.113	602.718	225.411	721.715	692.266	284.638	92.0624	168.497	293.015	35.0428	31.4082	66.9628	46.112	32.9093	57.2476	47.1617	33.8307	48.0074	31.9949	36.9485	46.2405	41.8588	40.6147	41.653	35.1786	30.6828	22.9504	42.8637	33.8053	34.7707	39.828
ENST00000245816	4.6	1.76667	17.8667	37.6333	7.3	30.6333	19.7	3.8	1.16667	2.73333	6.63333	87.551	163.424	805.857	1173.97	364.717	1030.48	1200.09	343.738	161.779	159.052	381.754	13.1828	15.9778	84.9756	71.7243	42.5214	65.2738	65.2889	32.6252	67.3683	24.1177	38.4414	89.4137	75.9064	60.0164	53.6351	72.4314	46.4023	45.8345	78.8328	38.6256	71.4797	69.6141
ENST00000245817	0	0	0	0	0	0	0	0	0	0	0	384.767	675.1	1627.43	2727.93	479.3	1966.37	2281.03	599.4	200.333	327.067	473.967	63.1608	71.9571	187.087	181.697	60.9206	135.79	135.289	62.0222	90.9477	54.0676	52.0316	113.418	102.954	145.064	147.337	113.79	100.559	93.3116	86.8871	53.7781	69.5271	72.0581
ENST00000245838	NA	NA	0	0.000819472	0	0	0.0129108	0	0	0	0	NA	NA	13.5805	20.8541	0	6.80825	61.2626	13.5886	0	0	0	NA	NA	0.249751	0.222206	0	0.0752128	0.581268	0.224936	0	0	0	NA	NA	7.82883	10.5967	9.53068	10.2777	12.5324	8.6334	9.57629	6.66625	8.92457
ENST00000245857	0	0	0	0	0	0	0	0	0	0	0	NA	NA	NA	NA	NA	NA	NA	NA	NA	NA	NA	NA	NA	NA	NA	NA	NA	NA	NA	NA	NA	NA	703.488	884.879	1303.99	1575.46	829.05	1400.4	1567.47	942.345	2143	920.476	1396.2
ENST00000245903	4.66667	6.3	10.3333	18.2667	6.83333	2.33333	10.9891	5.46657	0	2	10.4333	31.3	46.6333	107.433	198.067	37.7333	123.067	122.822	44.7402	9.63333	24	33.4667	6.75356	6.53342	16.2337	17.3405	6.30406	11.1708	9.5751	6.08508	5.74849	5.21495	4.82915	13.9304	11.6923	14.6595	14.129	12.055	8.76272	5.98647	6.88218	5.76907	6.48096	8.91565
ENST00000245907	0	0	0	0	0	2.06667	0	0	0	0	0.633333	1535.47	2344.43	3840.13	5968.45	2811.8	3669.62	4220.23	2464.91	734.633	1756.93	2874.83	38.6258	38.294	67.651	60.9202	54.7681	38.834	38.3577	39.0857	51.1089	44.5085	48.3637	37.9216	33.4403	41.24	30.6518	43.9069	22.9425	25.2102	29.959	13.9967	36.8043	31.0192
ENST00000245925	0	0.333333	0	0	0	0	0	0	0	0	0	225.633	394.2	431.1	678.467	289.833	588.315	641.229	273.3	66.4557	185.605	285.824	14.5305	16.4835	19.4422	17.7283	14.4521	15.9382	14.92	11.0942	11.8358	12.037	12.3096	21.2696	20.7421	16.0804	14.7975	17.9898	13.8925	13.0994	14.2963	8.44027	15.1487	12.0717
ENST00000245932	155.367	266	104.667	332.6	137.033	238.833	296.333	181.933	30.3	156.867	172.5	277.7	471.4	821.733	1128.8	445.233	846.8	992.067	419.833	145.867	265.133	513.1	30.5099	33.6287	63.2248	50.3205	37.8756	39.1381	39.3809	29.0752	44.321	29.3346	37.6996	57.2995	54.2566	52.8562	50.4176	46.8147	38.3864	35.0288	40.4232	39.2471	48.6825	47.9275
ENST00000245934	3.63333	5.63333	0	4.9	1.86667	3.66667	2.04607	5.43333	2.03333	4.46667	11	414.167	653.067	790.033	1213.48	584.516	982.194	1240.53	548.978	147.467	381.833	654.913	13.5974	13.9217	18.1642	16.165	14.8588	13.5654	14.7152	11.361	13.3894	12.6242	14.3792	27.2036	26.5241	17.5215	13.384	23.9652	14.6116	15.866	19.5075	9.84593	19.879	18.1394
ENST00000246015	NA	NA	33.1667	79.2993	83.6947	50.1894	60.1515	49.4838	9.9	117.467	143.333	NA	NA	216.968	479.624	191.131	261.235	258.455	96.6966	158.31	442.876	697.545	NA	NA	24.092	30.8568	23.4652	17.4249	14.8064	9.66447	69.4199	70.7162	73.9654	NA	NA	15.1827	11.9677	15.9924	14.0335	13.8126	12.7511	16.3582	29.4706	20.6184
ENST00000246024	NA	NA	2.07127	4.619	1.28188	3.85279	7.29468	2.98209	0.198657	0.378635	0	NA	NA	169.97	249.614	151.37	287.14	335.305	171.808	35.4707	78.9158	137.328	NA	NA	14.236	12.1131	14.0174	14.4467	14.4891	12.9523	11.7322	9.50466	10.9838	NA	NA	24.0443	26.701	17.1036	25.6563	22.6315	15.0814	26.4451	17.5323	20.5465
ENST00000246043	NA	NA	0	0	0	0	0	0	0	0	0	NA	NA	346.7	426.733	245.167	455.662	513.065	328.844	78.4257	178.017	288.185	NA	NA	7.20291	5.13668	5.63159	5.6867	5.49939	6.1494	6.43443	5.31833	5.71747	NA	NA	5.4913	2.86821	1.51e-27	6.8277	5.48775	9.55e-07	4.5664	8.01427	5.95829
ENST00000246117	4.89099	9.73239	2.82985	11.7581	0.440088	5.92768	13.1947	1.78405	3.97079	0.736277	0.664754	326.781	522.098	113.076	311.078	24.5554	147.481	323.277	77.0199	45.5148	26.1262	31.5327	24.2531	25.1604	5.87725	9.36793	1.41112	4.60468	8.66892	3.60325	9.34228	1.95271	1.5651	79.2671	78.8489	34.1403	31.6642	55.2805	31.7573	29.3401	51.4175	24.2442	33.169	39.1492
ENST00000246151	25.0333	23.4667	33.1	46.8333	15.0667	39.9333	65.6333	19.5667	0.966667	7.7	22.9333	162.5	204.9	268.767	422	259.433	364.567	431.6	301.567	67.5	147.5	254.033	32.0854	26.2695	37.1639	33.8088	39.6631	30.282	30.7904	37.5334	36.8593	29.329	33.544	44.6091	45.2436	44.7669	45.309	48.6393	43.371	37.8605	49.2869	40.3601	43.452	48.6514
ENST00000246166	NA	NA	2.63333	4.5	2.1	12.6333	25.8667	4.4	0	0.933333	4.63333	NA	NA	185.567	201.267	165.733	334	382.167	200.867	51.5333	134.6	182.6	NA	NA	12.4196	7.8046	12.264	13.4282	13.1962	12.1005	13.6205	12.9542	11.6704	NA	NA	7.78769	6.27439	6.53006	8.93783	8.38604	9.06062	6.89276	8.60545	6.73236
ENST00000246174	NA	NA	15.7667	26.2333	14.8333	38.5667	49.6	18.3	4.9	13.9333	26.1667	NA	NA	111.833	159.767	102.267	152.533	243.6	161.333	33.7	71.0667	110.033	NA	NA	5.86463	4.85431	5.92951	4.80504	6.59075	7.61523	6.97906	5.35914	5.51026	NA	NA	5.57857	6.36763	4.2145	8.19139	7.71019	5.64682	5.83314	4.98004	4.85386
ENST00000246186	NA	NA	NA	NA	NA	0	0	0	NA	NA	NA	NA	NA	NA	NA	NA	134.467	137.093	37.2112	NA	NA	NA	NA	NA	NA	NA	NA	3.66544	3.20961	1.51989	NA	NA	NA	NA	NA	NA	NA	NA	4.10126	3.32857	2.10769	NA	NA	NA
ENST00000246190	NA	NA	0	0.621393	0	0	0.76466	0	0	0	0	NA	NA	71.0755	22.8574	0	74.2784	151.453	95.0597	31.0815	0	63.6453	NA	NA	5.24821	0.977887	0	3.2947	5.76974	6.31796	9.06339	0	4.48782	NA	NA	3.09335	5.52113	7.95598	5.09355	4.64863	8.0806	3.68581	8.64952	6.06416
ENST00000246194	131.742	227.133	127.389	211.825	80.3042	196.701	265.673	122.243	31.8615	59.1124	102.372	579.537	883.63	897.56	1514.37	602.46	1485.37	1783.86	706.465	274.051	430.064	695.682	79.0193	78.2308	85.7051	83.7813	63.6043	85.2001	87.8805	60.7188	103.341	59.0522	63.4355	115.725	100.592	60.4249	64.43	91.4106	61.8287	64.0877	84.6085	56.1529	84.652	76.8197
ENST00000246229	3.83333	10.1333	9.6	24.5667	8.23333	24.0667	36.0667	10.3667	5.86667	5.53333	7.96667	11	31.4	78	109.033	30.3333	94.0333	133.733	55.2333	12.4333	13.8667	32.7333	0.92646	1.71719	4.60065	3.72611	1.97816	3.33173	4.06961	2.93235	2.89608	1.17613	1.84371	17.693	18.2832	16.3555	15.2646	18.9541	17.612	18.2761	17.0714	9.26667	16.1975	14.7509
ENST00000246314	NA	NA	81.2667	135.467	76.6333	107.053	99.74	94.1048	6.44698	15.1511	33.4368	NA	NA	155.6	335.579	140.133	230.043	218.975	159.132	34.8705	89.7667	189.233	NA	NA	7.27484	9.09033	7.24387	6.46078	5.28198	6.6967	6.43827	6.03516	8.4487	NA	NA	17.1466	16.6747	15.345	10.3728	9.24247	8.47653	13.7632	16.8814	18.7518
ENST00000246337	2.8	5.6	1.76368	2.71474	5.97069	5.34101	4.37573	2.9558	0.966667	3.95387	8.73865	529.36	842.297	841.874	1320.63	360.815	738.755	866.222	374.325	261.057	262.577	515.365	60.2134	62.2104	67.0626	60.9519	31.7785	35.3506	35.6001	26.8393	82.1233	30.078	39.2037	85.5085	79.638	71.2276	86.3076	73.0115	54.939	47.7135	50.6652	77.1741	83.0096	80.9208
ENST00000246421	NA	NA	27.205	36.6547	12.6286	53.7644	6.00836	47.4737	11.1509	20.253	28.4783	NA	NA	59.6548	66.905	31.1989	70.3785	9.16189	59.2172	13.5972	35.5667	60.59	NA	NA	6.54961	4.25599	3.78726	4.64165	0.518971	5.85203	5.89544	5.61531	6.35257	NA	NA	2.63439	0.559598	3.95809	2.44804	2.54132	4.74444	11.4249	14.3543	9.78754
ENST00000246489	12.4896	6.99538	25.3296	53.2963	10.5084	69.9263	53.2957	15.9289	4.13257	4.79171	15.0485	553.656	633.618	499.747	886.442	526.591	989.033	899.675	624.719	107.843	405.098	598.229	36.3253	26.9931	22.9621	23.5984	26.7516	27.2982	21.3272	25.8366	19.5682	26.7658	26.2486	17.7677	19.1274	10.5063	10.7306	10.168	12.7329	12.1373	14.388	10.1327	10.7413	11.3799
ENST00000246505	NA	NA	0	0	0	0.368794	0	0	0	0	0	NA	NA	0	62.1618	36.9259	107.743	67.4039	0	0	0	29.7439	NA	NA	0	2.32552	2.63616	4.17905	2.24542	0	0	0	1.83401	NA	NA	5.21115	5.77523	7.81859	11.3415	8.65479	5.53729	8.42419	5.75153	3.44963
ENST00000246529	NA	NA	2.8	16.2333	13	16.1333	29.9	10.0333	2.96667	5.73333	24.9667	NA	NA	76.6667	135.767	19.2333	107.3	212.167	36.7	13.8333	12.2	26.4333	NA	NA	3.57304	3.66603	0.991062	3.00395	5.10148	1.53952	2.54598	0.817617	1.17642	NA	NA	5.84566	2.62755	6.40073	5.12928	6.39489	6.12857	2.08825	5.9011	4.24897
ENST00000246535	0	0	0	0.3	0	0	1	0	0.266667	0	0	201.9	281.661	306.694	535.434	285.9	586.02	518.652	343.533	96.6112	179.811	277.3	23.5414	21.3244	25.0433	25.3317	25.8117	28.745	21.85	25.249	31.1538	21.1136	21.623	27.5344	26.6926	20.4142	25.2979	31.8887	21.9819	21.2763	25.9256	31.6426	28.3101	32.4371
ENST00000246548	0	0	NA	NA	NA	0.0303839	4.13333	0	NA	NA	NA	148.097	234.423	NA	NA	NA	185.528	163.453	299.725	NA	NA	NA	9.67114	9.94004	NA	NA	NA	5.09677	3.85659	12.3377	NA	NA	NA	39.539	37.9515	NA	NA	NA	28.9108	26.9081	33.2807	NA	NA	NA
ENST00000246554	134.7	216.3	122.733	250.467	113.333	198.867	277.9	192.7	33.4667	125.967	187.367	339.622	569.628	286.866	679.338	279.207	554.054	826.251	459.507	84.7797	335.37	469.56	163.406	177.958	96.6587	132.623	104.017	112.144	143.636	139.362	112.811	162.497	151.089	436.324	430.973	317.724	359.718	354.344	332.362	317.59	337.554	352.273	344.609	340.164
ENST00000246672	NA	NA	NA	NA	NA	41.0667	42.4	29.9	4.46667	17.5	26.0667	NA	NA	NA	NA	NA	219.365	279.157	138.405	48.7667	86.9808	132.706	NA	NA	NA	NA	NA	6.28112	6.86504	5.9381	9.17966	5.96196	6.04055	NA	NA	NA	NA	NA	3.22055	3.82182	5.31934	0.78982	4.65263	2.57145
ENST00000246747	4.83333	4.03814	15.2	17.4333	7.06772	7.91651	9.50585	6.7	2.7	3.3	8.83333	30.263	24.9429	91.9417	124.773	42.7759	57.2135	66.1638	40.1094	20.8825	20.2337	56.0636	6.84748	3.66456	14.5687	11.4552	7.49419	5.44592	5.40901	5.72064	13.0674	4.61046	8.48339	82.0797	69.2096	82.2514	81.5275	94.7721	102.07	74.8813	88.0748	64.0779	87.8457	106.103
ENST00000246784	NA	NA	1.32418	0	1.49675	0.785657	5.80391	2.88324	0	0	0	NA	NA	193.783	265.818	97.7186	349.929	302.395	165.204	46.5	107.886	142.111	NA	NA	22.632	17.9872	12.6183	24.5499	18.2209	17.3667	21.4466	18.1188	15.8495	NA	NA	10.1864	6.70822	12.0921	8.09601	10.0439	12.3182	7.73294	12.2927	8.4089
ENST00000246792	0	0	0	0	0.5	0.0333333	0.933333	0	0	0	0.2	34.6333	37.7	82.5667	153.4	59.4667	112.033	158.133	52.4333	27.5333	38.8333	60.6	6.61973	4.67889	11.052	11.8969	8.80088	9.00839	10.9207	6.31733	14.5544	7.47483	7.74619	12.9419	15.3223	10.549	8.52357	9.62987	7.73927	8.18936	8.63887	5.18686	8.09998	5.45622
ENST00000246802	0	0	0.933333	0.6	0	0	1.4	0	0	0	0	560.901	769.518	858.028	1239.66	695.603	1411.83	1425.14	811.614	161.677	621.981	870.692	49.0164	43.6646	52.5106	43.9563	47.0677	51.9027	44.9979	44.7079	39.0744	54.7372	50.8849	81.4149	71.0465	48.5382	37.7499	68.8652	39.3402	35.7814	60.303	41.209	64.5262	62.6706
ENST00000246868	13.4924	15.1868	22.5571	28.7338	4.77333	233.8	364.7	114.567	7.26565	6.6876	16.2739	66.6843	59.7309	125.577	162.622	92.5501	2636.2	3100.67	2381.33	24.1818	50.7229	77.6439	11.1209	6.46801	14.6662	11.0042	11.9509	184.948	186.832	250.332	11.1531	8.51865	8.65951	98.0733	118.594	124.574	119.559	114.248	199.869	211.234	171.238	134.647	119.581	146.381
ENST00000246957	0.933333	1.8	0.633333	14.0333	0	3.36667	5.2	0.166667	0	0	0.166667	2567.67	3896.07	4287.73	6785.36	3089.87	6000.05	6744.5	3445.34	915.018	2430.86	3603.22	152.454	150.205	178.287	163.469	142.052	149.868	144.687	128.947	150.252	145.349	143.074	197.621	193.33	154.017	137.871	174.894	131.333	132.996	151.966	141.615	166.942	156.525
ENST00000247003	0	0	0	0.333333	0	0	0	0	0	0	0	676.067	981.5	1211.67	1787.5	816.2	1774.8	1985.27	1061	254.01	630.567	933.567	58.4702	55.1177	73.387	62.7269	54.6573	64.5726	62.0359	57.8416	60.7553	54.9195	53.9958	102.906	85.7576	86.321	88.0499	101.158	73.8274	68.141	92.7583	79.1858	93.7222	80.3321
ENST00000247020	41.78	45.7807	44.4582	42.7428	21.2767	55.4123	52.9762	54.2986	9.78631	31.0332	50.9125	316.2	543.067	518.133	959.433	398.367	886.933	972.567	417.6	132.6	333.3	519.633	62.4333	69.6247	71.6452	76.8656	60.9037	73.6715	69.383	51.9751	72.408	66.2736	68.6153	48.837	51.6395	44.7714	41.7861	48.0325	47.007	42.871	51.5889	50.1461	51.4294	54.9262
ENST00000247026	0	0	0	0	0	0	0	0	0	0	0.568053	594.267	898.9	465.873	814.845	661.6	854.252	1119.97	785.948	145.316	596.289	715.016	44.5	43.7064	24.4308	24.758	38.3602	26.9103	30.3014	37.0982	30.094	44.9662	35.8067	11.7369	14.3539	11.8487	8.77278	9.67139	12.2046	15.724	9.78237	12.8902	11.076	9.76856
ENST00000247138	NA	NA	NA	NA	NA	0	9.86325	0.448389	0	1.19983	0.993076	NA	NA	NA	NA	NA	356.334	515.779	128.124	38.5445	77.4216	113.438	NA	NA	NA	NA	NA	15.8056	19.6491	8.51552	11.2396	8.22077	7.99885	NA	NA	NA	NA	NA	5.06055	3.85642	6.12243	5.66815	7.656	4.9286
ENST00000247140	NA	NA	13.722	8.0785	11.3985	22.4935	15.6194	19.0981	NA	NA	NA	NA	NA	322.106	304.341	194.01	479.805	590.278	233.173	NA	NA	NA	NA	NA	55.2185	30.2285	36.7726	49.4097	52.2072	35.9794	NA	NA	NA	NA	NA	2.38281	11.5164	16.9608	9.08794	13.6514	21.2036	NA	NA	NA
ENST00000247161	8.6706	17.2074	8.62359	34.8703	15.2929	19.7773	18.7471	7.9256	1.84545	5.17893	9.3666	25.4646	39.0423	44.3624	163.409	69.3776	84.4868	104.598	27.8486	14.8028	27.4358	47.1458	2.48468	2.47357	3.03137	6.46951	5.24154	3.46797	3.68752	1.71284	3.99454	2.69588	3.07642	27.8082	25.6547	28.3348	20.7356	28.2455	20.1249	18.0594	29.9896	15.8256	29.1543	25.5599
ENST00000247178	0	0	0	0	1	0	0	0	0	0	0	104.533	148.5	152.267	276.6	153.933	210.233	268.567	162.1	40.8	92.0333	168.667	8.87561	8.18701	9.05397	9.52924	10.12	7.50929	8.239	8.67574	9.58059	7.86936	9.57728	10.5753	11.2429	13.2713	14.6601	14.5085	13.7275	12.8504	12.8481	16.8641	12.0156	13.1276
ENST00000247191	8.15846	8.47419	1.62641	3.13409	2.45473	4.97313	9.99068	6.40734	3.1e-18	2.94752	8.7403	813.547	846.385	614.812	731.817	668.084	504.281	839.231	762.187	3.61e-16	250.134	551.29	40.2058	27.16	21.2785	14.6748	25.5649	10.4842	14.9854	23.7437	4.94e-17	12.4489	18.2203	12.5775	16.1814	22.9618	27.8719	11.8608	24.3178	28.2	17.9198	30.7684	12.5868	15.4296
ENST00000247194	2.73333	1.86667	2.1	3.7	4.5	8	1.93333	1.13333	0	2.53333	2.73333	170.653	289.803	339.398	555.461	213.697	392.966	433.572	202.556	78.4345	147.351	266.043	20.1222	22.1881	28.0261	26.5753	19.5105	19.4927	18.4715	15.0552	25.5775	17.4971	20.9789	32.1997	28.0164	26.6273	30.1815	37.2373	23.5712	24.2605	31.7647	26.1377	33.7901	37.1914
ENST00000247207	1.86667	6.63333	6.2	3.6	3.43333	11.4667	13.8333	7.16667	0.966667	0	4.5	601.073	906.464	814.348	1219.65	443.496	1789.73	2210.85	889.493	173.096	437.997	576.141	39.3131	38.4961	37.3002	32.3675	22.4598	49.2437	52.2456	36.6718	31.3102	28.8491	25.2005	27.0848	25.1585	27.3422	24.8423	20.3024	31.4217	30.6611	27.628	21.9957	20.3979	16.7304
ENST00000247225	0.966667	3.9	4.96667	7.73333	0.466667	11.7667	5.96667	0.8	1	0	2.83333	394.233	689.133	730.167	1225.13	415.467	1095.67	1212.03	556.067	138.733	297.067	451.3	37.3354	42.3767	48.4263	47.0776	30.4657	43.6516	41.4726	33.1952	36.336	28.3317	28.5827	40.6208	40.7433	42.2021	49.0948	32.356	39.5793	34.4389	28.9888	40.8773	31.1961	37.8205
ENST00000247291	0.06342	0.110888	0.292995	0.326188	0	0.35123	0.416449	0.0495223	0.0704839	0	0.0324223	113.804	219.009	4.44289	15.2384	0.922754	10.8523	21.8929	1.83817	3.38387	0	0.843248	31.548	39.4213	0.862522	1.71402	0.198064	1.26558	2.19279	0.321203	2.59427	0	0.156328	44.0316	43.6378	25.4947	25.8144	26.4734	23.6944	23.3831	28.9087	16.3014	17.5811	24.159
ENST00000247461	0	0	0	0	0	0	0	0	0	0	0	NA	NA	NA	NA	NA	NA	NA	NA	NA	NA	NA	NA	NA	NA	NA	NA	NA	NA	NA	NA	NA	NA	211.532	208.359	335.308	352.109	286.375	344.827	309.754	292.124	349.496	290.054	385.273
ENST00000247655	124.57	196.249	84.3958	217.802	101.788	109.601	199.753	237.139	40.0141	113.262	186.198	1576.75	2523.22	1975.2	4987.01	1901.83	3399.74	4788.19	2470.58	583.816	1643.13	2583.16	1031.27	1071.57	904.716	1323.47	963.139	935.428	1131.52	1018.57	1056.03	1082.26	1129.88	756.364	909.088	865.358	851.755	723.063	797.419	883.377	771.164	797.934	690.019	724.101
ENST00000247665	15.2667	19.7667	27.5667	26.4	24.7667	25.6667	32.4	21.7	1.03333	10.1333	25.6667	785.033	1170.17	1788.1	3294.2	1004.17	2812.93	3073.43	1224.43	325.867	754.8	1093.93	260.8	252.42	416.009	444.051	258.305	393.127	368.912	256.41	299.398	252.524	243.041	201.289	198.65	198.464	208.396	177.186	181.475	176.311	178.609	147.86	195.858	171.994
ENST00000247668	0.933333	0	0.9	3.99619	0	0.6	0	2.95656	0	0	0	418.333	585.567	669.889	1072.01	528.766	1131.35	1074.95	637.028	157.915	342.542	527.362	34.8826	31.7043	39.1184	36.2702	34.1395	39.686	32.3856	33.4831	36.4166	28.7641	29.408	53.6099	51.4515	38.6604	34.067	50.4584	36.4852	36.8436	47.1012	30.996	48.9535	44.6968
ENST00000247706	2.06667	3.6	5.26667	11.5333	0	12.5667	10.5333	2.9	0	4.03333	3.86667	21.3333	32.3	48.5	102.5	20.6	89.8	115.1	34.8333	22.8	18.5	25.9667	2.02953	1.99524	3.23125	3.95662	1.51744	3.59391	3.95633	2.08888	5.99875	1.77239	1.65205	14.2185	13.5382	9.68684	9.58999	9.54541	10.3144	10.9937	8.93089	6.80333	8.72479	8.72491
ENST00000247815	NA	NA	0	1.5	0.466667	0	1.03333	3.73333	NA	NA	NA	NA	NA	172.467	359.3	251.2	396.833	556.233	283.7	NA	NA	NA	NA	NA	4.64684	5.60895	7.4832	6.42278	7.7321	6.8802	NA	NA	NA	NA	NA	10.6554	9.10773	8.35313	10.1117	10.7073	8.38473	NA	NA	NA
ENST00000247829	NA	NA	23.8	19.4667	9.16667	8.63333	16.6333	10.0333	NA	NA	NA	NA	NA	86.8667	124.833	46.6667	114.867	154.367	89.1	NA	NA	NA	NA	NA	10.6994	8.90854	6.35516	8.49887	9.80948	9.87805	NA	NA	NA	NA	NA	7.15998	8.02972	3.70178	7.71279	9.09665	4.70243	NA	NA	NA
ENST00000247843	13.1345	26.6768	2.37942	46.8053	12.2086	7.73492	8.17761	4.83263	3.2e-40	1.77458	1.1e-07	428.548	590.865	73.6856	467.87	278.133	167.683	143.745	207.813	7.06e-39	61.095	3.27e-06	78.6782	70.4367	9.47391	34.8533	39.538	12.9509	9.53512	24.0496	3.59e-39	11.2957	4.01e-07	23.9532	26.9361	25.2482	26.585	18.3542	30.0272	41.5022	15.2722	28.9112	13.6504	28.3179
ENST00000247866	0	0.133333	0	4.66667	0	3.23333	6.23333	0	0	0.166667	0	1174.67	1842.07	1601.57	3020.5	1315.87	2952.83	3296.7	1690.93	440.3	1202.1	1576.93	463.873	472.33	442.915	483.979	402.349	490.543	470.374	420.912	480.863	478.053	416.454	327.273	355.272	223.736	260.866	280.1	260.931	240.148	294.157	280.063	275.694	295.957
ENST00000247930	NA	NA	0	3.3	0	0	0	0	1.4	0.0333333	0	NA	NA	222.666	343.05	104.492	308.384	404.16	144.321	39.3667	84.004	130.235	NA	NA	7.84534	7.00304	4.07057	6.52699	7.34683	4.57695	5.47752	4.25616	4.38192	NA	NA	7.80136	4.7851	8.52696	6.75107	7.18566	6.20526	4.16241	7.48247	5.16637
ENST00000247956	NA	NA	14.1122	59.3883	20.6235	54.5359	41.4064	24.6633	0	15.0501	9.9599	NA	NA	79.8333	229.634	168.445	201.967	176.965	160.069	0	73.0453	53.1015	NA	NA	3.92662	6.54401	9.16025	5.96732	4.49065	7.08651	0	5.16639	2.49414	NA	NA	15.3279	15.9553	19.1772	12.4808	11.3291	10.2472	12.4676	15.0453	14.1378
ENST00000247970	0	0	0	0	0	0	0	0.166667	0	0	0	19.6961	2.68909	110.778	275.794	17.227	206.832	352.654	10.3248	33.1353	0	7.74964	5.0272	0.445664	19.8012	28.5624	3.40457	22.2085	32.5218	1.66115	23.3898	0	1.32281	97.8758	95.0909	51.0174	68.6123	75.06	55.8011	43.4178	79.8899	52.2788	80.6586	79.1402
ENST00000247977	NA	NA	NA	NA	NA	25.4333	16.5333	3.7	NA	NA	NA	NA	NA	NA	NA	NA	176.4	235	104.167	NA	NA	NA	NA	NA	NA	NA	NA	9.49937	10.869	8.40527	NA	NA	NA	NA	NA	NA	NA	NA	7.53114	6.45849	9.99248	NA	NA	NA
ENST00000248054	0	0	0	0.133333	0	0	0	0	0	0	0	334.054	440.356	767.292	1163.74	386.35	838.234	851.217	419.455	166.731	290.57	477.961	12.3636	10.5825	19.8875	17.4762	11.0717	13.0511	11.3827	9.78574	17.066	10.83	11.8301	17.2365	16.5145	14.5349	12.1604	17.9491	9.90057	10.0761	12.3796	8.05772	15.2716	13.04
ENST00000248089	50.6856	57.8759	35.8262	57.8809	20.4109	56.8661	79.6624	29.6694	8.33659	27.2898	51.5939	125.323	171.282	182.091	203.582	64.0844	267.095	315.401	86.1761	26.0132	63.893	160.079	37.7403	33.492	38.402	24.8758	14.9429	33.8372	34.3177	16.3585	21.6649	19.3767	32.2388	19.3496	15.957	6.11382	8.79876	9.11409	8.63567	6.63818	8.70485	7.19556	10.4784	8.15313
ENST00000248098	0	0	0	0.0503142	0	0.00105546	0	1.2	0	0	0	0	0	0	8.93814	0	1.17871	16.6109	2.74932	1.07932	0	0	0	0	0	0.794817	0	0.108672	1.31531	0.379807	0.654175	0	0	19.4816	17.5613	16.5768	12.0906	15.8388	11.9124	9.05057	14.6191	15.1143	15.1157	17.5175
ENST00000248114	NA	NA	NA	NA	NA	0	0	0	0	0	0	NA	NA	NA	NA	NA	4.53717	15.4685	0	0.548374	0	0	NA	NA	NA	NA	NA	0.387848	1.13567	0	0.308169	0	0	NA	NA	NA	NA	NA	5.87667	6.82379	7.55024	4.81891	6.87238	5.49202
ENST00000248121	NA	NA	NA	NA	NA	2.96667	3.46667	0	NA	NA	NA	NA	NA	NA	NA	NA	28.8667	46.2	5.7	NA	NA	NA	NA	NA	NA	NA	NA	2.21011	3.03797	0.653909	NA	NA	NA	NA	NA	NA	NA	NA	3.99197	4.25527	2.83016	NA	NA	NA
ENST00000248139	NA	NA	1.06667	1.06667	2	NA	NA	NA	0	0	0	NA	NA	65.6173	100.057	33.4871	NA	NA	NA	8.39484	11.7335	19.0989	NA	NA	6.82105	6.02629	3.84879	NA	NA	NA	3.44621	1.75396	1.89592	NA	NA	9.51429	9.81523	14.7725	NA	NA	NA	6.11652	7.23742	7.89324
ENST00000248244	6.5	11.1333	12.7667	21.1	14.1667	22.3667	25.5	9.96667	3.16667	6.83333	18.0333	54.1333	96.7	163.233	229.7	85.3	215.133	270.533	101.886	29.8333	49.3333	127.14	3.17808	3.68623	6.71121	5.47173	3.87754	5.31328	5.73853	3.77048	4.84385	2.9167	4.99176	12.2272	15.3226	5.701	3.81622	9.78215	5.92329	7.16343	7.93284	2.41766	7.57976	4.95824
ENST00000248248	29.0667	51.2333	25.2382	62.6471	25.2475	41.7667	72.3333	49.6	0.412634	0	1.19107	130.733	192.3	235.103	330.027	115.429	353.967	436.667	222.367	4.74384	0	1.66675	9.9861	9.53772	12.5765	10.2287	6.82703	11.3743	12.0514	10.7068	1.00214	0	0.085143	27.0888	22.5224	11.888	10.9438	18.1005	14.3947	13.699	18.9734	8.64408	12.0679	11.6599
ENST00000248342	45.1834	87.2233	50.6431	82.4567	46.9205	76.7174	116.514	69.9486	16.1617	38.6182	84.546	1040.49	1667.65	1803.83	2806.87	1106.18	3676.34	3797.63	1679.83	431.035	1092.02	1601.23	198.877	206.969	241.453	217.687	163.711	295.607	262.264	202.391	227.849	210.197	204.678	114.086	150.945	117.69	113.99	103.991	119.036	127.151	139.479	134.907	109.367	119.142
ENST00000248378	128.171	175.983	141.456	298.106	122.345	175.634	229.641	144.09	28	139.999	197.806	122.648	234.385	227.203	429.293	228.122	327.271	267.776	233.167	66.5333	173.683	200.214	46.2518	57.3922	60.0028	65.6877	66.6103	51.9194	36.4853	55.4261	69.3897	65.959	50.4929	52.3757	53.863	26.6838	29.631	39.9108	24.3617	19.488	36.1772	32.0206	37.8092	37.4708
ENST00000248420	NA	NA	0	0.0600339	0	0	0.494158	0	0	0	0	NA	NA	261.093	356.33	139.7	399.251	387.432	161.94	49.1567	106.367	165.767	NA	NA	10.0841	7.97376	5.96556	9.26293	7.7201	5.62965	7.49756	5.90751	6.11386	NA	NA	8.63612	7.21654	5.13613	4.54771	6.01941	7.45265	9.42771	7.64413	8.89333
ENST00000248437	2.66667	6.26667	11.6	16	0.166667	16.3667	25.9333	9.76667	5.96667	1.5	2.23333	1570.43	2283.28	2137.82	3864.8	1912.42	3323.4	3654.22	2202.6	643.849	1404.03	2507.23	146.408	138.216	139.575	146.195	138.049	130.341	123.088	129.437	166.003	131.817	156.318	122.275	112.294	70.0003	56.9356	99.6627	61.9932	59.3598	92.6443	77.292	101.281	86.1014
ENST00000248450	1.14405	6.64656	4.56966	12.6872	0.800187	7.61908	23.6137	3.4616	1.70775	1.98062	5.32922	240.189	395.78	582.428	940.551	210.2	802.267	1195.38	313.368	152.6	174.642	406.747	23.1128	24.7292	39.2495	36.7237	15.6618	32.4768	41.5609	19.008	40.611	16.9239	26.1755	38.6672	18.838	31.7219	41.9273	33.7507	32.9748	27.0404	34.3866	40.9256	32.6835	47.5332
ENST00000248451	0	1.8	0	0.933333	0	0	0	1.8	0	0	0.866667	164.1	254.6	331	424.533	174.8	528.567	533.967	244.967	68.6333	161.833	232.7	48.0355	48.3914	67.8537	50.423	39.6189	65.089	56.4739	45.2003	55.562	47.706	45.5533	47.9403	44.4977	27.8921	27.5832	35.4157	30.9577	28.2141	30.8041	23.7842	35.0117	31.9468
ENST00000248553	164.267	334.6	88.2	206.5	169.9	84.5333	155.433	236.233	16.1667	138.367	249.1	3428.13	5042.93	6160.13	9902.9	3816.47	8255.13	8826.8	4688.87	1473.07	3392.13	4864.3	696.596	665.368	876.606	816.485	600.47	705.669	648.045	600.58	827.816	694.139	661.018	306.71	324.669	141.127	106.426	174.346	108.81	119.709	166.755	122.204	169.619	145.975
ENST00000248564	213.7	389.367	586.167	934.367	243.933	789.767	981.5	387.267	101.233	183.5	353.567	2091.57	3549	2300.9	4761.57	2682.1	3721.93	4772.43	3490.2	715.267	2209.47	3159.83	1183.12	1303.53	911.481	1092.88	1174.74	885.688	975.388	1244.48	1118.96	1258.63	1195.34	319.176	385.159	466.498	491.029	365.709	410.856	488.984	368.207	523.462	358.355	465.035
ENST00000248566	47.6158	60.4744	43.7197	106.78	35.0979	75.809	96.5943	53.7701	7.34874	24.6253	55.359	528.953	852.621	749.667	1647.84	706.065	1462.7	1789.46	796.4	202.69	563.214	782.806	311.852	326.395	309.522	394.194	322.317	362.778	381.183	295.967	330.486	334.392	308.642	95.4212	122.309	121.355	140.616	89.6133	140.177	146.536	94.0672	165.536	96.9018	132.023
ENST00000248594	0.933333	5.4	12.7333	35.1	5	9.16667	15.6	1.86667	0.133333	0.133333	3.3	67.43	90.1693	210.483	395.453	69.3552	141.862	254.296	83.2487	24.7682	54.9191	105.697	3.61403	3.138	7.90038	8.59997	2.87822	3.1986	4.92445	2.81253	3.67132	2.96424	3.78854	12.6411	14.8138	15.6084	11.8586	16.3575	12.8609	17.0086	13.3719	6.94411	11.2422	15.2016
ENST00000248600	NA	NA	3.86247	7.924	1.10924	NA	NA	NA	2.22e-10	1.57686	6.42772	NA	NA	10.3799	29.7777	7.5196	NA	NA	NA	2e-09	8.75844	45.8603	NA	NA	0.969047	1.6107	0.776179	NA	NA	NA	7.37e-10	1.17581	4.08853	NA	NA	7.93568	9.31211	7.3625	NA	NA	NA	12.6837	10.4959	3.09e-40
ENST00000248633	NA	NA	NA	NA	NA	2.63333	0	1.56667	0.566667	0	0	NA	NA	NA	NA	NA	499.767	607.133	349.233	73.4	166.833	276.433	NA	NA	NA	NA	NA	6.85404	7.15136	7.17664	6.61774	5.4772	6.02678	NA	NA	NA	NA	NA	9.51014	10.2729	7.29032	8.35796	6.1371	7.45608
ENST00000248668	NA	NA	NA	NA	NA	0	0	0	0	0	0	NA	NA	NA	NA	NA	151.133	186.467	43.2667	14.4333	28.5333	32.6333	NA	NA	NA	NA	NA	3.44736	3.65303	1.47879	2.16435	1.55803	1.18332	NA	NA	NA	NA	NA	4.83059	5.21395	6.23447	2.35056	5.89319	4.93136
ENST00000248879	2.76667	3.63333	0.833333	1.7	3.53333	6.7	6.06667	2.83333	0	3.7	3.66667	43.5582	59.0431	93.3645	194.705	53.6067	83.2902	119.01	44.1961	29.3958	19.4076	91.6049	8.25026	7.26143	12.3843	14.9637	7.86182	6.6366	8.1444	5.2767	15.3983	3.70187	11.6034	72.411	60.9786	52.2987	60.2968	65.1861	40.4107	40.2605	43.1591	44.3989	55.6039	47.0741
ENST00000248924	0	0	0	1.3	0	0.6	0	0.966667	0	0	0	87.7	164.5	278.8	421.167	145.9	380.433	383.567	163.233	48.4103	91.7	163.625	8.74058	10.6454	19.4592	17.0317	11.2591	15.9505	13.8121	10.2549	13.3434	9.20367	10.9059	24.0178	18.6493	19.3199	22.5371	20.7251	16.5442	14.0411	18.2132	18.4243	12.8657	11.2014
ENST00000248929	35.6019	54.0032	16.7667	43.2106	31.3094	48.0178	70.2409	30.1269	4.2051	25.9265	38.3567	161.708	258.753	465.267	681.859	228.18	669.527	771.619	296.316	121.352	187.679	241.284	9.02528	9.37712	18.1854	15.4414	9.86084	15.7199	15.5601	10.4247	18.7312	10.5486	9.00589	36.5543	35.196	22.995	22.734	28.6279	21.595	24.5969	24.2126	17.9711	29.2714	24.5551
ENST00000248958	0	0.7	0.6	5.13333	0	6.76667	3.53333	0.1	0	0.566667	0.566667	283.867	426.333	740.5	1067.4	365.767	1334.33	1337.53	531.367	174.7	261.3	463.067	53.5244	52.1966	97.7808	81.6634	53.4008	105.841	91.1215	63.1556	91.1001	49.6166	58.3916	118.658	106.769	65.6024	66.7143	98.9245	81.1047	74.3881	108.785	68.5618	99.2598	84.0878
ENST00000248975	51.5667	176.733	345.8	321.2	65.5667	386.033	449.567	122.833	56.6667	52.5333	99.1333	753.52	1130.59	1719.55	2526.51	1030.79	2292.03	2580.14	1215.55	438.223	693.533	1116.94	127.699	124.409	204.079	173.731	135.261	163.406	157.985	129.852	205.389	118.362	126.588	177.731	188.28	177.95	187.789	164.131	173.092	170.927	186.571	186.7	188.673	177.167
ENST00000249005	21.3333	31.2	18.1092	34.9796	6.59008	40.0333	42.1667	25.1333	9.33333	12.5667	29.9667	38.8667	76.2	63.9724	120.566	9.72112	108.3	157.933	55.5667	28	42.8333	62.9667	4.59583	5.85056	5.2975	5.78461	0.890041	5.38728	6.74745	4.14173	9.15659	5.10058	4.97929	13.8038	14.4325	3.36788	6.80853	2.81461	7.12833	7.83181	6.6843	7.48457	7.67479	6.75092
ENST00000249014	38.0687	53.8311	86.7692	156.106	47.8309	95.4985	158.584	67.3201	18.8053	37.3431	60.8603	94.6856	132.334	337.533	551.437	155.792	360.889	506.524	202.025	66.7192	95.8253	159.678	10.1109	9.17551	25.2413	23.8926	12.8812	16.2118	19.5427	13.5985	19.7035	10.3047	11.403	51.2978	51.0172	23.4053	17.1082	36.6206	20.9217	24.3824	37.0478	16.1656	33.1031	24.1691
ENST00000249042	0	0	5.86667	0	0	0.2	2.56667	0.2	0	0	0	0	0	58.5923	0	0	1160.87	1241.13	474.733	0	0	0	0	0	5.76376	0	0	68.5978	62.99	42.0343	0	0	0	41.8649	34.521	29.0941	34.8132	29.4712	32.9286	27.2421	38.8165	27.0033	31.3712	35.4471
ENST00000249064	8	9.33333	23.6667	34.4333	4.9	44.5333	29.2	8.03333	9.46667	3.6	13.6333	199.167	276.8	233.236	410.416	216.994	243.085	325.964	178.195	47.5672	134.032	191.989	29.7748	26.8691	24.4185	24.8954	25.1181	15.2878	17.6068	16.7922	19.6666	20.1786	19.1945	40.2572	45.081	49.3699	53.2321	42.7198	43.8664	46.4567	38.4123	44.0422	38.9621	42.782
ENST00000249075	NA	NA	0.966667	1	0	0	0	0.233333	0	1.86667	1.9	NA	NA	14.5	19.4667	13.0667	22.0333	28.9	15.2667	7.2	4.6	15.7	NA	NA	2.09389	1.62873	2.08625	1.9113	2.15313	1.98435	4.10597	0.955219	2.16503	NA	NA	8.31464	6.78421	15.9172	7.95763	7.27156	9.27977	5.42314	11.7376	15.0897
ENST00000249209	4.05317	8.22254	22.7444	29.0575	12.7354	69.4075	109.312	28.7355	2.04798	3.32323	7.57674	26.3226	41.8232	184.682	230.754	89.4182	459.601	545.711	110.999	24.6547	21.7365	47.6617	7.34561	7.57829	36.0922	26.1282	19.3211	53.9553	55.0226	19.5253	19.0277	6.10856	8.89484	41.8648	33.6445	49.94	39.4485	57.8888	48.9829	36.1688	78.6358	39.4553	52.2135	48.6871
ENST00000249269	NA	NA	3.4	0	0	0	0	0	0	0	0	NA	NA	42.5541	87.2586	48.5424	30.5944	75.071	75.3133	24.1137	15.5264	47.8192	NA	NA	2.54582	3.02458	3.21086	1.09949	2.3171	4.05552	5.697	1.33572	2.73191	NA	NA	8.89513	8.78936	6.55268	7.8	11.0174	4.93445	8.0913	6.39023	11.5643
ENST00000249270	NA	NA	NA	NA	NA	0.109726	0.167297	0.289758	NA	NA	NA	NA	NA	NA	NA	NA	26.9234	42.1941	55.4838	NA	NA	NA	NA	NA	NA	NA	NA	0.833225	1.12152	2.57291	NA	NA	NA	NA	NA	NA	NA	NA	4.25e-40	6.34373	1.21e-35	NA	NA	NA
ENST00000249289	1.26667	2.1	3.83333	6.76667	0	6.66667	7.63333	2.3	0.933333	0.633333	2.66667	726.2	1179.43	1035.2	1822.77	871.133	1826.73	1927.3	1085.67	249.6	800.267	1011.73	253.317	267.139	252.886	257.99	235.288	268.064	242.906	238.718	240.792	281.122	236.018	138.016	121.778	116.289	114.074	141.639	122.755	118.449	129.533	92.7959	141.077	114.567
ENST00000249299	6.27775	10.6498	11.1545	12.3652	2.23275	9.41577	10.661	4.44709	1.52552	6.17035	9.44911	453.558	775.384	471.054	761.883	634.617	706.025	987.526	727.656	122.582	467.084	646.293	195.727	217.265	142.357	133.404	212.049	128.172	153.974	197.936	146.296	202.985	186.517	44.0003	61.241	73.1928	71.4044	54.0646	72.0468	82.6817	50.4119	84.5619	52.6939	60.892
ENST00000249344	NA	NA	NA	NA	NA	0	0	0	NA	NA	NA	NA	NA	NA	NA	NA	59.4634	95.6994	58.8612	NA	NA	NA	NA	NA	NA	NA	NA	1.25403	1.73337	1.86	NA	NA	NA	NA	NA	NA	NA	NA	6.70191	6.48361	5.15756	NA	NA	NA
ENST00000249356	NA	NA	30.964	31.0463	12.6094	30.8991	29.7041	16.5716	2.22965	3.28055	16.6432	NA	NA	228.233	345.767	138.967	199.233	222.5	132.7	32.3	101.833	152.067	NA	NA	29.8684	26.2173	20.1076	15.6624	15.0228	15.6312	16.693	19.1639	19.004	NA	NA	15.6915	16.1337	10.1072	11.412	15.1596	8.81155	12.1875	10.2345	14.1908
ENST00000249364	8.01838	24.0657	15.0533	33.2861	17.5056	17.788	28.2243	17.6604	5.31061	11.586	21.5836	1912.93	2969.26	3078.36	5111.58	2520.09	2604.76	3274.23	2168.09	627.91	2094	3112.33	253.398	255.392	285.571	274.74	258.48	145.153	156.708	181.034	230.033	279.338	275.713	142.187	141.742	235.458	256.387	185.171	126.669	117.472	117.933	214.774	182.561	204.083
ENST00000249442	NA	NA	0	12.2566	2.71749	7.80775	12.5459	6.23879	1.29822	2.23529	8.82453	NA	NA	0	32.1802	9.85377	20.43	30.3316	12.7978	2.54967	4.77678	19.4811	NA	NA	0	2.07032	1.20975	1.36273	1.73764	1.27909	1.11804	0.762732	2.06571	NA	NA	17.5364	18.8932	19.5419	18.5705	25.0961	16.4648	19.3994	18.5807	18.8554
ENST00000249499	NA	NA	NA	NA	NA	1.06667	1.03333	0	NA	NA	NA	NA	NA	NA	NA	NA	64.6667	81.1333	48.6	NA	NA	NA	NA	NA	NA	NA	NA	3.22589	3.47611	3.63272	NA	NA	NA	NA	NA	NA	NA	NA	2.96633	2.4561	3.57493	NA	NA	NA
ENST00000249636	NA	NA	0	0	0	0	0	0	0	0	0	NA	NA	59.753	100.774	39.5426	38.3596	77.432	62.0905	9.5462	31.266	46.1401	NA	NA	2.68654	2.62514	1.96569	1.03603	1.79615	2.51274	1.69497	2.02146	1.98103	NA	NA	8.63474	7.96544	8.04553	9.33657	11.532	7.36059	5.99695	6.0135	8.20958
ENST00000249647	2.26667	1.74655	0.126983	0.963829	0	0.279882	3.17353	0	0	0	0	17.7228	41.5328	2.40764	31.2991	0	6.34467	22.0452	0	0.802693	0	0.845264	3.49935	5.32477	0.332917	2.50755	0	0.527008	1.57271	0	0.438321	0	0.111613	19.9909	20.7676	28.0381	26.6192	24.458	23.8159	26.7147	16.3913	26.4698	21.6106	21.369
ENST00000249736	0	0	0	0	0	0	0	0	0	0	0	229.055	329.363	297.594	469.478	245.354	353.176	333.71	260.912	58.5289	172.111	340.859	21.1657	19.7616	19.2578	17.6023	17.5546	13.7289	11.1414	15.1973	14.9572	16.0159	21.0638	13.9665	24.265	20.622	18.9009	18.3562	23.4042	27.5442	17.6323	28.0665	21.636	18.1164
ENST00000249806	11.0333	24.8333	24.8	56.2333	19.5667	59.446	44.8843	23.785	3.8	15.6333	18.8667	255.267	295.767	559.133	823.433	376.933	681.431	877.564	421.643	116.633	257.833	412.833	34.2476	25.7656	52.5342	44.8257	39.1568	38.4602	42.5396	35.6583	43.276	34.8358	37.0408	56.3578	49.7618	36.0789	34.249	55.8058	37.4352	38.579	50.5299	32.0049	46.8534	43.5108
ENST00000249822	1.89512	12.4689	10.7357	9.69926	3.81329	20.5096	28.3557	5.61508	3.33183	2.8847	5.81034	1.58866	3.86772	9.15141	35.4823	1.41008	14.6902	42.0001	2.5378	4.85807	1.4907	3.09361	0.588496	0.930299	2.37406	5.33318	0.404447	2.28924	5.62135	0.592583	4.97696	0.5561	0.766385	69.7262	66.9088	115.218	117.766	77.1411	115.633	119.138	74.2724	94.2553	71.0482	85.7068
ENST00000249837	NA	NA	0	0	0	0	0.537242	0	0	0	0	NA	NA	277.839	450.65	185.794	338.069	336.284	169.241	45.2988	144.238	125.16	NA	NA	2.19474	2.06254	1.62269	1.6042	1.37052	1.20333	1.4131	1.63843	0.944132	NA	NA	8.6179	6.80409	9.4774	6.84668	9.23153	6.54849	4.73637	8.25205	9.17829
ENST00000249883	1.59804	3.16857	6.45098	22.2728	2.47416	13.9681	25.8072	1.44996	2.88448	1.00256	2.10632	49.8911	99.5918	127.541	347.234	86.204	266.745	362.443	84.8554	24.8947	46.7237	81.3644	2.674	3.46592	4.78718	7.55135	3.57745	6.01435	7.01871	2.86681	3.69007	2.52189	2.91637	32.4072	25.687	21.5477	23.2983	27.3266	24.6568	20.5233	26.094	16.3746	23.8295	24.8891
ENST00000249923	17.9104	6.79104	8.31762	18.3567	6.13942	54.7714	57.2162	19.4742	0	3.07111	12.6915	365.196	158.81	196.072	402.336	167.424	1310.39	1305.24	464.071	0	78.2008	297.073	16.0239	4.52454	6.02487	7.16298	5.68807	24.1877	20.6924	12.8353	0	3.45544	8.71714	15.1108	8.88145	19.0726	18.3478	21.5338	19.6745	17.0102	16.0902	14.2761	18.4943	17.524
ENST00000250024	NA	NA	NA	NA	NA	81.3333	82.1577	55.9576	NA	NA	NA	NA	NA	NA	NA	NA	217.433	237.407	160.309	NA	NA	NA	NA	NA	NA	NA	NA	4.41114	4.1366	4.87313	NA	NA	NA	NA	NA	NA	NA	NA	4.86425	4.90547	3.65641	NA	NA	NA
ENST00000250056	14.3333	14.9	1.05378	6.3433	7.93399	8.16667	11.6333	19.1333	0.0964794	0.482395	0.199658	207.6	291.367	18.7956	43.3508	25.8799	515.767	617.5	254.633	5.13589	15.589	11.9778	34.8994	31.8043	2.21278	2.957	3.36869	36.4752	37.5065	26.9828	2.38778	2.63913	1.3466	38.312	33.1548	21.9705	20.9221	24.8603	28.4144	25.3332	33.626	26.1613	22.2498	29.6848
ENST00000250092	0	1.8	0.8	5.36667	0.433333	4.56667	6.36667	4.4	0.7	0	1.93333	136.067	189.8	214.833	371.867	213.467	319.9	411.867	232.467	64.7667	153.233	252.667	16.044	14.5316	17.74	17.7915	19.4894	15.8683	17.5468	17.2784	21.1204	18.1956	19.9241	10.4775	12.2027	6.74392	6.0626	10.3962	9.46083	10.5228	7.52511	5.48585	9.59727	6.56144
ENST00000250113	0	0	0	0	0	0	0	0	0	0	0	NA	NA	NA	NA	NA	NA	NA	NA	NA	NA	NA	NA	NA	NA	NA	NA	NA	NA	NA	NA	NA	NA	52.0816	51.3605	45.2054	45.5041	46.9877	46.259	45.2075	51.6874	50.4747	48.98	57.7961
ENST00000250124	10.7231	9.20602	1.49517	8.76287	5.13817	9.20084	2.36776	8.62412	0.0830149	7.0464	13.2917	54.7407	39.0956	419.708	691.375	191.977	695.89	743.896	370.05	30.1355	35.0705	89.3031	9.23951	4.28471	49.6109	47.3494	25.0896	49.4121	45.3659	39.3712	14.0671	5.96117	10.0803	53.7534	55.4388	55.4632	58.6222	65.6529	52.2294	41.2757	71.7668	51.6763	58.2034	76.8363
ENST00000250237	0	0	0	0	0	0	0	0	0	0	0	270.733	404.9	557.367	765.8	322.033	881.779	952.967	412.128	78.9708	218.322	303.022	28.0511	27.2403	40.4428	32.1949	25.8355	38.4346	35.6751	26.9166	22.6289	22.7802	20.9968	28.4827	22.9473	20.8046	18.9735	26.1662	20.1851	16.7392	23.8493	19.4663	23.9753	21.3759
ENST00000250241	0	0.125212	3.76e-36	0.118104	0	NA	NA	NA	0.41731	0	0	0	6.98233	1.22e-33	16.8828	0	NA	NA	NA	42.2099	0	0	0	0.274643	5.16e-35	0.414972	0	NA	NA	NA	7.07156	0	0	17.8075	25.7077	6.73179	5.5228	14.9883	NA	NA	NA	5.82384	17.4059	10.9968
ENST00000250263	6.3	26.3	0.0741483	0.864094	0.0530627	0.681652	0.528096	0	0	0	0.0730922	246.8	375.7	1.47229	13.4651	2.22754	11.0708	10.6379	0	0	0	1.44783	29.5167	29.1755	0.123312	0.653424	0.206278	0.557001	0.459683	0	0	0	0.115801	16.4159	15.5995	17.3091	15.8495	11.644	21.1933	23.7641	12.4108	15.0839	11.7186	19.8935
ENST00000250377	NA	NA	NA	NA	NA	1.12712	3.04033	0.897776	NA	NA	NA	NA	NA	NA	NA	NA	7.68726	14.0372	3.93158	NA	NA	NA	NA	NA	NA	NA	NA	0.238324	0.373767	0.182637	NA	NA	NA	NA	NA	NA	NA	NA	4.80939	4.74017	4.95226	NA	NA	NA
ENST00000250379	0	0	0	0	0	0	0	0	0	0	0	325.7	532.8	146.968	215.561	220.21	315.923	281.327	178.196	21.6738	83.8352	165.561	51.2538	54.4413	16.1965	13.7639	26.8319	20.9143	15.9955	17.6761	9.43261	13.2857	17.4235	28.8973	33.3948	23.2437	27.7251	19.1665	21.8895	21.1456	22.2861	28.7246	22.5573	27.7956
ENST00000250405	0.128176	0.206761	1.5904	2.5772	0.259526	1.35552	2.46057	0.557924	0.249189	0.177694	0.393935	3.87998	11.7478	10.248	16.9952	6.89662	18.1649	16.3881	6.88214	1.46523	3.92333	8.65248	0.837177	1.64589	1.54852	1.48791	1.15221	1.64883	1.27761	0.936036	0.874343	0.8525	1.24853	11.7354	9.25657	7.98696	7.78051	14.1414	6.51673	5.24144	10.1283	7.00949	12.2747	12.9213
ENST00000250448	0.6	1.13333	0.133333	0	0	0	0.3	1.03333	0	0	0	58.7	74.5	86.0333	151.733	54.6	233.767	201.667	97.5667	35.5667	44.5333	116.5	5.19478	4.28096	5.33196	5.44845	3.74135	8.70293	6.44826	5.44266	8.70484	3.96885	6.89485	12.617	9.63692	6.6674	5.56074	6.38442	7.72802	7.54285	6.9868	5.66694	7.51651	4.82917
ENST00000250454	38.5	77.4	10.5	49.1333	33.9667	47.3	69.1	50.6	0	35.0667	40.8667	427.167	679.067	617.667	1114.57	602.067	864.533	1072.6	679.267	184.5	388.9	671.4	62.5204	64.5345	63.3096	66.1901	68.23	53.2304	56.7206	62.6678	74.6808	57.3209	65.7166	42.1192	44.5482	68.0873	62.5163	45.7496	50.9846	50.8559	41.1976	52.3499	47.0415	49.5976
ENST00000250489	NA	NA	NA	NA	NA	3.17766	5.49951	2.25479	NA	NA	NA	NA	NA	NA	NA	NA	9.51313	19.3917	10.2422	NA	NA	NA	NA	NA	NA	NA	NA	0.602591	1.05497	0.972119	NA	NA	NA	NA	NA	NA	NA	NA	3.24685	4.51884	2.61914	NA	NA	NA
ENST00000250495	83.1819	144.615	80.6284	212.039	110.565	133.025	170.604	121.168	28.6953	87.8814	110.867	1094.99	1727.29	1183.17	1935.29	1361.9	1536.5	1765.13	1432.56	302.105	1046.18	1409.75	558.966	572.529	422.977	400.853	538.306	329.962	325.56	460.966	426.504	537.814	481.268	302.772	283.083	388.217	396.622	324.188	350.824	317.314	341.68	382.323	332.773	369.023
ENST00000250498	8.79813	29.4228	30.3	35.7092	12.0514	22.1	44.2333	23.9333	3.06667	11.9	18.0667	823.511	1480.94	1190.07	1937.24	998.097	2053.3	2567.37	1614.2	320.7	1009.3	1510.97	302.381	353.085	306.019	288.624	283.769	317.17	340.606	373.614	325.666	373.213	371.031	167.139	171.263	186.098	239.049	188.678	231.564	207.317	210.806	251.5	213.657	207.404
ENST00000250896	0.118768	3.47274	NA	NA	NA	NA	NA	NA	NA	NA	NA	25.8085	49.5643	NA	NA	NA	NA	NA	NA	NA	NA	NA	2.31828	2.89087	NA	NA	NA	NA	NA	NA	NA	NA	NA	21.9449	22.1759	NA	NA	NA	NA	NA	NA	NA	NA	NA
ENST00000250916	0	0	0	3.46667	0	0	5.6	0.833333	1.06667	0	0.9	43.1667	70.2333	148	186	99.1	197.967	220.067	97.8333	30.3333	45.5667	92.2667	7.14197	7.54516	17.1484	12.4866	12.6955	13.7789	13.1554	10.2032	13.8796	7.5922	10.209	9.59602	11.7701	4.83688	5.15845	9.5298	4.65704	3.82998	7.39499	3.80013	7.66775	5.32752
ENST00000250930	NA	NA	11.4402	21.2823	4.7675	17.197	24.2626	4.12296	1.29699	0	4.8193	NA	NA	82.1155	130.903	49.4924	110.843	176.869	43.9599	4.88496	24.2857	33.9851	NA	NA	4.15746	3.83995	2.77049	3.37113	4.62	2.00331	0.9767	1.76813	1.64312	NA	NA	13.8433	10.7921	13.7666	10.8194	11.1485	10.2579	6.59279	9.21699	4.78056
ENST00000250937	1.58176	3.40605	2.59274	2.41036	3.84159	3.61282	4.43921	3.08449	0.57805	1.81279	1.78754	50.4195	143.028	215.438	220.648	71.751	375.395	353.62	151.101	17.5677	51.6667	89.1246	6.9654	12.83	20.8431	12.3683	7.67506	21.8167	17.6507	13.1581	6.71198	7.18802	8.23407	22.6214	22.0793	12.2507	10.3759	19.5851	11.5056	9.95123	18.6103	2.01844	14.2794	13.4659
ENST00000251047	0.8	0	0	0	0	0	3.3	0	0	0	0	1033.97	1689	1897.2	3033.43	1697.57	2626	3286.63	2051.87	430.433	1185.5	1714.07	84.6985	89.8368	108.836	100.825	107.672	90.4936	97.2747	105.949	97.5133	97.7961	93.9002	47.3708	46.4292	87.7862	78.5353	58.3592	74.7018	75.1171	62.0982	74.6161	63.3535	73.8183
ENST00000251074	7.26178	11.104	5.01653	20.4517	5.75458	11.006	14.4503	15.3178	2.67508	3.96849	6.79369	899.27	1283.25	865.267	1772.02	1126.34	1745.88	2232.16	1487.29	296.444	856.287	1364.46	115.115	106.661	77.5682	92.0397	111.64	94.0181	103.24	120.011	104.948	110.386	116.808	43.9204	54.4796	47.6856	43.4764	46.4459	55.3107	60.8723	52.4433	51.0561	49.3773	61.3939
ENST00000251076	NA	NA	3.7	12.8333	4.76667	5.4	1.12656	7.81e-44	NA	NA	NA	NA	NA	301.667	548.633	356.733	164.324	35.864	1.09e-41	NA	NA	NA	NA	NA	2.91182	3.06825	3.80711	0.952798	0.178601	9.48e-44	NA	NA	NA	NA	NA	9.03667	9.59446	8.16998	4.13112	2.7248	4.80712	NA	NA	NA
ENST00000251081	NA	NA	0	0	0	0	0.933333	0	NA	NA	NA	NA	NA	340.8	522.767	218.733	273.2	374.3	217.067	NA	NA	NA	NA	NA	11.7811	10.4704	8.36018	5.67321	6.67565	6.7541	NA	NA	NA	NA	NA	10.8905	10.3874	6.22553	6.78604	7.35281	5.40362	NA	NA	NA
ENST00000251089	NA	NA	4	2.22232	1.76667	0	0.223627	0	0	0	0	NA	NA	177.504	312.694	106.122	259.709	284.474	129.035	46.5333	116.9	209.233	NA	NA	7.75475	7.91499	5.12601	6.81568	6.41193	5.07404	8.02824	7.344	8.72907	NA	NA	12.9901	12.3999	14.4206	11.0848	12.3726	11.7877	10.2523	14.5014	15.845
ENST00000251091	NA	NA	0	0.657041	0	0.045797	0.408621	0.220419	NA	NA	NA	NA	NA	0	26.3786	0	2.25606	16.687	7.29086	NA	NA	NA	NA	NA	0	0.710028	0	0.06296	0.399963	0.304874	NA	NA	NA	NA	NA	2.91028	7.131	4.94368	4.29685	4.7104	3.95357	NA	NA	NA
ENST00000251101	NA	NA	0	0.6	0	0	0	0	0	0	0	NA	NA	386.314	395.72	105.205	427.319	535.786	155.701	79.4968	78.4164	105.247	NA	NA	25.5058	15.1377	7.6798	16.9478	18.2506	9.25291	20.7274	7.445	6.63571	NA	NA	19.5972	19.7837	22.1414	16.991	17.2602	19.5896	17.1975	22.715	27.6801
ENST00000251195	NA	NA	7.27929	6.01726	5.34841	17.4573	17.7863	7.46466	0.0566089	3.73745	12.4645	NA	NA	65.5287	63.9601	33.8832	211.166	160.688	60.6786	12.3528	41.7647	69.2432	NA	NA	1.44106	0.814953	0.823855	2.78957	1.82315	1.20109	1.07279	1.32075	1.45414	NA	NA	7.436	6.80925	8.62756	8.22414	6.18259	8.46817	7.81461	7.07324	10.0617
ENST00000251241	0	0	0.933333	2.92156	0.195299	0.607386	1.70868	0.255293	0.230831	0	0.866827	188.184	336.252	256.246	634.683	267.835	430.453	656.214	300.504	72.102	231.255	305.112	10.099	11.717	9.63038	13.8202	11.1293	9.71797	12.7239	10.1654	10.7012	12.4979	10.9503	18.924	21.8046	28.384	30.4362	21.9128	28.5446	31.3707	24.7347	31.3981	23.4556	33.573
ENST00000251287	0	0	0	0	0	0	0.0333333	0	0	0	0	34.0667	61.7038	137.233	419.496	103.238	354.282	489.343	108.633	40.5687	45.3004	85.6969	1.60225	1.88438	4.52013	8.00554	3.75964	7.00976	8.31559	3.22065	5.27691	2.14562	2.69547	23.1735	20.669	21.6341	17.0725	24.6743	20.7802	24.0043	23.8447	9.70568	19.9884	16.0889
ENST00000251289	NA	NA	0	0	0	NA	NA	NA	NA	NA	NA	NA	NA	472.612	661.063	302.655	NA	NA	NA	NA	NA	NA	NA	NA	32.2444	26.1315	22.8303	NA	NA	NA	NA	NA	NA	NA	NA	5.41098	5.55e-10	1.52e-37	NA	NA	NA	NA	NA	NA
ENST00000251303	7.09795	14.4781	26.1498	44.5038	16.0695	40.4245	46.6619	15.9895	7.25974	10.8192	13.6581	151.564	221.621	377	551.316	161.94	774.767	786.506	254.135	75.0201	135.527	188.135	22.9868	21.8247	40.0418	33.9269	19.017	49.4317	43.0985	24.2955	31.4664	20.6994	19.0818	27.0469	24.2595	16.0429	17.8466	20.3198	17.8535	16.3154	20.5764	18.0124	22.5349	23.6688
ENST00000251334	NA	NA	NA	NA	NA	2.16088	6.69849	10.4259	0.1	3.06667	2.18467	NA	NA	NA	NA	NA	476.489	566	405.931	75.3	213.433	387.29	NA	NA	NA	NA	NA	7.00975	7.15141	8.94805	7.28249	7.51639	9.05737	NA	NA	NA	NA	NA	4.1623	3.0529	3.3676	4.2001	3.08921	3.75331
ENST00000251343	NA	NA	0	0	0	0	0	0	0	0	0	NA	NA	4.02491	19.7883	0.726314	8.27372	9.70522	1.37018	0	0	0.447155	NA	NA	0.173767	0.494985	0.0346698	0.214573	0.216175	0.053245	0	0	0.0184352	NA	NA	9.97325	8.88842	7.00345	7.34175	6.36332	7.45542	6.46994	6.04757	6.95717
ENST00000251412	5.73333	15.1	33.9333	49	11.2	31.8667	31.1667	17.6333	2.03333	3.03333	18.7667	85.0961	127.446	137.135	232.329	66.0633	244.129	280.125	94.6551	20.5128	72.1493	113.989	7.88064	7.66359	8.89385	8.73006	4.73717	9.51099	9.3731	5.52556	5.2537	6.72875	7.0597	13.4025	11.5172	8.26044	7.01027	9.29748	9.30232	11.3782	9.78398	4.27147	9.1439	8.08877
ENST00000251413	1.56667	5	1.36667	8.59175	2.80246	12.8333	14.4591	5.10806	1.46667	1.63007	3.92207	1714.04	2344.79	2699.61	4278.72	2031.63	4857.86	5400.22	2627.92	750.727	1604.28	2594.46	158.735	140.997	175.083	160.779	145.681	189.257	180.693	153.407	192.275	149.618	160.682	201.462	205.744	92.1367	70.8391	143.096	105.182	122.958	147.149	69.7065	136.365	107.608
ENST00000251453	0	0	0	0	0	0	0	0	0	0	0	NA	NA	NA	NA	NA	NA	NA	NA	NA	NA	NA	NA	NA	NA	NA	NA	NA	NA	NA	NA	NA	NA	1422.15	1255.96	405.894	197.873	1094.32	396.719	496.025	1173.3	372.296	1031.28	955.095
ENST00000251473	NA	NA	0	8.75835	0	40.4486	36.3878	11.532	NA	NA	NA	NA	NA	0	38.4229	0	149.167	132.192	37.4892	NA	NA	NA	NA	NA	0	1.89708	0	7.63586	5.81189	2.87553	NA	NA	NA	NA	NA	3.53778	8.04496	9.92676	9.30386	10.4349	9.07192	NA	NA	NA
ENST00000251496	6.8	19.9667	12.7	43.1333	3.8	24.2667	32.4667	11.4	4.83333	3.36667	10.1	2100.5	3479.27	1756.17	3620.47	2473.23	3501.67	4313.13	3278.23	552.133	2038.4	2869.27	86.5405	93.0764	50.6703	60.5235	78.8984	60.6911	64.205	85.1367	62.9114	84.574	79.0564	50.5668	55.1182	57.7597	58.5965	47.5858	59.3482	63.9226	49.7364	70.1355	54.4153	69.747
ENST00000251507	NA	NA	NA	NA	NA	5.8	13.6333	7.46667	NA	NA	NA	NA	NA	NA	NA	NA	224.107	235.882	176.693	NA	NA	NA	NA	NA	NA	NA	NA	4.83626	4.37194	5.71347	NA	NA	NA	NA	NA	NA	NA	NA	5.0817	5.35823	3.0829	NA	NA	NA
ENST00000251527	0	0	0	0	0	0	0	0	0	0	0	6.7494	9.29105	34.4637	134.695	5.89171	27.161	162.115	14.8628	8.93844	9.93677	12.1386	0.316023	0.282471	1.13007	2.55897	0.2136	0.534998	2.74255	0.438666	1.15745	0.468542	0.380095	40.0836	36.3696	41.4243	38.0769	36.4977	33.5837	35.0873	32.9223	33.1382	36.6038	45.6545
ENST00000251588	NA	NA	0	0	0	0	0	0	0	0	0	NA	NA	304.967	519.1	196.1	434.372	546.697	245.318	70.4667	146.433	195.867	NA	NA	18.742	18.4836	13.3247	16.0357	17.3339	13.57	17.1019	12.9408	11.4948	NA	NA	18.2121	14.7043	21.4248	15.8898	14.7451	20.7818	16.6796	20.5841	19.5907
ENST00000251607	10.7667	25.7333	6.6	18.8	11.7333	23.9333	37.0667	9.36667	6.46667	10.7333	10.7667	456.367	773.8	500.333	980.767	628.433	745.554	783.516	688.557	165.567	389.008	617.305	43.9152	48.3487	33.7172	38.2939	46.8238	30.181	27.2413	41.7658	44.0618	37.6973	39.7256	28.1703	28.6321	32.5224	32.8617	23.4036	32.9905	35.6708	21.8608	33.0951	29.4894	36.3642
ENST00000251630	NA	NA	NA	NA	NA	0.266667	0.666667	0.933333	0	0	0	NA	NA	NA	NA	NA	390.833	486.433	220.7	38.8667	126.533	159.6	NA	NA	NA	NA	NA	18.3041	19.5661	15.4876	11.9665	14.1859	11.8824	NA	NA	NA	NA	NA	11.6794	13.606	7.97763	7.78345	7.82546	6.65148
ENST00000251636	8.6	29	15.3667	21.3	5.7	10.0333	26.5333	12.8	2.56667	7	13.9	759.9	1288.17	881.767	1643.43	1074.77	1345.37	1931.47	1284.27	282.667	716.1	1114.47	23.2181	25.5563	18.8675	20.3744	25.4267	17.2928	21.3224	24.7346	23.8854	22.034	22.7723	13.0046	16.3662	24.1758	24.1985	15.4784	23.4658	25.404	16.1655	22.5545	17.7957	21.3287
ENST00000251654	0	0	0	0.0641775	0.866667	3.56667	0.933333	0	0	0	0	816.533	1243.63	1274.13	2182.11	988.633	1578.27	1986.72	874.69	326	736.333	1128.37	63.2951	62.5957	69.1676	68.6334	59.3387	51.4675	55.6432	42.7396	69.888	57.4806	58.4947	63.2663	64.6699	54.831	59.2551	56.0802	56.658	51.7618	48.0378	52.8414	57.1217	55.2895
ENST00000251722	NA	NA	NA	NA	NA	NA	NA	NA	0	3.8	3.93333	NA	NA	NA	NA	NA	NA	NA	NA	30.2333	98.5	152.767	NA	NA	NA	NA	NA	NA	NA	NA	2.83169	3.35938	3.45995	NA	NA	NA	NA	NA	NA	NA	NA	9.52244	9.61678	12.4521
ENST00000251775	0	0	0	0	0	0	0	0	0	0	0	434.733	624.767	543.067	977.267	562.367	921.433	1086.03	696.167	153.6	370.967	568.633	40.3494	37.6519	35.2986	36.8035	40.4147	35.9775	36.4197	40.7293	39.427	34.6736	35.2952	32.2196	34.0392	47.9278	47.9065	34.5413	44.4741	42.6668	34.4926	44.0334	35.5523	41.8841
ENST00000251809	NA	NA	NA	NA	NA	0	0	0	NA	NA	NA	NA	NA	NA	NA	NA	157.5	164.667	118.933	NA	NA	NA	NA	NA	NA	NA	NA	2.99189	2.68655	3.38528	NA	NA	NA	NA	NA	NA	NA	NA	4.91343	4.59575	2.57521	NA	NA	NA
ENST00000251810	NA	NA	0	0	0.866667	0.8	3.3	0.9	0	0	0	NA	NA	123.77	51.5824	9.9736	10.0602	36.7806	20.5014	34.3	91.9667	132.367	NA	NA	10.3075	2.48893	0.918345	0.50328	1.58032	1.53678	11.2805	11.0136	10.5268	NA	NA	12.33	15.9448	6.43471	8.10385	8.88233	4.4687	13.974	8.9467	12.5127
ENST00000251822	25.6667	37.2667	47.7667	51.1	22.1667	73.5838	64.9731	51.3333	13	16.1333	40.3333	39.2833	72.025	76.1476	102.982	34.3225	130.15	154.751	79.4329	37.1373	29.1356	75.1289	2.25874	2.68904	3.06624	2.40261	1.52807	3.14816	3.21492	2.87898	5.90552	1.68707	2.88892	11.5718	12.5762	8.37507	6.11716	11.1193	9.4806	8.44157	13.221	6.29218	12.952	11.9591
ENST00000251849	0	3.13652	19.1856	19.829	0	0	0	2.92553	1.53317	0	8.24632	0	10.3096	66.804	89.7955	0	0	0	13.4107	19.3263	0	30.2573	0	0.43176	3.01744	2.34997	0	0	0	0.545227	3.44733	0	1.3051	38.4484	43.08	29.2743	43.1145	34.3717	46.0932	45.9945	34.6053	47.4763	23.0447	36.8426
ENST00000251879	NA	NA	14.5595	11.0604	2.73333	NA	NA	NA	NA	NA	NA	NA	NA	75.6182	124.059	38.2264	NA	NA	NA	NA	NA	NA	NA	NA	1.90112	1.8071	1.06258	NA	NA	NA	NA	NA	NA	NA	NA	4.76557	5.95519	3.06362	NA	NA	NA	NA	NA	NA
ENST00000251900	NA	NA	5.46667	2.93333	9.03333	26.5333	11.4333	4.33333	1.03333	3.26667	4.9	NA	NA	233.7	465.267	170.333	486.467	502.3	276.767	49.3	133.633	216.2	NA	NA	9.77287	11.2729	7.8755	12.2202	10.8371	10.4176	8.14156	8.03596	8.63371	NA	NA	9.585	8.48585	7.56379	12.2471	12.7708	7.88716	7.82083	6.15182	7.78364
ENST00000251968	1.93333	4.53333	4.9	9.73333	2.9	13.9	20.3333	3.43333	2.86667	3.8	5.2	717.267	1061.5	902.1	1652.33	974.233	1480.13	1663.97	1085.2	205.967	604.4	1000.03	76.7881	73.7886	67.6331	71.7751	80.7575	66.6604	64.3632	73.2324	60.9816	65.1611	71.5975	35.6064	47.7893	36.2212	31.175	31.9804	37.8546	46.8347	33.5642	33.4991	33.0265	34.7027
ENST00000251973	0.333333	0	1.1	3.46667	0.466667	1.53333	0.366667	0.7	0	0	0.533333	261.267	283.533	314.813	420.878	92.8246	605.624	751.95	180.444	63.4534	44.5378	140.138	10.587	7.46018	8.93375	6.92005	2.91246	10.324	11.0093	4.60906	7.11104	1.81748	3.79766	38.204	31.5501	17.2992	18.0904	22.7108	15.7268	18.2623	20.0999	15.5586	18.7677	20.8451
ENST00000251993	2.8	7.63333	1.86667	6.13333	2.16667	6.26667	4.5	3.63333	3.46667	3.1	4.23333	125.976	178.314	262.63	396.527	172.385	489.357	583.882	250.041	66.5444	111.97	231.722	12.8616	11.8208	18.7777	16.4264	13.6274	21.0177	21.5383	16.0916	18.7891	11.5122	15.8213	53.1702	50.7651	28.8293	36.069	45.4856	48.977	42.3291	53.9514	28.0359	49.6414	50.3103
ENST00000252011	0	0	0	0.1	0	0	0	0	0	0	0	229.233	310.567	289.733	555.067	229.667	84.4975	110.922	36.7919	79.7333	203.033	288.633	13.63	11.9902	12.0644	13.3914	10.5736	2.11356	2.38294	1.37896	13.1113	12.1573	11.4771	10.6479	12.5116	12.4724	14.4283	12.681	10.6038	10.3695	11.6592	10.5175	11.8775	16.0542
ENST00000252015	0	0	0	0.0857343	0	0	1.51432	0	0	0	0	247.95	512.089	514.116	2094.74	505.238	1588.02	1948.91	1012.39	184.303	369.048	504.94	13.0063	17.4417	18.886	44.5842	20.5206	35.0426	36.9367	33.4747	26.7368	19.4949	17.7132	25.0753	28.5661	26.9113	27.412	22.6631	33.7666	33.7695	29.0456	24.4776	23.549	27.5485
ENST00000252029	NA	NA	1.7	0	0.966667	2.93333	4.73333	1.83333	1.2	1.13333	2.06667	NA	NA	117.578	204.957	54.4667	202.902	191.713	88.9236	38.6775	58.7159	95.9318	NA	NA	7.13611	7.20723	3.65494	7.39746	6.00308	4.85781	9.27022	5.12448	5.56001	NA	NA	7.70083	6.53627	10.5971	6.86894	6.35431	8.42482	7.66719	9.7471	9.49742
ENST00000252050	NA	NA	0	0.399996	0	0.7	1.3	0	NA	NA	NA	NA	NA	5.24e-31	343.957	4.57e-27	414.599	449.286	139.767	NA	NA	NA	NA	NA	6.1e-33	2.32007	5.88e-29	2.89945	2.69859	1.4646	NA	NA	NA	NA	NA	1.28352	5.76113	3.03769	5.9887	5.78668	5.162	NA	NA	NA
ENST00000252102	14.2288	12.2522	10.2824	36.4651	6.80705	22.4692	37.8479	14.4367	4.0107	6.38703	13.2582	177.805	213.534	384.004	794.115	176.075	982.988	796.162	249.442	110.817	145.899	219.935	74.4276	58.0381	112.568	134.877	57.0683	173.098	120.412	65.8172	128.288	61.5028	61.5678	110.729	96.3363	65.1231	101.788	83.0144	60.5203	69.0588	84.9546	69.1434	73.9006	88.1646
ENST00000252108	8	15.7667	4.96667	11.5667	20.3333	7.86667	15.8	22.1	1.53333	7.63333	23.7333	342.667	556	500.9	1092.73	513.867	1012.17	1186.03	618	144.2	369.267	542.867	13.443	14.163	13.7616	17.3941	15.6093	16.7044	16.8113	15.2825	15.6451	14.5887	14.2426	18.8441	20.0108	22.4224	21.9408	21.2777	25.6578	28.1529	23.0137	19.2659	18.3074	21.7882
ENST00000252115	0	0.907041	4.21297	0.622797	0	0.349956	1.38498	0.247987	0.668956	0	0	493.298	754.592	707.753	1025.76	554.245	1059.84	1039.82	671.446	158.612	492.141	672.254	48.9313	48.601	49.1644	41.2843	42.5683	44.2254	37.2662	41.9826	43.5113	49.1607	44.5945	18.2089	17.6979	16.9167	16.6075	15.6045	17.1751	19.2403	17.3986	18.061	18.9955	13.885
ENST00000252136	NA	NA	NA	NA	NA	25.5869	27.0033	12.545	4.31818	1.92486	13.0455	NA	NA	NA	NA	NA	67.4944	70.8091	34.646	14.3922	4.21984	30.212	NA	NA	NA	NA	NA	1.89862	1.71074	1.46032	2.66154	0.28416	1.35103	NA	NA	NA	NA	NA	5.11554	4.58652	4.88849	5.10192	5.89775	8.49106
ENST00000252229	NA	NA	NA	NA	NA	14.4	14.4667	4.46667	NA	NA	NA	NA	NA	NA	NA	NA	250.474	324.167	84.8137	NA	NA	NA	NA	NA	NA	NA	NA	11.4862	12.7675	5.82781	NA	NA	NA	NA	NA	NA	NA	NA	9.96053	6.86499	4.79001	NA	NA	NA
ENST00000252268	0	0	0	0	0	0	0	0	0	0	0	533.6	780.233	866.167	1411.2	680.9	1465.93	1641.03	954.133	183.5	503.2	689.967	55.0149	52.2329	62.5398	59.0358	54.3568	63.5817	61.1309	62.0088	52.3225	52.2463	47.5732	45.2297	50.5204	39.7821	36.0652	43.1653	41.1899	42.9928	45.1472	27.917	42.9413	44.1172
ENST00000252288	0	0	2.31912	4.52935	0	0.820901	2.32134	0	0.349784	0.355587	0	65.735	98.9836	136.938	224.386	3.73959	228.715	230.779	61.3933	36.7581	12.6954	40.9935	11.6102	11.3517	16.9378	16.0805	0.511414	16.9938	14.7271	6.83508	17.9549	2.25808	4.84202	72.6883	62.7482	34.1053	31.0831	35.4749	34.8477	33.1235	42.2152	37.9371	40.7465	33.7154
ENST00000252329	NA	NA	1.21268	13.3422	0	12.5974	8.24781	2.52154	0.833333	4.81437	5.13333	NA	NA	3.48984	32.8172	0	31.5466	21.7891	7.36709	2.76944	14.1197	14.8698	NA	NA	0.831729	4.53158	0	4.5164	2.67919	1.58038	2.60655	4.83908	3.38423	NA	NA	16.9408	10.2693	21.5568	10.8251	7.13312	15.3548	10.5176	16.2935	15.9783
ENST00000252440	NA	NA	0	0	34.3414	NA	NA	NA	NA	NA	NA	NA	NA	0	0	60.9003	NA	NA	NA	NA	NA	NA	NA	NA	0	0	6.64599	NA	NA	NA	NA	NA	NA	NA	NA	5.30327	2.24752	4.66e-05	NA	NA	NA	NA	NA	NA
ENST00000252444	0	0	0	0	0	0	0	0	0	0	0	9.92546	4.4255	28.7953	193.671	2.59666	64.11	195.158	18.0821	19.4206	9.79511	4.24424	0.439342	0.127195	0.892618	3.4784	0.0889966	1.1938	3.12118	0.504524	2.37741	0.436629	0.125638	58.5143	55.7954	48.1428	46.8624	57.2378	41.1204	37.5129	40.4997	46.9763	56.0494	57.4106
ENST00000252445	4.33309	8.28738	3.23893	10.8405	3.35408	13.9504	8.72471	6.21269	1.33333	3.49181	11.2761	19.3931	26.3026	17.9508	80.5749	14.3046	55.6481	82.2917	21.1891	7.40448	11.3015	32.5547	9.66404	8.51069	6.26448	16.292	5.51943	11.6658	14.8165	6.65586	10.2046	5.67151	10.8491	11.4184	14.2842	9.13149	7.01556	11.0279	7.639	9.58638	9.97924	7.37784	14.2098	10.6588
ENST00000252457	NA	NA	NA	NA	NA	0.00832663	0	0	0	0	0	NA	NA	NA	NA	NA	281.673	311.956	241.311	75.3467	180.623	277.834	NA	NA	NA	NA	NA	8.00013	7.60976	10.2696	14.0686	12.2806	12.5445	NA	NA	NA	NA	NA	7.79346	9.87188	6.02543	2.03694	7.08232	5.32084
ENST00000252458	NA	NA	NA	NA	NA	5.21739	1.33051	0	NA	NA	NA	NA	NA	NA	NA	NA	66.1965	23.2905	0	NA	NA	NA	NA	NA	NA	NA	NA	2.44891	0.740018	0	NA	NA	NA	NA	NA	NA	NA	NA	2.07575	3.95699	2.43634	NA	NA	NA
ENST00000252483	0	0	0	0	0	0	0	0	0	0	0	70.3281	111.094	210.008	298.441	110.304	142.993	220.939	79.5246	41.128	79.081	117.22	5.46173	5.60205	11.4217	9.40423	6.63281	4.67166	6.19944	3.89299	8.8334	6.18478	6.08795	12.4682	11.464	8.81647	6.08383	10.1948	4.03308	5.37909	8.94602	3.45865	6.64931	4.2171
ENST00000252485	11.8	28.8	48.8	54.3333	9.53333	21.6	47.1	30.5333	3.96667	8.36667	15.1333	270.505	379.874	582.171	854.759	238.596	717.527	747.361	349.699	75.972	165.168	282.18	23.5898	21.5102	35.5542	30.2451	16.1109	26.3234	23.5483	19.2231	18.3228	14.5053	16.4568	34.4021	27.0996	27.8014	25.2942	26.7355	20.0928	16.1028	24.8478	19.7865	26.97	23.2967
ENST00000252487	0	0	0.391739	1.07553	0	0.292493	1.2007	0.0383935	0	0.0139434	0.0386633	59.8261	48.1119	210.447	200.943	59.8921	82.7614	267.354	49.111	0	21.0351	90.9535	6.91787	3.61235	17.0418	9.42798	5.36238	4.02591	11.1699	3.57965	0	2.4495	7.03349	22.0626	28.9215	9.40808	22.8734	10.4929	15.8384	12.027	16.0798	21.3095	17.9163	18.3035
ENST00000252512	0.633333	0	0	0	0.333333	0	1.13333	0.0666667	0	0	0.5	191.427	436.346	227.043	574.301	426.327	253.034	335.946	282.842	136.081	195.543	284.748	7.36486	10.9005	6.11731	8.96528	12.7002	4.09539	4.66993	6.8594	14.4793	7.57626	7.32641	16.0613	17.8467	22.2918	21.1694	23.5339	17.4004	18.0443	16.1573	15.2877	19.3804	20.41
ENST00000252527	NA	NA	0	0	0	0	0	0	0	0	0	NA	NA	0	140.622	12.2821	26.3568	42.8531	0	0	8.15477	54.6742	NA	NA	0	3.32646	0.554426	0.646417	0.902666	0	0	0.478772	2.13166	NA	NA	6.81879	4.80331	5.37045	10.9092	12.7129	10.3143	3.6521	7.08645	6.17803
ENST00000252542	17.7333	20.8	16.3667	23.5667	18.7333	26.1667	11.7	13.6333	2.33333	16.2333	18.5667	1099.36	1865.79	1475.47	2170.84	1200.2	1853.36	2184.65	1362.15	328.166	895.89	1297.79	48.2371	53.1569	45.3382	38.6484	40.7756	34.2102	34.6341	37.6746	39.8221	39.5865	38.0816	35.5566	34.1202	23.3849	22.4494	28.8244	22.1811	21.7264	25.3227	22.1482	25.0952	22.2528
ENST00000252593	0	0.866667	2.4	1.73333	0	0	1.93333	2.46667	0.133333	0	2.46667	2434.13	3837.37	3663.73	6014.83	2817.97	6083.8	6761.3	3868.5	889	2351.67	3475.83	562.932	576.236	593.371	564.414	504.608	591.889	564.964	563.942	568.594	547.694	537.576	384.768	382.314	259.512	222.025	307.454	269.682	292.027	312.747	231.435	311.862	278.16
ENST00000252594	NA	NA	0	0	0	0	0	0	0	0	0	NA	NA	0	47.3278	75.5582	39.1665	0	24.3739	0	47.5945	104.86	NA	NA	0	1.8694	5.69521	1.60395	0	1.49564	0	4.66583	6.82655	NA	NA	10.78	10.3626	4.18813	6.01603	7.84062	9.62439	10.2843	15.9594	10.9439
ENST00000252599	17.4667	37.2	21.4667	52.9333	24.5	39.7	38.8667	32.4333	7.7	12.0667	29.7667	1455.2	2272.57	2589.81	3807.7	1376.03	4297.84	4729.79	2300.59	519.04	958.458	1454.56	97.7743	99.1458	121.86	103.807	71.5872	121.48	114.821	97.4364	96.4477	64.8524	65.3586	170.961	149.946	143.997	119.566	188.121	116.404	112.228	154.312	106.208	173.385	152.294
ENST00000252602	NA	NA	0	0	0	0	0	0	0	0	0	NA	NA	NA	NA	NA	NA	NA	NA	NA	NA	NA	NA	NA	NA	NA	NA	NA	NA	NA	NA	NA	NA	NA	NA	12.7935	13.0833	8.03522	15.9924	15.5992	10.394	15.2267	9.23652	17.3335
ENST00000252603	0	0	0	1	0	0	0.233333	0	0	0	0	317.6	438.3	570.754	1007.65	369.233	1258	1360.33	594.366	153.333	260.202	495.033	51.33	45.9957	64.5997	66.0787	46.2059	85.5313	79.4354	60.5514	68.5355	42.3498	53.505	54.4973	46.9356	32.7189	27.0856	38.911	36.8089	44.3952	46.1604	30.4529	32.604	36.7697
ENST00000252622	0.206671	0	0	0.281717	0.0837257	0	0.0849987	0.327272	0	0.153308	0	426.234	536.521	555.6	767.685	321.932	913.16	1012.28	469.088	188.534	426.53	655.848	171.556	140.217	156.607	125.373	100.329	154.617	147.21	119.012	209.863	172.885	176.534	138.525	154.21	113.315	90.1936	124.64	99.7413	83.245	124.4	119.919	121.912	119.189
ENST00000252674	2.7	7.46667	9.16667	20.9333	1.9	24.2	28.1667	8.36667	3.93333	4.7	1.93333	414.433	651.3	1080.23	1534.3	647.833	1326.64	1390.6	630.333	207.967	366.267	713.8	30.9782	31.611	56.5472	46.5345	37.4949	41.7165	37.5564	29.6997	42.9917	27.5709	35.6819	40.64	42.9816	34.6813	24.9577	37.9797	25.1382	24.5695	28.2272	17.129	29.5084	23.8959
ENST00000252699	9.26667	8.66667	7.7	21.9	3.86667	19.3667	20.0667	4.33333	5.46667	2.7	7.1	2709.85	3770.63	4154.61	6558.85	3058.86	6060.15	6385.68	3328.91	719.95	1888.21	3037.81	124.377	112.374	133.542	122.148	108.708	117.013	105.897	96.3115	91.3874	87.2761	93.245	118.026	123.66	114.511	99.0613	108.914	91.052	95.1759	98.9435	68.822	92.6293	86.2379
ENST00000252725	0	5.94171	15.338	61.0156	3.51416	45.4427	80.3366	13.2	2.73333	0	1.58775	443.781	572.272	1185.36	1795.49	601.471	2213.1	2667.59	954.495	275.531	435.351	730.088	49.8024	41.7003	93.1584	81.7576	52.264	104.481	108.163	67.5204	85.5147	49.2007	54.7932	207.067	212.352	175.998	184.187	177.878	213.97	211.388	189.055	158.045	172.964	180.049
ENST00000252744	0	0	0	0	0	0	0	0	0	0	0	293.933	474.567	439.867	783.667	323.633	986.071	1158.81	505.867	103.8	263.167	404.933	10.1183	10.6074	10.604	10.9459	8.62614	14.2797	14.4128	10.9767	9.88195	9.12301	9.32202	16.5156	16.5854	17.0551	15.2317	16.4954	18.4927	19.6108	16.9113	12.9361	14.0995	15.4643
ENST00000252804	1.33805	3.43834	12.7767	9.4579	0.430605	5.84628	10.8389	4.53326	1.27781	1.36667	4.01823	2987.25	4602.68	7253.8	11625.8	3840.63	12213.4	14442.8	5495.3	1456.29	2881.39	4694.8	84.489	84.527	143.676	133.418	84.108	145.317	147.591	97.9716	113.911	82.0695	88.8005	164.232	145.076	138.048	111.07	149.323	142.872	144.715	148.231	80.4198	141.522	128.872
ENST00000252809	0	0	0	1.5	0	0	0.533333	0	0	0.2	0	138.3	231.833	1450.13	2017.3	518.9	1480.47	1599.63	460.1	99.8333	302.067	502.667	18.735	20.3922	137.572	110.883	54.4279	84.3693	78.2945	39.2884	37.4021	41.2084	45.5388	18.3448	21.8328	46.6538	39.2625	46.5858	29.5504	31.428	29.8361	12.4907	28.4937	23.6758
ENST00000252816	0	0	1.61674	16.5993	0.787059	3.05755	13.1767	0	0.71491	0.796373	1.41337	247.914	309.499	1444.98	1928.51	389.373	1641.21	1691.17	648.667	328.224	264.449	512.217	82.3609	66.7628	336.18	259.959	100.159	229.371	202.995	135.838	301.564	88.4735	113.8	534.191	553.674	371.03	423.335	452.863	326.319	292.283	417.825	373.575	448.833	442.881
ENST00000252818	0	2.96667	5.83333	22.4	4.06667	13.7333	10.4667	3.96667	0.9	2.13333	1.2	154.811	233.061	487.124	777.171	203.201	236.98	275.706	148.808	75.8643	136.5	221.701	18.6214	18.2027	41.0338	37.9307	18.9253	11.9916	11.9822	11.2828	25.237	16.5346	17.834	86.2707	82.85	58.2202	51.4852	74.3747	22.6006	23.6541	33.8907	34.6702	60.4204	53.3719
ENST00000252840	NA	NA	24.4286	30.678	24.6146	26.4927	32.376	19.8991	NA	NA	NA	NA	NA	105.958	185.755	99.941	151.376	153.105	108.798	NA	NA	NA	NA	NA	7.20671	7.32011	7.51559	6.18477	5.37256	6.66064	NA	NA	NA	NA	NA	4.41517	3.26383	1.53083	2.84317	3.91895	2.7364	NA	NA	NA
ENST00000252854	14.6	20.2667	15.5991	42.4216	14.655	53.9444	63.3206	26.9101	4.53333	11.8337	14.9519	139.087	200.694	216.989	347.424	134.477	561.936	601.822	240.748	85.8827	88.5169	173.015	12.4403	11.6556	13.5917	12.6086	9.31316	21.1439	19.4488	13.5734	21.2441	7.97299	10.349	25.5295	27.1071	16.0602	20.7492	15.4942	60.7883	81.4138	26.0268	24.8154	16.1578	17.4389
ENST00000252934	10.5	17.8667	26.5	47.1	12.1	23.8	32.2333	14.3667	6.53333	10.6	13.7	100.727	83.1261	485.271	812.796	300.528	557.704	727.623	259.176	32.0199	99.8517	159.122	8.85787	4.74653	29.8854	29.002	20.4633	20.632	23.119	14.3668	7.78738	8.84279	9.35797	17.6078	19.7319	35.817	31.0817	33.1962	31.8943	39.2631	32.1761	12.707	16.9156	14.4387
ENST00000252936	NA	NA	6.86231	15.5303	5.51979	15.5333	29.0667	16.9	3.6	6.3	16.6333	NA	NA	671.643	1271.09	449.479	1444.23	1572.8	756.8	255.41	448.067	801.508	NA	NA	21.8038	23.908	16.1331	28.164	26.3424	22.1138	32.7438	20.9168	24.8474	NA	NA	24.9924	23.9793	25.5399	41.4107	37.6554	44.6903	40.2756	42.2925	40.2142
ENST00000252979	NA	NA	NA	NA	NA	7.43333	5.1	3.53333	NA	NA	NA	NA	NA	NA	NA	NA	108.263	138.125	88.3448	NA	NA	NA	NA	NA	NA	NA	NA	2.53516	2.77795	3.0998	NA	NA	NA	NA	NA	NA	NA	NA	7.21084	6.85681	6.13844	NA	NA	NA
ENST00000252984	NA	NA	1.93333	5	3.03333	3.76667	8.28281	4.7	2.96667	8.3	7.3451	NA	NA	173.567	316.5	64.4	317.567	236.652	89.9667	37.7	75.3333	98.7952	NA	NA	21.2887	22.492	8.73343	23.3981	14.9755	9.9324	18.2609	13.2871	11.5717	NA	NA	5.4706	3.66908	2.31765	5.45847	3.16612	4.36982	2.45157	7.38371	1.75376
ENST00000252992	7.2	11.2667	7.63333	10.9333	1.7	6.5	25.2	5.2	1.96667	1.9	11.4667	40.0044	64.3828	56.2936	94.4628	55.0178	88.0237	171.795	88.0579	7.40165	47.1347	79.8746	2.19469	2.29346	2.1628	2.10276	2.33709	2.03151	3.4053	3.04519	1.12301	2.6041	2.93051	11.8647	10.7329	9.70392	10.8929	14.1591	13.3974	12.1849	15.2261	10.4551	11.7427	14.2546
ENST00000252996	0	0	0	0	0	0	0	0	0	0	0	150.633	292.833	215.633	473	198.6	242.533	440.533	191.728	59.2667	135.133	209.8	5.80606	7.32886	5.8206	7.39749	5.92715	3.93265	6.13505	4.6583	6.31771	5.24534	5.40799	10.7873	12.0124	10.2134	7.0983	11.9573	8.27397	9.13797	10.9491	4.67432	12.1442	9.28254
ENST00000252999	0	0.8	3.26667	4.96667	0	3.03333	1.06667	0	1.36667	0	0	1264.93	1800.8	4830.83	7318.57	1941.5	6403.93	7683.87	2469.3	868.833	1286.37	2299.3	14.326	13.2428	38.3152	33.6316	17.0256	30.5112	31.4425	17.6284	27.2134	14.6715	17.415	71.2385	65.9574	45.9999	34.5149	66.5832	42.7639	44.7213	61.2097	17.1312	56.4882	47.2272
ENST00000253003	17.9667	28.2333	65.4333	81.6	17.9333	92.0333	96.2667	31.6667	5.77617	12.769	24.4783	1692.77	2731	3265.75	4966.82	2053.59	6369.18	6527.74	2912.19	734.897	1455.71	2678.91	173.671	181.931	234.641	206.762	163.136	274.895	241.976	188.334	208.519	150.403	183.805	202.758	190.091	131.324	116.555	176.669	141.642	143.413	184.352	105.983	164.357	148.346
ENST00000253023	227.919	338.884	606.207	621.662	200.175	761.485	894.327	401.545	84.7289	157.508	344.456	481.712	742.704	1072.28	1372.99	503.741	1407.76	1589.99	677.825	200.377	453.769	736.194	109.587	109.709	170.833	126.736	88.7332	134.727	130.691	97.2008	126.069	103.958	112.004	122.373	107.968	114.32	119.182	113.136	98.3324	70.182	109.177	150.889	117.841	122.376
ENST00000253024	265.546	495.785	277.254	388.057	161.039	426.648	596.044	411.498	50.2438	172.349	295.03	4201.24	7258.15	10928.5	15840.1	5934.32	14677.9	16757.8	7538.15	1702.55	3733.71	6285.75	210.359	235.975	383.207	321.815	230.071	309.174	303.166	237.919	235.761	188.267	210.48	356.569	348.718	224.211	192.098	320.237	224.63	235.452	319.856	162.184	283.474	243.191
ENST00000253031	NA	NA	1.88717	1.08324	1.07126	1.12004	1.02596	3.89255	0	3.03067	0.960548	NA	NA	3.32657	2.54869	1.04959	1.96245	3.15899	4.07799	0	5.64479	1.78316	NA	NA	0.307623	0.136556	0.107315	0.109014	0.150716	0.339435	0	0.750636	0.157467	NA	NA	5.20957	5.67217	6.23078	3.70959	2.11519	3.12644	15.1532	3.13298	3.58436
ENST00000253039	20.1667	34.6333	26.1667	52.8	18.4333	34.5667	41.2	26.4667	8.93333	25.6667	39.7667	8380.6	13004.1	8103.9	16245.9	10485	13980.3	16816.2	11887.1	2623.67	8262.7	11275.1	741.659	747.248	502.243	583.358	718.46	520.473	537.694	663.111	642.135	736.38	667.299	399.872	438.809	553.179	585.649	451.552	493.012	485.825	428.512	622.269	458.296	522.065
ENST00000253047	0	0	0	0	0	0	0	0	0	0	0	156.267	259.133	515.767	802.3	217.167	705.2	748.7	287.867	69.6333	160.9	258.467	34.6095	37.2655	79.9968	72.0988	37.2416	65.7044	59.9122	40.1883	42.6515	35.8868	38.2827	75.4934	65.2649	50.0181	52.3968	60.6602	38.5633	28.3913	52.9111	41.4084	52.9301	60.8011
ENST00000253048	0	0	0	0	0	0	0	0	0	1.13333	0	315.033	518.133	602.667	975.3	355	922.533	971.267	495.933	135.133	261.3	422.7	10.1127	10.7997	13.5482	12.7032	8.82363	12.458	11.265	10.035	11.9968	8.44701	9.07433	17.2343	15.5941	14.019	11.7171	14.9846	12.142	11.7328	12.5466	9.26253	14.4715	12.8148
ENST00000253055	NA	NA	NA	NA	NA	1.93333	0.5	0	NA	NA	NA	NA	NA	NA	NA	NA	40.8667	90.8103	6.76667	NA	NA	NA	NA	NA	NA	NA	NA	0.753546	1.43814	0.186957	NA	NA	NA	NA	NA	NA	NA	NA	4.48001	4.45635	4.30696	NA	NA	NA
ENST00000253063	NA	NA	12.6	14	0.933333	8.4	10.9	2.93333	NA	NA	NA	NA	NA	113.4	170.633	55.1667	120.7	127.867	48.2	NA	NA	NA	NA	NA	6.91113	6.02521	3.71731	4.41882	4.02052	2.64407	NA	NA	NA	NA	NA	6.50896	6.68938	5.4233	3.62894	3.47385	4.95881	NA	NA	NA
ENST00000253083	NA	NA	1.06667	14.3333	1.06667	9.13333	7.46667	0.933333	0	1	1.86667	NA	NA	264.633	349.9	129.867	381.733	458.2	183.733	54.3	112.4	181.967	NA	NA	7.25685	5.55929	3.93747	6.2882	6.48256	4.53504	5.88032	4.4323	4.76512	NA	NA	8.38231	8.07288	11.3308	7.96927	7.7865	8.25652	7.64808	9.80925	7.76686
ENST00000253099	0	0	0	0	0	0	0	0	0	0	0	NA	NA	NA	NA	NA	NA	NA	NA	NA	NA	NA	NA	NA	NA	NA	NA	NA	NA	NA	NA	NA	NA	5.54819	12.8844	6.21358	9.84667	17.655	10.6752	6.17288	12.168	7.46559	7.55253	9.51053
ENST00000253107	0	0.1	0.766667	2.3	0.933333	0.933333	5.4	1.96667	0	0.933333	0.333333	603.833	918	1325.97	1777.73	813.3	94.8286	292.527	382.251	58.1635	91.3229	234.632	53.3248	52.6393	82.0041	63.7003	55.6121	3.52294	9.33376	21.2785	14.2053	8.12162	13.857	54.5005	48.2674	41.7055	38.3786	54.0913	35.79	31.559	49.4154	42.7754	45.6339	47.7342
ENST00000253108	0.871501	5.5869	1.6	11.6667	4.27137	2.19684	9.68708	1.75636	1.46667	0.96103	5.90035	1218.43	1864.82	1739.39	2724.95	1761.88	2802.82	3365.39	2037.83	446.992	1230.59	2374.82	158.886	157.898	158.845	144.18	177.896	153.757	158.562	167.507	161.203	161.603	207.103	227.33	194.626	173.919	196.096	198.342	200.247	172.823	228.159	235.225	213.687	204.357
ENST00000253110	NA	NA	NA	NA	NA	4.06251	0.968896	1.92749	NA	NA	NA	NA	NA	NA	NA	NA	56.5922	34.4167	7.1546	NA	NA	NA	NA	NA	NA	NA	NA	3.41285	1.78261	0.646506	NA	NA	NA	NA	NA	NA	NA	NA	4.4597	4.83288	3.43844	NA	NA	NA
ENST00000253115	NA	NA	0.407674	1.48505	5.56783	3.8	8.53333	3.6	0	5.3	0.766667	NA	NA	65.2407	73.7592	59.247	87.8177	95.7154	91.9711	21.9594	54.5541	81.3369	NA	NA	3.44594	2.25723	3.45995	2.78633	2.6083	4.37249	4.58043	4.14358	4.10255	NA	NA	8.07625	9.07242	7.89939	8.06257	8.04822	8.59376	10.9431	8.95412	9.53732
ENST00000253122	28.6667	44.9667	63.8333	147.167	49.0667	139.593	170.314	66.6667	15.3	32.5667	49	55.9405	91.5126	238.89	346.042	95.517	363.621	531.309	151.014	34.2031	68.4686	136.128	3.68179	3.91084	11.0109	9.24113	4.86766	10.0678	12.6345	6.26513	6.22569	4.53812	5.99169	21.3876	24.1688	20.0753	18.5184	24.2515	21.2752	19.1322	22.0444	12.7513	22.3562	20.4008
ENST00000253193	0.866667	1.86667	7.8	6.13333	0	8.5	14.4333	2.6	2.2	0	0	5.56667	10.9333	53.5	157.633	12.6333	95.0212	150.9	13.7404	17.4333	5.33999	13.2173	0.302225	0.385429	2.03414	3.47254	0.53108	2.17025	2.96009	0.470236	2.61761	0.291963	0.479897	17.2427	17.6895	13.4071	12.7589	17.2314	11.7133	11.3892	14.5162	10.2735	14.1936	14.8317
ENST00000253233	0	0	0	0	0	0	0	0	0	0	0	NA	NA	NA	NA	NA	NA	NA	NA	NA	NA	NA	NA	NA	NA	NA	NA	NA	NA	NA	NA	NA	NA	21.6401	17.8637	14.4138	14.6602	9.4307	8.17016	6.01491	6.70749	9.53666	6.79234	6.78984
ENST00000253237	6.27308	6.49334	2.17138	5.93333	1.83333	2.73333	7.03333	1.7393	1.83333	3.4	0.9	192.455	338.77	311.727	658.195	245.973	637.103	772.232	257.488	105.015	223.649	336.456	18.0223	20.5989	20.4431	25.0092	17.8352	25.0984	26.1282	15.1992	27.1972	21.0912	21.0708	46.394	40.1645	31.5437	29.3444	41.5876	26.8842	22.9566	37.0942	26.9668	41.824	42.9439
ENST00000253251	105.056	149.827	103.094	153.175	82.6054	104.833	158.813	141.423	24.9333	70.9728	133.764	1202.51	1977.55	1683.59	2800.63	1369.08	2111.92	2552.37	1701.94	402.799	1060.04	1600.16	42.8756	45.7831	42.0387	40.5173	37.797	31.6777	32.881	38.2513	39.719	38.0625	38.1552	30.9134	31.1172	30.8664	26.3449	29.0261	25.7494	27.3261	26.8976	19.1344	28.4721	24.5811
ENST00000253270	NA	NA	0	0	0	0	1.46667	0	0.2	0	0	NA	NA	30.3	83	27.9667	57.3	67.7667	24.8667	7.66667	12.9667	29.8667	NA	NA	2.62789	4.17075	2.68177	2.98526	3.03228	1.9412	2.62584	1.61716	2.4736	NA	NA	11.4593	16.4889	10.4637	9.73928	10.0006	8.53815	11.1361	7.32445	9.41755
ENST00000253329	0	0	0	0	0	0	0	0	0	0	0	758.133	1289.43	928.2	1573.4	1149.83	1279.5	1503.43	1123.03	221.767	817.967	1093.63	64.3708	71.0882	55.192	54.2058	75.5935	45.7022	46.1218	60.1058	52.0749	69.9406	62.099	22.9688	27.021	40.771	38.0822	30.1937	37.4217	37.2513	26.097	32.4917	32.5762	34.1848
ENST00000253332	0	3.5	15.7667	11.2277	0.933333	30.1936	32.5508	9.73333	3.76219	9.8	6.50735	500.296	566.087	1020.81	1002.69	433.392	2383.55	2505.3	1099.87	346.708	479.024	820.216	11.7453	8.62935	16.7832	9.55145	7.87819	23.5406	21.2509	16.2765	22.5108	11.3252	12.8777	18.5051	17.9207	8.65912	5.00612	6.20448	15.6696	11.3379	14.0489	8.53042	11.4226	5.59011
ENST00000253339	NA	NA	0	3.46178	0.896837	6.31182	3.12669	4.10914	NA	NA	NA	NA	NA	411.439	686.518	388.529	489.59	651.041	425.393	NA	NA	NA	NA	NA	10.6641	10.3096	11.1342	7.62279	8.70593	9.92427	NA	NA	NA	NA	NA	6.84272	6.84542	4.75227	6.81616	6.16417	3.59359	NA	NA	NA
ENST00000253363	NA	NA	NA	NA	NA	0.326915	0.413756	0.216691	NA	NA	NA	NA	NA	NA	NA	NA	974.201	779.686	509.642	NA	NA	NA	NA	NA	NA	NA	NA	32.3071	22.2073	25.3245	NA	NA	NA	NA	NA	NA	NA	NA	0.167916	26.3549	3.61e-21	NA	NA	NA
ENST00000253382	NA	NA	0	0	0	0.166667	0	0	0	0	0.1	NA	NA	228.225	227.688	123.959	467.3	517.367	222.033	76.8667	136.167	202.333	NA	NA	9.35705	5.40862	5.61911	11.5089	10.9436	8.19375	12.4455	8.02797	7.92175	NA	NA	5.26233	3.88975	6.37475	11.0894	10.4205	10.6343	8.55869	10.9197	8.80692
ENST00000253407	0	0	NA	NA	NA	0	0.2	0.0333333	NA	NA	NA	13.9667	33.9	NA	NA	NA	117.767	175.433	35.9333	NA	NA	NA	2.25727	3.55751	NA	NA	NA	8.00694	10.2443	3.66073	NA	NA	NA	10.6213	14.0385	NA	NA	NA	13.7295	13.2451	10.9048	NA	NA	NA
ENST00000253413	4.30386	9.69843	4.39986	1.32e-40	2.05169	2.02543	3.30616	2.42596	0	4.87871	2.86068	585.63	995.008	93.6633	2.07e-38	266.997	40.4801	97.4521	170.947	0	675.75	161.592	107.991	119.137	12.0955	1.55e-39	38.1221	3.14022	6.49284	19.8704	0	125.488	19.9275	116.322	122.862	125.339	128.254	116.533	143.566	131.943	133.085	136.856	119.374	119.377
ENST00000253452	16.7333	11.4333	23.8	64.5	7	45.8333	36.2	20.2333	4.3	10.0333	16.4333	5481.97	8507.63	7417.5	12551.4	6201.33	13728.1	15125.8	8290.57	1905.27	4854.77	7867	1349.83	1360.21	1279.06	1254	1182.31	1422.02	1345.67	1286.78	1297.44	1203.82	1295.45	677.691	716.121	514.065	493.223	584.756	524.722	536.009	598.047	531.307	578.8	585.159
ENST00000253457	6.15331	14.1966	29.8322	60.4911	8.5229	44.6048	55.425	11.8052	9.19999	4.68682	12.8138	405.582	691.642	735.865	1206.81	556.371	874.124	1006.96	644.547	173.703	449.931	722.374	80.4611	89.0933	102.234	97.143	85.4631	72.9516	72.1771	80.6014	95.3025	89.8885	95.8384	95.2696	97.496	61.8696	65.4651	77.2224	59.9138	59.5886	71.1974	63.6975	84.0161	61.0339
ENST00000253458	10.1333	11.9	7.03333	17.1667	4.4	7.3	12.4333	4.53333	2	6.56667	16.2667	22.849	44.8958	44.0821	158.478	29.345	69.8972	96.5899	16.6482	17.2658	20.0305	36.3018	0.785255	1.00185	1.06095	2.20991	0.780878	1.01055	1.19937	0.360653	1.64103	0.693244	0.834335	18.8995	16.205	6.76055	5.72433	8.07911	3.83039	4.22764	8.37711	3.83669	6.2963	3.50791
ENST00000253462	5.76667	17.6333	18.6667	20.2667	3.43333	18.8667	31.8	12.9667	1.53333	6.8	6.16667	348.293	545.292	522.166	821.412	391.784	974.048	1112.92	584.711	182.667	370.598	577.001	78.3831	79.6823	82.2957	75.0069	68.2701	92.2171	90.4938	82.9466	113.691	83.9907	86.8408	110.528	99.5313	72.135	74.163	105.141	93.3426	89.921	104.064	104.977	98.9518	102.029
ENST00000253577	0	0	0	0	0	0	0	0	0	0	0	1013.99	1659.02	744.394	1608.65	1315.44	811.595	904.115	799.958	282.527	463.257	865.7	56.2927	59.8035	28.941	36.2363	56.5455	18.9545	18.1352	27.9941	43.3778	25.8995	32.1407	19.6468	28.1778	28.4853	32.2012	23.1172	28.1848	26.881	28.3158	36.6712	35.7793	36.9419
ENST00000253669	NA	NA	0	0	3.73333	NA	NA	NA	NA	NA	NA	NA	NA	286.5	392.8	222.367	NA	NA	NA	NA	NA	NA	NA	NA	20.4345	16.2324	17.5358	NA	NA	NA	NA	NA	NA	NA	NA	13.3104	12.6911	10.6789	NA	NA	NA	NA	NA	NA
ENST00000253686	NA	NA	0	0	0	0	0	0	0	0	0	NA	NA	NA	NA	NA	NA	NA	NA	NA	NA	NA	NA	NA	NA	NA	NA	NA	NA	NA	NA	NA	NA	NA	NA	25.3485	22.2949	32.1203	54.8658	53.5312	53.8632	47.5704	54.5261	53.4189
ENST00000253692	NA	NA	5.6811	10.7061	10.4356	6.69957	16.2237	5.50765	2.47497	0	7.75168	NA	NA	9.83941	30.0391	6.60885	19.3504	37.3281	4.80561	3.69109	1.81217	6.72635	NA	NA	0.362358	0.640955	0.269097	0.428075	0.709238	0.159297	0.53681	0.0959681	0.236552	NA	NA	8.3037	7.69042	7.71012	10.2775	10.8642	8.29611	6.08873	7.89619	9.99743
ENST00000253693	3.33333	8.23333	19.9	27.8333	5.06667	19.0333	18.0333	5.36667	4.36667	4.7	7.6	354.302	547.484	421.281	1002.42	507.52	740.172	714.231	559.037	116.424	359.148	570.996	18.2196	18.2807	15.1715	20.9161	20.2081	16.0123	13.2704	18.1212	16.5576	18.599	19.6367	18.6712	20.4004	30.364	30.5602	20.0669	22.8083	23.0112	18.018	25.7257	21.8673	24.7513
ENST00000253699	23.9667	34.9667	5.86974	15.5055	3.55844	31.2667	45.8667	30.1667	5.86667	15.2333	36.8333	60.6667	83.9333	9.01631	30.8028	13.6672	207.5	251.8	120.233	34.7333	50.5333	102.933	3.23497	2.9061	0.336698	0.66646	0.564295	4.65471	4.85127	4.04134	5.12219	2.71362	3.67068	16.8624	16.7712	17.082	17.023	15.7888	20.4103	18.4583	17.3714	18.9967	16.5163	18.0433
ENST00000253727	28.6667	72.6667	9.49266	49.059	16.2774	11.1747	2.64588	2.83155	4.01998	2.73939	11.6141	86.5	166.967	46.4552	286.28	59.3876	52.807	13.4313	9.40815	29.1637	7.91273	42.6389	7.85426	9.84407	2.95403	10.5474	4.17534	2.01713	0.440643	0.538485	7.32352	0.723546	2.5892	33.8518	25.1635	34.2896	29.6964	33.7078	21.7817	19.499	26.4846	23.8665	28.3914	23.6512
ENST00000253778	NA	NA	1.03333	0.966667	0	1.23333	3.4	0.3	0	1.2	2	NA	NA	256.033	438.7	234.9	690.8	725.7	348.233	75.2667	195.967	311	NA	NA	10.989	10.9094	11.147	17.8105	16.0696	13.453	12.7574	12.0949	12.7468	NA	NA	7.95242	8.41934	11.1519	13.9073	12.2896	14.0591	8.38221	12.4508	10.8949
ENST00000253788	0	0	0	0	0	0	0	0	0	0	0	NA	NA	NA	NA	NA	NA	NA	NA	NA	NA	NA	NA	NA	NA	NA	NA	NA	NA	NA	NA	NA	NA	2083.8	2212.96	2007.18	2274.68	1708.22	2068.11	2072.56	1846.22	2500.88	1784.55	1845.23
ENST00000253794	0.333333	0	0.233333	0.3	0	0	0.333333	0.333333	0	0.266667	0	1073.93	1656.58	1031	1966.56	1355.93	2051.68	2196.95	1487.51	277.784	1005.47	1520.57	253.976	254.38	170.752	188.706	248.291	204.118	187.723	221.746	181.682	239.461	240.487	135.472	132.593	138.447	123.512	129.819	136.361	128.434	141.408	115.997	137.171	135.185
ENST00000253814	15.0333	29.1	29.2	71.3	9	55.5333	98.3	24.6667	7.03333	15.8	39.4333	514.233	716.267	676.233	1077.57	627.933	1060.97	1192.37	813.967	161.3	458.567	761.433	96.9611	87.6935	89.2946	82.4412	91.6763	84.1575	81.2318	96.744	84.1124	87.0744	96.0149	74.8355	83.5888	95.4565	105.497	85.4769	107.996	110.976	90.1346	82.2094	80.7578	79.9989
ENST00000253815	0	0	0	0	0	0	0	0	0	0	0	346.959	499.888	317.023	794.516	487.376	488.069	588.417	545.622	116.679	340.915	558.256	98.1311	91.8029	62.7929	91.1788	106.733	58.0716	60.1302	97.2749	91.2664	97.1013	105.592	30.274	42.5713	38.0581	36.5357	23.7153	39.5251	39.3394	32.2571	41.285	22.5958	28.778
ENST00000253861	0	0	0	0	0	0	0	0	0	0	0	639.667	1033.97	1113.97	1765.67	727.133	1514.67	1990.7	1041	258.8	584.667	880.367	27.4625	28.8236	33.4926	30.7579	24.1716	27.3563	30.8795	28.1719	30.7283	25.2781	25.2766	28.6518	28.565	31.0102	32.6576	24.8323	31.2598	30.4665	24.9035	27.0333	24.9478	26.2489
ENST00000253925	0.0482301	0.164223	1.64837	1.37972	0.046684	0.44893	2.42319	0.0508946	0.0727887	0.0817378	0.146038	25.891	68.7567	135.937	246.675	73.6758	167.82	274.416	81.3726	30.1705	42.6626	85.1137	0.900895	1.55344	3.31249	3.48268	1.98498	2.45653	3.44995	1.78477	2.90333	1.49494	1.98058	31.0721	30.1696	33.9568	30.0552	32.7811	34.1058	38.3136	32.6852	25.9911	29.9762	34.278
ENST00000253928	NA	NA	NA	NA	NA	32.8581	39.7598	10.9559	NA	NA	NA	NA	NA	NA	NA	NA	198.749	243.745	108.283	NA	NA	NA	NA	NA	NA	NA	NA	4.88123	5.14145	3.98486	NA	NA	NA	NA	NA	NA	NA	NA	10.91	10.1415	13.6512	NA	NA	NA
ENST00000253952	55.3957	62.6724	22.0171	14.6748	57.9548	65.7679	78.7026	71.6487	NA	NA	NA	200.061	229.029	121.19	60.1579	214.001	231.067	241.084	276.277	NA	NA	NA	28.1966	20.9595	11.9617	3.44025	23.3537	13.7002	12.2767	24.5447	NA	NA	NA	6.43356	19.6915	16.4519	4.68102	8.61007	12.1197	9.78289	12.1099	NA	NA	NA
ENST00000254029	NA	NA	22	45.7	3.63333	6.02531	23.8817	25.1263	6.03333	14.0333	25.5667	NA	NA	352.111	617.476	243.576	165.903	321.47	360.697	66.1417	193.049	339.791	NA	NA	11.2931	11.4743	8.63745	3.19633	5.31941	10.4128	8.37738	8.90355	10.407	NA	NA	10.7392	10.0541	8.93239	10.7183	6.24881	8.98664	10.3936	7.69337	9.55912
ENST00000254051	NA	NA	NA	NA	NA	1.03333	2.96667	1.83333	NA	NA	NA	NA	NA	NA	NA	NA	199.8	209.2	45.3667	NA	NA	NA	NA	NA	NA	NA	NA	4.9139	4.41894	1.67184	NA	NA	NA	NA	NA	NA	NA	NA	6.39268	6.11192	4.0221	NA	NA	NA
ENST00000254066	NA	NA	NA	NA	NA	1.45809	8.96272	2.30431	NA	NA	NA	NA	NA	NA	NA	NA	14.2987	62.0946	7.29211	NA	NA	NA	NA	NA	NA	NA	NA	0.543824	2.02835	0.415568	NA	NA	NA	NA	NA	NA	NA	NA	5.97007	7.5008	6.88313	NA	NA	NA
ENST00000254101	NA	NA	0	3.36667	0	0	1.56667	0.933333	0	0.966667	1.86667	NA	NA	50.3	101.033	48.4667	53.2	52.3333	38.7	9.93333	26.1667	47.5333	NA	NA	5.40116	6.28572	5.7541	3.43157	2.89925	3.74041	4.21222	4.04042	4.87411	NA	NA	5.76376	7.51977	6.63531	5.41748	4.05224	4.97201	5.97896	4.07238	7.41989
ENST00000254108	NA	NA	0.176731	1.05398	0.192418	NA	NA	NA	0.0625033	0.10461	0.206234	NA	NA	90.7461	328.07	110.819	NA	NA	NA	36.2209	75.7892	144.441	NA	NA	5.04776	10.5732	6.81555	NA	NA	NA	7.95661	6.0623	7.67254	NA	NA	9.38784	5.70409	11.7817	NA	NA	NA	4.89623	10.4437	10.1413
ENST00000254190	16.9667	23.1	64.5	73.2	25.0333	89.9	118.967	28.4667	9.36667	17.1667	30.0667	142.967	255.533	418.733	535.533	288.167	595.1	886.133	355.167	82.2	177.5	250.733	7.45263	8.64924	15.2863	11.3272	11.6312	13.0502	16.6899	11.6704	11.8505	9.31802	8.7409	41.7321	43.8124	48.764	49.6916	46.706	64.9789	63.4208	52.643	54.3013	48.507	50.0748
ENST00000254193	22.6667	40.5667	7	22.5	21.4	15.4333	50.5667	24.4	4.16667	11.9333	20.2	973.819	1701.41	1020.78	1684.86	845.588	2023.04	2578.99	1199.06	516.233	1585.6	2541.23	159.231	180.64	116.889	111.783	107.057	139.158	152.363	123.587	233.445	261.093	277.885	136.128	140.884	65.1423	40.5883	107.705	82.6254	110.26	131.664	62.6853	111.474	107.536
ENST00000254250	NA	NA	15.5345	21.7187	13.2164	17.4667	21.2333	16.5667	2.17752	10.8787	8.02426	NA	NA	133.756	233.014	133.403	219.567	259.667	214	47.7138	116.223	138.979	NA	NA	18.3223	18.4936	20.2045	18.0674	18.3515	26.3858	25.8112	22.8939	18.18	NA	NA	12.574	13.8307	9.5401	17.5061	21.1232	15.0634	12.9457	13.5347	13.591
ENST00000254260	0	0	0	0	0	0	1.2	0	0	0	0	280.367	460	520.2	755.967	402.567	856.633	1047.1	487.2	115.1	295.3	433.633	17.0828	18.199	22.197	18.6896	18.9923	21.9575	23.0516	18.712	19.3953	18.1196	17.6696	15.4091	16.4708	18.9683	14.7513	16.7032	17.1997	17.0412	16.2849	11.3427	15.7412	15.7227
ENST00000254301	2.03333	1.96667	1.4	9.28331	2.49271	7.16667	19	3.03333	1.26667	1.43333	1.6	2247.67	3309.37	3123.67	6269.13	2397.85	5827.87	7577.9	3312.73	855.1	2009.23	3144.57	374.842	358.358	364.815	424.216	309.631	408.865	456.609	348.244	394.386	337.441	350.709	131.024	153.381	164.765	165.621	115.281	217.717	250.689	193.252	170.485	129.832	133.164
ENST00000254321	NA	NA	NA	NA	NA	5.63333	0.533333	0.933333	0	0	0	NA	NA	NA	NA	NA	112.42	128.924	67.4631	18.6614	77.1691	95.9885	NA	NA	NA	NA	NA	2.66441	2.62431	2.39578	2.9076	4.3782	3.61652	NA	NA	NA	NA	NA	6.89732	6.38399	3.99841	7.26621	5.60717	7.24951
ENST00000254322	0	0.933333	1.93333	0.9	0.733333	1.06667	3.06667	1.83333	1	0	0	780.067	1205.1	839.965	1643.85	805.002	1414.34	1638.03	1117.22	208.765	635.85	870.881	95.7563	96.0538	72.2084	81.8767	76.5137	73.0373	72.6501	86.448	70.8732	78.6034	71.4931	93.2211	91.057	88.8021	83.0052	84.9305	70.3591	67.0557	89.6372	88.3037	81.7486	81.9987
ENST00000254325	NA	NA	9.5	8.5	15.8667	18.8333	9.63333	11.9333	4.7	5.63333	10.7667	NA	NA	260.4	428.4	161.067	412.4	473.467	180.367	52.2	113.863	183.633	NA	NA	7.78926	7.42466	5.32692	7.41032	7.30689	4.85625	6.16628	4.89774	5.24548	NA	NA	6.36996	3.561	7.98319	4.48987	5.33511	6.98397	2.60863	7.51721	4.77165
ENST00000254337	0	0	0	0	0	0	0	0	0	0	0	145.967	210.267	254.533	479.5	189.5	525.269	586.324	256.798	65.6333	153.333	238.5	10.1665	9.50915	12.4151	13.5509	10.2195	15.3904	14.7548	11.2742	12.6424	10.7548	11.109	13.8797	13.9854	7.7022	6.33898	11.5803	8.46659	8.77915	10.5431	6.1159	10.8672	9.91357
ENST00000254351	12.8562	33.8684	49.8605	42.237	15.5636	72.2552	41.6408	32.5511	6.55835	9.46409	24.3593	247.972	366.095	545.829	598.751	238.296	744.849	551.467	409.567	99.6526	193.998	347.859	33.3758	31.9948	51.4491	32.6993	24.8344	42.1747	26.8181	34.7484	37.0943	26.2953	31.3114	37.0709	31.0498	30.7599	28.0159	38.5136	16.9801	17.7568	29.0035	27.8542	30.6934	35.3776
ENST00000254436	1.96667	2.8	9.36667	6.33333	0	0	8.06667	6.33333	0	0	4.86667	255.333	397.233	429.533	618	405.933	510.2	554.133	365.467	78.6667	261.533	324.067	22.4538	22.6822	26.4528	22.0513	27.6404	18.8746	17.6067	20.2587	19.1321	23.1612	19.0584	12.6626	13.2676	17.1988	16.5139	17.9708	12.9276	12.2129	12.1939	11.757	13.2673	15.9033
ENST00000254480	4.3	9.46667	2.13333	10	8.06667	9.7	17.2	8.16667	0.8	4.53333	10.6	1997.97	3251.23	2733.13	4853.5	2845.07	3722.07	4611.07	3121.57	693.433	2217.73	2928.87	75.6177	79.8985	72.4414	74.5338	83.3747	59.2616	63.0544	74.4711	72.5819	84.5269	74.1318	58.9579	68.2094	73.3522	60.2948	66.4446	58.7959	67.3417	58.2653	60.6681	68.322	62.1274
ENST00000254508	0.366667	0.533333	0.866667	5.16667	0.366667	1.83333	5.46667	0.4	1.6	0.4	0	1881.87	2921.13	5436.43	7786.07	3214.03	6666.27	7866.4	3391.97	1098.33	1959.43	3478.63	41.7231	42.0528	84.4099	70.0437	55.1754	62.1763	63.0149	47.4046	67.3459	43.7491	51.5782	91.5005	82.6389	92.2577	77.0077	100.504	71.83	73.4771	80.2772	47.832	86.6704	78.1473
ENST00000254521	NA	NA	0	1.53333	0.733333	2.46667	0	0.4	0	1	2.13333	NA	NA	163.278	274.275	110.167	178.033	252.133	128.53	36.6553	91.5333	135.933	NA	NA	13.9953	13.6211	10.4405	9.16683	11.15	9.91627	12.4076	11.2822	11.1265	NA	NA	10.9716	14.5028	10.3046	12.3672	11.8447	11.7543	10.8804	10.5259	10.7999
ENST00000254584	NA	NA	NA	NA	NA	NA	NA	NA	0.239542	0.771778	0.360148	NA	NA	NA	NA	NA	NA	NA	NA	3.94418	5.32929	4.95139	NA	NA	NA	NA	NA	NA	NA	NA	1.33509	0.656878	0.405285	NA	NA	NA	NA	NA	NA	NA	NA	8.74608	8.95086	8.40193
ENST00000254616	1.7	3.13333	1.4	4.96667	0.166667	6.13333	5.7	1.76667	0	0.366667	0.966667	84.6419	183.754	184.039	211.573	73.9308	275.158	302.556	114.375	25.7691	81.5976	113.347	34.0677	48.0231	51.8749	34.5525	23.0403	46.59	43.9989	29.0182	28.6843	33.0739	30.5095	46.4623	42.5764	41.5001	41.6148	49.7153	39.799	34.3757	51.8354	42.3279	48.7778	49.2412
ENST00000254624	0.933333	8.4	40.1	39.9	5.53333	17.2	42.2667	10.0667	1.6967	0	2.01581	24.5464	39.6144	103.503	168.764	24.7752	104.019	155.148	49.9608	11.0442	36.1688	28.3635	1.24999	1.30987	3.69117	3.48707	0.976884	2.22837	2.85458	1.60372	1.5554	1.85482	0.965933	18.8015	21.3551	26.1801	33.3901	24.1805	25.2365	16.8652	22.3001	27.1567	23.1401	27.9553
ENST00000254630	0.766667	1.56667	0	0	0	0	0.466667	0	0	0	0.566667	1005.03	1488.33	1300.23	2388.03	1280.1	1718.4	2262.73	1576.33	271.7	945.267	1435.73	60.9708	58.6269	55.24	58.782	60.13	43.855	49.5968	60.2795	45.5847	57.7492	58.2485	40.2043	43.1819	55.3246	58.1783	46.7788	46.8073	49.4615	47.1723	50.5202	49.0821	57.8177
ENST00000254644	NA	NA	0	0	0	0	0	0	0	0	0	NA	NA	NA	NA	NA	NA	NA	NA	NA	NA	NA	NA	NA	NA	NA	NA	NA	NA	NA	NA	NA	NA	NA	NA	16.1185	11.6153	17.9396	14.3567	9.6584	11.5735	12.9311	7.92152	12.3837
ENST00000254654	0.966667	1.83333	3.03333	4.93333	0.7	2.3	4.5	4.63333	0.249786	0	1.91146	167.533	249.6	277.233	450.733	297.367	411.867	507.767	289.067	36.5924	121.528	232.161	17.8443	17.2623	20.6792	19.4796	24.5243	18.4548	19.5407	19.4078	10.779	13.0354	16.537	22.4498	24.124	16.7332	15.5981	22.9995	18.9338	19.8324	22.462	17.0999	18.5614	23.0725
ENST00000254657	NA	NA	NA	NA	NA	2.96667	6.93333	3.73333	NA	NA	NA	NA	NA	NA	NA	NA	186.1	234.9	132.067	NA	NA	NA	NA	NA	NA	NA	NA	2.60916	2.82854	2.77443	NA	NA	NA	NA	NA	NA	NA	NA	3.93957	3.86915	4.50974	NA	NA	NA
ENST00000254667	NA	NA	9.4	33.9667	4	26.4	46.8	12.1667	3.26667	8.4	15.9667	NA	NA	240.633	427.167	198.733	568.582	667.13	285.7	57.9667	154.533	275	NA	NA	10.0628	10.3498	9.1886	14.283	14.3934	10.7538	9.5728	9.29277	10.9818	NA	NA	13.9805	14.4451	13.0382	21.0933	19.7256	15.81	13.6922	15.2212	16.1898
ENST00000254691	NA	NA	0	3	1.6	1.06667	0.966667	0.9	0	1.93333	1.73333	NA	NA	128.5	236.5	122.533	182.1	274.3	120.333	27.1	80.7	97.9667	NA	NA	3.629	3.86979	3.82608	3.08928	3.99667	3.05886	3.02239	3.27731	2.64205	NA	NA	8.1855	8.52974	7.08341	7.83328	8.38447	5.67004	6.51708	6.14856	7.53348
ENST00000254718	NA	NA	NA	NA	NA	NA	NA	NA	0	0.0589987	1.10751	NA	NA	NA	NA	NA	NA	NA	NA	46.8988	180.385	322.664	NA	NA	NA	NA	NA	NA	NA	NA	4.08522	5.72159	6.7965	NA	NA	NA	NA	NA	NA	NA	NA	14.1577	23.1431	18.4708
ENST00000254719	9.4	2.6	2.93333	6.4	1.53333	6.63333	6.66667	3.23333	0.133333	0.9	10.4333	2668.93	4177.5	3264.3	6193.67	3204.67	7025	7729.83	4343.2	858.669	2297.28	3435.03	181.068	184.025	155.091	170.497	168.343	200.496	189.476	185.736	161.109	156.953	155.849	102.132	108.529	91.0506	62.7932	91.1687	91.5928	117.178	100.679	49.673	86.7182	82.1886
ENST00000254730	0	0	0	0	0	0.733333	0	0	0	0	0.833333	191.6	287.633	367.7	620.367	242.867	666.1	672.633	277.6	63.8	161	254.6	13.4342	13.0952	18.0551	17.6493	13.1853	19.6476	17.0402	12.2692	12.3716	11.3682	11.9383	14.3503	16.0619	10.5316	6.43505	14.0302	8.47288	12.0961	10.3651	4.87783	12.0353	7.87895
ENST00000254759	0	0	0	0	0	0	0	0	0	0	0	198.767	358.833	272.333	404.433	291.833	537.733	590.2	341.167	77.6	228.9	309.467	22.487	26.3595	21.5765	18.5651	25.5641	25.5923	24.125	24.3296	24.2794	26.0786	23.4138	12.6898	14.0253	9.77532	9.83839	11.3593	14.0214	16.5875	13.2532	15.7989	11.3967	17.0604
ENST00000254803	27.1	49.2333	18.9333	36.7333	15.8667	24.2333	51.6	33.3	5.3	29.3667	47.7667	631.9	1057.87	572.7	1143.37	694.3	962.567	1279.03	904.067	174.833	593.7	870.4	55.1058	59.9012	34.9758	40.4573	46.8816	35.3129	40.3005	49.6969	42.1659	52.1395	50.7619	21.3911	20.0502	20.6338	15.8042	17.4261	20.7485	25.265	18.3865	19.6124	19.9358	20.4883
ENST00000254806	NA	NA	0	2.82537	0	3.13333	5.66667	0.6	0	0.433333	0	NA	NA	11.3409	108.417	7.74289	1159.42	1760.2	860.333	177.054	509.367	941.6	NA	NA	1.2689	7.02829	0.957852	77.926	101.609	86.6435	78.2318	81.954	100.606	NA	NA	19.4178	12.7399	31.0282	37.8268	35.9182	37.4684	15.8225	25.9454	28.2047
ENST00000254810	0.230521	0.206157	0.117654	0.627678	0.0699156	0.162139	0.843145	0.113449	0.0813417	0.11924	0.136643	4.93773	3.02538	5.13821	27.664	1.93138	6.59798	26.6379	2.27391	3.55293	2.23626	2.83477	1.50868	0.600213	1.09944	3.42963	0.456924	0.848075	2.94069	0.437949	3.00224	0.688085	0.579239	43.8426	52.6306	47.9108	52.5324	53.3609	63.3619	75.2469	47.4894	72.8689	51.6915	65.2046
ENST00000254816	0	0	0	0.0333333	0	0	0.333333	0	0	0	0.266667	337.333	514.933	922.361	1263.95	368.767	1102.77	1270.77	461.638	151.8	262.733	453.77	22.0978	21.9026	42.3137	33.5956	18.7046	30.3898	30.077	19.0621	27.5011	17.3323	19.879	39.5852	33.3265	24.6991	23.9288	29.4014	21.7646	19.575	28.6268	18.7079	30.6264	27.5382
ENST00000254821	0	0	0	0	0	0	0	0	0	0	0	27.3895	49.0402	34.4626	58.3447	24.6011	36.042	66.9764	23.7739	11.6563	20.263	47.7343	3.57165	4.15234	3.1472	3.08709	2.48397	1.97719	3.15563	1.95419	4.20374	2.66097	4.1628	28.5159	33.6074	33.2538	24.1798	34.5813	33.7422	36.158	25.9755	22.304	32.7878	46.1019
ENST00000254878	3.06667	7.73333	2.7489	7.4	0.7	0	2.63872	2.18941	0.766667	0	2.63333	166.767	266.9	35.3774	100.607	26.5968	200.521	210.463	201.795	4.06411	45.4217	52.1801	50.5848	52.5672	7.51498	12.3823	6.24664	25.5873	23.0657	38.5835	3.4093	13.8748	10.5849	32.4758	38.4206	26.2924	39.0492	23.9913	15.6982	17.9747	23.5728	35.16	30.4186	20.9989
ENST00000254908	0	6.43333	1.7	6.16667	4.9	6.1	4.8	2.8	0	0.933333	6.83333	136.567	191.033	137.7	252.5	129.333	185.018	246.503	132.433	34.6	107.633	167.6	43.6379	39.6354	30.8137	32.7373	31.999	24.8706	28.4591	26.6745	30.5762	34.6351	35.8148	29.2779	26.8746	34.6813	27.9409	28.3746	16.3817	18.5431	17.4771	31.6835	33.0706	23.5008
ENST00000254928	0	0	0	0.333333	0	0.9	0	0	0	0	0	401.209	715.292	646.074	962.093	547.368	924.37	1062.26	607.356	167.535	337.775	579.312	38.3431	44.3869	43.2404	37.3075	40.5044	37.1635	36.6799	36.5881	44.2802	32.5083	37.0253	45.1284	48.3065	27.4903	21.197	45.5647	25.5203	29.5138	40.0112	20.89	42.2573	37.9731
ENST00000254940	19.9741	31.0651	25.7812	33.8298	26.1707	39.85	54.4213	32.3764	6.02773	23.3932	47.8608	265.48	364.388	443.401	473.012	402.724	535.401	588.577	428.768	80.9858	268.955	505.368	61.3964	54.7181	71.8124	44.3861	72.1151	52.0888	49.1806	62.5049	51.7976	62.6385	78.1608	63.0095	40.0266	60.5368	63.8839	45.4552	37.9373	29.5539	53.7404	54.2237	76.2633	77.3268
ENST00000254941	0.759352	0.0911496	0.00504847	0.308438	0.224209	0	1.84e-20	0.652927	0	1.16717	0.522588	151.893	197.288	1.62691	246.218	122.96	0	3.17e-18	102.177	20.6588	125.553	60.7641	47.4487	40.0168	0.355909	31.2081	29.7411	0	3.58e-19	20.1196	17.8475	39.4968	12.6941	14.44	26.9883	7.52744	16.6098	39.2139	18.6974	19.0125	14.8198	21.3365	9.74378	20.2668
ENST00000254942	NA	NA	0	0	0	0	0	0	0	0	0	NA	NA	368.603	729.369	448.68	328.596	398.981	285.252	100.432	329.62	766.52	NA	NA	19.8994	22.814	26.7814	10.6563	11.1128	13.8612	21.4118	25.5891	39.5169	NA	NA	8.10006	7.20455	8.99754	4.50321	5.30871	7.34779	6.0743	8.61542	10.3716
ENST00000254950	0.466667	1.5	2.7	19.6667	0.933333	8.33333	13.3	0	0.9	1.1	3.03333	65.1114	107.11	111.776	191.469	79.8406	178.271	194.04	96.1925	27.9938	89.0354	136.5	6.22262	6.64665	7.48093	7.42469	5.90808	7.1672	6.70017	5.79479	7.39888	8.56898	8.72407	31.3032	26.6433	24.0557	23.5251	28.1538	24.2781	23.1062	27.7583	22.8215	26.7325	31.0211
ENST00000254977	15.8949	39.1127	16.4709	80.6194	15.7279	32.9675	51.5228	35.8557	17.6684	18.9172	7.23137	152.205	311.396	245.915	1055.39	238.949	518.303	610.953	349.733	240.457	197.176	83.8361	13.7904	18.3196	15.6036	38.7993	16.7633	19.7554	20.0002	19.974	60.2525	17.9909	5.07983	60.7952	44.5222	51.22	62.5295	37.2537	53.8896	36.7984	55.4107	57.0856	57.2997	43.5344
ENST00000254998	20.9667	29.8333	53.4333	68.0667	18.5	71.1	92.1	53.4667	15.2333	15.5	41.2	96.0333	107.467	115.033	194.1	140.067	144.167	192.2	127.9	33.6333	81	114.867	28.5097	20.7157	23.9159	23.3808	32.1968	18.0049	20.616	23.9344	27.614	24.2162	22.8052	28.7443	26.9188	21.5622	23.3989	26.3703	25.5761	26.8721	31.2411	32.1554	29.2422	30.0745
ENST00000255078	0	0	0	1.2	0	0	0	0	0	0	0	181.867	300	340.867	497.433	218.6	536.527	655.368	243.838	77.0333	145.333	222.267	7.65873	8.20315	10.0526	8.49966	7.12788	9.50494	9.97167	6.47269	8.97162	6.16339	6.25962	15.0149	13.4335	11.4157	9.76773	12.5625	9.75979	9.84086	10.9047	8.31435	11.857	10.0321
ENST00000255108	30.4667	50.3333	10.5667	31.0333	23.2903	39.9	86.9667	56.1667	2.06667	20.3333	54.2667	97.9776	162.133	262.4	484.767	177.396	519.933	639.467	262.933	70.1667	117.833	234.267	8.36991	8.99332	15.6982	16.8031	11.734	18.6851	19.7375	14.1586	16.5773	10.1371	13.3836	47.0004	43.9097	33.5602	31.0048	39.8191	35.2037	31.143	49.7137	29.097	45.8629	41.634
ENST00000255152	NA	NA	2.9	8.3	1.86667	5.83333	9.46667	4.73333	1	5.66667	2.63333	NA	NA	93	167.9	48.3	214.867	252.133	82.3	16.9667	58.8667	76.2667	NA	NA	3.91139	4.09139	2.24601	5.42851	5.471	3.11557	2.81801	3.56023	3.0631	NA	NA	4.46175	4.62936	4.5106	6.98842	6.37541	6.24032	4.87878	3.8607	4.02387
ENST00000255174	42.7	60.6667	28.5	54	17.8667	31.9333	51.8333	37.8667	5.63333	36.1333	48.7333	625.067	940.867	827.633	1367	703.933	1262.17	1466.63	970.933	209	608.233	898.067	89.2995	87.2783	82.8041	79.2417	77.8683	75.8566	75.7048	87.4364	82.5767	87.5072	85.8027	57.7824	53.3733	59.6461	65.4818	59.1658	64.1176	67.0073	58.3166	65.7172	57.9492	58.5143
ENST00000255175	160.802	153.718	68.4988	173.406	130.667	233.139	277.78	212.46	37.4751	118.898	266.603	905.304	1280.75	774.425	1376.28	1024.5	1732.88	2265.05	1551.02	380.443	897.079	1590.4	79.9477	73.4397	47.8942	49.3153	70.0536	64.3775	72.2718	86.3397	92.9159	79.7799	93.9262	25.0368	23.4887	17.639	17.9784	23.0672	27.7522	23.2295	20.7764	29.1461	25.4076	25.3315
ENST00000255198	NA	NA	52.4	102.333	30.7667	55.7333	82.0667	35.8	NA	NA	NA	NA	NA	43.6667	78.7667	17.2	88.4667	100.833	20.5	NA	NA	NA	NA	NA	5.44708	5.69282	2.37223	6.62912	6.48942	2.30174	NA	NA	NA	NA	NA	9.44545	6.35216	16.0764	7.97016	7.97116	12.649	NA	NA	NA
ENST00000255304	NA	NA	5.13333	9.13333	1.86667	5.13333	13.5	10.1333	0.933333	4.26667	1.5	NA	NA	101.833	140.9	84.0333	107.8	159.767	126.833	24.5667	64.8	99.5	NA	NA	2.73119	2.1895	2.49189	1.73677	2.21073	3.06185	2.60199	2.49917	2.54837	NA	NA	6.28254	6.32191	5.41857	6.80346	7.25959	4.92846	5.89613	5.15772	6.2504
ENST00000255305	1.7	4.1	2.33333	7.76667	1.83333	9.36667	3.93333	2.4	0	1.46667	3.13333	289.1	487.967	356.733	704.8	366.267	637.667	747.9	417.733	112.8	305.2	452.667	10.5048	11.5129	9.07763	10.3912	10.3048	9.74732	9.81885	9.56791	11.3354	11.1679	10.9998	14.0217	15.2942	20.9459	21.3354	17.8511	21.2449	22.4409	16.2737	17.7137	16.889	19.1366
ENST00000255389	0	0	0	2.13333	0	2	1.46667	0	0	0	0.866667	112.967	199.533	321.8	416.067	182.867	442.6	479.8	266.267	58.8	120.433	231.4	19.9523	22.883	39.8033	29.8173	25.0082	32.8857	30.6183	29.6441	28.7215	21.421	27.3322	42.3321	43.0806	30.175	37.5195	37.2301	34.1409	33.7467	42.8882	30.3059	40.9992	37.3123
ENST00000255390	NA	NA	0	2.01719	0	1.7	2.08037	0	0	0	0	NA	NA	100.796	182.239	127.508	157.952	137.297	166.422	20.2651	80.142	132.949	NA	NA	9.78401	10.2492	13.6844	9.21006	6.87579	14.5403	7.76819	11.1865	12.3236	NA	NA	22.1063	21.5929	21.2779	19.8876	18.1098	19.2617	18.0037	19.5147	20.8725
ENST00000255476	NA	NA	NA	NA	NA	5	6.7	3.83333	NA	NA	NA	NA	NA	NA	NA	NA	96.9667	76.0667	62.5333	NA	NA	NA	NA	NA	NA	NA	NA	6.25466	4.21406	6.04393	NA	NA	NA	NA	NA	NA	NA	NA	1.24813	2.39103	1.47723	NA	NA	NA
ENST00000255495	NA	NA	NA	NA	NA	9.0224	3.98879	5.55378	1.82093	0.0625628	0.754818	NA	NA	NA	NA	NA	332.529	351.953	238.047	57.602	2.27867	150.126	NA	NA	NA	NA	NA	6.49904	5.90785	6.97122	7.40102	0.10661	4.66436	NA	NA	NA	NA	NA	7.28304	6.3135	2.47151	4.28785	4.93706	3.5915
ENST00000255559	NA	NA	NA	NA	NA	0	2.76667	0.766667	1.2	0.933333	2.6	NA	NA	NA	NA	NA	170.333	179.767	69.9667	23.6333	28.8667	45.6333	NA	NA	NA	NA	NA	8.92698	8.09169	5.49443	8.14263	3.62158	3.80192	NA	NA	NA	NA	NA	8.07777	7.08938	6.83497	7.09012	6.66236	8.47811
ENST00000255608	0	0	0	0	0	0	0	0	0	0	0	68.1892	109.918	150.629	350.842	90.8747	351.951	370.178	135.044	54.1857	82.5823	111.726	5.4265	5.67976	8.39469	11.3287	5.59956	11.7826	10.6437	6.77425	11.9255	6.61823	5.94606	46.2332	48.6774	29.1779	27.8195	43.1365	37.3469	40.6704	44.365	16.147	34.6627	25.0076
ENST00000255641	10.2667	29.7333	68.4333	107.7	23.9	64.5	98.9	27.2333	14.2667	14.4333	14.2667	23.8734	60.9492	147.972	220.772	43.4152	145.765	237.348	52.8854	26.6116	25.4974	42.508	2.40222	3.98218	10.4272	9.01371	3.38256	6.17028	8.62901	3.35439	7.40554	2.58371	2.86047	45.0504	44.7035	44.1592	45.7609	51.934	37.3199	33.6271	38.0598	36.8944	45.1153	43.4006
ENST00000255681	0.933333	0	3.8	2.83333	0.9	6.96667	2.46667	4.3	0.966667	0.566667	3.63333	335.6	535.033	645.533	944.133	310.333	1072.63	1236.27	407.667	133.467	230.3	340.3	43.0918	44.6076	58.0474	49.1891	30.8537	57.9399	57.354	32.9958	47.3952	29.7795	29.2216	55.1771	53.7725	36.5233	32.368	39.435	36.112	33.9548	40.8543	31.8622	35.3796	35.5704
ENST00000255759	0.366667	0.966667	0.0259604	0	0.0264697	0	1.84e-14	0	0	0	0	180.533	291.6	64.1244	101.384	62.7339	0	6.71e-12	0	0.406467	0.728027	0	43.1827	45.2893	10.7415	9.83981	11.6188	0	5.8e-13	0	0.268885	0.175368	0	27.7235	28.1285	37.8425	38.8159	37.9846	30.1525	30.9646	28.42	38.0035	29.9646	37.3464
ENST00000255764	4.56667	14.8667	5.46667	16.8	4	8.63333	23.8	14.2	0.933333	5.43333	4.73333	628.5	950.867	671.1	1475.73	816.667	1015.83	1214.47	1035.67	178.033	684.067	956.967	193.445	190.032	144.654	184.299	194.627	131.531	135.057	200.933	151.545	212.032	196.978	75.9123	87.8022	62.1663	48.413	89.9503	59.0053	72.5055	85.4817	37.6924	70.6281	72.797
ENST00000255784	3.7	4.36667	2.2	9.4	3.8	1.26667	2.8	3.49689	0.933333	3.18746	5.33725	101.733	166.833	146.5	243.733	117.867	262.267	312.333	156.5	35.1333	85.8338	145.401	18.5151	19.7152	18.672	17.9987	16.6096	20.0798	20.5381	17.9538	17.6836	15.7315	17.6969	17.9632	13.6291	14.847	16.6928	14.1185	16.0257	13.6263	14.1044	11.2254	14.6171	15.4159
ENST00000255858	NA	NA	NA	NA	NA	0	0	0.233333	0	0	0	NA	NA	NA	NA	NA	54.3333	81	42.8667	17.2333	25.1	22.5	NA	NA	NA	NA	NA	2.3508	3.00996	2.77905	4.90178	2.59968	1.54756	NA	NA	NA	NA	NA	5.04153	4.98554	5.54952	3.54375	4.9559	5.20947
ENST00000255882	0	0	1.03333	1.36667	0	1.06667	0	0.833333	1.16667	0	0	588.067	924.9	1017.57	1784.43	833.4	1663.54	2111.16	851.778	227.094	542.399	847.171	11.7052	11.9537	14.1842	14.4117	12.8443	13.9296	15.1828	10.687	12.501	10.8723	11.2769	27.2385	25.4279	20.2074	16.122	21.7153	22.2455	24.5193	24.0659	12.094	22.2253	22.091
ENST00000255977	0.966667	5.53333	0.277993	4.74111	0	5.50664	2.83729	0	0	1.86667	0.0254413	79.4383	82.268	10.7933	79.9379	0	22.2731	95.5579	0	1.57681	3.65787	5.4697	6.88451	4.62945	0.655069	2.81098	0	0.812039	2.99219	0	0.377931	0.319243	0.317012	29.6482	31.2782	34.4248	31.7687	26.9861	32.8835	32.6607	31.0525	32.3727	28.7654	33.1379
ENST00000256001	NA	NA	NA	NA	NA	0	0.581408	0	NA	NA	NA	NA	NA	NA	NA	NA	0	11.0591	0	NA	NA	NA	NA	NA	NA	NA	NA	0	0.399185	0	NA	NA	NA	NA	NA	NA	NA	NA	1.63187	5.72203	2.8743	NA	NA	NA
ENST00000256015	99.1667	197.3	228.067	317.6	84.0667	237.833	349.8	151.6	18.3	66.3333	135.9	127.156	162.656	232.813	466.172	158.745	304.481	346.4	179.96	49.0818	93.5508	237.287	30.9456	25.7031	39.6789	46.0332	29.9137	31.1728	30.4592	27.6069	33.0347	22.9277	38.6194	45.4325	44.7539	47.3478	39.9571	41.3385	42.56	52.0712	42.7581	31.6949	36.2275	38.1528
ENST00000256031	0	3.84269	3.07133	0.610054	0.332357	1.79549	0.376146	0.866241	0	0	0.640821	821.756	1188.66	1347.72	3089.31	1292.67	1935.25	2753.93	1598.32	368.339	821.589	1356.99	28.0342	26.3305	32.1986	42.7632	34.1459	27.7738	33.9451	34.3708	34.7522	28.2261	30.9592	70.527	75.6125	126.529	126.906	101.412	115.701	125.507	95.2101	102.278	95.8994	122.351
ENST00000256062	NA	NA	0	0	0.968267	0	3.36667	0.9	0	0	0	NA	NA	1.40945	19.4107	1.57851	4.076	18.3287	0.729643	1.20769	0.737269	0.792398	NA	NA	0.0533125	0.425395	0.0660149	0.092614	0.357683	0.0248416	0.180398	0.0401019	0.0286221	NA	NA	10.2502	9.31631	7.96856	12.4889	13.9332	8.50041	8.41652	8.11522	10.045
ENST00000256078	0.678726	0.194392	5.084	5.80093	0	9.97556	12.1425	2.16239	0.759417	0.808245	2.58403	260.373	376.896	385.507	646.496	395.922	508.604	573.464	479.663	115.968	229.83	486.667	57.363	53.9155	59.4784	57.7917	67.5387	47.1379	45.648	66.6121	70.6582	50.991	71.7031	6.00556	10.5788	18.1899	6.47553	5.36245	9.73239	9.93159	7.553	9.27468	10.6981	3.8177
ENST00000256079	19.4333	12.1333	2.6	24.6	20.2	17.6333	10.7	12.7333	1	13.1667	17.9333	577.125	1037.29	158.927	474.853	188.806	472.27	543.277	380.116	103.133	285.475	499.495	23.2736	27.1612	4.48831	7.7699	5.89542	8.01193	7.91577	9.66248	11.5021	11.5934	13.4708	24.4304	25.9793	22.2315	23.5465	17.7717	19.1789	22.2428	17.3535	16.7004	17.8126	21.0996
ENST00000256108	NA	NA	2.14592	6.43411	2.97779	3.27479	13.7991	7.02883	0	3.63376	7.21375	NA	NA	1.52292	14.9004	4.56807	72.5382	106.497	85.2222	0.736103	2.74844	5.65509	NA	NA	0.160588	0.910343	0.532579	4.5948	5.79379	8.0887	0.30653	0.416756	0.569449	NA	NA	12.3259	13.6431	8.44189	11.2772	13.023	12.3804	12.8458	9.61816	11.879
ENST00000256190	5.7	15.6667	6.5	6.7	2.83333	14.4	22.3	9.16667	1.8	3.56667	9.36667	132.367	226.033	191.996	431.704	185.177	298.667	466.9	211.333	59.7333	109.233	192.9	2.995	3.32083	3.0423	3.9634	3.24422	2.84288	3.81699	3.01416	3.73787	2.489	2.91891	13.2871	13.2709	17.737	17.9803	16.2086	17.2675	17.8005	14.1171	14.5323	15.1073	14.4327
ENST00000256196	4.5	4.8	9.86667	18.0667	0.733333	12.2333	20.1333	10.6	1.36667	5.33333	5.96667	113.933	129.267	87.9027	150.116	41.8141	139.328	162.129	62.5442	35.4146	105.093	194.358	23.2641	17.1387	12.5698	12.4373	6.61098	11.9682	11.9613	8.05015	19.9989	21.6104	26.5405	23.3682	25.7317	24.9775	28.0107	18.7751	19.2607	18.7299	24.2424	27.1537	26.5798	32.8328
ENST00000256216	NA	NA	2.05299	10.247	4.28087	7.78768	7.31621	3.32615	0.200271	3.75057	4.21766	NA	NA	437.414	1175.8	564.107	953.93	1385.06	1015.96	108.583	576.658	796.514	NA	NA	17.3983	27.0968	24.8079	22.7926	28.423	36.3731	17.0559	32.9831	30.2542	NA	NA	21.7772	29.2688	14.3742	27.6226	17.676	16.9602	31.6364	19.7779	19.143
ENST00000256255	0	1.64035	0	11.8744	2.12679	0	2.94149	0	3.18673	3.68585	1.07846	0	20.413	0	104.503	16.8381	0	52.6573	0	24.4608	48.7657	11.5556	0	1.63183	0	5.22038	1.60513	0	2.34234	0	8.32859	6.04612	0.95142	56.2203	53.3008	19.5321	34.5551	37.1767	38.0621	42.2131	46.9573	42.1549	44.6416	39.2897
ENST00000256319	6.76667	19.1667	42.1667	66.0333	15.8667	53.6	67.6333	24.7667	7.46667	2.26667	20.5	212.267	330.9	363.2	717.667	296.6	509.3	614.067	343.967	78.6667	181.133	314.667	63.0163	63.7857	75.5106	86.4484	68.1787	63.6061	65.8667	64.3677	64.5878	54.1527	62.4729	52.0719	57.1944	48.1533	38.1244	50.8914	39.2705	43.4466	41.9763	22.3783	37.8443	42.1777
ENST00000256366	0.369501	1.10656	0.536602	1.63401	0.24284	0.400785	0.568883	0.75292	0.184051	0.429139	0.538774	118.351	215.769	104.924	222.864	121.032	128.53	171.354	135.517	35.9185	92.9783	142.721	33.932	40.1682	21.067	25.9262	26.8686	15.5022	17.7505	24.4913	28.4802	26.8454	27.365	24.6091	19.7607	25.6323	28.3894	22.2733	14.9313	14.304	19.5988	28.0142	25.5112	22.9994
ENST00000256383	0	0	0	0	0	0	0	0	0	0	0	NA	NA	NA	NA	NA	NA	NA	NA	NA	NA	NA	NA	NA	NA	NA	NA	NA	NA	NA	NA	NA	NA	76.9092	76.8992	111.835	107.953	97.3311	111.762	109.192	104.165	127.718	102.055	124.051
ENST00000256413	NA	NA	2.97236	3.31808	0.771533	7.529	4.96285	0.408719	0.778918	0.0107651	0.38624	NA	NA	26.475	37.9271	22.7974	81.8857	74.4784	34.8173	10.9547	19.515	10.8876	NA	NA	1.29566	1.07542	1.23354	2.40727	1.8805	1.53369	2.11716	1.37335	0.508822	NA	NA	6.47669	4.58893	5.57424	5.75413	7.25628	6.80171	6.34042	6.57327	6.42521
ENST00000256429	NA	NA	1.75807	8.38945	1.03975	6.31469	7.76384	1.35306	3.38994	0.764098	2.65913	NA	NA	102.649	259.994	145.371	162.167	215.401	191.718	32.5906	88.1886	118.566	NA	NA	7.3036	10.7181	11.4361	6.93122	7.90715	12.2782	9.15744	9.02311	8.05604	NA	NA	45.1797	49.9284	38.7072	49.9389	54.9223	38.6251	52.951	39.6365	40.9538
ENST00000256433	3.06667	10.8667	1.11864	5.58696	0.173798	24.0333	32.7333	8.4	0.1399	0.472344	0.63174	324.2	483.8	92.3763	237.761	117.3	702.467	885.633	509.333	37.8979	108.314	118.481	163.503	158.429	32.626	48.6537	45.8056	149.036	161.378	161.918	52.8586	55.0108	39.9605	90.9081	92.5451	71.3095	79.1931	54.2952	135.609	140.426	103.373	85.1455	61.117	75.8185
ENST00000256441	0	0	0	0	0	0	0	0	0	0	0	NA	NA	NA	NA	NA	NA	NA	NA	NA	NA	NA	NA	NA	NA	NA	NA	NA	NA	NA	NA	NA	NA	90.5904	103.896	101.565	123.212	105.102	90.8215	107.56	102.2	117.576	99.4098	107.659
ENST00000256442	NA	NA	6.53651	20.1876	11.8226	NA	NA	NA	1.00305	23.0848	22.9649	NA	NA	24.1906	61.2494	26.4745	NA	NA	NA	2.58535	55.2828	56.2827	NA	NA	1.63395	2.39699	1.97712	NA	NA	NA	0.689618	5.36959	3.63032	NA	NA	15.046	20.4412	16.0142	NA	NA	NA	22.0854	15.844	19.9714
ENST00000256443	2.09874	2.38001	4.05126	5.65605	5.6e-39	4.32794	15.19	1.0725	1.03333	2.11023	5.8417	387.719	361.994	119.308	562.182	3.31e-36	385.951	475.208	91.9345	69.0157	206.296	438.484	46.7711	28.3543	10.0791	27.517	3.09e-37	19.5861	20.7121	6.99068	23.0249	25.0613	35.374	24.3052	32.3617	26.5681	30.6075	23.8537	22.6691	29.5635	23.2649	37.6032	25.2329	33.2012
ENST00000256458	NA	NA	0	0	0	0	0	0	0	0	0	NA	NA	118.867	216	142.6	152.133	199	116.967	30.6667	101.267	146.8	NA	NA	5.56631	5.86047	7.38315	4.27951	4.80782	4.93013	5.67115	6.8192	6.56465	NA	NA	5.03935	5.09034	7.25528	3.48354	3.20189	3.99937	3.57521	5.54623	7.53328
ENST00000256460	NA	NA	4.46667	2	1.16667	4.4	3.73333	1.46667	1.06667	0	3	NA	NA	93.2	144.6	86.8667	228.633	273.067	105.8	19	54.5667	74.1	NA	NA	7.36416	6.61984	7.58885	10.852	11.1318	7.52458	5.92869	6.20004	5.59119	NA	NA	8.78564	9.42316	9.47413	12.4828	11.588	9.07367	8.68526	9.537	8.59469
ENST00000256474	NA	NA	1.4693	13.7156	2.03333	9.58199	6.55513	3.56119	0.0695079	4.6079	3.32785	NA	NA	128.312	248.79	106.538	161.76	188.212	149.723	21.3805	78.254	109.364	NA	NA	17.5766	19.7457	16.1357	13.3107	13.3015	18.4606	11.566	15.4147	14.3061	NA	NA	22.9753	23.0913	25.8149	26.4585	25.8126	28.2567	24.9797	27.746	26.2058
ENST00000256495	60.7	94.7	58.4	132.667	57.7	95.5333	167.8	62.4667	22	40.5667	90.3667	772.633	1215.23	1006.7	1886.43	874.533	2011.3	2013.2	1009.77	317.733	804.5	1186.93	78.3093	79.9752	71.4548	77.5791	68.6314	85.7573	73.7236	64.5121	89.0618	82.114	80.4519	53.077	50.3561	43.6701	27.2423	43.2931	41.6162	48.3668	42.8436	29.8199	47.6371	37.6043
ENST00000256497	0.6	0.466667	1.3	0.6	0.2	2.7	6.63333	0.4	1.23333	0	0.2	68.7	124.5	154.4	193.9	70.8333	151.64	176.728	83.1854	35.8823	32.6868	69.7639	4.3704	5.14268	6.87864	5.00501	3.48906	4.05818	4.06208	3.33573	6.31297	2.09405	2.96801	24.2721	22.4854	15.1172	12.4179	20.9552	17.3192	17.9551	18.8261	18.07	23.8082	26.1806
ENST00000256538	NA	NA	NA	NA	NA	0	0.366667	0	NA	NA	NA	NA	NA	NA	NA	NA	65.6797	112.482	100.68	NA	NA	NA	NA	NA	NA	NA	NA	4.3156	6.34774	9.91244	NA	NA	NA	NA	NA	NA	NA	NA	9.94041	8.72312	9.02491	NA	NA	NA
ENST00000256544	NA	NA	2.04155	6.27756	0	34.1806	40.9831	6.06667	0.716979	0	1.80542	NA	NA	10.455	29.3706	0	40.2283	65.4064	14.0171	2.07117	0	10.1265	NA	NA	1.00486	1.63556	0	2.32261	3.24332	1.21263	0.78613	0	0.929433	NA	NA	7.45336	13.0428	7.0632	11.1457	13.1099	9.00679	12.6448	7.44688	11.9371
ENST00000256545	1.13333	0	0.4	13.9333	0.4	10.4667	7.73333	2.1	0	0.9	0	324.562	449.611	619.002	1221.49	471.102	1010.65	1144.43	475.418	169.982	271.352	540.052	55.909	50.2894	74.6736	85.3763	62.8355	73.2385	71.2284	51.6226	80.9795	47.0726	62.2142	92.0996	99.2382	87.1389	81.0775	93.9184	82.3292	84.7626	94.4179	95.2181	100.845	101.913
ENST00000256637	0	0	0	0.9	0	0	2.53333	0	0	0	0	571.5	870.433	900.245	1516.86	709.393	1131.18	1462.52	788.639	196.094	485.548	785.063	28.753	28.4353	31.719	30.9653	27.635	23.9415	26.5857	25.0107	27.2847	24.6008	26.4144	29.5094	27.9937	25.7179	21.4839	23.5669	20.0742	22.45	23.0639	18.5416	25.0097	25.284
ENST00000256646	7.76914	9.13875	16.4957	16.5406	6.22623	15.6885	22.9218	11.3395	3.61815	2.61635	11.8841	1110.28	1730.33	1091.97	1851.51	1082.9	1505.38	1778.92	1606.33	478.916	1104.59	1874.9	18.8007	19.025	12.9493	12.7213	14.1983	10.7236	10.8837	17.1457	22.4279	18.8362	21.2319	49.6164	43.5313	29.0462	27.2476	38.5346	22.2574	21.4852	39.1797	34.6207	47.9875	49.71
ENST00000256658	NA	NA	NA	NA	NA	NA	NA	NA	0.587856	3.17571	5.26015	NA	NA	NA	NA	NA	NA	NA	NA	72.2832	288.39	404.012	NA	NA	NA	NA	NA	NA	NA	NA	11.308	16.4282	15.2835	NA	NA	NA	NA	NA	NA	NA	NA	1.7037	5.9388	1.28e-35
ENST00000256682	38.3372	68.9459	8.33744	56.0954	2.6776	11.8589	52.0763	1.37563	6.8128	0.704651	3.22033	10.2744	17.8819	18.4163	95.3165	2.6846	24.5118	89.5627	1.94627	8.59147	1.03161	3.20963	2.36307	2.67047	2.96628	8.89508	0.478085	2.37164	7.44261	0.282165	5.46481	0.238938	0.493677	82.9238	82.1781	72.3513	67.5541	82.7047	66.9251	72.1227	70.7799	44.6095	71.3676	69.7869
ENST00000256686	1.12945	1.19703	1.61121	9.09094	1.43405	2.44912	9.91893	3.0686	0.814549	0.312598	1.32615	26.0673	37.9475	43.7299	107.259	37.1122	61.9575	102.198	93.8121	11.4059	9.83927	33.1934	4.70325	4.44571	5.5255	7.85233	5.18473	4.70273	6.66229	10.6694	5.69144	1.78779	4.00519	100.632	102.746	96.6828	100.66	87.1026	138.343	137.152	92.1954	109.961	101.74	94.9823
ENST00000256689	571.7	1250.8	717.267	1386.13	773.9	1268.23	1458.2	1052.43	174.467	635.633	1041.67	1279.27	1982.14	1526.52	3083.11	1961.09	2322.48	3093.1	2167.61	411.066	1469.02	2484	105.62	106.26	88.2622	103.284	125.368	80.6657	92.269	112.809	93.8604	122.141	137.152	148.715	146.805	219.221	247.281	180.182	222.932	231.109	180.102	208.004	192.549	245.193
ENST00000256720	0	0	0	1.53333	0	1.7	0.6	0	0	0	0	429.5	813.23	811.314	1356	567.5	1141.16	1256.03	651.713	5.15601	0	6.50286	20.1779	24.8074	26.6927	25.8485	20.6436	22.5534	21.3203	19.2996	0.669907	0	0.204309	21.4945	19.0116	24.709	25.1038	19.5646	22.0796	23.0838	18.1275	12.6939	15.2475	15.17
ENST00000256830	NA	NA	NA	NA	NA	0	0	0	NA	NA	NA	NA	NA	NA	NA	NA	344.267	388.067	224.967	NA	NA	NA	NA	NA	NA	NA	NA	6.95221	6.73069	6.80726	NA	NA	NA	NA	NA	NA	NA	NA	9.23958	9.92547	8.74523	NA	NA	NA
ENST00000256854	4.55821	13.3388	9.79092	15.0466	2.57624	24.1446	30.3825	13.7361	1.68204	3.36087	8.2361	886.936	1500.7	1021.66	2086.76	1120.76	2159.25	2590.48	1424.66	271.045	931.542	1233.04	67.6255	74.2961	54.5528	64.5586	66.1664	69.2589	71.3637	68.4715	57.1542	71.5272	62.8731	53.8914	52.8065	57.5958	63.4491	56.4087	66.5918	62.8164	62.344	63.0049	60.9197	62.9269
ENST00000256858	NA	NA	NA	NA	NA	14.3	9.33333	2.26667	NA	NA	NA	NA	NA	NA	NA	NA	261.033	450	212.4	NA	NA	NA	NA	NA	NA	NA	NA	3.67437	5.44032	4.47989	NA	NA	NA	NA	NA	NA	NA	NA	6.30147	6.59283	5.01132	NA	NA	NA
ENST00000256897	5.16667	15.9333	25.616	44.3509	8.24576	38.9326	57.1431	8.81121	4.36667	2.43844	26.1582	570.5	874.267	712.171	1278.75	793.264	1141.98	1422.85	943.472	215.533	582.688	899.969	73.7057	73.3406	64.4348	67.0336	79.3541	62.0663	66.4176	76.8342	77.0102	75.811	77.7576	32.6706	37.3004	31.5064	38.7323	32.0724	39.7701	43.414	32.1651	44.759	34.6598	42.597
ENST00000256925	NA	NA	NA	NA	NA	0	0	0	NA	NA	NA	NA	NA	NA	NA	NA	74.1368	103.088	23.9351	NA	NA	NA	NA	NA	NA	NA	NA	2.05915	2.45918	0.996132	NA	NA	NA	NA	NA	NA	NA	NA	6.48992	5.04859	6.99205	NA	NA	NA
ENST00000256951	NA	NA	5.05763	4.09943	2.6527	0.0210379	0.242744	0	NA	NA	NA	NA	NA	38.8763	140.844	73.9222	1.02891	9.18142	0	NA	NA	NA	NA	NA	7.21289	15.1403	15.164	0.114674	0.878865	0	NA	NA	NA	NA	NA	10.3613	11.0415	7.57762	7.67299	9.25912	6.0839	NA	NA	NA
ENST00000256953	6.07777	14.9173	5.5553	28.1886	5.387	15.5859	22.2715	8.15334	3.63776	10.0771	9.0234	21.9216	37.2753	23.0112	100.045	21.6274	53.5285	67.1379	43	11.8548	33.4415	32.8837	4.58809	5.06568	3.37281	8.49605	3.50487	4.71302	5.077	5.67296	6.86186	7.04851	4.60268	26.0119	27.1002	43.6319	50.2492	36.3547	42.518	29.031	37.9569	47.3436	38.2354	42.7541
ENST00000256996	53	83.5	26.8333	90.4667	41.0333	63.9667	70.5667	44.9667	7.8	53.8667	43.6667	282.467	427.233	730.6	1100.2	358.433	487.072	473.634	270.538	101.533	185.667	292.467	27.6257	27.1311	50.04	43.6597	27.1432	20.0398	16.7366	16.6784	27.4627	18.2865	19.129	30.4415	29.9851	32.6691	34.8139	25.9415	26.4505	23.1149	23.9477	20.0445	21.4623	20.6484
ENST00000256997	0	0	0	0	0	0	0.8	0	0	0.866667	0.733333	347.833	535.3	16.3187	80.1323	0	0	51.9503	0	183.633	354.633	571.967	34.3396	34.3145	1.12824	3.20992	0	0	1.85307	0	50.1377	35.2578	37.7628	38.7408	35.7092	25.5129	26.1373	25.4105	24.9066	23.3501	25.7863	28.2894	36.8557	36.3251
ENST00000257013	0	0	0	0	0	0.266667	0	0.0666667	0	0	0	547.701	883.081	777.565	1667.58	541.619	2083.7	1911.76	725.845	168.322	480.452	701.586	201.108	210.543	199.946	248.447	153.988	321.866	253.628	168	170.929	177.659	172.28	107.125	98.1757	60.4072	37.3657	91.1198	54.4435	57.3226	87.3992	31.671	75.7811	63.8213
ENST00000257075	0.189704	0.0991847	0.753532	0.62634	0.381815	0.100562	1.19161	0.0183524	0.0550535	1.00489	0.109872	79.8292	105.815	124.907	340.608	55.7016	45.4626	81.9384	21.8241	8.72091	5.66689	22.5733	2.81515	2.42294	3.08473	4.87368	1.52094	0.674447	1.04401	0.485129	0.85053	0.201249	0.532358	20.8378	19.8041	17.7218	20.1845	21.8011	21.8276	21.7952	19.0551	14.2912	18.0666	19.1285
ENST00000257177	NA	NA	1.44e-13	4.66367	1.61338	2.66714	2.79962	0.928304	NA	NA	NA	NA	NA	8.39e-12	328.08	195.221	108.761	257.871	174.072	NA	NA	NA	NA	NA	1.49e-13	3.38534	3.84408	1.16355	2.36942	2.79042	NA	NA	NA	NA	NA	7.85663	5.03988	1.17e-33	4.77972	8.59053	3.6072	NA	NA	NA
ENST00000257181	102	153.367	65.1	109.567	85.2	91.5333	160.267	125.967	15.8667	100.367	142.5	668.3	952.1	883.433	1217.73	868.667	1178.03	1422.4	1153.4	235.067	644.833	1014.47	89.3753	82.6769	82.7391	66.0786	89.9509	66.2762	68.7301	97.2313	86.9412	86.8449	90.7305	56.6496	54.1855	50.1347	47.5821	52.6145	57.9246	60.4396	56.3586	54.2093	56.1784	59.3382
[truncated: 21,628 more rows]
