# Supplementary material for: RNA G-quadruplexes at upstream open reading frames cause DHX36- and DHX9-dependent translation of human mRNAs
Source: Genome Biol. 2018 Dec 27;19:229. doi: 10.1186/s13059-018-1602-2 (PMC6307142; doi:10.1186/s13059-018-1602-2)
Supplement: Supplementary file 4 — Differential translation efficiency (TE) and ribosome distribution (RPFdist) values for all transcripts expressed in HeLa cells. (XLS 2802 kb) [file 13059_2018_1602_MOESM4_ESM.xls]

## Sheet: Supplementary_File_2_FC_TE_RPFd
Transcript_id	FC_TE_DHX36	FC_TE_DHX36_pvalue	FC_TE_DHX9	FC_TE_DHX9_pvalue	FC_RPFdist_DHX36	FC_RPFdist_DHX36_pvalue	FC_RPFdist_DHX9	FC_RPFdist_DHX9_pvalue
ENST00000000233	0.175776	0.276162	0.0748054	0.598539	2.2844	0.13767	2.12149	0.162634
ENST00000001008	0.0801851	0.615836	0.148584	0.301909	-0.142979	0.684153	-0.284216	0.329927
ENST00000002125	-0.197776	0.406082	-0.314746	0.173119	-0.713525	0.848864	-1.14392	0.75984
ENST00000002165	0.198005	0.191895	-0.0340548	0.796852	0.983136	0.395177	-0.388448	0.758799
ENST00000003100	0.309424	0.29405	0.574402	0.0236633	0.18251	0.707436	0.00223051	0.996153
ENST00000003302	0.0975659	0.76534	-0.0458332	0.925682	-1.00519	0.789315	-1.20313	0.751718
ENST00000005178	-0.310986	0.377806	-0.35071	0.371677	2.04626	0.208369	0.0336625	0.983568
ENST00000005180	0.225501	0.661869	-0.152967	0.675815	1.48831	0.367446	1.29141	0.420873
ENST00000005257	-0.170969	0.582946	-0.455598	0.0535469	0.264561	0.573769	0.436426	0.251869
ENST00000005259	-0.124782	0.871141	-2.03307	0.0646007	-0.966496	0.396889	0.550007	0.664118
ENST00000005260	-0.042683	0.743463	-0.161457	0.311651	-0.216054	0.646351	0.201084	0.516162
ENST00000005340	0.388584	0.390515	0.254471	0.581535	-0.430035	0.564027	0.157776	0.827132
ENST00000005558	0.626381	0.0786142	0.211371	0.492013	-0.00389015	0.995121	0.105811	0.854316
ENST00000005995	0.326449	0.1543	0.00963334	0.952569	2.7111	0.339842	2.60255	0.361364
ENST00000007264	0.464272	0.246304	0.965392	0.00122817	2.06494	0.211496	1.82041	0.245682
ENST00000007390	0.543892	0.0708566	0.562308	0.01218	5.36959	0.0474816	4.89884	0.0688041
ENST00000007516	0.116106	0.506157	0.195972	0.132004	1.61532	0.161896	-0.398718	0.753464
ENST00000007722	-0.0240938	0.944181	0.476467	0.133307	-1.57169	0.676546	-2.20546	0.555738
ENST00000008527	-0.154458	0.406317	-0.299618	0.105792	-0.0888618	0.769122	-0.0517077	0.875217
ENST00000009180	0.316163	0.166683	0.441573	0.117606	-1.33723	0.720725	-2.24089	0.549904
ENST00000010299	0.063504	0.86044	-0.0345911	0.916183	-0.989624	0.793344	-1.39943	0.711
ENST00000011619	-0.0364562	0.799956	-0.142272	0.420109	2.75273	0.0105675	2.41555	0.0310425
ENST00000011691	-0.0184902	0.929491	-0.13332	0.572827	1.66831	0.303139	-4.07514	0.17861
ENST00000012049	0.711765	0.101166	0.34078	0.322697	-2.38329	0.0950644	-1.3539	0.211925
ENST00000012443	0.126929	0.533583	0.119572	0.524959	4.3004	0.114299	1.49231	0.619845
ENST00000013070	0.687839	0.00214271	0.571886	0.00269904	-1.78117	0.633928	2.89726	0.291489
ENST00000013125	-0.0586087	0.730379	-0.260173	0.180274	0.388457	0.27269	0.701727	0.0312864
ENST00000013222	-0.160102	0.847079	0.39882	0.675423	-2.10918	0.592815	-3.02275	0.435968
ENST00000013807	0.574065	0.033478	NA	NA	-1.20445	0.0489527	NA	NA
ENST00000014914	1.07449	4.76e-05	0.975654	1.13e-05	-1.13345	0.000693478	-1.37031	5.34e-08
ENST00000014930	-0.259091	0.430759	-0.442603	0.124695	0.296137	0.563556	0.625567	0.303639
ENST00000016171	0.161923	0.3073	0.457644	0.00414998	-0.63818	0.102202	-0.766996	0.0701871
ENST00000017003	0.532459	0.0455619	0.798136	0.00184604	1.41192	0.641586	-1.78733	0.633151
ENST00000019317	-0.376856	0.393627	NA	NA	-0.0999337	0.901502	NA	NA
ENST00000025301	-0.35323	0.0437638	-0.413883	0.0167743	0.411552	0.436393	-0.47139	0.350815
ENST00000025399	0.685956	0.531701	-0.317377	0.547098	0.0899408	0.727006	-0.137941	0.641539
ENST00000029410	0.0937754	0.748122	0.288717	0.270622	1.15564	0.482288	1.48164	0.346185
ENST00000031146	0.0848827	0.906691	0.299655	0.742787	1.18833	0.298779	0.989518	0.465857
ENST00000033079	0.811041	0.423978	-0.261408	0.773554	0.181111	0.900852	-0.0114934	0.993372
ENST00000034275	0.316241	0.333476	-0.0434989	0.841619	-1.08411	0.771815	-1.64365	0.660042
ENST00000035307	0.26893	0.296547	0.438059	0.114394	-0.22635	0.516343	-0.32338	0.358103
ENST00000037243	1.06398	1.54e-06	0.837887	0.000149676	-0.191541	0.81028	0.477642	0.379573
ENST00000037869	2.33923	1.97e-24	2.15296	1.43e-33	-2.56915	0.00984433	-0.781386	0.34167
ENST00000038176	-0.0261526	0.915926	-0.192258	0.396539	0.586427	0.300266	0.498308	0.31639
ENST00000039989	0.431678	0.106171	0.183247	0.456052	-1.4397	0.700885	-1.58202	0.672713
ENST00000040663	0	0.98905	0.352175	0.0585163	1.81353	0.548518	3.48326	0.199214
ENST00000040738	-0.283455	0.220077	-0.360653	0.112249	0.219229	0.803574	-0.395121	0.657138
ENST00000040877	-0.100025	0.577593	0.0992348	0.518365	-0.901245	0.809273	-1.64887	0.658589
ENST00000046640	-0.36118	0.180595	0.0423297	0.884014	0.397325	0.310372	-0.0179179	0.96573
ENST00000052569	0.0044072	0.992261	0.189732	0.274384	-0.00478948	0.989059	-0.13792	0.610953
ENST00000054650	0.368665	0.314409	-2.65943	2.49e-11	-1.98558	0.0549668	1.83765	0.0565713
ENST00000054666	0.449962	0.519718	0.364391	0.570746	-0.437476	0.697136	-0.274319	0.799889
ENST00000054950	0.019766	0.876326	-0.533269	2.23e-06	0.35485	0.506039	0.921883	0.0159511
ENST00000055077	0.0943569	0.479911	0.0777608	0.54241	0.16695	0.925274	-3.87532	0.197827
ENST00000056217	-0.145627	0.46721	-0.103775	0.556677	-0.145049	0.815858	0.825332	0.133522
ENST00000060969	-0.0710659	0.738624	NA	NA	-0.425568	0.475517	NA	NA
ENST00000061240	0.186855	0.443906	-0.227057	0.282774	0.492885	0.180769	1.05739	0.00380154
ENST00000064778	-0.220671	0.527456	-0.355133	0.320632	0.0873088	0.874193	-0.359074	0.523565
ENST00000066544	0.974693	0.224131	-0.813549	0.359068	-1.30085	0.233831	-0.556734	0.639996
ENST00000072644	0.26973	0.332455	0	0.985204	-0.129001	0.778846	-0.64925	0.139355
ENST00000072869	1.23408	0.00306225	1.38701	0.00723813	-0.478422	0.57776	-0.0220813	0.979545
ENST00000075120	-0.0989616	0.585808	0.0231441	0.915209	-0.223141	0.325617	-1.14114	5.18e-06
ENST00000078429	0.161426	0.545831	0.103673	0.620879	1.17843	0.1875	0.90987	0.0684483
ENST00000083182	-0.198483	0.496352	-0.215362	0.424543	0.589821	0.462467	0.430494	0.472262
ENST00000084798	0.409107	0.335992	0.353482	0.351083	-0.557089	0.262526	-0.541942	0.297987
ENST00000085068	0.179695	0.642909	-0.198157	0.450166	0.320947	0.630541	0.432472	0.344764
ENST00000085079	0.20303	0.585166	0.211833	0.502996	0.693349	0.287556	0.780899	0.160933
ENST00000155840	0.094999	0.809136	0.394727	0.328047	-1.30923	0.412228	-6.28449	0.0301213
ENST00000156109	0.0984358	0.613557	0.0384354	0.81476	-1.05184	0.77824	1.47144	0.624792
ENST00000156471	-0.0309142	0.822752	0.0554112	0.730617	-0.0658512	0.85892	-0.490968	0.167151
ENST00000157812	-0.145605	0.267259	-0.207852	0.145019	-0.737317	0.719575	0.428046	0.799411
ENST00000158771	0	0.998989	0.0902666	0.842188	-3.91496	0.210479	-4.54923	0.141907
ENST00000160827	0.267183	0.116951	0.363711	0.0312967	1.8829	0.532086	1.41353	0.638989
ENST00000161863	-0.0553742	0.741802	-0.0225917	0.872342	0.52212	0.284801	-0.265561	0.573872
ENST00000162391	-0.338924	0.355014	-0.70401	0.0317687	0.0248417	0.930444	0.0444943	0.874132
ENST00000162749	0.179676	0.414764	0.0736659	0.704808	-0.132413	0.656888	-0.229561	0.392754
ENST00000163416	0.0465058	0.828741	-0.139042	0.432091	-0.0862949	0.883624	-0.035498	0.94468
ENST00000164305	0.472676	0.0991392	0.406728	0.119445	-0.140262	0.740543	-0.801201	0.00830701
ENST00000166139	0.558637	0.0969649	0.609721	0.0475133	0.309526	0.806546	1.06292	0.371217
ENST00000166345	0.154406	0.268358	0.0777034	0.578427	0.792307	0.0637889	0.130418	0.698612
ENST00000168216	-0.280652	0.0133435	-0.102457	0.46859	1.54684	0.176173	0.729919	0.534073
ENST00000170168	0.190721	0.675412	0.472016	0.22679	-0.647223	0.535856	-2.1192	0.048792
ENST00000170447	0.481045	0.253936	0.234124	0.576047	0.175445	0.922557	1.78627	0.280935
ENST00000170564	0.108091	0.63601	-0.00481026	0.97654	-0.994959	0.790272	2.66077	0.349811
ENST00000171887	-0.0768481	0.801116	-1.42172	1.51e-05	-0.552432	0.472585	-0.232952	0.770934
ENST00000173527	0.256409	0.230864	0.283599	0.21382	-1.15391	0.757729	-2.01335	0.590701
ENST00000174618	0.432695	0.43625	0.12921	0.764847	0.678387	0.2659	0.433704	0.414437
ENST00000175091	-0.131686	0.346501	-0.226477	0.134938	-0.166167	0.515796	-0.158687	0.538259
ENST00000176763	0.0710304	0.76493	-0.148077	0.46107	-1.26854	0.240729	-0.5548	0.561553
ENST00000177742	0.741583	0.168171	0.457812	0.356961	-1.39046	0.715023	-1.95777	0.606513
ENST00000179259	-0.012862	0.93142	-0.179754	0.39781	-1.25065	0.393161	-0.268023	0.83564
ENST00000181839	-0.30054	0.393458	-0.211538	0.478918	0.129137	0.783254	0.121454	0.765362
ENST00000182527	0.138998	0.487036	-0.202725	0.333204	-1.26244	0.735502	-1.05972	0.776852
ENST00000184266	-0.0775892	0.670216	-0.217032	0.193348	0.406986	0.649126	0.934795	0.2545
ENST00000184956	-0.0474694	0.780979	0.0160959	0.912773	-0.98223	0.792521	-1.81455	0.626905
ENST00000185150	-0.194417	0.567629	-0.0814393	0.725915	-0.936579	0.470277	-0.0488064	0.962696
ENST00000186436	-0.121694	0.516849	-0.228311	0.380949	-0.116291	0.847211	0.0160024	0.973637
ENST00000189444	0.0913022	0.807741	0.203239	0.550203	-0.636695	0.256645	-0.335344	0.593215
ENST00000190983	0.552992	0.281537	0.615924	0.220204	1.48972	0.119505	1.03103	0.276202
ENST00000191018	0.440858	0.310758	-0.381873	0.239198	1.22559	0.461061	1.0547	0.509352
ENST00000192788	0.0310276	0.883544	-0.166079	0.42012	-0.338225	0.614995	-0.9863	0.0737636
ENST00000193322	0.0372144	0.902946	0.201846	0.427303	0.832502	0.515502	0.576005	0.635627
ENST00000193403	-0.069163	0.873942	-0.534592	0.202492	0.219911	0.756658	0.0521207	0.937529
ENST00000194118	0.188261	0.356756	0.152548	0.431628	-0.0442501	0.965928	0.683394	0.474562
ENST00000194214	-0.124977	0.681685	-0.43061	0.110586	0.0884632	0.885437	0.245074	0.640708
ENST00000196061	-0.0191184	0.914418	-0.0692134	0.694296	1.82773	0.545029	1.70546	0.570999
ENST00000196371	0.0462101	0.810879	-0.116133	0.486388	1.36752	0.0463124	0.454333	0.496946
ENST00000198767	0.729981	0.488161	4.34032	6.52e-08	2.81889	0.381243	-0.29645	0.921989
ENST00000199320	0.90642	0.00125073	-0.63721	0.0205997	1.07602	0.14378	0.11091	0.894403
ENST00000199389	0.0990893	0.535023	-0.313437	0.0817211	0.249367	0.568138	-0.0661028	0.880347
ENST00000199448	-2.36713	0.00256527	0.423693	0.289818	-0.936489	0.374396	-0.377046	0.428824
ENST00000199814	-4.39685	2.23e-35	-0.158047	0.264688	3.91251	4.32e-08	-0.0937618	0.845946
ENST00000200135	-0.0282153	0.88737	-0.0701197	0.746587	-2.36844	0.163057	0.584689	0.562102
ENST00000200453	0.188356	0.60112	0.345305	0.286059	-0.631249	0.279642	-0.459179	0.284313
ENST00000200457	0.107755	0.619196	0.262789	0.249464	0.25004	0.559637	0.64187	0.0943664
ENST00000200639	-0.198529	0.157026	-0.424673	0.00518205	0.0913984	0.797344	0.38638	0.223124
ENST00000200652	0.0265891	0.894447	0.046519	0.82612	-0.303337	0.557323	-0.673324	0.168514
ENST00000201031	0.0659462	0.755271	-0.154991	0.420371	-0.484695	0.134093	-0.066379	0.808806
ENST00000202017	-0.173417	0.464466	-0.245304	0.267065	0.419071	0.455391	-0.145421	0.809954
ENST00000202816	-0.286372	0.309668	-0.445363	0.157228	1.18454	0.348858	-0.976233	0.522877
ENST00000202834	-0.0473066	0.896928	-0.26279	0.468346	0.16705	0.79661	0.182776	0.72322
ENST00000203001	0.0814149	0.72508	-0.131525	0.554626	0.593894	0.459055	1.02873	0.161257
ENST00000203407	0.25605	0.141158	0.382434	0.0145841	1.46139	0.355379	1.78039	0.243432
ENST00000203630	0.324378	0.758123	0.985425	0.264647	-0.202321	0.887249	-0.0823483	0.933365
ENST00000204517	-0.00521096	0.977424	-0.360456	0.0702678	-0.494455	0.319258	-0.169448	0.603699
ENST00000204549	0.292598	0.282364	0.338945	0.210766	-1.21275	0.746234	-1.63364	0.663026
ENST00000204566	-1.34471	0.488725	-0.390839	0.851261	0.0172072	0.994418	-0.0469032	0.979901
ENST00000204961	0.256482	0.524448	0.0620445	0.867105	-0.0340974	0.951332	-0.102428	0.825807
ENST00000205194	0.665263	0.149676	0.503597	0.250534	-0.864793	0.284425	0.175622	0.813527
ENST00000205636	0.217865	0.411124	0.251016	0.303208	-1.17062	0.0359847	-0.727822	0.192024
ENST00000206020	-0.240423	0.0890127	-0.194816	0.175898	-1.01256	0.786067	3.82678	0.159615
ENST00000206380	0.177721	0.324128	0.557634	0.0203859	-1.10168	0.76803	-1.9032	0.611075
ENST00000206451	0.238288	0.493856	0.197793	0.582379	-0.0318757	0.965565	0.100337	0.889383
ENST00000206542	0.188714	0.34858	0.320023	0.0727561	-0.185425	0.637343	-0.385361	0.300521
ENST00000206595	0.161685	0.783367	-0.711861	0.370952	0.177343	0.876011	0.39586	0.752846
ENST00000207549	-0.686117	0.231145	-0.997294	0.0312986	2.85952	0.00324944	2.36984	0.0081218
ENST00000209728	-0.18833	0.402066	-0.267242	0.0934851	0.159305	0.730914	0.537188	0.0250622
ENST00000209873	0.158038	0.32597	-0.154472	0.242958	0.332784	0.321676	0.236813	0.464994
ENST00000209875	0.253916	0.659057	0.0905845	0.868487	-0.744674	0.218979	-0.547288	0.355377
ENST00000209884	-0.29131	0.179041	-0.103032	0.655801	0.233829	0.688481	-0.25803	0.67652
ENST00000210060	0.0748392	0.746468	0.0132574	0.942039	-0.757387	0.0746818	-0.902986	0.0224056
ENST00000210187	-0.54164	0.486686	-0.244862	0.742246	1.88489	0.302435	1.54983	0.422876
ENST00000210313	-0.0886652	0.594144	-0.231829	0.296855	3.02053	0.286967	2.7965	0.32577
ENST00000210444	0.144001	0.375375	0.314837	0.0365511	-0.273286	0.565061	-0.0131932	0.974611
ENST00000211314	0.382998	0.0634554	0.224917	0.342232	-0.171295	0.639132	0.102339	0.794027
ENST00000211998	-0.113203	0.647564	-0.145572	0.436715	-0.0397919	0.961394	0.46149	0.48972
ENST00000212015	-0.0038091	0.974113	-0.122982	0.453254	2.21108	0.464178	2.37627	0.401624
ENST00000212355	-3.70322	5.48e-21	-3.99956	6.47e-24	1.97451	0.00662789	1.77131	0.0147085
ENST00000215115	0.913454	0.120495	0.945587	0.0837125	-0.917267	0.322712	-0.125946	0.875096
ENST00000215375	-0.505264	0.206734	-0.346021	0.360846	1.04797	0.401244	0.512336	0.601899
ENST00000215555	0.293726	0.703309	0.569166	0.435681	4.08769	0.161779	3.81084	0.183973
ENST00000215565	0.338316	0.210386	0.339922	0.102647	-0.274657	0.898732	-0.497119	0.769199
ENST00000215567	0.145578	0.523255	0.156981	0.44778	-0.273511	0.684422	0.0247739	0.967731
ENST00000215570	0.257931	0.362616	0.158514	0.414486	-0.00987084	0.980823	0.0406808	0.888673
ENST00000215574	0.207585	0.332219	0.239949	0.246433	-0.0650177	0.937705	0.789303	0.125082
ENST00000215582	0.0847939	0.647847	0.322593	0.0461366	-0.559558	0.132328	0.0849848	0.798268
ENST00000215631	-0.24282	0.350274	-0.0606583	0.776215	-0.301061	0.417222	0.0248412	0.93026
ENST00000215659	1.08067	0.0206566	1.19941	0.00377038	-0.108825	0.92601	0.054108	0.955121
ENST00000215730	1.06471	0.00038697	-0.107372	0.640715	0.0765568	0.932881	1.07516	0.135794
ENST00000215739	0.242427	0.273027	0.23174	0.275133	-0.455615	0.403658	-0.416626	0.415163
ENST00000215754	0.215251	0.340736	0.162614	0.441511	0.359879	0.402163	0.286371	0.435228
ENST00000215793	-0.26427	0.239798	-0.498559	0.00915808	-0.0148587	0.962849	-0.281094	0.353794
ENST00000215794	0.0209027	0.925774	-0.170912	0.465548	0.408252	0.360541	0.367978	0.339695
ENST00000215829	-0.0886566	0.628876	-0.0171079	0.915907	-0.365468	0.182546	-0.167211	0.604858
ENST00000215832	0.121211	0.800762	0.500678	0.34321	3.68524	0.190933	3.40987	0.226854
ENST00000215862	0.038665	0.896399	-0.133642	0.481811	-0.100479	0.804766	-0.526838	0.0897164
ENST00000215882	0.796027	0.00949427	0.627457	0.0248484	0.0843123	0.887152	0.0374978	0.93996
ENST00000215904	0.667791	0.097791	0.584995	0.163786	1.59803	0.603001	3.04305	0.278079
ENST00000215909	0.148629	0.253481	0.288125	0.106026	0.0522402	0.853306	-0.192046	0.596196
ENST00000215917	0.117591	0.581162	0.0989475	0.610807	-0.918033	0.806056	-1.56241	0.675844
ENST00000215919	-0.291193	0.465208	-0.15633	0.737225	0.481191	0.531572	0.60475	0.484547
ENST00000215941	1.20755	0.0836466	0.924301	0.150693	-0.440054	0.814486	0.146769	0.934314
ENST00000215957	0.499677	0.274947	0.150646	0.726798	2.41624	0.407679	4.04609	0.146417
ENST00000215980	0.486951	0.0333485	0.583834	0.00605572	-0.944832	0.0893064	-0.346225	0.466077
ENST00000216014	0.00601086	0.979235	-3.08319	1.12e-12	-0.789429	0.127896	-1.03193	0.174994
ENST00000216027	0.175091	0.353599	0.044534	0.817973	4.60476	0.0899059	5.26234	0.0497116
ENST00000216029	0.104978	0.825079	-0.293531	0.627493	-0.134776	0.902135	1.11123	0.318469
ENST00000216034	0.264637	0.0673771	0.470442	0.0079884	-1.01925	0.784705	-1.48526	0.690613
ENST00000216037	0.216349	0.764019	0.471775	0.385951	4.70187	0.116975	4.37569	0.119014
ENST00000216038	0.109264	0.532657	0.295558	0.0259047	-0.0819353	0.902945	0.219927	0.648177
ENST00000216039	0.560544	0.433414	0.470205	0.399519	-0.349995	0.649105	-0.445741	0.398497
ENST00000216044	-0.241639	0.25584	-0.101536	0.581389	-0.412575	0.912123	-1.57317	0.673585
ENST00000216083	0.403159	0.339717	-0.0829504	0.734037	3.44438	0.214873	3.0655	0.270209
ENST00000216085	0.825718	0.125507	1.00939	0.0422519	-0.841476	0.291367	-0.919852	0.176341
ENST00000216117	-0.0491068	0.798938	0.00420941	0.97475	-0.235349	0.736344	-1.12398	0.105489
ENST00000216121	0.161537	0.449427	0.369567	0.167216	-1.33027	0.721974	-2.17647	0.561236
ENST00000216129	0.147422	0.361979	0.276079	0.123942	0.0327488	0.979503	0.369359	0.75585
ENST00000216160	0.50068	0.0634488	-1.20214	3.78e-05	-1.48964	0.690636	0.410857	0.91274
ENST00000216180	0.138929	0.552567	0.208584	0.378532	1.36731	0.157475	0.523347	0.597319
ENST00000216181	0.156794	0.34627	0.191585	0.186239	0.853756	0.0893083	0.787764	0.00920638
ENST00000216185	0.0246913	0.9516	-0.109734	0.726089	0.493712	0.461808	0.900867	0.10956
ENST00000216187	0.119871	0.843772	-0.10736	0.84186	0.76888	0.365043	0.359092	0.662832
ENST00000216190	-0.358618	0.31947	-0.194501	0.563709	-0.0814155	0.890222	0.225216	0.716124
ENST00000216194	-0.425643	0.135655	0.273232	0.280481	4.8825	0.0758427	3.8587	0.16164
ENST00000216218	0.0268017	0.892219	0.0483085	0.784107	0.850302	0.106601	0.706585	0.120529
ENST00000216225	0.0171051	0.913329	0.022572	0.892199	1.53991	0.337474	-0.208241	0.907225
ENST00000216237	-0.00903976	0.939578	0.172671	0.22628	0.280495	0.57622	-0.0979585	0.850042
ENST00000216252	0.197308	0.224464	0.289888	0.07298	-0.22394	0.867503	0.580197	0.618882
ENST00000216254	0.123045	0.455448	0.102481	0.513339	-1.23311	0.741102	-1.44099	0.699366
ENST00000216259	0.442601	0.187972	0.167446	0.560948	1.82356	0.548229	-1.59307	0.670306
ENST00000216264	0.39018	0.032692	0.146094	0.422175	1.33433	0.237392	0.843424	0.478323
ENST00000216268	0.2829	0.325796	0.179267	0.536606	-0.502288	0.307115	-1.12103	0.0860912
ENST00000216277	-0.147724	0.608465	-0.278969	0.359933	-0.310564	0.456268	-0.465597	0.19081
ENST00000216281	-0.166941	0.548807	-0.320015	0.206721	0.0551123	0.906139	0.277215	0.615269
ENST00000216294	-0.048434	0.860883	-0.194493	0.555247	0.0814848	0.912968	0.567501	0.462594
ENST00000216297	-0.0729784	0.700388	-0.0625426	0.787364	0.470537	0.319304	0.83805	0.0937585
ENST00000216367	-0.307396	0.449588	-0.415682	0.220045	2.84054	0.35691	-0.887485	0.81345
ENST00000216410	0.0724584	0.876037	-0.0124222	0.99846	0.820456	0.379349	-0.227228	0.822158
ENST00000216416	0.289589	0.84718	NA	NA	-3.46114	0.0358145	NA	NA
ENST00000216446	0.609276	0.0698732	0.139503	0.659713	2.96232	0.303367	4.88171	0.0724155
ENST00000216452	-0.0423697	0.864941	-0.00561541	0.967348	-0.298347	0.800651	-0.488021	0.658463
ENST00000216455	-0.026155	0.919383	-0.0775396	0.715526	0.961656	0.0733363	0.708693	0.135877
ENST00000216468	0.0310464	0.88352	0.0968736	0.680821	4.08121	0.137904	4.87564	0.072451
ENST00000216479	-0.0777226	0.567389	-0.135106	0.38003	0.205033	0.410414	0.52742	0.0184049
ENST00000216484	-0.0848564	0.631031	0.252145	0.117271	2.50113	0.102598	2.8354	0.0590821
ENST00000216513	0.305869	0.287419	0.094449	0.732557	1.80516	0.552242	-1.72401	0.64575
ENST00000216605	-0.150919	0.379934	-0.182077	0.20587	-0.100652	0.788949	-0.601647	0.185191
ENST00000216639	-0.127975	0.692324	-0.136634	0.620176	-0.806783	0.334452	-0.0516516	0.937837
ENST00000216727	0.961007	0.00236025	1.15587	0.0199343	-0.634005	0.565051	-0.799708	0.507313
ENST00000216756	0.944136	0.00198739	0.161526	0.551482	-1.86436	0.374793	-4.02896	0.184343
ENST00000216774	0.0945437	0.744718	0.10085	0.682008	-0.0533592	0.90473	0.226749	0.507772
ENST00000216797	0.161872	0.363438	0.248659	0.142531	-0.686474	0.441209	-0.187271	0.926443
ENST00000216807	-0.291359	0.237646	-0.197333	0.471383	0.197019	0.772329	0.350365	0.619752
ENST00000216832	-0.246904	0.465613	-0.260913	0.439444	-1.0335	0.399811	0.166158	0.868697
ENST00000216951	0.246728	0.317495	0.336528	0.187753	0.928828	0.354562	0.906952	0.355087
ENST00000216962	0.0229577	0.895643	0.137992	0.465121	-0.117411	0.846638	0.102444	0.858492
ENST00000216968	-0.138538	0.554296	0.111603	0.652039	2.16978	0.472823	3.77579	0.163915
ENST00000217026	-0.218594	0.483779	-0.682278	0.0161773	0.534526	0.454945	0.852678	0.203529
ENST00000217109	0.328256	0.0555062	0.436701	0.00682687	-0.825263	0.041419	-1.12873	0.00733352
ENST00000217131	0.150349	0.503601	0.0444835	0.836878	-0.0155134	0.974678	0.133759	0.709256
ENST00000217159	0.227623	0.36549	-1.2565	7.23e-05	0.19185	0.568525	0.75875	0.0880246
ENST00000217162	0.607935	0.231469	0.505238	0.359885	1.51871	0.137876	1.64985	0.152902
ENST00000217182	-0.165085	0.695838	0.553103	0.071851	0.043692	0.943677	-0.0742055	0.869761
ENST00000217195	0.260167	0.347097	0.321514	0.132962	0.191597	0.624923	0.50213	0.401353
ENST00000217233	0.269074	0.253786	0.357717	0.188741	-0.00946869	0.983409	0.458082	0.337848
ENST00000217244	-0.592358	0.305047	-0.53402	0.306884	-0.125846	0.824758	-0.391243	0.50432
ENST00000217289	0.205598	0.396841	0.12828	0.567087	-0.659785	0.126658	-0.26693	0.486557
ENST00000217381	0.569118	0.247988	0.713537	0.0746234	3.25381	0.257537	3.50472	0.205
ENST00000217402	-0.237566	0.187953	-0.525547	0.00986165	1.22202	0.0328611	1.42255	0.00469758
ENST00000217426	0.0132938	0.901103	0.186351	0.113562	0.105149	0.757019	-0.110396	0.725697
ENST00000217446	-0.077552	0.631243	0.0817516	0.643347	-0.941867	0.800672	-1.39235	0.709021
ENST00000217455	0.268221	0.274534	0.221146	0.345868	0.351325	0.581063	0.312009	0.606615
ENST00000217456	0.428402	0.25816	1.0351	0.00273617	1.21372	0.24945	-0.144818	0.890544
ENST00000217652	-0.0761495	0.721904	0.0762021	0.755647	-0.0888011	0.779732	-0.134987	0.721386
ENST00000217893	-0.105523	0.591063	-0.472567	0.0280297	0.0827801	0.788872	-0.135037	0.604772
ENST00000217901	-0.103428	0.571847	-0.161954	0.373961	-0.125265	0.881905	0.69459	0.379631
ENST00000217958	2.37754	0.0916338	2.28893	0.0424136	-2.08419	0.421459	0.47685	0.806425
ENST00000217961	-0.0290678	0.86322	0.0632897	0.784545	3.25791	0.250906	-1.92881	0.606232
ENST00000217964	0.740323	0.135693	1.56368	0.00233398	0.167296	0.81062	-0.0369343	0.958464
ENST00000217971	-0.0356371	0.815159	0.179225	0.287845	-0.0669533	0.822016	-0.00282124	0.991873
ENST00000218056	0.350769	0.21416	0.389596	0.161317	-0.251774	0.484595	-0.124595	0.751482
ENST00000218089	0.605867	0.195235	0.830773	0.0160468	-1.19083	0.105802	-0.953571	0.0343337
ENST00000218104	0.186854	0.433655	0.282663	0.201581	-0.0655289	0.887766	-0.399925	0.278905
ENST00000218340	-0.0878815	0.653864	0.111694	0.621445	-0.841697	0.124081	-0.365973	0.468858
ENST00000218348	-0.105931	0.50072	-0.0457308	0.736703	-1.19057	0.749675	-1.67562	0.653214
ENST00000218364	-0.132364	0.541653	-0.188623	0.366218	0.504759	0.350864	0.402715	0.4371
ENST00000218388	-0.252599	0.17846	-0.445567	0.01299	0.12523	0.727496	-0.111236	0.681649
ENST00000218439	-0.534236	0.213821	0.150676	0.743546	0.422513	0.60244	-0.441865	0.568593
ENST00000218516	0.0750019	0.55226	0.0380981	0.713208	-0.805331	0.829094	1.72117	0.567255
ENST00000218652	0.275386	0.47422	0.787769	0.00635997	2.68919	0.35139	-2.27385	0.544201
ENST00000219066	0.177743	0.318039	0.293905	0.0780958	-0.979946	0.792956	-1.72788	0.643479
ENST00000219069	0.36377	0.35372	0.358374	0.447741	0.139091	0.82088	0.484736	0.538166
ENST00000219097	-0.130763	0.4437	-1.22193	3.33e-13	-1.74136	0.175142	-0.726047	0.521816
ENST00000219139	-3.65294	5.82e-10	-0.027803	0.888039	8.59799	0.00284372	4.39884	0.105992
ENST00000219204	1.08445	0.00165194	0.502257	0.19271	-0.02022	0.97031	0.541035	0.324329
ENST00000219240	0.51489	0.0693046	0.502006	0.0378522	-1.31605	0.725724	-1.15936	0.756686
ENST00000219252	0.0990318	0.527646	-0.119837	0.370263	0.884917	0.11759	0.504226	0.304404
ENST00000219271	0.239134	0.429887	0.432259	0.0907834	-0.247604	0.577751	-0.559174	0.15713
ENST00000219302	0.619213	0.367067	NA	NA	2.72319	0.368269	NA	NA
ENST00000219313	-0.00903915	0.942142	-0.0211735	0.885431	0.366039	0.293076	0.361623	0.287089
ENST00000219315	0.117577	0.575011	1.28301	3.42e-05	-0.94265	0.800868	-1.66325	0.656522
ENST00000219343	0.0961577	0.587155	0.0885701	0.62322	-0.373381	0.322251	-0.344653	0.33272
ENST00000219345	-0.396018	0.154299	-0.0512301	0.806102	4.01112	0.150685	3.98462	0.147576
ENST00000219439	-0.060656	0.828724	0.0563485	0.833729	-0.445395	0.406013	-0.652521	0.223996
ENST00000219454	0.0474214	0.915044	-0.270511	0.29934	0.688575	0.348048	0.404011	0.376804
ENST00000219473	3.82706	0.00201722	3.73936	0.00245152	-0.386709	0.791142	-0.141584	0.91648
ENST00000219479	1.34848	0.0907825	1.18475	0.0398317	-2.54496	0.51588	-2.59693	0.497319
ENST00000219481	0.202513	0.595692	0.540067	0.11653	3.75332	0.179003	1.09806	0.718877
ENST00000219535	-0.53183	0.295737	-0.287197	0.488891	-0.500611	0.510309	0.0548842	0.916338
ENST00000219542	0.920495	0.323748	1.07775	0.171264	-1.91451	0.631014	-2.60859	0.504533
ENST00000219611	0.542824	0.268234	0.86808	0.0660157	-0.87099	0.186456	-1.61685	0.00902909
ENST00000219689	0.593309	0.199715	0.471964	0.380431	-1.41772	0.708287	-2.01292	0.597668
ENST00000219782	-1.77493	0.0361754	0.607255	0.354457	3.77234	0.049586	3.20407	0.0709324
ENST00000219797	-0.219506	0.32017	0.483381	0.0400417	-1.09758	0.769072	-1.71251	0.646429
ENST00000219821	-0.297888	0.529481	0.265564	0.552195	-0.659166	0.862081	-2.01129	0.595113
ENST00000219837	0.0363685	0.840946	0.240418	0.152457	0.479676	0.472582	-0.131352	0.821549
ENST00000220003	-0.00681173	0.988659	0.0884608	0.742504	0.00421019	0.991621	-0.109215	0.744774
ENST00000220058	0.355593	0.0777878	0.331207	0.0924055	-1.30484	0.726995	-1.2631	0.735309
ENST00000220325	0.313409	0.0745263	0.175225	0.375055	1.77445	0.112108	0.349619	0.777182
ENST00000220507	0.415774	0.211137	0.133166	0.645602	-0.0447224	0.942617	0.0803866	0.885967
ENST00000220509	0.388315	0.13236	0.551639	0.0211016	-0.374327	0.302623	-0.391783	0.26309
ENST00000220514	0.0775837	0.677899	0.0775998	0.671139	-0.862625	0.817317	3.04128	0.273166
ENST00000220531	-0.151209	0.625994	-0.178755	0.533456	-0.137405	0.823631	0.11364	0.842062
ENST00000220562	0.400361	0.332724	0.497978	0.134481	0.0571193	0.908682	-0.475431	0.237925
ENST00000220592	0.133598	0.612733	0.0965845	0.763635	1.60307	0.102671	0.622265	0.564998
ENST00000220659	0.0498084	0.918899	0.0747285	0.862759	-1.08287	0.620219	-0.654836	0.729456
ENST00000220764	-0.0472787	0.802811	-0.367037	0.0446183	-1.10049	0.768258	2.78027	0.326837
ENST00000220822	-0.379557	0.256967	-0.527547	0.102201	-1.01886	0.786378	-2.04974	0.585141
ENST00000220847	0.764271	0.0763963	-0.00882762	0.960169	-0.48633	0.288555	-0.236846	0.609238
ENST00000220849	-0.00802513	0.963557	0.0371446	0.877891	-1.66175	0.35807	0.314136	0.802951
ENST00000220853	0.0104257	0.96774	-0.508374	0.0549666	2.1404	0.480412	-1.07099	0.775034
ENST00000220913	0.418529	0.544532	0	0.983113	0.326386	0.799292	0.51009	0.641557
ENST00000221086	0.580509	0.330872	0.608312	0.359852	0.194582	0.810251	0.371872	0.684429
ENST00000221114	-0.191935	0.391277	-0.268884	0.282002	0.818775	0.257293	-0.010409	0.989104
ENST00000221130	0.721476	0.00344593	1.61569	0.00225573	2.37579	0.404231	-0.0243873	0.993747
ENST00000221132	-0.0312035	0.900226	0.0969261	0.677544	0.399386	0.777126	0.107642	0.934502
ENST00000221138	0.1503	0.405291	0.167812	0.331016	-0.0970689	0.837862	0.284602	0.437584
ENST00000221200	-0.186654	0.273336	-0.0519321	0.721793	-0.546876	0.243892	-0.219236	0.600754
ENST00000221232	-0.220606	0.494889	-0.633374	0.023461	-0.137287	0.686683	-0.036928	0.901823
ENST00000221233	-0.032459	0.857174	0.212944	0.266343	0.0789126	0.940527	0.0404064	0.967883
ENST00000221265	0.119646	0.443904	0.197781	0.214239	0.504626	0.297499	0.181438	0.533423
ENST00000221283	0.066808	0.805701	0.0108302	0.972937	-1.17029	0.754191	-1.64823	0.659205
ENST00000221418	-0.123115	0.567851	-0.0770389	0.711426	-2.38277	0.15996	-2.37428	0.0796142
ENST00000221419	0.271273	0.142383	0.87965	0.000408781	-2.61489	0.0292778	-0.103664	0.885384
ENST00000221448	0.246946	0.451088	0.519522	0.127143	0.0118102	0.984371	-0.426327	0.412137
ENST00000221462	0.523824	0.18839	0.536095	0.23666	-0.883788	0.202321	-0.527769	0.467144
ENST00000221486	0.172145	0.244971	0.260558	0.0500736	-0.0249688	0.953695	-0.310501	0.453822
ENST00000221494	-0.851462	0.00960105	-0.484411	0.121027	-0.700906	0.213331	-0.772588	0.0301224
ENST00000221566	-0.0144702	0.928188	-0.0128677	0.927306	0.327008	0.663139	-0.195364	0.793426
ENST00000221801	0.219127	0.184517	0.432008	0.0271692	0.525239	0.425547	1.0681	0.0154921
ENST00000221855	0.118497	0.657154	-1.25864	0.00555876	0.0183044	0.959762	-0.275494	0.659868
ENST00000221856	0.0144541	0.945024	0.131961	0.604628	0.487352	0.444179	-1.04782	0.112902
ENST00000221922	0.297598	0.424884	0.11658	0.744875	-0.153304	0.827019	-0.281712	0.706856
ENST00000221930	0.106848	0.801953	-0.358818	0.230235	0.0727299	0.860211	0.172638	0.573481
ENST00000222005	0.195019	0.18022	0.250611	0.0937897	-1.08586	0.77089	-1.40589	0.706198
ENST00000222008	0.273058	0.204728	0.547896	0.0416685	-1.22541	0.407626	-1.77001	0.1984
ENST00000222120	-4.70938	1.36e-24	-0.196077	0.447435	4.61106	2.64e-12	0.271203	0.55546
ENST00000222145	0.50841	0.0544884	0.446114	0.0756301	-1.30898	0.726689	-1.98809	0.595299
ENST00000222190	0	0.987656	0.325976	0.536718	-1.20345	0.752589	-1.92713	0.61308
ENST00000222219	0.292683	0.316607	0.128197	0.582343	-0.518718	0.428858	-0.619908	0.293855
ENST00000222224	-0.239698	0.398465	0.436886	0.102951	-1.77421	0.332345	-5.65489	0.0474667
ENST00000222254	0.726114	0.238625	0.784122	0.170057	-0.125005	0.874001	-0.19814	0.794506
ENST00000222266	-0.0381198	0.834413	-0.314697	0.145616	0.547811	0.194167	0.127922	0.7674
ENST00000222284	0.246443	0.224979	0.0221292	0.915462	0.672204	0.287638	0.684265	0.118767
ENST00000222307	0.639171	0.382827	0.427489	0.526321	-0.82361	0.355113	-1.27754	0.130015
ENST00000222308	0.253015	0.429053	-0.146062	0.635174	0.685659	0.435684	0.485548	0.566968
ENST00000222329	2.51621	6.04e-06	0.483291	0.443891	1.2051	0.671415	2.59708	0.375722
ENST00000222330	0.33017	0.29956	0.0636691	0.839084	0.702082	0.391579	0.491921	0.589999
ENST00000222388	-0.109628	0.57272	-0.160401	0.380921	-1.8103	0.162175	-6.45774	0.0187513
ENST00000222399	0.0587187	0.721112	0.11966	0.477838	-0.712666	0.0638298	-0.362365	0.321657
ENST00000222543	0.235952	0.342635	0.0923959	0.611694	0.790356	0.627293	2.6261	0.0820487
ENST00000222547	0.0338262	0.898421	-0.221349	0.389705	0.0866712	0.853593	0.408265	0.347336
ENST00000222553	-0.231066	0.574058	-0.120267	0.685901	0.118268	0.861194	0.282681	0.630942
ENST00000222567	-0.0314274	0.864592	-0.0444815	0.833941	-0.94438	0.800483	2.16458	0.473743
ENST00000222573	0.579935	0.277501	0.309738	0.430489	-0.551138	0.421194	-0.0853431	0.878281
ENST00000222584	-0.106682	0.740964	-0.0527539	0.832522	-1.24037	0.304035	-0.232845	0.806033
ENST00000222690	1.30056	0.355578	1.04932	0.448336	0.744811	0.837696	-2.80675	0.51245
ENST00000222693	0.883463	0.22291	1.13492	0.0638305	-0.154692	0.903259	0.582844	0.587728
ENST00000222726	0.0196522	0.964705	0.432645	0.284268	1.85062	0.545603	-2.31069	0.540419
ENST00000222747	-0.216644	0.640706	0.0259112	0.922689	-0.529663	0.420867	-0.675724	0.247493
ENST00000222800	0.257919	0.333189	0.2491	0.570374	2.85674	0.317519	-1.33002	0.722232
ENST00000222803	0.0472552	0.840585	0.0632175	0.788038	0.342162	0.389445	0.276552	0.404012
ENST00000222969	0.158801	0.481938	0.433236	0.0649736	0.183381	0.441514	-0.148966	0.623334
ENST00000222990	0.155746	0.541611	0.421768	0.105449	-1.35274	0.717976	-1.85111	0.621094
ENST00000223023	-0.075456	0.62837	-0.535407	0.00365778	1.40905	0.0414373	1.29617	0.000650116
ENST00000223029	-0.0901539	0.684307	0.0800837	0.65524	0.231146	0.672671	1.3294	0.00723014
ENST00000223061	0.188937	0.544619	-0.0229643	0.902838	0.252101	0.58389	0.067496	0.872587
ENST00000223073	-0.368864	0.34058	-0.18017	0.616139	-0.657626	0.861686	-1.28826	0.732464
ENST00000223095	-0.40679	0.127731	-0.367207	0.0782457	0.477879	0.424931	-0.0363117	0.947696
ENST00000223127	0.0753946	0.788591	0.154941	0.555999	-0.458812	0.143548	-0.81165	0.0107
ENST00000223136	0.0990309	0.54462	0.115393	0.443001	-0.415241	0.387227	-0.291096	0.501551
ENST00000223145	-0.0701453	0.711216	-0.451083	0.0051067	0.265507	0.335939	0.443728	0.0868484
ENST00000223190	-0.192124	0.506699	-0.0490055	0.80349	1.37794	0.412164	1.4101	0.369229
ENST00000223273	-0.34495	0.167225	-0.543649	0.042582	-0.724053	0.846528	-1.2094	0.746787
ENST00000223321	0.00641984	0.962777	-0.0128669	0.911016	1.46271	0.201207	0.0608492	0.960388
ENST00000223369	0.11423	0.782443	0.304827	0.437299	-0.15325	0.888694	-0.389803	0.702409
ENST00000223423	0.194985	0.377293	0.206886	0.325752	-1.3416	0.719492	-1.61224	0.665783
ENST00000223500	-0.158891	0.520688	-0.179922	0.369102	-0.745629	0.381422	0.342367	0.607632
ENST00000223641	0.188219	0.217215	0.0268177	0.881649	-0.570973	0.294539	-0.702601	0.202072
ENST00000223864	-0.10114	0.764817	-0.395666	0.21187	0.133649	0.868797	-0.139486	0.844609
ENST00000224073	-0.244625	0.272224	-0.113219	0.647672	2.30023	0.447399	2.01436	0.506068
ENST00000224140	-0.225708	0.246013	-0.28405	0.120988	0.666496	0.0928795	0.68134	0.0598907
ENST00000224237	-0.0415503	0.755663	-0.0110644	0.914958	-0.0132191	0.98805	-0.435043	0.398979
ENST00000224807	-0.0290505	0.870551	NA	NA	0.862874	0.0135524	NA	NA
ENST00000224949	0.16136	0.276361	0.0311576	0.826233	-0.999228	0.788922	-1.38131	0.711247
ENST00000225171	1.34474	0.000115405	-0.252788	0.430828	-1.79143	9.28e-08	-0.422206	0.273283
ENST00000225174	0.107808	0.595944	0.0548605	0.756816	-0.147329	0.699138	0.129438	0.703337
ENST00000225235	0.124102	0.689103	0.239505	0.439247	-0.151337	0.934169	-1.12821	0.589299
ENST00000225296	0.0343851	0.831025	0.0225808	0.882303	0.314116	0.540226	0.660184	0.163211
ENST00000225298	0.0397754	0.779146	0.180789	0.138443	-1.8234	0.0825177	-1.31187	0.110938
ENST00000225519	0.034183	0.909603	0.419478	0.197313	0.904155	0.475446	-0.67328	0.636103
ENST00000225525	0.183555	0.375964	0.123076	0.576445	0.811408	0.226336	0.778509	0.229283
ENST00000225603	0.258309	0.273901	0.667978	0.00456758	1.07131	0.028165	0.85294	0.0496063
ENST00000225614	0.224067	0.258475	0.436983	0.124093	3.31783	0.0513987	2.60398	0.0969975
ENST00000225655	0.114111	0.398587	-0.0465249	0.710916	0.513352	0.334373	0.42021	0.382951
ENST00000225665	0.67547	0.265169	0.952226	0.0378767	-1.28782	0.134485	-1.02366	0.114277
ENST00000225696	0.0399801	0.858293	0.137938	0.454639	-0.760576	0.838883	-0.690614	0.853165
ENST00000225698	0.113696	0.448606	0.225901	0.0766151	0.124853	0.712693	-0.100822	0.752239
ENST00000225719	0.460814	0.0475079	0.687314	0.000205653	-5.48549	0.0541374	-0.564969	0.650512
ENST00000225724	0.382009	0.539735	0.995385	0.0745976	2.65728	0.373942	0.629738	0.839328
ENST00000225726	-0.12285	0.979799	0.296073	0.62595	-0.333098	0.824658	-0.294248	0.70339
ENST00000225729	-0.404913	0.285011	0.097529	0.592072	1.79316	0.107949	1.11831	0.233516
ENST00000225737	0.615757	0.161391	0.50384	0.205418	-1.02462	0.150973	-0.814765	0.157903
ENST00000225742	-0.21061	0.35863	-0.446402	0.0406324	-1.15515	0.757444	-1.52159	0.68398
ENST00000225831	-0.176492	0.594486	-0.13073	0.720861	1.15225	0.152235	-0.162766	0.856645
ENST00000225916	0.0899936	0.715125	0.0527662	0.78292	3.46233	0.212583	4.8382	0.0710234
ENST00000225927	0.433408	0.27475	0.169461	0.599712	0.16487	0.923904	0.462378	0.789308
ENST00000225972	0.0915867	0.493396	0.08227	0.48652	-0.0973126	0.786757	-0.211524	0.427739
ENST00000226004	0.184254	0.37036	-0.283539	0.235822	1.3287	0.4032	0.28644	0.873432
ENST00000226225	3.21511	8.17e-07	3.12953	8.97e-08	-1.06304	0.201827	-1.03065	0.193892
ENST00000226230	0.341058	0.614708	0.309059	0.586339	0.602739	0.661411	1.12754	0.252483
ENST00000226522	-0.193295	0.553102	-0.298431	0.330337	-0.364451	0.572107	-0.312849	0.566844
ENST00000226578	-0.202696	0.345374	-0.0922405	0.564696	-0.905454	0.435837	-1.49949	0.184709
ENST00000226725	0.490522	0.258226	0.446537	0.324236	2.11382	0.193891	2.6665	0.100988
ENST00000226796	0.114684	0.816376	-0.079033	0.787091	-0.0740512	0.824762	-0.189015	0.634479
ENST00000226798	-0.0792738	0.754568	-0.213528	0.426755	-0.107222	0.862691	0.42899	0.432727
ENST00000227266	0.204412	0.182549	0.160219	0.229801	0.652057	0.373841	1.19311	0.0705458
ENST00000227378	1.43696	0.311452	2.98185	0.074707	-2.13724	0.611013	-4.62717	0.280392
ENST00000227451	0.232239	0.418907	0.176372	0.535183	0.436998	0.800157	2.3451	0.132383
ENST00000227471	0.15564	0.556762	0.38261	0.129976	3.85991	0.16263	1.56892	0.604501
ENST00000227507	0.0956915	0.494431	0.127764	0.567529	0.262368	0.421467	0.523496	0.201835
ENST00000227520	0.0289466	0.942581	-0.124565	0.568922	-1.88585	0.141038	-2.23389	0.0781541
ENST00000227524	0.00380742	0.992452	-0.117003	0.373076	0.0403356	0.841781	0.269291	0.179738
ENST00000227525	-0.985231	0.0338215	-0.769414	0.166542	0.21449	0.756908	0.0761235	0.928301
ENST00000227638	0.340917	0.0520735	0.404194	0.0084118	-0.314333	0.601159	0.211391	0.531494
ENST00000227758	-0.154085	0.577237	-1.85838	2.26e-06	-0.156891	0.821437	2.3188	0.000339974
ENST00000227868	0.0685828	0.765656	0.0953753	0.703409	-0.833144	0.347528	0.28263	0.708694
ENST00000228136	0.0778111	0.795561	-0.416942	0.132208	0.332782	0.564386	0.256061	0.643363
ENST00000228251	0.0935463	0.6098	0.00681834	0.975452	0.00545261	0.983582	0.422393	0.0848893
ENST00000228280	0.0423001	0.898919	-0.0092276	0.963861	0.140054	0.680322	-0.0159333	0.958493
ENST00000228284	-0.118242	0.811332	-0.999044	0.019226	0.325911	0.868924	-3.27508	0.288315
ENST00000228347	0.153719	0.511196	0.296283	0.190431	-2.2845	0.0165366	-1.56861	0.0448226
ENST00000228425	0.418202	0.457401	0.0304888	0.941296	0.6075	0.73667	0.815098	0.648629
ENST00000228437	0.0685618	0.761235	-0.0447311	0.88376	0.00766764	0.984309	-0.121902	0.776277
ENST00000228438	0.0192785	0.947034	-0.0527325	0.814381	0.254759	0.507921	0.145914	0.620679
ENST00000228495	3.24672	4.95e-25	3.1596	5.49e-25	-2.15478	0.0807068	-3.00839	0.015105
ENST00000228506	0.679882	0.38044	0.665588	0.346239	-0.50035	0.484664	-0.650115	0.303518
ENST00000228510	-0.020068	0.96753	-0.0264939	0.959073	1.76384	0.566733	3.10973	0.2721
ENST00000228515	0.128277	0.563015	-0.104773	0.673847	0.612086	0.360727	0.0915639	0.903178
ENST00000228740	-0.140988	0.494052	0.0384129	0.841057	-0.56372	0.132752	-0.311241	0.406318
ENST00000228825	0.166244	0.293245	-0.05426	0.703585	-0.0332521	0.937662	0.173657	0.662408
ENST00000228827	0.131496	0.54697	-0.0445067	0.825202	4.01949	0.143796	3.44079	0.216556
ENST00000228862	0.49111	0.438971	-0.517744	0.537024	-0.962492	0.139159	0.486749	0.551489
ENST00000228865	0.256625	0.524896	0.201478	0.633991	0.214676	0.694656	0.378902	0.499881
ENST00000228872	-0.0301718	0.916679	0.0156556	0.944015	0.0554243	0.868834	-0.0236609	0.933198
ENST00000228918	2.03099	0.00028536	0.923836	0.133329	-1.68295	0.0468574	-0.291357	0.736
ENST00000228928	0.19031	0.479208	0.248187	0.328125	0.898019	0.358007	1.60158	0.0892663
ENST00000228955	0.585234	0.25625	1.16605	0.000619927	-1.14029	0.3139	-0.355372	0.672648
ENST00000229030	0.853669	0.00412722	0.693109	0.0367044	-0.108676	0.845841	0.157985	0.833412
ENST00000229201	0.267356	0.306038	0.193117	0.362313	3.88474	0.00897484	3.72234	0.0118936
ENST00000229214	-0.335697	0.305495	-0.227768	0.5502	-0.733691	0.845337	-1.31075	0.728299
ENST00000229251	0.497844	0.920967	-0.898587	0.131059	0.480307	0.428192	0.318774	0.530089
ENST00000229265	-0.253794	0.357336	-0.882024	0.00120317	1.15551	0.25321	0.225366	0.835994
ENST00000229266	0.338656	0.0899056	0.0413096	0.807516	0.739162	0.243497	0.95953	0.0433808
ENST00000229268	-0.253759	0.445853	-0.19596	0.458217	0.371224	0.779353	-0.148361	0.909922
ENST00000229281	0.0632714	0.77924	-0.033921	0.857582	-0.693315	0.179006	-0.503671	0.201659
ENST00000229314	0.0138187	0.974986	0.0432776	0.912863	0.810353	0.664186	1.07891	0.510792
ENST00000229329	0.157931	0.382075	-0.0193328	0.90145	0.19884	0.680808	0.331956	0.320542
ENST00000229340	0.343667	0.739567	0.49778	0.620628	-0.0670024	0.957821	-0.114479	0.921099
ENST00000229379	0.044999	0.745171	-0.0743108	0.546256	0.385832	0.752986	0.0417218	0.97277
ENST00000229390	0.325453	0.0231832	0.292345	0.0367185	-0.300659	0.417062	-0.458242	0.181541
ENST00000229395	0.225417	0.441152	0.211626	0.467915	0.463449	0.520325	0.917045	0.194599
ENST00000229416	-0.0128438	0.965285	-0.203361	0.473411	0.0183052	0.972939	0.466079	0.352471
ENST00000229563	-0.0128598	0.93699	0.0450158	0.726546	0.634891	0.0470449	0.372081	0.192528
ENST00000229595	-0.159768	0.463452	-0.237161	0.295366	-0.0389352	0.933568	-0.373228	0.434669
ENST00000229633	0.13959	0.609919	0.138453	0.690997	0.267235	0.563198	0.553578	0.29239
ENST00000229634	-0.351945	0.132367	-0.269062	0.262291	-0.115393	0.782694	-0.674269	0.222395
ENST00000229758	0.0704748	0.804822	-0.423246	0.0825135	-0.920465	0.806162	-1.3376	0.720773
ENST00000229769	0.477452	0.0805993	0.435748	0.0560447	0.506757	0.521853	-0.115022	0.878107
ENST00000229794	0.426645	0.445662	0.495104	0.217305	0.355626	0.643399	0.729911	0.159507
ENST00000229812	-0.152202	0.496417	-0.162661	0.396576	-0.335774	0.459123	-0.186641	0.6358
ENST00000229854	-0.106204	0.692849	-0.291933	0.0906862	-0.735696	0.420732	-0.292879	0.695852
ENST00000229971	-0.0500601	0.855505	0	0.999029	0.213676	0.651823	-0.0255601	0.953269
ENST00000230048	-0.16563	0.585797	-0.356037	0.160313	1.20223	0.0253544	0.857688	0.0495179
ENST00000230056	0.350862	0.105805	0.743128	0.00197511	-0.190126	0.522918	-0.129262	0.695461
ENST00000230085	-0.0362233	0.906115	-0.512692	0.119594	2.48864	0.11666	2.70991	0.0842274
ENST00000230122	-0.100827	0.68083	-0.0596907	0.760797	0.682156	0.422901	-0.870615	0.330795
ENST00000230340	0.00320693	0.975651	0.0623806	0.68796	-0.432596	0.186931	-1.23919	0.000127595
ENST00000230354	-1.05268	6.85e-06	-0.689457	0.0738797	-0.266045	0.526964	0.0566847	0.916329
ENST00000230431	0.417149	0.259412	0.624256	0.0700665	-1.3654	0.716968	-1.86015	0.620866
ENST00000230449	-0.301299	0.0555996	-0.205262	0.182602	-0.844234	0.0893234	0.0620624	0.888077
ENST00000230461	-0.297353	0.484371	-0.0773699	0.872118	0.164849	0.861331	-0.0374685	0.971167
ENST00000230640	-0.0422988	0.831983	0.0136669	0.936252	-0.671335	0.130624	-0.264038	0.501405
ENST00000230771	-0.256877	0.364387	1.45347	2.63e-13	0.181399	0.785572	-1.65976	0.0106783
ENST00000230792	-0.136184	0.770082	-0.153305	0.749236	-0.512548	0.813692	-0.722459	0.742341
ENST00000230859	0.213353	0.705956	0.409615	0.456686	0.629012	0.475397	0.48908	0.548599
ENST00000230895	-0.355806	0.108556	-0.718841	0.000285877	0.775271	0.317395	-0.18268	0.770983
ENST00000231238	-0.00861368	0.987153	0.339985	0.409911	-0.166373	0.815038	-0.0212222	0.975876
ENST00000231368	0.0238298	0.963913	0.455053	0.443294	0.0882623	0.920746	0.333397	0.577619
ENST00000231498	0.396738	0.445598	0.201652	0.663667	-0.295547	0.679363	-0.0761938	0.919359
ENST00000231512	-0.0586926	0.700904	-0.0157176	0.891891	0.359854	0.519508	-0.357823	0.541505
ENST00000231524	-0.294275	0.642608	0.259588	0.645743	-1.19688	0.301088	-1.17314	0.212252
ENST00000231572	0.0609986	0.774949	0.0895177	0.659556	5.24192	0.0526326	4.40985	0.102864
ENST00000231790	-0.304397	0.471194	-1.27136	0.000904669	-5.95875	0.0330416	-0.656662	0.62855
ENST00000231948	-0.00963113	0.959276	-0.0712934	0.802913	-1.34748	0.718742	-0.957452	0.798598
ENST00000232125	0.096158	0.567775	-0.0229506	0.882049	-0.151806	0.773676	-0.340601	0.580742
ENST00000232165	0.48752	0.609544	0.723504	0.346545	0.0212345	0.985619	-0.31619	0.717859
ENST00000232424	-0.0112382	0.95263	-0.152713	0.589961	-0.501925	0.336391	-0.720855	0.227108
ENST00000232496	0.386073	0.283981	0.443507	0.180889	0.197772	0.725436	0.10069	0.84773
ENST00000232501	0.0338474	0.884101	0.0302303	0.880375	-0.360167	0.463749	0.103546	0.822354
ENST00000232508	0.0645643	0.799225	0.558578	0.0742257	0.0289866	0.950774	0.228407	0.645466
ENST00000232564	0.463422	0.67429	0.703293	0.535471	-0.283721	0.872443	0.0943283	0.946744
ENST00000232766	0.0685088	0.776175	0.469496	0.040004	-1.1582	0.756956	-1.86997	0.617138
ENST00000232888	0.101674	0.522641	0.249438	0.233474	1.14911	0.480797	1.13428	0.472736
ENST00000232905	-0.312223	0.37856	-0.818895	0.00959248	-0.252752	0.663458	-0.359819	0.467776
ENST00000232974	0.374769	0.460898	0.466102	0.339669	0.206866	0.911182	0.846187	0.625443
ENST00000232975	-0.0949538	0.720862	0.022522	0.929206	2.40086	0.399479	2.2382	0.430201
ENST00000232978	-0.174559	0.664118	-0.108409	0.638707	0.289329	0.774461	0.773401	0.296427
ENST00000233025	0.330338	0.564675	NA	NA	-0.34179	0.684229	NA	NA
ENST00000233027	-0.0932803	0.907624	0.150963	0.842611	2.9744	0.333582	3.09167	0.303491
ENST00000233055	0.133036	0.648928	-0.0128445	0.954277	3.14197	0.261952	1.82942	0.547495
ENST00000233072	0	0.985027	0.319512	0.280024	0.306527	0.529117	-0.0218771	0.957893
ENST00000233078	0.044497	0.833067	0.25555	0.201505	0.136557	0.700473	0.179063	0.566009
ENST00000233084	-0.326678	0.302602	-0.347464	0.269402	0.349863	0.635934	0.646195	0.331455
ENST00000233099	-0.235833	0.343922	-0.0697618	0.701628	-0.243365	0.725435	-0.679393	0.311184
ENST00000233114	-0.453865	0.302058	-0.78646	0.0339919	-0.0797472	0.912376	0.144195	0.814442
ENST00000233143	-0.301314	0.247987	-0.184241	0.419893	0.467946	0.164131	0.473056	0.172586
ENST00000233146	-0.806115	7.6e-07	-0.413003	0.102022	-3.44034	0.224631	1.0085	0.417807
ENST00000233154	0.540404	0.241318	0.0563077	0.896527	-1.36925	0.0801004	-0.696736	0.315247
ENST00000233156	0.0395146	0.882828	-0.197251	0.491334	0.104738	0.814563	-0.175942	0.698158
ENST00000233190	0.58281	0.510591	0.354589	0.660519	0.0258878	0.990041	-0.0591025	0.975764
ENST00000233331	0.350919	0.173997	0.436742	0.117023	-1.65511	0.658396	-2.01438	0.59096
ENST00000233336	0.408987	0.125546	0.199884	0.424163	5.80736	0.0324162	6.43062	0.0163684
ENST00000233468	-0.0461893	0.809063	-0.262781	0.258696	-0.0646803	0.824701	0.251378	0.462678
ENST00000233557	-0.741039	0.122162	0.211688	0.601949	0.254249	0.715484	0.087559	0.892334
ENST00000233575	0.149486	0.479965	0.185671	0.334981	0.0903678	0.818705	-0.111308	0.695227
ENST00000233615	0.388477	0.383463	0.652559	0.168156	0.178656	0.730351	0.0773742	0.890138
ENST00000233616	0.532527	0.203029	0.925565	0.0207001	-0.217615	0.753235	-0.0953047	0.883403
ENST00000233893	0.389461	0.412967	0.535527	0.19088	0.181876	0.773526	-0.166006	0.756388
ENST00000234111	0.602599	0.0510437	0.646747	0.000156688	-0.0100465	0.980971	-0.128994	0.616788
ENST00000234160	0.244796	0.112751	0.095652	0.525564	-0.115682	0.793084	0.100133	0.81634
ENST00000234170	-0.0974974	0.634404	-0.103816	0.569906	-0.021249	0.975658	0.434636	0.532184
ENST00000234296	-0.161977	0.403404	-0.170568	0.404969	0.203179	0.536336	0.12772	0.648795
ENST00000234301	-0.0815547	0.667577	-0.0553345	0.702047	-0.363321	0.422478	-0.621151	0.0681916
ENST00000234310	-0.725229	0.0121227	-1.2125	3.71e-07	0.958267	0.0170927	0.886496	0.0114818
ENST00000234453	0.244198	0.631966	-0.237604	0.680145	0.772757	0.282632	0.339035	0.64657
ENST00000234454	0.169762	0.340317	0.240548	0.150115	0.974686	0.550465	-4.63486	0.123882
ENST00000234590	-0.0667109	0.667881	0.0871188	0.550212	-0.0342958	0.909345	-0.275847	0.434881
ENST00000234626	-0.0606535	0.834858	-0.239485	0.309383	0.231458	0.841061	1.18309	0.219918
ENST00000234677	0.0777367	0.531018	0.207141	0.0894501	1.04492	0.0164205	1.02517	0.048849
ENST00000234739	0.0188614	0.976597	-0.238246	0.419994	-0.872778	0.0512136	-0.604917	0.185186
ENST00000235090	0.0520796	0.736378	0.128356	0.392814	-0.251096	0.456963	-0.411234	0.4635
ENST00000235329	0.0527367	0.795281	0.123006	0.495632	-0.58586	0.114736	-0.599313	0.0822597
ENST00000235332	0.319734	0.273428	0.188832	0.464169	-2.00337	0.0180208	-0.407209	0.506066
ENST00000235345	-0.166788	0.376948	-0.177771	0.296258	2.24899	0.148493	2.79616	0.0640489
ENST00000235382	-0.23522	0.479012	-0.576177	0.0420226	3.68833	0.198279	-1.29197	0.729849
ENST00000235521	0.123033	0.494668	0.190055	0.258963	-0.810503	0.828236	-1.28162	0.731341
ENST00000235790	-0.0511868	0.728907	0.14177	0.388724	-0.298374	0.279056	-0.150077	0.558187
ENST00000235835	-0.764012	0.153039	0.212398	0.332631	0.00752392	0.998425	-1.82973	0.624832
ENST00000236051	0.0369602	0.766016	0.182761	0.315374	0.195303	0.506588	0.552225	0.176293
ENST00000236067	0.216869	0.43557	0.295879	0.461326	0.238913	0.606255	0.255607	0.697615
ENST00000236137	0.0200944	0.924366	0.23383	0.34241	-0.103022	0.850453	-0.143909	0.802388
ENST00000236273	-0.152602	0.617095	-0.0350401	0.899153	-0.680968	0.856151	-1.19404	0.75036
ENST00000236342	0.777229	0.194919	NA	NA	0.16498	0.889578	NA	NA
ENST00000236412	0.370745	0.745785	1.05095	0.291813	-0.345334	0.764882	-0.348434	0.719151
ENST00000236957	-0.107641	0.57212	-0.106924	0.580771	-0.33601	0.504835	-0.97468	0.0464175
ENST00000236980	1.05278	0.0377686	0.752374	0.246455	-0.348382	0.604924	-0.234049	0.786204
ENST00000237281	-0.0104288	0.971624	-0.258355	0.278439	1.44653	0.101257	1.3866	0.113305
ENST00000237283	-0.00982568	0.966571	0.468261	0.192417	-0.98194	0.794907	-1.79535	0.633673
ENST00000237380	0.0290899	0.851442	-0.0400213	0.84256	-0.996987	0.789421	-1.56702	0.675195
ENST00000237455	0.301227	0.199211	-0.239715	0.380454	0.540551	0.421488	0.554917	0.22068
ENST00000237500	0.118117	0.612884	0.41002	0.189316	0.130232	0.708367	-0.0128151	0.978927
ENST00000237530	-0.241711	0.0614198	-0.526794	0.00648869	-0.0376147	0.919306	-0.246613	0.435624
ENST00000237536	0.451851	0.128932	0.56056	0.0474936	0.179421	0.78898	-0.248762	0.669227
ENST00000237596	0.216627	0.419828	0.135756	0.675879	4.84478	0.0727705	3.9491	0.150649
ENST00000237612	0.0632872	0.773042	0.18694	0.445102	0.322114	0.52338	0.00537893	0.99198
ENST00000237654	0.211846	0.476989	-0.323117	0.305012	0.032906	0.932989	0.103532	0.815159
ENST00000237822	-0.503168	0.0762524	-0.181508	0.463919	2.76901	0.361404	1.9419	0.521256
ENST00000237853	-0.0108426	0.945544	-0.345939	0.0912718	0.177009	0.622024	0.141698	0.68698
ENST00000237858	-0.450948	0.395215	-0.666815	0.0261009	1.14175	0.206742	0.518644	0.477275
ENST00000237889	-0.230976	0.590234	-0.113815	0.694521	-0.444277	0.590722	-0.423617	0.455849
ENST00000238018	0.0685687	0.773071	-0.25677	0.248188	-0.103636	0.869237	0.362221	0.45997
ENST00000238081	-0.0984204	0.658268	-0.318856	0.0522477	0.366674	0.540956	0.98311	0.096083
ENST00000238112	-0.0987948	0.662828	-0.154016	0.422152	0.243115	0.582588	0.704364	0.0602038
ENST00000238146	0.194441	0.548627	0.271985	0.368394	-1.05301	0.779318	1.64482	0.58839
ENST00000238256	-0.305293	0.0468761	-0.460834	0.00121355	0.30447	0.810016	-0.573167	0.666876
ENST00000238497	-0.00480836	0.982205	-0.0512281	0.810066	-0.211945	0.679413	-0.071894	0.881522
ENST00000238609	0.16206	0.603585	0.225384	0.446451	-0.930797	0.80385	3.36027	0.223605
ENST00000238618	0.270916	0.502117	-0.189199	0.598051	0.344245	0.718262	0.512069	0.554647
ENST00000238647	0.108108	0.646106	0.23685	0.335256	0.0668721	0.855874	-0.173066	0.704865
ENST00000238651	-0.0923217	0.76943	-0.431962	0.259848	0.10866	0.861995	-0.0739618	0.91441
ENST00000238682	0.158972	0.644175	0.0352066	0.890405	0.428211	0.696918	0.998152	0.301603
ENST00000238714	-0.29688	0.301637	-0.344523	0.169424	0.184876	0.789096	-0.365442	0.571514
ENST00000238738	0.0913104	0.786547	0.122398	0.78596	0.615932	0.309779	1.34897	0.0636685
ENST00000238788	-0.031435	0.889057	-0.123246	0.617656	-1.06515	0.607521	1.39616	0.36994
ENST00000238789	-0.0953649	0.665636	-0.133268	0.545789	1.15431	0.0896451	1.10837	0.10534
ENST00000238823	-0.0821376	0.59833	-0.128965	0.376905	-0.142706	0.791032	0.480405	0.344519
ENST00000238831	-0.175259	0.392413	-0.0467749	0.767296	0.595431	0.172533	0.395791	0.196337
ENST00000238856	-0.900737	0.0744509	-0.125004	0.736719	0.551863	0.457521	0.67163	0.286262
ENST00000238892	0.0350404	0.896984	0.100436	0.708168	0.714329	0.0971057	0.586034	0.18509
ENST00000238936	0.240439	0.58058	0.539296	0.260405	-0.418856	0.570083	-0.125396	0.865874
ENST00000238961	0.920061	0.309358	0.173813	0.85621	0.696786	0.588376	1.02711	0.365446
ENST00000239165	-0.103836	0.672993	-0.0221377	0.905082	-1.22522	0.123073	-0.61291	0.353928
ENST00000239223	0.178803	0.415411	0.302585	0.246076	-0.499758	0.0981452	-0.695724	0.058519
ENST00000239231	0.112998	0.604127	-0.108028	0.599238	2.49566	0.0147268	2.73235	0.00208463
ENST00000239367	0.357626	0.0813192	0.515992	0.038058	-1.47614	0.692845	-2.10295	0.574274
ENST00000239690	0.0600911	0.815438	0.464987	0.0637236	0.0220416	0.957061	-0.53803	0.178713
ENST00000239878	0.527313	0.480001	0.304786	0.63599	-1.50575	0.699122	-1.88065	0.626935
ENST00000239882	-1.79726	0.000621382	-1.7999	0.000126337	0.618701	0.379116	0.298169	0.66832
ENST00000239891	0.330959	0.146276	0.115984	0.615146	2.10175	0.48551	-1.5257	0.682641
ENST00000239906	-0.560131	0.199732	-0.406928	0.198525	-2.65158	2.37e-07	-2.48924	1.94e-10
ENST00000240079	0.260867	0.563319	0.0204373	0.968118	2.01091	0.516171	2.50804	0.411584
ENST00000240100	0.0899231	0.660732	0.150978	0.356111	-0.503965	0.175092	-0.247282	0.317543
ENST00000240285	0.288055	0.117922	0.386462	0.00829111	0.00637081	0.978509	-0.260828	0.152232
ENST00000240304	0.0321824	0.918534	-0.396163	0.192631	0.569969	0.282089	0.903485	0.0722042
ENST00000240316	-0.191974	0.407495	0.0296376	0.875457	-0.825272	0.825512	-1.55115	0.678311
ENST00000240333	-0.0535145	0.795335	0.171119	0.404521	0.829034	0.498606	1.02673	0.376657
ENST00000240423	0.122169	0.749519	-0.0677804	0.861136	2.0583	0.50188	1.91684	0.532365
ENST00000240488	0.0451568	0.873672	-0.326438	0.230139	2.47028	0.417532	2.87508	0.314613
ENST00000240651	-0.0680646	0.809114	-0.118113	0.592434	-0.276135	0.758203	-1.13239	0.200235
ENST00000241051	-0.12722	0.554816	-0.181469	0.42481	-0.301796	0.760059	-0.858961	0.386497
ENST00000241052	0.0112566	0.927494	0.0748227	0.596683	-0.312139	0.53016	0.0271581	0.951677
ENST00000241393	0.0363753	0.846447	0.0579331	0.756408	0.460818	0.307891	0.271425	0.540919
ENST00000241502	0.269248	0.397184	0.211168	0.399428	0.482585	0.663729	0.694231	0.4835
ENST00000241704	0.0601072	0.827954	0.216524	0.342224	-0.0599398	0.902716	0.0968982	0.848866
ENST00000242057	0.00440691	0.988132	-0.242067	0.215551	0.100865	0.754803	0.272504	0.325568
ENST00000242059	1.99839	0.0826397	7.3594	9.05e-90	-1.37246	0.361513	-6.31919	2.15e-10
ENST00000242209	-0.119612	0.546368	0.21214	0.140839	0.378957	0.527215	-0.106421	0.810331
ENST00000242210	-0.363495	0.366982	-0.63162	0.143277	0.550047	0.42072	-0.0424506	0.955284
ENST00000242261	0.624252	0.298517	0.840771	0.0654439	1.44877	0.342088	0.598536	0.633979
ENST00000242275	0.331155	0.504738	-0.192147	0.700355	-0.129678	0.826128	-0.363862	0.556246
ENST00000242351	-0.387652	0.687835	NA	NA	2.18225	0.516816	NA	NA
ENST00000242505	-0.10822	0.833113	0.0546086	0.91395	-0.908448	0.293234	-1.20993	0.128857
ENST00000242576	-0.0277827	0.906418	-0.105607	0.415354	1.04233	0.313615	1.12681	0.223592
ENST00000242577	-0.321165	0.127794	-0.461903	0.028711	0.770248	0.208654	1.05843	0.0355465
ENST00000242591	-0.190312	0.439646	-0.403738	0.125978	-0.34105	0.465347	0.374387	0.433319
ENST00000242592	0.114248	0.770457	0.0483409	0.872411	-1.3821	0.714305	-1.89429	0.614609
ENST00000242719	0.0845685	0.874276	-0.208419	0.63577	1.19215	0.132315	1.34044	0.0621308
ENST00000242776	0.17513	0.342187	0.187579	0.285477	-0.108098	0.789746	-0.235749	0.43987
ENST00000242783	0.608052	0.124585	0.818536	0.0238616	1.79877	0.143064	0.12901	0.91742
ENST00000242784	0.276552	0.348779	0.124099	0.690769	-0.433786	0.605141	-0.0968615	0.905413
ENST00000242786	-0.193337	0.588543	0.300079	0.405686	-0.8812	0.814949	2.1293	0.458858
ENST00000242810	-0.382804	0.365225	-1.01165	0.00248752	-0.409134	0.347836	-0.467507	0.264049
ENST00000242827	0.332603	0.0629026	-0.0660343	0.710378	0.0547076	0.891661	-0.378144	0.294908
ENST00000242848	-0.106206	0.682823	-0.264142	0.353058	0.110197	0.8572	0.903711	0.124231
ENST00000243045	0.369137	0.64594	0.747032	0.333711	-1.63527	0.128664	-1.16297	0.250341
ENST00000243056	0.20824	0.629423	0.211859	0.480391	-1.13339	0.194776	-0.92009	0.236925
ENST00000243082	-0.328156	0.235977	-0.253786	0.324308	-0.63733	0.435029	-0.822426	0.295508
ENST00000243112	-0.184844	0.715634	0.602451	0.14821	0.0425826	0.975373	1.04278	0.359256
ENST00000243253	-0.0611275	0.555492	-0.101335	0.35904	0.221558	0.36447	0.0540851	0.825412
ENST00000243325	-1.47174	0.482349	NA	NA	0.958865	0.460078	2.07323	0.222096
ENST00000243326	-0.0730163	0.993104	0.15508	0.831706	-0.335154	0.795909	-0.176509	0.848834
ENST00000243344	-0.296634	0.255112	-0.090185	0.647346	-3.76414	0.214545	1.27134	0.424536
ENST00000243346	-0.158845	0.506134	-0.252524	0.283758	0.625091	0.265391	-0.198047	0.722793
ENST00000243440	0.1549	0.814725	-0.280511	0.664701	0.389761	0.851239	2.46738	0.151312
ENST00000243498	-0.197711	0.535334	0.146842	0.693635	1.58475	0.346582	1.67509	0.315878
ENST00000243501	1.44853	0.123658	0.539917	0.571737	-0.960755	0.273527	-0.89735	0.313093
ENST00000243563	-0.246944	0.308079	-0.191943	0.40518	0.371028	0.29568	0.320045	0.363111
ENST00000243639	0.904535	0.157378	1.00304	0.0826045	-1.77799	0.0246495	-1.13996	0.0608998
ENST00000243776	0.481996	0.139691	0.383358	0.219614	0.341166	0.555962	0.533318	0.267441
ENST00000243786	0.466279	0.335303	0.340487	0.454315	-1.03244	0.324685	-0.151764	0.87906
ENST00000243878	0.0445885	0.918943	-0.3612	0.494433	0.226276	0.803099	0.220975	0.790844
ENST00000243903	0.0403742	0.853409	0.213384	0.199801	-1.12821	0.762991	-1.84815	0.620581
ENST00000243918	0.920991	0.0081243	0.842141	0.00274991	-0.848695	0.168874	-0.450213	0.413935
ENST00000244007	0.0597096	0.764613	0.0423284	0.801672	3.58529	0.196715	4.90651	0.0676513
ENST00000244020	0.0068232	0.954867	0.0340344	0.818288	0.149069	0.725289	-0.117704	0.807488
ENST00000244040	-0.0371356	0.85834	-0.306264	0.150993	0.756186	0.517925	1.75952	0.00301248
ENST00000244051	0.153791	0.423864	0.434888	0.0242723	-1.08297	0.771936	-1.76186	0.637337
ENST00000244061	-0.00762335	0.961528	0.0455944	0.741135	3.80885	0.170525	4.08635	0.133022
ENST00000244137	0.132658	0.563819	0.158752	0.509022	-1.39857	0.708563	-2.04183	0.585295
ENST00000244217	-0.23422	0.488326	-0.515408	0.137521	-0.979579	0.793787	-1.38777	0.711021
ENST00000244230	0.114367	0.688755	-0.236968	0.346188	0.323867	0.589363	-0.633306	0.257208
ENST00000244364	-0.0796275	0.740234	0.375503	0.0867769	2.04579	0.498964	3.30371	0.235317
ENST00000244496	0.151443	0.277994	0.112119	0.450085	-0.993232	0.790045	-1.05457	0.777458
ENST00000244520	0.0824341	0.770774	-0.111713	0.666487	-0.184772	0.755275	0.201065	0.709883
ENST00000244571	0.173975	0.402569	0.238565	0.210893	-1.17023	0.75427	-1.50633	0.686813
ENST00000244711	0.130002	0.426742	0.123042	0.458866	-0.521945	0.645594	0.962716	0.299015
ENST00000244741	-3.2477	4.23e-09	-2.97477	5.09e-14	1.49053	0.0571163	0.882561	0.202554
ENST00000244745	0.496764	0.105255	0.617172	0.0147285	-0.239427	0.519631	0.0351123	0.919053
ENST00000244776	0.047149	0.898017	-0.0654615	0.804435	0.419146	0.312699	0.561789	0.157246
ENST00000244815	0.0772815	0.881111	0.0492543	0.902464	3.72847	0.194282	3.61935	0.192479
ENST00000245046	-0.0445074	0.791182	0.288089	0.112675	-0.170912	0.618684	-0.516221	0.0851481
ENST00000245185	-3.02319	1.43e-12	-3.53249	6.11e-14	1.50696	0.0317933	1.33921	0.0584729
ENST00000245206	-1.14082	1.33e-11	-0.304248	0.0373136	-0.930558	0.0473174	-1.1869	0.000836779
ENST00000245304	-0.174579	0.656879	-0.230927	0.589824	1.11661	0.17862	1.75848	0.030365
ENST00000245407	0.191299	0.462134	0.0685396	0.764303	0.954585	0.339669	1.64817	0.0811019
ENST00000245414	0.16574	0.527795	-0.167307	0.496346	-0.0369662	0.955404	-1.25991	0.09589
ENST00000245544	0.837565	0.00252304	0.25868	0.388203	-1.48626	0.0215534	-0.499149	0.400021
ENST00000245564	0.178712	0.393386	0.304163	0.184327	-1.00394	0.788063	-1.84731	0.621428
ENST00000245615	-0.0975923	0.685347	0.224356	0.374107	0.0786781	0.874248	0.0591561	0.848149
ENST00000245680	-0.146209	0.6123	-0.192392	0.567065	0.2023	0.610085	0.0543694	0.895644
ENST00000245787	-0.0995058	0.749726	-2.73792	3.3e-12	0.878641	0.148888	2.53679	0.000114893
ENST00000245812	0.218303	0.471048	0.471136	0.0808955	0.936436	0.443989	-0.0338976	0.978271
ENST00000245816	0.587653	0.126085	0.459219	0.249494	0.94207	0.199011	0.569639	0.489181
ENST00000245817	0.0726176	0.860603	0.284544	0.417758	-2.10751	0.576869	-2.31176	0.538767
ENST00000245903	0.351723	0.454991	0.749593	0.0649143	-0.523812	0.510609	-1.44901	0.0800777
ENST00000245907	-0.167323	0.440539	-0.236898	0.264913	-4.28516	0.1546	-0.0617424	0.972242
ENST00000245925	0.030225	0.887638	0.00922625	0.96762	-1.47207	0.693609	-1.72946	0.643811
ENST00000245932	0.306626	0.203331	0.24948	0.228486	-0.630522	0.160425	-0.276034	0.438968
ENST00000245934	0.0667728	0.810119	-0.0831312	0.674389	-2.42025	0.000518768	-1.93256	0.00169995
ENST00000246015	-0.83757	0.000656672	-1.62427	1.73e-09	0.495216	0.485215	0.452974	0.441915
ENST00000246024	0.273555	0.313755	0.461129	0.0826098	4.74798	0.0793327	5.01215	0.0612569
ENST00000246043	1.20804	0.562279	0.567033	0.887774	-1.02667	0.783739	-1.52331	0.68325
ENST00000246117	0.118631	0.881581	0.292864	0.659047	-0.807667	0.589582	-0.573338	0.637366
ENST00000246151	0.0817187	0.668647	0.0363417	0.849424	0.605848	0.151135	0.642204	0.122309
ENST00000246166	-0.120214	0.676966	-0.196905	0.330622	0.00877736	0.992162	1.43755	0.0433804
ENST00000246174	-0.124698	0.656069	-0.31615	0.258601	-0.400771	0.342825	-0.229199	0.578926
ENST00000246194	0.07015	0.750969	0.148547	0.550698	0.139093	0.642171	0.0989951	0.748674
ENST00000246229	0.548455	0.269682	0.536755	0.180063	-0.818297	0.230228	-0.60619	0.286309
ENST00000246314	0.144418	0.560116	0.620314	0.0170797	1.51749	4.11e-05	1.44248	0.00090946
ENST00000246337	0.17163	0.658338	0.099506	0.762731	-1.14862	0.178526	-0.96019	0.201812
ENST00000246421	2.01929	0.0016038	1.197	0.126363	-0.183538	0.694007	0.34794	0.764546
ENST00000246489	0.0277987	0.892525	-0.237365	0.299942	0.979193	0.0473471	1.12139	0.0471146
ENST00000246529	0.6652	0.302891	0.69268	0.250752	-1.66174	0.0810119	-1.78089	0.021345
ENST00000246535	0.335941	0.126258	0.527562	0.0157776	-1.05124	0.778426	1.52099	0.614882
ENST00000246554	-0.371172	0.139184	-0.0371199	0.876224	0.0787973	0.813334	-0.164362	0.644962
ENST00000246747	0.415401	0.356655	-0.598642	0.15873	0.0938207	0.893942	-0.0522988	0.93766
ENST00000246784	-0.0531787	0.848682	0.0801487	0.798947	3.16248	0.268285	4.77109	0.077502
ENST00000246792	-0.447756	0.195564	-0.472544	0.214674	-1.12541	0.764701	1.71187	0.576067
ENST00000246802	0.0792398	0.755288	0.27838	0.245966	3.12455	0.272865	1.64373	0.586974
ENST00000246868	0.601065	0.0352507	3.9842	2.72e-61	-0.436673	0.40227	-1.36776	0.00150511
ENST00000246957	0.131298	0.315293	0.135587	0.279248	5.8172	0.0294967	4.64087	0.0845301
ENST00000247003	0.0487748	0.754715	0.264613	0.0816964	-1.14432	0.759197	-1.6483	0.658547
ENST00000247020	0.232955	0.139244	0.0942177	0.628853	-0.5877	0.0660527	-0.366339	0.328978
ENST00000247026	-0.172304	0.565593	-0.376899	0.152581	-3.57441	0.240939	-4.22288	0.163907
ENST00000247161	0.494639	0.248458	-0.0208784	0.947997	0.367928	0.578873	0.268612	0.677769
ENST00000247178	0.0793071	0.731681	-0.013259	0.938852	2.02175	0.503137	-1.37079	0.713838
ENST00000247194	0.27106	0.217479	0.0651441	0.743375	-0.339771	0.676067	-0.241956	0.764112
ENST00000247207	-0.171999	0.444757	0.142013	0.473932	0.449603	0.593334	0.619164	0.411094
ENST00000247225	0.276144	0.230106	0.49158	0.0140501	0.374547	0.676322	0.517909	0.542615
ENST00000247655	-0.177687	0.353519	-0.201372	0.166487	-0.541528	0.0670577	-0.390851	0.43492
ENST00000247665	0.306116	0.175897	0.333915	0.110254	-0.0106495	0.983823	-0.524559	0.223155
ENST00000247668	0.235335	0.231084	0.24272	0.202605	4.18199	0.124361	3.43621	0.210257
ENST00000247706	-0.262231	0.677023	-0.124376	0.823906	0.110052	0.921642	0.190279	0.8421
ENST00000247866	0.105659	0.48235	0.138245	0.344063	4.45495	0.10162	4.74817	0.0772882
ENST00000247930	0.109749	0.736392	0.166611	0.521091	0.214039	0.901509	-4.91996	0.103941
ENST00000248054	-0.0054116	0.975446	-0.00420889	0.976769	-1.27625	0.733344	-1.34024	0.719942
ENST00000248089	0.158485	0.70787	0.317044	0.416469	-0.47328	0.378539	-0.571315	0.251214
ENST00000248139	0.684743	0.148646	NA	NA	2.80269	0.31802	NA	NA
ENST00000248244	-0.03725	0.897134	-0.259926	0.453715	-0.335316	0.544757	-0.531018	0.303748
ENST00000248342	0.0765313	0.664378	0.197714	0.285119	-0.372536	0.216966	-0.638348	0.0353587
ENST00000248378	0.210581	0.406049	0.0937774	0.757902	-0.237352	0.471541	-0.296927	0.451557
ENST00000248420	0.627578	0.0214606	0.800968	0.00353205	-1.28717	0.731157	-1.75795	0.638944
ENST00000248437	0.131508	0.494551	0.0942352	0.60417	0.650813	0.259654	1.21227	0.0223466
ENST00000248450	0.321465	0.425211	0.581222	0.119484	-0.0607745	0.942982	0.278331	0.729134
ENST00000248451	0.0738423	0.768368	0.202698	0.360933	-0.955221	0.64725	-0.520947	0.772393
ENST00000248553	0.123859	0.535797	0.0201147	0.92163	-0.361983	0.556325	-0.515625	0.477049
ENST00000248564	-0.138923	0.497271	-0.0817512	0.678206	0.690225	0.0343296	0.540338	0.0487317
ENST00000248566	0.250204	0.340655	0.185803	0.468064	0.174164	0.562632	-0.0204856	0.944076
ENST00000248594	0.462343	0.28338	-0.305859	0.350581	2.34218	0.0329815	1.72203	0.0910922
ENST00000248879	-0.0124239	0.988383	-0.262044	0.603462	-1.16529	0.281082	0.198282	0.831202
ENST00000248924	0	0.988339	0.142846	0.599851	1.55387	0.608613	2.32222	0.415298
ENST00000248929	0.157645	0.626707	0.218315	0.480665	-0.503782	0.378685	-0.382055	0.398776
ENST00000248958	0.370492	0.20601	0.376699	0.182468	0.42335	0.738774	0.654705	0.584387
ENST00000248975	0.273163	0.26035	0.125504	0.570334	0.469292	0.472715	0.492696	0.320275
ENST00000249005	0.0707777	0.892274	-0.108153	0.755778	-0.124774	0.87367	-0.182837	0.673094
ENST00000249014	0.534373	0.129203	0.152707	0.606493	-0.252297	0.550845	-0.286762	0.395242
ENST00000249064	0.1136	0.545771	-0.264482	0.176154	-0.0795711	0.87742	0.345971	0.569826
ENST00000249075	-0.176488	0.783319	0.286154	0.649316	-1.64384	0.277799	-6.35484	0.025857
ENST00000249209	1.28416	0.00476348	1.80949	0.000729178	0.136092	0.845094	0.549453	0.479945
ENST00000249269	0.0633587	0.891605	-0.158204	0.802664	3.81712	0.186344	-1.21696	0.752211
ENST00000249289	-0.136606	0.462711	-0.0944717	0.583123	0.290286	0.725163	0.414456	0.597846
ENST00000249299	-0.126729	0.658788	-0.185369	0.505525	-0.173208	0.790484	-0.697524	0.245106
ENST00000249356	0.239159	0.422149	-0.201912	0.440032	0.568966	0.298973	0.787662	0.09309
ENST00000249364	-0.116194	0.501052	0.0553277	0.764004	-0.136418	0.728819	0.0799954	0.843836
ENST00000249636	0.0246766	0.94261	-0.617097	0.190429	-1.28693	0.732284	-1.37787	0.716496
ENST00000249736	0.280156	0.246081	-0.376809	0.151942	-1.01082	0.787062	-1.12502	0.763951
ENST00000249806	0.20308	0.375502	0.00400668	0.993123	0.233679	0.521637	0.320799	0.38116
ENST00000249822	0.323749	0.781096	0.555622	0.630793	-0.646678	0.617644	-0.332027	0.777682
ENST00000249837	0.37669	0.200601	0.0500468	0.85817	-1.53251	0.682989	1.51925	0.617551
ENST00000249883	0.669234	0.0645603	0.717772	0.0735345	0.412884	0.630496	0.283185	0.769381
ENST00000250056	0.658917	0.247025	3.92168	2.55e-25	5.70044	0.0413694	3.01491	0.268435
ENST00000250092	-0.211569	0.460148	-0.561464	0.0206669	0.220292	0.835974	1.18516	0.209569
ENST00000250124	2.11714	4.82e-08	2.43912	1.07e-16	-3.25818	2.42e-05	-3.36749	5.15e-06
ENST00000250237	0.540117	0.0168699	0.728826	0.000664238	-1.5354	0.681495	-2.12718	0.569406
ENST00000250379	0.642383	0.114571	0.696078	0.0222294	-1.44671	0.701903	-1.91368	0.610517
ENST00000250405	0.571797	0.46957	0.955683	0.239906	3.91511	0.175832	3.24688	0.264839
ENST00000250448	-0.425996	0.219286	-0.151302	0.659226	-0.57994	0.877478	1.49665	0.623333
ENST00000250454	-0.221497	0.205287	-0.0908614	0.561707	-0.327597	0.677798	0.108088	0.815727
ENST00000250495	-0.118125	0.596473	-0.246551	0.27752	0.0538829	0.890331	-0.0556007	0.875303
ENST00000250498	-0.15855	0.372774	0.0225875	0.884339	0.689863	0.0852417	0.157169	0.690525
ENST00000250916	0.241175	0.570017	0.396411	0.322681	-0.799302	0.569213	0.110798	0.9291
ENST00000250930	0.317451	0.423643	0.508914	0.282561	0.56933	0.480219	0.401438	0.665374
ENST00000250937	0.300992	0.608673	0.763593	0.154883	-0.792678	0.437498	-1.44746	0.104649
ENST00000251047	0.0539842	0.765168	0.0520651	0.734808	-1.10791	0.766543	3.15734	0.254586
ENST00000251074	-0.00802264	0.972438	-0.109326	0.508456	0.466166	0.418346	0.241015	0.647091
ENST00000251089	-0.208636	0.402733	-0.191839	0.401163	5.35566	0.0480347	-1.11678	0.765322
ENST00000251101	0.656069	0.22502	0.783188	0.0941647	1.5155	0.627922	-1.96203	0.604618
ENST00000251195	-0.226598	0.576219	0.729855	0.0858644	-0.149891	0.846303	-0.451648	0.531056
ENST00000251241	0.137541	0.542762	0.0120505	0.947046	1.12382	0.497583	0.301339	0.859414
ENST00000251287	0.261074	0.533475	0.363007	0.418197	-1.70708	0.651439	-2.45704	0.516406
ENST00000251303	0.642368	0.0533256	0.999304	0.00266379	0.0858565	0.868146	-0.543422	0.306104
ENST00000251412	-0.0235045	0.933854	-0.179685	0.584892	0.996681	0.114088	0.182102	0.751394
ENST00000251413	-0.0281704	0.864082	-0.175242	0.35371	0.0689253	0.92217	0.749735	0.239179
ENST00000251496	-0.00962667	0.976515	0.0806999	0.726972	0.91697	0.155427	0.602654	0.248764
ENST00000251527	1.04482	0.24742	1.21336	0.167495	-1.98692	0.616089	-2.48727	0.528335
ENST00000251588	0.38395	0.100319	0.38834	0.0677384	-1.28559	0.731102	-1.73615	0.642338
ENST00000251607	0.130053	0.525798	-0.132654	0.548154	-0.438785	0.361324	0.135901	0.773335
ENST00000251636	-0.126854	0.542804	-0.161517	0.416877	0.0260523	0.955884	-0.188671	0.678453
ENST00000251654	0.0504133	0.67857	-0.19178	0.213863	2.00433	0.5052	4.21955	0.120988
ENST00000251775	-0.0527402	0.757864	0.0816168	0.627563	-1.01895	0.78488	-1.57413	0.673103
ENST00000251810	-1.24625	0.101467	-2.42351	1.83e-07	3.46634	0.279324	7.08368	0.0112079
ENST00000251822	-0.22504	0.640937	-0.0677423	0.872983	0.441548	0.469526	0.174726	0.731365
ENST00000251900	-0.0231369	0.912734	-0.14958	0.504668	-0.0476607	0.946829	0.430058	0.544983
ENST00000251968	0.177771	0.323306	-0.161945	0.34473	-0.458373	0.451309	0.17294	0.753662
ENST00000251973	0.530813	0.312603	1.15522	0.0209007	0.483178	0.792322	-0.809833	0.660075
ENST00000251993	0.29726	0.253345	0.2018	0.390439	-1.01154	0.167412	-1.26982	0.0632939
ENST00000252011	-0.0852931	0.653811	-2.3735	7.75e-19	-0.945088	0.800175	1.10901	0.767172
ENST00000252015	0.373342	0.295717	0.424925	0.012129	-1.36577	0.716547	1.84118	0.516161
ENST00000252029	0.00861644	0.969737	0.276242	0.376786	-1.13212	0.356549	0.00285088	0.997641
ENST00000252102	0.18035	0.640221	0.698633	0.0967347	-0.101204	0.8793	-0.29838	0.646524
ENST00000252108	-0.0720305	0.664865	-0.208792	0.141909	-0.507527	0.439589	-0.885707	0.0953848
ENST00000252115	0.00481076	0.975176	-0.202748	0.296535	1.51067	0.346267	-1.22013	0.553425
ENST00000252268	0.142058	0.433978	0.134587	0.42349	-1.17873	0.752105	-1.81608	0.626448
ENST00000252288	0.637221	0.526317	0.815808	0.241279	4.23807	0.172656	2.37836	0.420393
ENST00000252444	0.844053	0.506189	1.33834	0.190004	-1.68421	0.686297	-2.39725	0.551816
ENST00000252445	0.356505	0.579879	0.613947	0.253616	-0.746272	0.421442	-0.652352	0.405478
ENST00000252483	-0.393798	0.213673	-0.804786	0.0188575	-1.38259	0.712433	-1.04881	0.779698
ENST00000252485	0.541972	0.0800828	0.728673	0.000769214	0.43951	0.474802	0.0430158	0.923037
ENST00000252512	-0.325359	0.381976	-0.764464	0.0205465	-0.942883	0.802415	2.45457	0.420834
ENST00000252542	-0.0160973	0.906484	-0.107721	0.416513	-0.221516	0.582322	-0.682618	0.10771
ENST00000252593	0.0587456	0.688832	-0.0112555	0.915354	0.130937	0.917614	-0.420191	0.739555
ENST00000252599	0.331355	0.169236	0.769835	0.000106028	-0.295754	0.48252	-0.755747	0.0374896
ENST00000252603	0.150274	0.491799	0.159726	0.465004	1.96138	0.516391	-2.00989	0.590887
ENST00000252622	-0.396089	0.0540037	-0.13232	0.476197	-0.43003	0.908413	-1.12404	0.763358
ENST00000252674	-0.0583432	0.794617	-0.0692695	0.733564	0.0988162	0.876044	0.925851	0.106807
ENST00000252699	0.034274	0.789661	0.0503849	0.715624	-0.148936	0.7651	-0.118576	0.809622
ENST00000252725	0.201886	0.459339	0.353534	0.182572	2.48946	0.00744015	2.64468	0.00125249
ENST00000252744	-0.109375	0.496814	0.138416	0.445471	-1.0609	0.776235	-2.00927	0.590593
ENST00000252804	0.153794	0.493999	0.169812	0.409399	0.67527	0.388581	0.0371627	0.959502
ENST00000252809	0.210551	0.527804	0.205029	0.512045	1.79925	0.531875	0.897403	0.768341
ENST00000252816	0.524992	0.313987	0.549209	0.199987	1.04227	0.400735	0.608129	0.600839
ENST00000252818	0.411192	0.212622	0.187005	0.427724	1.27751	0.161649	2.14396	0.00939777
ENST00000252854	0.0709185	0.832919	-0.960069	0.0101374	0.341519	0.534549	0.21728	0.679555
ENST00000252934	0.38957	0.0994003	-0.0705263	0.789131	-1.10419	0.0120869	-1.42773	0.0019726
ENST00000252936	0.400456	0.0591347	0.0114447	0.943684	-0.431637	0.376161	-0.143491	0.737027
ENST00000252984	0.323054	0.633487	0.0536425	0.940176	-2.06406	0.00984855	-1.70514	0.0187111
ENST00000252992	-0.0393818	0.930325	0.137012	0.758113	-0.243558	0.753073	-0.403178	0.629045
ENST00000252996	0.00761591	0.999531	-0.308847	0.263573	-1.161	0.755968	-1.32891	0.722454
ENST00000252999	0.289698	0.421829	0.147723	0.651657	1.46445	0.360084	0.151076	0.927569
ENST00000253003	0.1339	0.502373	0.242334	0.206538	0.889176	0.0372072	0.563666	0.147699
ENST00000253023	0.359563	0.155544	0.630426	0.00385277	0.270828	0.540434	0.34585	0.142523
ENST00000253024	0.451242	0.0494304	0.26696	0.172721	-0.653244	0.0306987	-0.205298	0.460671
ENST00000253039	-0.162568	0.450031	-0.0290868	0.866037	-0.330176	0.378301	-0.650662	0.0545712
ENST00000253047	0.610213	0.048821	0.904677	0.000761683	-1.66385	0.657595	-2.03662	0.586413
ENST00000253048	0.103674	0.631631	0.244369	0.174361	-4.20737	0.163621	-4.71516	0.117797
ENST00000253083	0.0362471	0.889672	0.333822	0.155858	1.27258	0.229872	0.904172	0.353148
ENST00000253107	2.51812	7.15e-20	0.187139	0.746559	-1.36806	0.410222	1.63795	0.352355
ENST00000253108	0.065758	0.742808	0.00641713	0.968585	0.434869	0.536782	-0.41504	0.55505
ENST00000253115	-0.252929	0.453651	-0.107998	0.751612	0.0180917	0.987872	0.489766	0.565561
ENST00000253122	0.406047	0.252541	0.648729	0.0467469	-0.113688	0.790946	-0.274754	0.494987
ENST00000253193	0.893286	0.33771	1.04429	0.265219	0.388265	0.82938	0.858051	0.588462
ENST00000253237	0	0.996774	0.332314	0.203859	-0.0456227	0.95418	-0.387618	0.635988
ENST00000253251	-0.212187	0.135298	-0.30435	0.0401356	-0.286785	0.195954	-0.235221	0.509622
ENST00000253270	0.048222	0.903547	0.292295	0.526943	-1.46484	0.699099	1.33014	0.666395
ENST00000253329	-0.138859	0.584897	-0.287614	0.198539	-0.973988	0.794906	-1.2295	0.742493
ENST00000253332	-0.0493967	0.881368	-0.225318	0.404521	-0.140054	0.856987	-0.100961	0.851812
ENST00000253382	0.426829	0.177508	-0.00500793	0.988581	-0.527673	0.888307	-1.67568	0.654398
ENST00000253452	0.0588027	0.583855	0.155604	0.158599	0.732914	0.0752789	0.306454	0.39258
ENST00000253457	0.0404619	0.814947	-0.161929	0.320874	0.854504	0.0612663	0.890846	0.0455811
ENST00000253458	-0.139632	0.788406	-0.430579	0.457297	-1.14724	0.126032	-1.19941	0.118514
ENST00000253462	-0.0282226	0.864951	0.0513617	0.731238	0.918042	0.0763523	0.783413	0.0904664
ENST00000253577	0.674592	0.0327928	-0.194979	0.437201	-1.27335	0.734602	-0.91146	0.807677
ENST00000253692	0.724976	0.403611	0.422629	0.641055	-0.0142716	0.988953	-0.531723	0.627524
ENST00000253693	-0.131537	0.547178	-0.0126465	0.951043	0.692586	0.193629	0.110667	0.836073
ENST00000253699	-2.70764	6.52e-10	0.257812	0.341772	0.790041	0.166749	-0.723967	0.0604734
ENST00000253727	0.469847	0.534994	-1.53795	0.101335	0.125174	0.905796	0.179846	0.885828
ENST00000253778	0.00520981	0.990038	0.00400823	0.978022	-1.25451	0.350926	-1.28584	0.261379
ENST00000253794	-0.144462	0.56857	-0.162583	0.420661	-0.844599	0.821652	-1.39953	0.708223
ENST00000253814	-0.268037	0.111838	-0.356005	0.0325493	-0.0931153	0.82905	0.175746	0.636117
ENST00000253815	-0.243424	0.426827	-0.672393	0.0215688	-0.795483	0.831899	-1.06614	0.776088
ENST00000253861	-0.0483224	0.769345	-0.0160882	0.903219	-1.10167	0.767919	-1.62359	0.663273
ENST00000253925	0.414345	0.231783	0.130132	0.718667	3.17997	0.257805	2.25649	0.4334
ENST00000254029	0.0625629	0.765205	-0.432944	0.316673	-0.465802	0.318709	-0.409466	0.59847
ENST00000254101	0.159319	0.673042	-0.125102	0.738226	-1.25543	0.331245	-0.933821	0.473667
ENST00000254108	-0.0229082	0.929793	NA	NA	2.02457	0.507176	NA	NA
ENST00000254190	0.45673	0.0391796	0.281174	0.189234	0.296921	0.463641	0.141817	0.729531
ENST00000254193	-0.824005	0.00169458	-1.1007	1.93e-07	0.893227	0.0563654	0.859853	0.0517267
ENST00000254250	-0.0647016	0.796697	-0.471122	0.0849942	0.640498	0.201542	0.107481	0.842447
ENST00000254260	-0.128038	0.477192	-0.0136711	0.924427	-1.09279	0.769795	1.38677	0.645367
ENST00000254301	-0.00561818	0.957882	-0.399333	0.0212085	0.681367	0.427443	1.29622	0.105546
ENST00000254322	0.0323531	0.832572	0.244942	0.158	1.0822	0.506411	1.1472	0.467299
ENST00000254325	0.06045	0.886252	0.108149	0.756119	-0.453395	0.459626	-0.730597	0.177939
ENST00000254337	0.13958	0.6369	0.239511	0.325173	-1.05008	0.7786	-1.79675	0.630736
ENST00000254351	0.159052	0.601191	0.735183	0.00460692	0.409338	0.472476	0.402902	0.415617
ENST00000254436	-0.0485539	0.819209	0.0126533	0.935602	0.475675	0.585895	0.29959	0.725052
ENST00000254480	-0.0730104	0.676932	-0.160417	0.362259	-0.584737	0.30138	-0.0679465	0.894122
ENST00000254508	0.0229568	0.911088	0.0309013	0.874425	0.282005	0.816918	0.298663	0.801155
ENST00000254521	-0.0302188	0.889282	-0.326536	0.137363	-0.981896	0.42465	-1.73551	0.201115
ENST00000254616	0.298995	0.408685	0.53962	0.0680585	1.44853	0.388466	2.09163	0.180706
ENST00000254624	0.812175	0.171525	0.959851	0.0315759	2.52572	0.0276229	1.98385	0.0362051
ENST00000254630	0.0657652	0.732032	0.0727287	0.72644	-4.02367	0.182949	-4.39345	0.146442
ENST00000254654	0.723364	0.00634635	0.42201	0.0644177	0.66804	0.581588	0.668069	0.569846
ENST00000254667	0.0815978	0.6553	0.0843505	0.693945	-0.104993	0.827156	-0.128191	0.775751
ENST00000254691	0.0934564	0.702644	0.0824353	0.743406	-0.873176	0.40097	-1.94433	0.0963152
ENST00000254719	-0.116633	0.517417	-0.208746	0.203343	-0.905927	0.164422	-1.00081	0.0920024
ENST00000254730	0.109466	0.758747	0.142977	0.649873	-4.37697	0.147156	-1.815	0.382368
ENST00000254759	0.345179	0.183809	0.0366948	0.876662	-0.802499	0.830261	-1.517	0.684604
ENST00000254803	-0.0944742	0.66804	-0.302002	0.162029	-0.730099	0.0715103	-0.629819	0.147269
ENST00000254806	-4.69447	7.59e-11	-0.646757	0.00233932	8.39506	0.00433445	4.89431	0.0687918
ENST00000254810	0.749688	0.52683	0.267363	0.803018	1.62337	0.641877	1.38914	0.69006
ENST00000254816	0.526941	0.0974109	0.47692	0.0617876	-1.53429	0.682897	-1.84826	0.621525
ENST00000254821	-0.212206	0.595341	-0.538072	0.224882	-0.632394	0.866925	-0.893779	0.813294
ENST00000254878	-0.207466	0.72128	2.21342	7.57e-06	0.724973	0.540502	-2.57484	0.0388498
ENST00000254908	-0.153905	0.533972	0.419291	0.104848	0.00580301	0.993741	-0.144771	0.841558
ENST00000254928	0.194387	0.511614	0.0738296	0.76664	-1.07937	0.772522	1.62373	0.589566
ENST00000254940	0.232243	0.452851	0.539839	0.0384043	-0.469767	0.363608	-0.313845	0.424462
ENST00000254941	-0.522888	0.619541	NA	NA	-4.66312	0.149911	NA	NA
ENST00000254942	-0.299417	0.318284	-0.742071	0.0163462	-0.6445	0.86374	-0.223684	0.952484
ENST00000254950	-0.194525	0.432645	-0.235978	0.336154	1.52874	0.0808278	1.00694	0.226158
ENST00000254977	-0.111136	0.909497	-0.263589	0.690503	-0.0998019	0.930963	-0.00130262	0.999007
ENST00000254998	0.465923	0.097254	-0.0823259	0.735945	-0.0686343	0.881363	0.469307	0.158865
ENST00000255078	0.137436	0.543309	0.32058	0.199948	1.79342	0.553217	-1.83568	0.623876
ENST00000255108	0.322881	0.178681	0.449808	0.0592187	-0.976523	0.0916853	-0.288148	0.581001
ENST00000255152	0.0164384	0.960943	-0.0247022	0.940652	-0.639648	0.418487	-0.944203	0.202738
ENST00000255174	-0.112562	0.460233	-0.128428	0.412724	-0.617653	0.0446844	-0.771766	0.0270566
ENST00000255175	-0.207443	0.360929	-0.0651034	0.711527	-0.140919	0.77422	-0.155266	0.632442
ENST00000255304	-0.12611	0.637535	-0.254255	0.421855	0.358001	0.635289	0.818705	0.287134
ENST00000255305	-0.340092	0.0411351	-0.340072	0.0320035	0.890973	0.307851	0.757022	0.370712
ENST00000255389	0.337967	0.182788	0.271438	0.152827	-0.172484	0.924478	-0.0574467	0.972934
ENST00000255390	-0.0875503	0.785467	-0.017258	0.967159	2.98667	0.299584	3.64099	0.193769
ENST00000255608	-0.317017	0.387482	-0.361336	0.289265	-1.0648	0.77729	-1.83577	0.625456
ENST00000255641	0.721897	0.19838	0.832861	0.116838	0.091663	0.907367	-0.166674	0.817939
ENST00000255681	0.329428	0.256637	0.43146	0.138121	-0.827813	0.356104	-0.71458	0.398414
ENST00000255764	-0.27623	0.333968	-0.534221	0.0532066	0.437561	0.500214	1.00938	0.120351
ENST00000255784	-0.11434	0.62492	0.117819	0.599953	-0.185441	0.78506	-1.91136	0.0148684
ENST00000255882	0.207557	0.290621	-0.111156	0.560434	-0.132624	0.940421	-0.577053	0.74618
ENST00000256015	0.0060128	0.96867	-0.434525	0.080918	0.452075	0.301495	0.542901	0.0828406
ENST00000256031	0.0738588	0.630277	-0.00280652	0.972495	0.919976	0.572448	0.183841	0.912841
ENST00000256062	1.56137	0.330483	0.996021	0.481331	0.933532	0.796693	2.26227	0.493924
ENST00000256078	-0.369212	0.378988	-0.411391	0.235229	0.31407	0.710117	1.13787	0.155808
ENST00000256079	-1.21352	4.35e-06	-0.588735	0.00182352	0.896899	0.209991	-0.374015	0.430839
ENST00000256108	0.224096	0.832997	3.52488	6.22e-09	-0.946777	0.397222	-3.71526	7.23e-05
ENST00000256190	-0.0371467	0.859789	-0.0184889	0.934982	-0.953097	0.111863	0.103023	0.84238
ENST00000256196	-0.866054	0.0101607	-0.594281	0.0392188	1.45983	0.0419371	1.58737	0.00886175
ENST00000256216	-0.12113	0.721211	0.325742	0.322759	0.369688	0.653029	-0.27412	0.73098
ENST00000256319	-0.0915029	0.667347	-0.188767	0.362932	0.866461	0.0431919	0.868591	0.0200034
ENST00000256366	-0.154911	0.539103	0.167332	0.545096	0.886389	0.604437	0.174601	0.923725
ENST00000256413	0.169791	0.773327	0.658476	0.255484	1.93819	0.259601	1.53961	0.370208
ENST00000256429	0.172998	0.546182	-0.0265373	0.926854	-0.467857	0.570807	-0.392269	0.629012
ENST00000256433	-0.084436	0.765277	0.954452	4.04e-05	2.11099	0.193849	2.94315	0.0486783
ENST00000256442	-0.635438	0.326626	NA	NA	-0.158131	0.860667	NA	NA
ENST00000256458	-0.134967	0.654997	0.16216	0.589623	-0.931906	0.803719	-1.04426	0.780244
ENST00000256460	0.231596	0.416322	0.452678	0.122368	-0.297621	0.765775	-0.923518	0.34068
ENST00000256474	0.480715	0.0671504	0.100542	0.733151	-0.224999	0.77611	-0.0673924	0.928357
ENST00000256495	-0.19776	0.298923	-0.352267	0.0488068	0.051723	0.814627	-0.132397	0.637245
ENST00000256497	0.997257	0.0280855	0.463246	0.247772	-0.442837	0.81377	1.73162	0.285534
ENST00000256545	0.441358	0.0401824	0.290461	0.215969	2.54033	0.105846	2.86354	0.0593516
ENST00000256637	0.154537	0.29036	0.035617	0.80927	1.89078	0.529905	3.23298	0.242948
ENST00000256646	-0.168666	0.297855	0.00922362	0.975609	0.823909	0.0764923	0.709652	0.1694
ENST00000256682	0.916875	0.491663	0.777367	0.573812	-0.490365	0.778064	-0.694709	0.708134
ENST00000256686	0.929374	0.0581098	0.817352	0.125546	0.79749	0.536177	0.413333	0.754752
ENST00000256689	-0.169081	0.505192	-0.268261	0.259621	0.0897582	0.815365	0.13631	0.706888
ENST00000256854	0.0152797	0.928358	0.105912	0.536258	0.293382	0.612354	0.911346	0.074454
ENST00000256897	0.125529	0.532585	-0.0596961	0.730025	0.584979	0.272613	0.532278	0.36222
ENST00000256953	-0.259817	0.629656	0.0361615	0.917596	-0.0865933	0.909883	-0.195276	0.721631
ENST00000256996	0.326144	0.237006	-0.454954	0.0282073	-1.21492	0.023256	-0.341611	0.403602
ENST00000257013	0.0452619	0.922639	0.299522	0.354985	-1.17005	0.754252	-2.03672	0.58682
ENST00000257075	2.42565	7.85e-05	0.304203	0.62283	-2.5335	0.198567	-1.97013	0.379189
ENST00000257181	0.0282308	0.877296	-0.206359	0.318119	-0.476685	0.31146	-0.432936	0.361075
ENST00000257245	0.155264	0.656227	0.0180662	0.953053	0.0745603	0.88962	-0.10892	0.79722
ENST00000257261	0.126693	0.64199	-2.16507	5.96e-14	-1.19379	0.749871	1.01288	0.786945
ENST00000257287	-0.388147	0.134434	-0.36974	0.173287	3.4882	0.0254422	2.3784	0.136565
ENST00000257347	0.271046	0.107725	0.274744	0.11652	1.95437	0.208946	0.86164	0.591644
ENST00000257435	-0.0694619	0.841075	-0.108143	0.757443	0.529024	0.380682	0.226845	0.7612
ENST00000257468	-0.0413523	0.768908	-0.148169	0.329315	0.259371	0.298909	0.359031	0.148731
ENST00000257497	-0.297296	0.278112	-0.165473	0.537886	0.402265	0.474799	0.0271836	0.958609
ENST00000257575	0.457629	0.157943	0.0502833	0.898078	-0.567146	0.306109	-0.920214	0.131078
ENST00000257604	0.430007	0.320838	-0.406882	0.456807	0.170107	0.789942	0.126497	0.879654
ENST00000257659	0.213781	0.551699	-0.388444	0.199367	-1.09629	0.771139	-1.11503	0.766392
ENST00000257663	0.350031	0.295035	0.232398	0.446811	-0.576585	0.116747	-0.701093	0.0438767
ENST00000257694	-0.225094	0.449364	-0.502688	0.166689	0.209078	0.624041	0.366626	0.474303
ENST00000257696	1.14573	0.169739	1.07424	0.128006	0.0669234	0.940641	0.179908	0.797185
ENST00000257700	0.0969174	0.680628	-0.0527127	0.759524	0.262934	0.564342	-0.105054	0.759836
ENST00000257724	0.413155	0.575383	3.79636	9.02e-18	-0.784294	0.218319	-4.22856	1.43e-12
ENST00000257787	-0.128386	0.612516	-0.591573	0.0164504	0.00178942	0.99534	0.200486	0.50876
ENST00000257789	0.0337655	0.925505	-0.436785	0.12142	1.95822	0.522826	1.64619	0.587119
ENST00000257829	-3.35766	1.13e-17	-3.51758	3.99e-17	1.21787	0.0237945	1.13865	0.0578881
ENST00000257848	0.0664551	0.889509	0.0778237	0.774862	2.25933	0.455299	-1.61332	0.666458
ENST00000257857	0.409235	0.0334531	0.829909	0.000125033	0.792196	0.377554	0.559126	0.431523
ENST00000257868	0.783577	0.53155	1.24219	0.234721	-1.70626	0.682401	-2.35864	0.559677
ENST00000257904	1.02661	0.199706	1.05825	0.0175434	0.506057	0.702618	0.577906	0.44339
ENST00000257915	0.235492	0.577795	0.041783	0.913231	-0.044313	0.920168	-0.156419	0.747044
ENST00000257963	0.954016	0.343478	0.726507	0.479577	1.72479	0.591436	0.696461	0.836633
ENST00000258052	0.279952	0.448864	0.216575	0.562836	-0.473287	0.560272	-0.361474	0.636107
ENST00000258083	0.418859	0.186263	0.303949	0.312215	-1.36607	0.289903	1.48228	0.235441
ENST00000258091	0.0311731	0.836964	-0.022572	0.894273	0.314262	0.434243	0.0892606	0.822215
ENST00000258145	-0.167366	0.613173	-0.191469	0.53442	0.86098	0.329094	0.000766634	0.999197
ENST00000258149	0.360948	0.604967	0.476934	0.484006	0.856594	0.391527	0.354371	0.716238
ENST00000258169	0.338381	0.398529	0.936037	0.00856727	3.69026	0.193097	3.14775	0.253389
ENST00000258198	-0.0338859	0.870739	0.217192	0.249591	0.0213411	0.987607	-1.23011	0.403767
ENST00000258201	-0.0500478	0.810079	0.0852784	0.691404	0.222301	0.759228	-0.375964	0.600099
ENST00000258214	0.739074	0.165812	0.972578	0.0285348	-1.04842	0.253128	-1.42977	0.0821136
ENST00000258243	0.0457111	0.763419	0.075008	0.561209	1.68557	0.0400595	1.48074	0.0639311
ENST00000258281	-0.0204905	0.936331	0.491732	0.219003	1.19137	0.119916	0.647069	0.445033
ENST00000258301	0.0670883	0.736042	0.01769	0.931176	0.710999	0.161745	0.779237	0.0304936
ENST00000258341	0.0283137	0.840124	0.131256	0.350146	0.249012	0.453055	-0.0158433	0.961626
ENST00000258362	-0.220267	0.644466	-0.151533	0.761663	-1.37457	0.717268	-1.49996	0.693962
ENST00000258399	0.0233231	0.915069	0.00922721	0.961772	-0.327703	0.601337	-0.400379	0.331274
ENST00000258412	0.265165	0.663774	0.169696	0.78124	1.77292	0.322011	-0.253889	0.896298
ENST00000258418	0.338243	0.404246	0.388534	0.378912	-0.175651	0.734841	-0.258283	0.645191
ENST00000258424	0.116755	0.447845	0.251021	0.0826182	0.476279	0.586729	-0.228337	0.794993
ENST00000258439	0.597497	0.61856	0.907915	0.409803	-0.0563078	0.964839	-0.240787	0.838298
ENST00000258449	-0.242238	0.292132	-0.108402	0.617157	-1.15484	0.757568	-1.69911	0.6496
ENST00000258457	0.159395	0.707961	0.0116176	0.975027	2.9825	0.305212	-1.51099	0.691252
ENST00000258484	-0.285577	0.264494	-0.251621	0.255827	-3.8934	0.197934	-4.44347	0.141204
ENST00000258534	-0.0942135	0.615392	-0.0854128	0.738622	0.306302	0.653938	0.90937	0.191641
ENST00000258538	0.463941	0.239547	0.384798	0.272421	0.282075	0.874052	0.744302	0.651132
ENST00000258607	-0.137798	0.627615	-0.208516	0.419903	0.00357031	0.994907	-0.134357	0.783962
ENST00000258648	0.425496	0.317772	0.236357	0.506269	-1.43098	0.705631	-1.82674	0.62806
ENST00000258662	0.0899358	0.6626	0.215109	0.281114	1.85532	0.244221	0.997655	0.534675
ENST00000258729	-0.103012	0.585716	-0.0694282	0.65836	0.135274	0.721933	-0.750955	0.0590802
ENST00000258739	-0.103746	0.632319	-0.0176878	0.931847	0.819854	0.216989	0.54955	0.348178
ENST00000258761	-0.210409	0.710268	-0.25524	0.741847	0.503222	0.629974	0.208466	0.869036
ENST00000258770	0.186729	0.295248	-0.291298	0.264874	0.111527	0.770031	-0.105711	0.822324
ENST00000258772	-0.0403659	0.864255	0.295743	0.211354	-0.769974	0.837009	3.05701	0.272554
ENST00000258774	-0.048213	0.927758	-0.569491	0.366235	-1.05862	0.781949	-0.965662	0.801852
ENST00000258781	0.304966	0.546676	0.316887	0.470917	-1.07629	0.112271	-0.614676	0.365394
ENST00000258796	0.0957704	0.801524	0.0995225	0.770907	1.74232	0.133435	1.79539	0.0762746
ENST00000258874	-0.144299	0.593295	0.0650872	0.737427	-0.609949	0.770217	0.597525	0.714894
ENST00000258884	0.424608	0.275916	NA	NA	4.06702	0.143779	NA	NA
ENST00000258886	-0.228504	0.272958	-0.508756	0.0676892	0.194207	0.788846	-0.0715172	0.927258
ENST00000258955	0.505182	0.207338	0.535503	0.0845961	0.18231	0.919516	0.0536419	0.97457
ENST00000258960	0.0870205	0.430282	0.101311	0.370325	-1.03992	0.780349	-1.54037	0.679456
ENST00000258962	-0.141434	0.630897	-0.0277865	0.907208	-0.12721	0.795702	-0.13319	0.754048
ENST00000258975	0.109579	0.543973	-0.200145	0.290454	-0.21867	0.549706	0.560466	0.165512
ENST00000259008	-0.0923149	0.773024	-0.353771	0.158347	-0.184007	0.81043	-0.164935	0.799522
ENST00000259119	-0.699169	0.176909	-0.998362	0.122613	-0.20638	0.813946	-0.230546	0.827558
ENST00000259154	-0.0290213	0.791392	-0.16465	0.244271	0.29165	0.225624	0.40751	0.102966
ENST00000259229	0.76856	0.165807	0.552767	0.238809	-0.441586	0.694598	0.473551	0.623476
ENST00000259241	0.415721	0.205002	0.41015	0.170883	-1.48695	0.692365	-1.92616	0.607679
ENST00000259253	0.0104546	0.926111	-0.0990691	0.543078	0.15101	0.816075	0.441804	0.498892
ENST00000259254	0.193647	0.28144	0.0326294	0.898155	0.0182381	0.962355	-0.054603	0.882967
ENST00000259339	-0.0191244	0.903824	0.103586	0.638674	-0.800508	0.484967	-0.452747	0.698774
ENST00000259392	-0.176265	0.719728	0.582372	0.215951	1.91923	0.0950826	-1.003	0.430633
ENST00000259400	0.21531	0.515623	0.17899	0.58071	0.521549	0.613621	0.483395	0.634389
ENST00000259457	0.0421754	0.779244	-0.0128607	0.914056	-0.951402	0.798607	-1.54579	0.678424
ENST00000259460	0.473712	0.275253	-0.0522099	0.876992	-0.427061	0.514697	0.120391	0.855777
ENST00000259467	-0.0606472	0.773097	0.230021	0.221615	0.88471	0.0578058	0.199861	0.644528
ENST00000259477	-0.199961	0.3387	-0.671943	0.0195505	1.12564	0.0866437	0.604405	0.349772
ENST00000259526	-0.083658	0.600992	0.103706	0.62297	-0.74415	0.173493	-0.674242	0.121919
ENST00000259569	0.160136	0.521961	0.183568	0.405897	-1.22936	0.742799	-1.56372	0.676045
ENST00000259632	0	0.990679	-0.211131	0.293757	-1.07865	0.772955	-1.27976	0.731487
ENST00000259667	0.297026	0.224619	0.396935	0.17414	-2.29774	0.0713023	-3.15262	0.0145681
ENST00000259808	-0.145508	0.385125	0.732709	0.000112623	0.244104	0.647208	0.545527	0.244613
ENST00000259874	-0.078119	0.708609	0.157107	0.482745	-0.61813	0.868609	-0.883978	0.813059
ENST00000259883	-0.150352	0.634566	-0.0944394	0.71497	-1.19126	0.0546814	-0.898591	0.0711509
ENST00000259895	-0.253001	0.296546	-0.26256	0.226553	-0.286507	0.333842	0.0383754	0.906309
ENST00000259963	0.0774623	0.845811	0.0880938	0.746613	-0.853678	0.456822	-0.348837	0.717344
ENST00000260045	0.0176797	0.933485	-0.11761	0.586648	1.14538	0.0761651	1.03811	0.133088
ENST00000260056	-0.149421	0.716985	0.0979116	0.793586	-0.098592	0.861	-0.22362	0.626229
ENST00000260118	0.119591	0.458302	-0.0942779	0.580582	0.443756	0.792278	0.167478	0.918162
ENST00000260129	-0.197994	0.368329	-0.15386	0.440526	-0.311308	0.53332	-0.318862	0.491643
ENST00000260187	0.113363	0.764794	-0.753845	0.0409407	0.0408936	0.949682	1.13843	0.057854
ENST00000260210	0.00923177	0.952855	-0.0424978	0.81284	-0.958571	0.797741	-1.56751	0.674803
ENST00000260247	-0.145687	0.508828	-0.171874	0.436167	0.237463	0.443335	0.463293	0.0883662
ENST00000260270	0.440029	0.0222975	0.333798	0.0910964	-0.499873	0.289571	-0.442191	0.334292
ENST00000260356	-0.0675316	0.610715	-0.0461884	0.804728	0.405704	0.439469	0.107107	0.858334
ENST00000260361	0.367957	0.110245	0.483527	0.0328625	-0.89612	0.0158436	-0.618146	0.0448347
ENST00000260372	-3.55486	2.31e-09	-0.244895	0.474545	2.86623	0.45383	4.40718	0.109006
ENST00000260383	0.0355046	0.865368	-0.200251	0.287508	-0.0170525	0.956259	0.173795	0.595398
ENST00000260403	-0.146019	0.641912	-0.201833	0.539118	-0.747068	0.268774	-0.064184	0.91829
ENST00000260408	-0.0542728	0.694971	-0.122593	0.364546	-0.0226385	0.947554	0.344175	0.295081
ENST00000260447	0.188706	0.446899	0.33604	0.0928907	0.471192	0.386482	0.106877	0.845533
ENST00000260502	0.284926	0.229147	0.193412	0.350688	0.961461	0.101936	0.668001	0.240936
ENST00000260506	-0.500711	0.282807	-0.396558	0.366715	0.05574	0.915004	0.242337	0.60498
ENST00000260526	-0.251462	0.245702	-0.291007	0.15822	3.4753	0.00225701	2.74731	0.0112708
ENST00000260563	-0.87027	0.217	-1.90407	0.0371154	0.204549	0.761762	0.731891	0.135079
ENST00000260585	0.00440981	0.974588	0.187674	0.293679	0.237534	0.744132	0.187739	0.775479
ENST00000260641	0.337972	0.669293	0.190317	0.825125	0.715728	0.526282	-0.0829955	0.945862
ENST00000260643	0.119066	0.785581	0.114532	0.817573	0.120136	0.857893	-0.0975629	0.906741
ENST00000260665	-0.105543	0.609242	-0.0765333	0.69123	1.36873	0.113149	1.48688	0.0806949
ENST00000260702	0.414234	0.346074	0.333383	0.359252	2.97849	0.289338	4.00107	0.146502
ENST00000260731	-0.109536	0.579288	-0.10693	0.571807	0.892118	0.152676	0.153046	0.79926
ENST00000260746	-0.0844147	0.65733	-0.26792	0.191345	0.430596	0.634953	-0.865526	0.358351
ENST00000260753	-0.364029	0.216571	-0.274081	0.316877	-1.9916	0.0600777	-0.850281	0.277777
ENST00000260762	-0.171986	0.414331	-0.349887	0.170911	-0.88315	0.813302	-1.0243	0.784553
ENST00000260803	0.106374	0.708643	0.117603	0.530327	-0.925591	0.146199	-0.4167	0.450521
ENST00000260810	-0.00963971	0.94461	0.0588638	0.716432	1.49077	0.0452779	1.41393	0.0463231
ENST00000260818	-0.252233	0.127189	-0.178147	0.271721	1.12658	0.0468321	0.560552	0.359038
ENST00000260947	0.099107	0.692348	0.112644	0.622528	0.646452	0.532104	0.804666	0.40122
ENST00000260952	0.385662	0.154375	0.446333	0.0939957	0.360699	0.301396	-0.0718157	0.840077
ENST00000260956	-0.183332	0.597401	-0.451607	0.198627	0.521801	0.292847	0.567462	0.243438
ENST00000261015	-0.184655	0.458789	-0.278426	0.187823	-0.38189	0.297158	-0.018947	0.952619
ENST00000261017	-0.0647597	0.814209	-1.43717	2.08e-06	-0.582515	0.161571	1.12199	0.00367032
ENST00000261023	0.225126	0.411373	0.203047	0.412043	-0.222707	0.568217	0.129177	0.755219
ENST00000261034	-0.0136486	0.952465	0.0483048	0.892102	-0.091448	0.827168	-0.0301168	0.949238
ENST00000261038	0.0437514	0.875731	NA	NA	0.547892	0.377822	NA	NA
ENST00000261070	0.0858255	0.658751	0.0553617	0.780303	-0.301434	0.295777	0.104732	0.705474
ENST00000261167	-0.0734047	0.659444	-0.295238	0.132866	-0.47404	0.0859404	-0.435333	0.263163
ENST00000261168	-0.341436	0.136552	-5.8901	3.37e-68	-2.17779	0.0367937	3.66288	0.00304057
ENST00000261178	0.153364	0.800285	-0.161942	0.787924	-1.09708	0.776242	-1.42442	0.711208
ENST00000261187	1.01433	0.482012	1.07853	0.488101	-1.95018	0.653989	-2.51239	0.568636
ENST00000261191	-0.0366827	0.889515	-0.0216995	0.943693	0.182318	0.654857	-0.0550757	0.897676
ENST00000261192	0.991768	0.073233	0.852525	0.152429	-0.519191	0.638238	0.727354	0.473597
ENST00000261210	0.311338	0.310317	-0.216388	0.606968	-0.704793	0.851024	-1.06206	0.776412
ENST00000261211	-1.31653	0.0433548	-1.14749	0.0358012	-0.645363	0.566428	0.0466354	0.956185
ENST00000261220	0.273119	0.906786	0.583113	0.69855	-0.632283	0.897797	-1.87405	0.667738
ENST00000261244	-0.211903	0.495837	-0.287906	0.356621	-1.00888	0.287319	0.0912519	0.909383
ENST00000261247	-0.252735	0.668998	-0.545972	0.360654	1.26257	0.240577	0.975278	0.341114
ENST00000261249	-0.0181172	0.906652	0.0404502	0.819989	-0.270551	0.459913	-0.338844	0.344746
ENST00000261250	0.384979	0.716329	1.09757	0.21317	-0.910347	0.496397	-0.608913	0.579105
ENST00000261263	-0.0419958	0.833351	-0.125601	0.523131	-0.0235552	0.961464	0.0354983	0.947337
ENST00000261296	0.138462	0.540575	-0.102185	0.658239	0.781369	0.345263	0.515901	0.541984
ENST00000261308	-0.201989	0.376911	-0.162139	0.467939	-1.76566	0.330228	-0.385404	0.767503
ENST00000261313	0.0530959	0.672248	0.0989499	0.412668	0.531087	0.0990349	0.53463	0.0723068
ENST00000261318	0.865451	0.185741	0.433255	0.520226	0.258752	0.787839	0.880416	0.551194
ENST00000261326	0.164994	0.293107	0.0697529	0.709166	-0.909287	0.807469	-1.72382	0.644411
ENST00000261336	0.363057	0.464266	NA	NA	-1.76963	0.641281	NA	NA
ENST00000261349	0.567203	0.28784	0.126419	0.749306	-1.52725	0.688767	1.47547	0.630962
ENST00000261353	-0.36996	0.198228	-0.268918	0.201804	-1.19767	0.0877963	-0.907832	0.0793701
ENST00000261366	-0.0387581	0.867883	-0.0588775	0.743366	0.248657	0.557698	0.109264	0.72205
ENST00000261369	0.186308	0.858324	0.121555	0.885661	-1.38596	0.732979	3.82185	0.190956
ENST00000261388	-0.240494	0.605046	-1.59209	0.00510985	-0.467048	0.373436	-0.0452761	0.942386
ENST00000261396	0.0290853	0.851123	0.0956088	0.509802	0.417557	0.733156	-0.394383	0.754961
ENST00000261401	-0.532501	0.188873	2.56185	6.97e-25	0.990458	0.116696	-2.36147	2.87e-05
ENST00000261402	0.454117	0.202548	0.175935	0.62801	-0.17016	0.833244	0.265634	0.705577
ENST00000261407	-0.126874	0.498955	-0.264139	0.10537	2.46091	0.105473	2.19952	0.148507
ENST00000261415	0.415411	0.0371664	0.281942	0.135446	1.15901	0.127374	1.3796	0.0730002
ENST00000261416	0.139823	0.284458	-0.147488	0.32004	3.08621	0.0393088	2.01008	0.185567
ENST00000261438	0.155478	0.578954	-0.466553	0.101013	0.393878	0.594367	-0.165033	0.853686
ENST00000261461	0.108308	0.593695	-0.750614	0.0195807	0.0309946	0.924905	1.30326	0.00227981
ENST00000261475	0.155248	0.63592	0.15579	0.682996	-0.357374	0.600241	-0.313548	0.601388
ENST00000261483	-0.118104	0.559883	-0.159662	0.459676	0.194413	0.52468	0.312533	0.354392
ENST00000261489	0.321462	0.139386	0.371237	0.0162204	-0.286286	0.409248	-0.31047	0.187092
ENST00000261497	0.0606497	0.794646	0.525173	0.0153271	0.338683	0.617086	0.105945	0.83333
ENST00000261507	-0.0092272	0.961127	-0.0782005	0.761844	-0.452685	0.436757	-0.467509	0.416632
ENST00000261520	0.00500701	0.983515	-0.247462	0.288646	-0.278938	0.508531	-0.149141	0.720167
ENST00000261531	-0.249935	0.552406	-0.470734	0.246656	-3.52013	0.2538	0.119448	0.94999
ENST00000261537	-0.0327326	0.84948	-0.0290663	0.860572	-0.552964	0.411013	-0.906114	0.16707
ENST00000261584	-0.112611	0.65157	-0.193069	0.386515	1.46805	0.140348	1.63995	0.0854112
ENST00000261590	-0.0426861	0.770135	-0.184822	0.232634	-0.482947	0.547897	-0.758906	0.333303
ENST00000261593	0.395819	0.275029	-0.136525	0.73144	-0.396125	0.368564	0.124958	0.790302
ENST00000261596	0.195029	0.387068	-0.0436358	0.839699	-2.36211	0.00327527	-2.17663	0.00248454
ENST00000261597	-0.120297	0.662363	-0.0767819	0.771178	-0.03198	0.94181	-0.0202863	0.962061
ENST00000261600	-0.0987672	0.673935	-0.0748735	0.743146	-0.653302	0.861452	-1.27187	0.733983
ENST00000261601	-0.595085	0.00256929	-0.435968	0.0254524	3.28078	0.248091	1.88853	0.531041
ENST00000261609	-0.0283226	0.818224	0.00561793	0.965124	1.52474	0.00597899	0.980548	0.0875639
ENST00000261622	0.132392	0.549786	0.225587	0.324949	0.787488	0.0390185	0.92717	0.0131344
ENST00000261623	0.424867	0.0631351	0.577398	0.0102366	0.606064	0.458577	0.313303	0.6917
ENST00000261636	-1.06006	0.150015	-0.958494	0.193751	1.52979	0.0777456	1.47684	0.0472562
ENST00000261637	-0.13268	0.582503	-0.176921	0.453798	-1.10119	0.198673	-1.46668	0.00356244
ENST00000261643	0.333768	0.340092	0.474432	0.235972	-0.233356	0.722033	0.131673	0.847304
ENST00000261646	0.0624024	0.714531	-0.00843441	0.947518	1.21532	0.0815497	1.47669	0.0310373
ENST00000261658	0.687924	0.0828983	0.918916	0.0118899	0.302236	0.735138	-0.267328	0.762219
ENST00000261667	-0.357547	0.0646555	-0.587575	0.00284589	-0.270872	0.702252	0.280161	0.657298
ENST00000261674	0.0961013	0.5258	-0.0753842	0.625467	-0.898013	0.111634	-0.856312	0.404937
ENST00000261681	-0.184668	0.634096	0.122169	0.755538	0.0675361	0.907972	-0.147241	0.786449
ENST00000261692	0.579282	0.174385	0.704006	0.0451927	0.812983	0.24222	0.761725	0.218331
ENST00000261693	-0.0581962	0.808293	-0.36352	0.167198	0.209183	0.631821	0.0668975	0.881313
ENST00000261708	-0.00340707	0.980154	-0.034388	0.833448	-0.0520871	0.933532	0.0222619	0.970864
ENST00000261712	0.101119	0.805214	0.015237	0.95963	-1.03274	0.785079	-1.71084	0.649516
ENST00000261714	-0.221493	0.240767	-0.252194	0.137282	0.768192	0.16991	-0.102492	0.861507
ENST00000261716	0.0156558	0.945147	-0.283705	0.215207	0.551153	0.201229	0.788515	0.0414909
ENST00000261721	0.105516	0.773604	-0.0296524	0.873647	0.193507	0.771104	0.356299	0.369508
ENST00000261735	0	0.989243	-0.0253966	0.847208	0.154511	0.864435	0.777187	0.338967
ENST00000261739	0.178822	0.531818	0.0338193	0.894042	0.78362	0.459159	1.42402	0.143839
ENST00000261741	-0.175884	0.693797	-0.189982	0.661627	0.0745223	0.928247	-0.190071	0.796502
ENST00000261745	0.103667	0.63761	0.081624	0.663097	0.663037	0.470887	1.86588	0.0239322
ENST00000261755	-0.839507	0.0073481	-0.714446	0.0264075	-1.16722	0.754935	3.20796	0.249111
ENST00000261772	-0.00802671	0.925654	-0.0612868	0.66096	0.400548	0.361219	0.20053	0.499193
ENST00000261776	0.152562	0.622235	0.0491172	0.846525	-0.493671	0.450273	-0.524076	0.174389
ENST00000261778	0.14148	0.347061	0.12514	0.399371	-1.13491	0.761021	-1.54641	0.678627
ENST00000261797	0.21388	0.814236	0.250805	0.763776	0.0809886	0.957533	0.0203189	0.987893
ENST00000261798	0.280717	0.76264	0	0.996196	-0.373132	0.770926	0.635556	0.630103
ENST00000261811	-0.0846895	0.69127	-0.441036	0.0376213	-0.0353264	0.939525	0.40704	0.40944
ENST00000261819	-0.222034	0.325834	0.0928893	0.553866	-0.20173	0.604016	-0.264065	0.400248
ENST00000261842	0.103742	0.610843	-0.452739	0.154475	2.13002	0.0525047	1.06389	0.31471
ENST00000261845	-0.0609678	0.724019	0.1869	0.410002	0.0305018	0.88299	-0.333247	0.237972
ENST00000261854	0.537303	0.327031	0.593352	0.174013	-0.557619	0.462776	-0.713977	0.223515
ENST00000261858	-0.0687903	0.822766	0.0895496	0.65731	-0.0475157	0.93533	-0.185904	0.592085
ENST00000261866	-0.0765751	0.662061	-0.314977	0.170348	-1.18281	0.751486	-0.756324	0.839868
ENST00000261879	1.47528	0.35524	4.62468	5.75e-08	-3.28295	0.459547	-6.45215	0.104834
ENST00000261880	0.857995	0.169675	0.486161	0.354544	1.84849	0.555771	-1.59587	0.675396
ENST00000261881	-0.0707761	0.827126	-0.100207	0.79657	-0.376903	0.61507	0.415001	0.572263
ENST00000261884	-0.131969	0.553179	-0.452792	0.0321761	-1.04314	0.7801	1.53953	0.60907
ENST00000261888	-0.113932	0.678918	-0.246829	0.427906	-1.02008	0.352533	-0.233207	0.816357
ENST00000261893	-0.103038	0.617131	-0.380658	0.028962	-3.94577	0.190663	1.09479	0.492649
ENST00000261900	-0.0844054	0.639181	-0.0324464	0.843064	-0.21429	0.718913	-0.323353	0.563658
ENST00000261942	0.00320566	0.980062	0.0720396	0.665	0.524238	0.755425	-1.36209	0.507603
ENST00000261947	-0.077514	0.846915	-0.10219	0.77538	0.35064	0.539058	0.338799	0.551547
ENST00000261951	-0.112635	0.624422	-0.149512	0.527861	-0.143478	0.684399	-0.0796647	0.833031
ENST00000261965	0.167379	0.593793	0.167243	0.543437	-0.113582	0.853291	0.2051	0.619146
ENST00000262013	-0.0186378	0.993171	0.248972	0.752209	-1.19658	0.757209	4.73826	0.112802
ENST00000262027	0.0670978	0.75026	-0.0900812	0.668304	3.7043	0.183592	-1.03827	0.781356
ENST00000262030	0.0948634	0.490858	0.178959	0.275512	-0.0334533	0.97899	0.747683	0.514025
ENST00000262031	0.225529	0.46008	-2.40356	2.05e-08	4.12353	0.129716	0.617202	0.870262
ENST00000262033	-0.0801573	0.643786	-0.420446	0.00870622	0.147227	0.586749	0.101846	0.683442
ENST00000262053	-0.0656488	0.803605	-0.332768	0.227802	-3.70559	0.222595	-0.873516	0.675643
ENST00000262055	0.0241187	0.92242	NA	NA	1.98233	0.513895	NA	NA
ENST00000262056	0.636454	0.46879	0.603376	0.494054	-0.959708	0.418056	-0.603268	0.606249
ENST00000262061	0.334326	0.771823	0.171179	0.869579	-1.63271	0.544638	-0.171639	0.941602
ENST00000262065	0.143677	0.828116	0.199895	0.750262	1.27806	0.357551	2.49337	0.0489778
ENST00000262067	0.102142	0.643764	0.0180727	0.955512	-0.964921	0.00403176	-0.557473	0.0690669
ENST00000262077	0.210513	0.58935	-1.8199	7.23e-07	-1.24718	0.740336	-0.435159	0.907856
ENST00000262096	0.619938	0.245771	0.812878	0.113928	1.49617	0.177838	0.931582	0.381595
ENST00000262102	0.13642	0.739468	0.0723526	0.90074	-0.13412	0.871096	-0.387553	0.726765
ENST00000262109	0.131803	0.648592	0.0729402	0.785443	3.12835	0.27135	-1.44957	0.6983
ENST00000262120	0.00721902	0.966478	-0.318374	0.26723	-0.607206	0.496466	0.453667	0.539664
ENST00000262124	0.139518	0.794499	0.302891	0.541212	3.84009	0.179694	4.48531	0.107896
ENST00000262133	0.0632079	0.792018	-0.157079	0.446282	0.80301	0.508367	1.57824	0.163523
ENST00000262146	-0.0792767	0.731634	0.0209087	0.933705	0.21039	0.572174	0.013148	0.964723
ENST00000262177	0.774625	0.0118167	0.89026	0.000241589	-0.458723	0.420168	-0.268838	0.559355
ENST00000262187	0.169126	0.446857	0.377144	0.186226	0.241441	0.471044	0.18136	0.61016
ENST00000262188	-0.370861	0.171706	-0.350101	0.31921	-0.266563	0.750657	0.750605	0.365521
ENST00000262193	0.174975	0.182722	0.27304	0.031235	-0.231365	0.256896	0.254219	0.331529
ENST00000262198	-0.167412	0.539245	0.256401	0.219588	-0.475144	0.449726	-0.482446	0.336347
ENST00000262210	-0.235579	0.404484	-0.498273	0.177762	-0.795904	0.831993	-0.98492	0.793862
ENST00000262213	-0.148853	0.514316	-0.371019	0.111877	0.619529	0.0505932	0.616487	0.126648
ENST00000262215	0.0445431	0.818727	-0.193044	0.385927	4.91902	0.069157	4.77507	0.078432
ENST00000262225	0.154837	0.516457	-0.149899	0.508795	0.571522	0.735848	0.239441	0.887288
ENST00000262238	0.317713	0.0840147	0.497019	0.0010101	0.153765	0.648993	0.381238	0.208546
ENST00000262241	-0.175474	0.300588	-0.361608	0.0426697	-0.109946	0.784344	0.344806	0.384696
ENST00000262244	0.266787	0.376002	-0.097643	0.725017	0.136931	0.733283	-0.185609	0.587652
ENST00000262265	0.365605	0.0330927	0.455439	0.00500482	-0.701341	0.0564469	-0.742796	0.00251998
ENST00000262288	-0.0486255	0.758763	0.0423133	0.802356	-0.644878	0.514623	-0.200949	0.819277
ENST00000262293	-0.340798	0.114049	-0.719058	0.00156938	0.576481	0.155683	0.898139	0.0203765
ENST00000262294	-0.737455	0.254193	-1.40844	0.0295517	-0.300094	0.860306	-1.12559	0.573294
ENST00000262302	-0.803445	0.137456	0.351372	0.416025	2.30568	0.100673	1.87641	0.137916
ENST00000262304	0.20883	0.824278	0.690027	0.354165	-0.465897	0.795956	0.272288	0.835464
ENST00000262306	0.200264	0.30506	0.0258429	0.867498	2.83398	0.318245	2.56032	0.366587
ENST00000262315	0.2185	0.477986	0.401678	0.200293	2.94513	0.304332	1.22937	0.68642
ENST00000262318	0.260872	0.368593	0.304378	0.192792	0.99133	0.546414	1.50354	0.339466
ENST00000262319	0.450832	0.0865798	0.440866	0.0739312	0.661135	0.307396	0.630312	0.320464
ENST00000262320	-0.0506272	0.952441	0.181854	0.743647	0.554771	0.589601	0.710884	0.418164
ENST00000262327	-0.183485	0.333551	-0.122909	0.366448	-0.279707	0.455391	0.297183	0.335142
ENST00000262346	0.0969482	0.685111	0.0326485	0.891858	-0.335074	0.305913	-0.181031	0.58115
ENST00000262348	0.342992	0.294403	-0.150095	0.568577	-0.569988	0.388559	-1.01865	0.10966
ENST00000262367	0.0252976	0.93672	-0.402532	0.289129	0.197148	0.788452	0.207085	0.759526
ENST00000262370	-1.71301	2.81e-07	-1.72877	9.56e-06	2.85812	9.24e-05	3.61289	8.69e-06
ENST00000262374	0.368306	0.21457	0.406672	0.134948	-1.21767	0.745582	-1.72605	0.645041
ENST00000262375	0.412634	0.32514	0.465103	0.064878	-1.3886	0.71344	-1.55273	0.677903
ENST00000262376	0.0618643	0.724037	0.0843785	0.704545	0.494188	0.153984	0.508922	0.11492
ENST00000262394	1.97552	5.3e-08	-0.414549	0.342482	1.3991	0.368454	0.58524	0.7438
ENST00000262396	0.640348	0.567468	NA	NA	-0.992541	0.794414	NA	NA
ENST00000262415	-0.113598	0.540271	-0.123098	0.603216	-0.760047	0.83874	1.53075	0.612969
ENST00000262428	0.0658097	0.69681	-0.00260641	0.969458	0.778345	0.1713	0.919369	0.0268051
ENST00000262432	-0.02813	0.877422	-0.31768	0.148629	-1.00599	0.787479	-1.10308	0.767733
ENST00000262435	0.0945023	0.823975	0.344147	0.437517	1.80071	0.107189	1.6762	0.0564527
ENST00000262455	-0.279839	0.106692	-0.473022	0.00519917	0.436535	0.283439	0.0614541	0.863736
ENST00000262457	0.111399	0.820754	-0.125469	0.816014	0.564193	0.613539	0.849861	0.454468
ENST00000262460	-0.0545586	0.842138	0.0052127	0.976357	0.331898	0.614437	0.310753	0.594122
ENST00000262461	0.0857815	0.682721	0.0168859	0.925072	0.765021	0.168666	0.860965	0.131995
ENST00000262464	-0.640672	0.0248952	0.1665	0.558485	0.185555	0.661456	-0.011691	0.97878
ENST00000262482	0.0871829	0.843681	0.525455	0.0439578	-0.0966826	0.886018	-0.199486	0.48795
ENST00000262498	0.134618	0.440747	0.00561576	0.966156	0.838798	0.0158493	0.902185	0.00189534
ENST00000262506	-0.361705	0.0910415	-0.801769	0.000622263	-0.0586562	0.920511	0.188407	0.759342
ENST00000262510	0.574356	0.040073	0.171684	0.646186	-0.36379	0.483858	-0.284998	0.63974
ENST00000262518	-0.205127	0.472746	-0.0924006	0.798703	-0.127009	0.826743	-0.190965	0.764773
ENST00000262519	0.131252	0.788566	-0.0818067	0.756259	-0.631423	0.156804	-0.607562	0.111476
ENST00000262525	0.0846361	0.793886	0.0795918	0.74766	0.44376	0.534606	-0.0336783	0.956368
ENST00000262544	0.449842	0.0229304	0.282501	0.0801619	-0.677856	0.0596646	-0.321047	0.322539
ENST00000262554	-0.0171052	0.901234	-0.0773217	0.604153	-0.942789	0.800583	-1.55213	0.677324
ENST00000262570	-0.0568338	0.780508	-0.104711	0.701207	0.0837592	0.828448	0.189053	0.73596
ENST00000262577	-0.121264	0.696376	-0.0613636	0.812703	-1.11165	0.766528	-1.81036	0.628726
ENST00000262605	1.5024	2.53e-07	NA	NA	0.249804	0.772388	NA	NA
ENST00000262613	-0.117664	0.643625	-0.0290114	0.890621	0.255033	0.616565	0.348768	0.474563
ENST00000262633	0.457496	0.38791	-0.244329	0.644188	-0.0986547	0.890741	0.195485	0.786668
ENST00000262644	0.128356	0.345318	0.223297	0.107236	0.190264	0.52215	0.349834	0.23787
ENST00000262713	0.1315	0.709028	0.205512	0.544423	0.089815	0.863443	-0.135159	0.753692
ENST00000262722	-0.0690899	0.790296	-0.356129	0.193261	1.00218	0.564309	1.28674	0.185684
ENST00000262738	0.354161	0.257452	0.308978	0.343319	-1.489	0.691611	-1.46912	0.695749
ENST00000262741	-0.269034	0.480256	NA	NA	0.198441	0.752405	NA	NA
ENST00000262764	0.0915101	0.724494	0.254512	0.349083	-1.47573	0.693201	-2.10411	0.574637
ENST00000262768	-0.121137	0.50788	-0.169811	0.277648	0.282901	0.404369	0.100957	0.68875
ENST00000262803	0.113218	0.638112	0.296258	0.214799	0.301812	0.515173	0.478279	0.254414
ENST00000262809	-0.173423	0.534711	0.32623	0.198478	-1.00034	0.789555	-1.69905	0.649973
ENST00000262812	0.133861	0.499195	0	0.99725	-1.37243	0.0658945	-0.402014	0.543912
ENST00000262815	-0.0403545	0.830093	-0.0114539	0.933485	2.93181	0.301272	-1.4067	0.706403
ENST00000262844	-0.0858763	0.643983	-0.890409	0.000711936	0.148889	0.907439	1.23742	0.310886
ENST00000262848	0.305499	0.251394	0.331463	0.224095	0.834467	0.10504	0.853974	0.101359
ENST00000262878	-0.0104282	0.972574	-0.233096	0.206328	-0.51395	0.581916	-1.17236	0.151171
ENST00000262879	0.0599627	0.84942	0.231252	0.592307	0.62989	0.408872	0.0942262	0.881945
ENST00000262888	0.325624	0.298281	0.536347	0.061043	1.05505	0.214909	1.20784	0.113631
ENST00000262890	0.245259	0.322896	-0.0257352	0.923836	0.492842	0.296698	0.404352	0.398618
ENST00000262919	0.69433	0.0540289	0.627058	0.0913832	-1.04454	0.391768	-3.63829	0.0396539
ENST00000262932	0.345087	0.201842	0.608946	0.0229459	0.106747	0.914228	-0.290106	0.759373
ENST00000262942	-0.00581207	0.984688	-0.177688	0.499069	2.00276	0.205562	2.08679	0.182078
ENST00000262947	0.338009	0.250848	0.227172	0.352598	-1.31391	0.531692	-1.47484	0.477571
ENST00000262948	1.28751	0.0250712	1.17367	0.00902612	0.227328	0.822784	0.561823	0.444416
ENST00000262949	-0.0949638	0.76938	-0.803167	0.282471	-1.10613	0.76882	1.263	0.674802
ENST00000262960	-4.36873	5.63e-40	-3.34553	0.00293052	0.305521	0.600742	0.268278	0.852062
ENST00000262962	-0.152227	0.495049	0.0100303	0.964879	-0.593822	0.546354	-0.501365	0.576049
ENST00000262971	0.102659	0.58609	0.150082	0.40365	-1.14671	0.758888	-1.69121	0.650651
ENST00000262982	-0.0776027	0.712442	-0.177744	0.361506	0.613592	0.107751	0.585969	0.120803
ENST00000262990	-0.383446	0.156658	0.0387268	0.867031	1.10637	0.0204429	0.678958	0.143249
ENST00000263025	0.00842029	0.984457	-2.44113	0.00470431	2.68002	0.350056	0.800575	0.838825
ENST00000263026	0.34963	0.233374	0.208597	0.373349	0.0104337	0.98391	0.227245	0.560647
ENST00000263035	-0.312902	0.0997906	-0.179794	0.390677	-0.417171	0.67827	-0.710075	0.484776
ENST00000263038	-0.0824602	0.737127	-0.676782	0.00754415	0.198362	0.886114	-1.15573	0.52501
ENST00000263062	0.0911302	0.731487	0.219383	0.350827	0.740154	0.186338	-0.0103931	0.989632
ENST00000263063	0.108877	0.483033	-0.101597	0.536655	-0.995223	0.789742	-1.52177	0.683551
ENST00000263073	-0.344307	0.0800942	0.00762722	0.953143	-4.10877	0.17351	-4.58336	0.129112
ENST00000263083	0.072709	0.719335	0.321117	0.126236	-1.16354	0.755574	1.3163	0.662775
ENST00000263092	0.0692477	0.711811	0.10557	0.554545	-0.864835	0.224682	-0.328618	0.590785
ENST00000263102	-0.273737	0.155207	-0.357672	0.072813	0.727402	0.362077	1.19693	0.117492
ENST00000263119	-0.0770407	0.704065	-0.0310611	0.878488	-0.0104456	0.981599	0.0424298	0.926096
ENST00000263168	-0.0521023	0.740913	-0.132072	0.37883	-0.202809	0.635358	0.391322	0.405469
ENST00000263181	-0.228322	0.377798	-0.213472	0.433331	-0.500573	0.382658	-0.509416	0.47284
ENST00000263196	0.122866	0.59451	0.183185	0.476623	-0.0395535	0.922808	-0.387349	0.354843
ENST00000263201	0.0895485	0.630114	NA	NA	0.177461	0.854655	NA	NA
ENST00000263202	-0.0609898	0.731305	-0.188961	0.312692	-0.148468	0.831066	-0.430675	0.515807
ENST00000263208	-0.098467	0.623358	-0.06944	0.688942	0.248304	0.579853	0.372458	0.346004
ENST00000263212	0.876266	0.0406064	0.76099	0.0815088	2.61651	0.103398	1.04747	0.536694
ENST00000263228	-0.296006	0.156106	-0.350813	0.0576885	0.0709853	0.880311	0.82091	0.0338662
ENST00000263238	1.13181	0.461425	1.07068	0.480349	-0.290985	0.876582	-0.270274	0.886489
ENST00000263239	-0.213638	0.446697	-0.154019	0.614474	-0.194895	0.761142	0.227738	0.692703
ENST00000263245	0.36544	0.22727	0.150263	0.644071	-1.47365	0.694595	2.00616	0.484536
ENST00000263246	-0.201957	0.619429	0.284308	0.379244	-0.139471	0.816511	-0.344979	0.410382
ENST00000263253	-0.299018	0.19383	-0.551545	0.00937472	-0.323278	0.201852	-0.228563	0.271156
ENST00000263256	0.357471	0.204199	0.173325	0.543556	0.117147	0.792208	0.208589	0.600907
ENST00000263270	-0.564118	0.0150288	-0.149981	0.534995	0.120199	0.785751	-0.013513	0.976135
ENST00000263275	0.559924	0.0718247	0.184516	0.528993	-1.09189	0.599426	1.09967	0.501701
ENST00000263277	-0.308691	0.410182	-0.394581	0.208517	0.283179	0.648582	0.321241	0.564044
ENST00000263280	1.26308	0.00176053	0.853295	0.12317	-3.71762	0.324315	-2.36153	0.536171
ENST00000263309	-0.407784	0.230007	NA	NA	1.48697	0.385944	NA	NA
ENST00000263346	0.380791	0.257393	0.471073	0.0690857	0.160234	0.904208	0.194243	0.871807
ENST00000263360	0.585007	0.028253	0.413011	0.119903	-0.0130722	0.974899	0.0478199	0.910968
ENST00000263368	0.101665	0.482174	0.289663	0.0612486	0.0441778	0.91765	0.513887	0.227051
ENST00000263377	-0.233191	0.534028	-0.50621	0.178085	0.104036	0.889256	0.119994	0.865029
ENST00000263379	0.128406	0.584315	0.197935	0.353205	-0.512263	0.385097	-2.07776	0.00144655
ENST00000263382	4.36887	2.41e-25	-0.127618	0.823526	-2.55592	0.0128327	0.43365	0.712554
ENST00000263383	-0.0295206	0.957132	-0.118621	0.773491	0.614273	0.585197	0.430887	0.668802
ENST00000263384	0.708628	0.431999	0.600613	0.527928	1.42481	0.668243	1.29417	0.696862
ENST00000263398	-0.237285	0.422054	-0.0545695	0.846714	-0.176149	0.767461	0.0434242	0.931591
ENST00000263440	-0.0088305	0.953045	0.2055	0.325819	-0.620774	0.126224	-1.29181	0.030648
ENST00000263464	-0.333645	0.592393	-0.384069	0.624562	-0.24124	0.813987	-0.633812	0.50895
ENST00000263556	-0.118548	0.852122	-1.04589	0.0986221	-0.0250363	0.98377	-0.0678379	0.957054
ENST00000263559	-0.136607	0.493489	-0.516222	0.0211129	0.457955	0.553437	0.832756	0.295356
ENST00000263574	0.395436	0.372712	0.464912	0.333835	1.23548	0.477391	1.08292	0.530917
ENST00000263578	0.813455	0.0156259	0.937075	0.00607575	-1.22726	0.118552	-1.26324	0.0948413
ENST00000263579	0.113568	0.559835	0.0942143	0.614243	1.05717	0.518756	1.08698	0.489336
ENST00000263629	-0.0100251	0.972057	0.0310523	0.878125	-0.283946	0.648854	-0.242573	0.600997
ENST00000263634	-0.0516892	0.821033	-0.467697	0.0680401	-0.9317	0.0557151	-0.998982	0.0354715
ENST00000263635	-0.12595	0.37296	-0.0855443	0.598264	0.224554	0.557709	-0.00684023	0.986089
ENST00000263645	0.409925	0.0972671	0.584952	0.0219875	0.417314	0.612101	0.273557	0.677283
ENST00000263657	0.133509	0.598568	0.0511964	0.829544	0.367406	0.630004	0.0680879	0.929712
ENST00000263663	0.0229543	0.902582	0.0080221	0.963242	3.83527	0.163031	2.31197	0.416102
ENST00000263674	0.312731	0.298601	0.474472	0.134587	-0.626079	0.17911	-0.50193	0.281707
ENST00000263681	3.45824	2.31e-05	2.75901	0.000299709	-9.83063	0.000688572	-9.88331	0.000564463
ENST00000263694	0.148154	0.279793	0.273222	0.0471226	-0.988309	0.790979	-1.71663	0.645303
ENST00000263697	-0.00320584	0.979029	0.0343832	0.8269	-0.90629	0.808204	2.62436	0.354256
ENST00000263702	-0.58713	0.0113979	-0.122535	0.603294	-1.34298	0.719618	-1.76807	0.636533
ENST00000263733	0.522202	0.0175197	0.562232	0.00879541	-0.319627	0.397968	-0.394519	0.302151
ENST00000263734	0	0.990223	-0.3719	0.0831616	0.529807	0.123378	0.717371	0.0262181
ENST00000263736	-0.155099	0.484957	-0.0176976	0.921749	-0.90966	0.807936	-1.30359	0.727503
ENST00000263741	1.19982	0.104785	-0.767963	0.256588	0.0544178	0.961469	-0.093921	0.927714
ENST00000263754	-0.221302	0.513405	-0.182132	0.593576	1.01853	0.140827	0.364634	0.611324
ENST00000263773	-0.233906	0.368513	-0.278357	0.225291	-0.755562	0.840204	-1.14041	0.760586
ENST00000263774	0.188201	0.204812	0.189981	0.248574	0.339388	0.780919	-0.543264	0.670253
ENST00000263791	0.0908911	0.764122	-1.17924	0.0130421	-1.20354	0.748428	-0.192503	0.959566
ENST00000263795	-0.640414	0.393487	0.0698114	0.925791	-0.257738	0.947367	-1.50527	0.700061
ENST00000263805	0.00903133	0.951707	-0.157148	0.491455	-1.06763	0.774884	1.86697	0.537088
ENST00000263847	-0.285852	0.0365282	-0.238669	0.049375	0.433354	0.293915	0.00489973	0.990457
ENST00000263857	-0.113743	0.704256	-0.0120455	0.951506	1.90872	0.529133	2.56062	0.370103
ENST00000263864	0.207355	0.315674	0.0640243	0.757996	0.0437253	0.91987	0.262666	0.481178
ENST00000263895	0.312234	0.204439	-0.254261	0.443304	-0.177484	0.748665	-0.321693	0.630765
ENST00000263897	-0.389959	0.140841	0	0.994367	-0.198853	0.818989	-4.0262	0.0118038
ENST00000263904	-0.030184	0.865965	-0.198028	0.391633	0.221955	0.737545	0.380036	0.521994
ENST00000263918	-0.378036	0.31018	-0.171297	0.601596	-0.778868	0.836164	-1.55672	0.678843
ENST00000263921	1.43888	0.00263632	-0.0441446	0.967542	-1.70308	0.012307	-0.45125	0.627719
ENST00000263955	2.90282	1.45e-14	0.315768	0.537774	-3.73646	4.15e-13	-0.428158	0.402866
ENST00000263956	-0.0363469	0.829906	0.109274	0.519088	0.766239	0.64845	0.993745	0.542788
ENST00000263960	-0.119411	0.752978	-0.26418	0.338286	-0.667898	0.859502	1.96197	0.517944
ENST00000263966	0.0875093	0.784325	-0.499097	0.197623	-0.722657	0.317296	0.816923	0.276745
ENST00000263967	0.0606483	0.784737	-0.093923	0.648648	-0.983184	0.0514391	-1.26127	0.0132484
ENST00000263969	0.136394	0.742886	-0.102445	0.7149	-1.18673	0.75086	-1.37947	0.712135
ENST00000263997	1.10826	0.00246998	1.29593	0.000139554	-1.87967	0.618067	-2.73667	0.467048
ENST00000264001	0.298465	0.334581	-0.43398	0.275597	0.320654	0.554436	0.015234	0.981142
ENST00000264010	-0.051813	0.770385	-0.111467	0.538649	0.0243917	0.9468	-0.365643	0.322384
ENST00000264021	-0.08552	0.889656	-0.492079	0.387757	0.0118748	0.989249	0.159631	0.825386
ENST00000264028	0.893628	0.209362	0.690845	0.25208	3.03925	0.300759	2.91527	0.308151
ENST00000264033	-0.0953731	0.694068	-2.81039	1.13e-12	4.64424	0.0919996	4.31512	0.158109
ENST00000264036	0.136581	0.526518	0.174755	0.286697	-1.11454	0.765638	-1.55487	0.676968
ENST00000264039	0.670857	0.14033	0.669438	0.0580141	-0.228402	0.763214	-0.0874312	0.874828
ENST00000264057	0.251015	0.212184	NA	NA	-1.22168	0.74369	NA	NA
ENST00000264079	0.0435849	0.852108	-0.0880976	0.670076	0.420153	0.548305	-0.460749	0.465039
ENST00000264080	0.132584	0.557487	0.736948	1.19e-05	-0.974523	0.794494	1.96598	0.514223
ENST00000264107	0	0.998877	0.103426	0.614735	-0.934388	0.282333	0.321428	0.687603
ENST00000264108	-0.0858901	0.676162	-0.161944	0.395055	3.16091	0.266319	3.3707	0.225246
ENST00000264126	-0.026819	0.85852	0.100826	0.674389	0.0862834	0.751249	-0.0864934	0.74694
ENST00000264156	-0.134585	0.459658	-0.2117	0.15944	0.0348087	0.92521	0.582242	0.0583015
ENST00000264158	-0.975636	0.107102	-1.60388	0.00593061	-0.143485	0.970209	0.287663	0.940152
ENST00000264160	-0.665101	0.178824	-1.04596	0.0151016	0.158119	0.837027	-0.37131	0.577837
ENST00000264161	0.164467	0.472866	0.0984321	0.636987	-0.144336	0.726846	0.0426946	0.904254
ENST00000264183	-0.314795	0.31359	-0.0817351	0.769848	0.0191724	0.970556	0.560356	0.243589
ENST00000264198	0.386312	0.0506857	0.291955	0.153271	-0.151695	0.841693	-0.188725	0.801606
ENST00000264202	-0.301475	0.0918981	-0.520412	0.00902383	0.995933	0.154721	0.540335	0.458293
ENST00000264205	1.23661	0.596938	-0.101106	0.7254	-1.44901	0.698186	1.63794	0.587137
ENST00000264220	0.0899039	0.641713	-0.0700829	0.692591	0.388401	0.344779	0.0505057	0.894337
ENST00000264230	-0.0181185	0.90762	0.17501	0.34685	-0.201388	0.766335	0.358155	0.562802
ENST00000264233	-0.0491101	0.84242	-0.116689	0.562498	0.488273	0.398144	0.409646	0.402568
ENST00000264235	0.135217	0.854896	0.104581	0.866495	-0.145693	0.863273	-0.17931	0.804942
ENST00000264249	0.0817438	0.756505	-3.59025	4.52e-11	-0.26698	0.572928	1.71908	0.0165088
ENST00000264254	-0.216813	0.397703	-0.133308	0.591122	0.132884	0.820662	0.35945	0.508224
ENST00000264255	0.0479643	0.881925	-0.387431	0.174618	0.0141089	0.972704	0.0508469	0.895162
ENST00000264263	0.247141	0.197959	0.0120489	0.942492	0.283371	0.820392	1.07329	0.351009
ENST00000264265	-0.06875	0.762456	-0.393693	0.192122	0.312719	0.490595	0.274571	0.510532
ENST00000264266	0.197933	0.367116	0.486945	0.0376776	0.527943	0.596946	0.323612	0.744773
ENST00000264279	-0.210653	0.413779	-0.279592	0.271562	0.417762	0.346791	0.507671	0.220224
ENST00000264313	0.296492	0.246389	0.794635	0.000587968	0.167306	0.689456	0.126027	0.801146
ENST00000264331	-1.08926	0.0274786	-2.4086	6.42e-06	1.62179	0.23905	1.17416	0.422685
ENST00000264380	-0.0657651	0.723584	-0.162637	0.37721	1.06902	0.35934	-0.841567	0.532227
ENST00000264389	-1.23646	0.485554	0.529358	0.737833	-1.15554	0.55632	-1.21533	0.441184
ENST00000264431	0.0181127	0.907545	-0.371715	0.0551236	2.7875	0.325868	-1.41205	0.705471
ENST00000264441	-2.0699	0.0135589	-1.5252	0.027946	-1.08344	0.77249	-1.41953	0.705782
ENST00000264447	-0.115359	0.564661	-0.155045	0.506525	-0.394762	0.430356	-0.90115	0.0563495
ENST00000264451	0.17089	0.452758	-0.0731495	0.737797	-0.575429	0.0401417	0.0361983	0.906534
ENST00000264454	0.505186	0.228719	0.571784	0.14499	-0.410613	0.475349	-0.0281826	0.957428
ENST00000264515	-0.28449	0.290671	-0.0823166	0.755452	-0.00449066	0.993325	-0.610442	0.23044
ENST00000264552	0.328382	0.173575	0.561268	0.00637525	0.346075	0.501392	0.517124	0.251693
ENST00000264595	0.0939527	0.662307	-0.15978	0.443162	-1.15106	0.348797	-1.06791	0.352949
ENST00000264596	-0.0802836	0.783917	-0.322962	0.268576	0.0834194	0.953137	1.14107	0.352161
ENST00000264607	-0.272411	0.4941	-0.334749	0.432909	-0.307089	0.763881	1.09084	0.220807
ENST00000264639	0.0683115	0.505036	0.0721828	0.581857	0.146983	0.74178	0.160758	0.565274
ENST00000264645	-0.140496	0.355278	0.0211691	0.876946	0.164568	0.805064	-0.170206	0.72571
ENST00000264657	-0.155797	0.706702	-0.377626	0.342914	0.683028	0.446955	0.810714	0.291854
ENST00000264658	1.22137	0.424502	0.342235	0.830424	2.81045	0.377918	1.87069	0.589622
ENST00000264663	-0.420867	0.0514222	-0.316524	0.129406	-0.0547832	0.852193	-0.181541	0.572827
ENST00000264669	-0.155543	0.573349	-0.0975796	0.60663	-0.43563	0.578473	-0.0622196	0.915862
ENST00000264670	0.1693	0.446445	-0.0697641	0.713468	-0.409727	0.322581	-0.153699	0.722645
ENST00000264689	-0.0545991	0.827786	-0.128284	0.569889	-3.73197	0.217616	0.880223	0.593089
ENST00000264694	0.103685	0.633491	0.0088301	0.950454	1.23634	0.118373	2.29259	0.00487032
ENST00000264705	-0.0265961	0.896984	0.449663	0.0795961	-0.365851	0.624991	-1.04376	0.0861808
ENST00000264710	-0.192239	0.460332	-0.321251	0.164768	0.481026	0.16433	0.416023	0.180762
ENST00000264716	0.0313424	0.926275	-0.0442876	0.899701	0.34064	0.502536	0.176387	0.707275
ENST00000264720	0.0176844	0.93025	-0.152476	0.488598	-0.370843	0.496426	-0.578082	0.214869
ENST00000264832	0.460015	0.146832	0.540931	0.0130138	-0.0364686	0.977763	1.05823	0.353845
ENST00000264848	-1.01182	0.0143128	-0.524653	0.180351	-0.545129	0.885091	2.6206	0.364485
ENST00000264864	0.577214	0.427974	0.648785	0.337659	0.256699	0.795453	-0.483588	0.612054
ENST00000264883	-0.135832	0.688813	-0.751154	0.0599971	-0.670546	0.665141	-1.4085	0.454826
ENST00000264893	2.04044	0.0455969	0.577538	0.654165	0.567645	0.631615	-0.189315	0.907468
ENST00000264914	1.49937	6.24e-09	1.55091	1.17e-09	0.2765	0.772113	0.244104	0.797073
ENST00000264926	0.0898742	0.659824	-0.171926	0.46036	1.79077	0.26068	2.09198	0.182841
ENST00000264930	0.30301	0.307272	1.59773	3.77e-11	3.26102	0.253014	1.41772	0.618337
ENST00000264932	0.0128628	0.932558	0.054295	0.710386	1.60951	0.161336	1.8281	0.100656
ENST00000264934	-0.949262	0.46255	0	0.787543	1.35004	0.0718976	0.163548	0.846768
ENST00000264935	-0.117851	0.624943	0.16734	0.541454	-0.951994	0.799204	-1.8642	0.618837
ENST00000264954	0.164769	0.25143	0.267145	0.0651186	-0.797004	0.58479	-2.14073	0.229032
ENST00000264963	0.526476	0.222434	2.63168	5.2e-14	-1.42714	0.705955	-4.23816	0.259488
ENST00000264993	0.0104332	0.953753	0.282924	0.338971	0.924198	0.153066	0.649317	0.225549
ENST00000265000	-0.156648	0.380347	-0.328382	0.0540431	0.54625	0.351471	-0.11037	0.84736
ENST00000265028	-0.0697483	0.698885	-0.172074	0.295889	-0.176425	0.662184	0.249495	0.507542
ENST00000265036	-0.0160495	0.96806	-0.0710802	0.842742	-4.02832	0.188609	0.00449832	0.997985
ENST00000265038	0.198158	0.689386	-0.0889259	0.857863	1.10858	0.534864	1.39964	0.417012
ENST00000265044	0.836455	0.468283	0.683246	0.524043	1.33577	0.699658	1.61347	0.617799
ENST00000265056	0.0971575	0.452605	0.00843166	0.959299	-0.183016	0.696203	0.420827	0.348069
ENST00000265062	0.313725	0.461201	0.708965	0.0760426	0.246062	0.682103	0.175599	0.738633
ENST00000265069	-0.058694	0.721896	0.0612446	0.671505	0.974024	0.324828	0.862511	0.349205
ENST00000265070	0.205007	0.140389	0.25102	0.0555893	0.294711	0.632097	0.375094	0.502733
ENST00000265073	-0.634928	0.234806	-0.715044	0.165283	0.304269	0.675386	0.428431	0.542061
ENST00000265081	-0.19184	0.312019	-0.197521	0.288246	0.776689	0.346847	-0.111491	0.892627
ENST00000265085	-0.36658	0.217826	-0.649226	0.0167611	0.324816	0.300188	0.620188	0.0484895
ENST00000265087	-0.419552	0.0654894	-0.323133	0.118052	0.674513	0.0566538	0.674313	0.0576047
ENST00000265097	0.223197	0.0923102	0.121839	0.396454	-0.158612	0.72791	0.299027	0.468922
ENST00000265107	0.0352992	0.869074	0.073432	0.687851	-0.509077	0.555567	-0.887022	0.279602
ENST00000265109	0.593492	0.171296	-0.093615	0.785778	-0.568003	0.50625	-0.0742125	0.929735
ENST00000265113	-0.250473	0.187232	-0.00963466	0.95006	-0.354079	0.255821	-0.221856	0.491887
ENST00000265136	-0.238833	0.555503	-0.464401	0.19584	0.318245	0.694905	0.438945	0.616296
ENST00000265138	-0.0705166	0.760397	0.0241167	0.935813	-0.173079	0.721479	-0.453348	0.405589
ENST00000265140	-0.0601482	0.742021	-0.201895	0.367466	0.831454	0.149008	0.911904	0.115755
ENST00000265164	-0.302423	0.185446	-0.291176	0.170471	0.950579	0.575615	-4.40316	0.144702
ENST00000265174	-0.118651	0.428641	0.0519368	0.716262	-1.87471	0.293033	-1.78669	0.221892
ENST00000265192	3.01804	6.13e-06	2.50988	0.000118047	1.26372	0.170295	1.2234	0.178365
ENST00000265245	0.0961658	0.598945	0.184859	0.223782	-1.78471	0.0939051	-2.47736	0.0184146
ENST00000265260	-0.328462	0.15976	-0.164541	0.432873	-1.59531	0.148097	-0.546139	0.542974
ENST00000265271	0.344046	0.186406	-0.00481076	0.97606	-0.899132	0.19351	-0.784598	0.215781
ENST00000265293	0.1021	0.777253	0.549373	0.165464	-0.1196	0.755074	-0.186367	0.701333
ENST00000265295	-0.247493	0.298594	-0.268299	0.238877	0.361032	0.455702	0.565264	0.240795
ENST00000265304	-0.283122	0.45824	0.0483266	0.895187	-0.424113	0.536603	-0.196059	0.819869
ENST00000265316	0.123042	0.459713	-0.306112	0.117286	0.693863	0.188763	1.04054	0.0104875
ENST00000265339	0.0380973	0.941399	-0.455907	0.438939	0.0569437	0.936436	-0.0891716	0.887494
ENST00000265340	0.781913	0.244969	1.10326	0.0515104	-0.0382822	0.965927	-0.178869	0.806298
ENST00000265343	-0.0707274	0.620724	-0.386461	0.0104242	0.414186	0.356962	0.443934	0.104559
ENST00000265348	0.0878845	0.728642	0.222412	0.385121	1.86172	0.119474	0.169429	0.889966
ENST00000265351	-0.169831	0.372937	-0.219735	0.27407	0.0461224	0.909691	0.215756	0.652776
ENST00000265354	0.199959	0.545929	0.19798	0.482253	0.387028	0.566687	0.6593	0.103386
ENST00000265361	-0.056836	0.876537	-0.312335	0.415448	-0.0299697	0.943911	-0.171354	0.660221
ENST00000265393	-0.0853314	0.720046	-0.251482	0.258007	-0.0197092	0.976849	-0.235388	0.542993
ENST00000265394	-0.328293	0.700589	-0.136504	0.876705	0.329465	0.850109	0.241972	0.877991
ENST00000265395	0.246951	0.107323	0.326291	0.0811188	1.01166	0.0804305	-0.289438	0.641111
ENST00000265421	-0.0381286	0.865977	0.0465396	0.876371	0.0292055	0.960169	0.199307	0.759378
ENST00000265428	-0.182199	0.590261	-0.864045	0.0170667	-0.973342	0.795788	-0.813532	0.829024
ENST00000265433	0.0156682	0.940075	-0.731295	0.0312187	1.17823	0.0902194	1.45955	0.059623
ENST00000265462	0.534436	0.0288642	0.500103	0.00550758	0.631045	0.176917	0.736099	0.102863
ENST00000265465	-0.0658864	0.660675	-0.364142	0.00779313	0.118974	0.780844	0.522818	0.0396413
ENST00000265471	1.03671	0.0357145	0.977901	0.0399356	5.08262	0.0677954	4.19147	0.133946
ENST00000265498	-0.219144	0.517354	-0.431876	0.10816	-0.593019	0.280679	-0.803008	0.148875
ENST00000265523	0.184325	0.336718	0.0201288	0.904115	0.9118	0.233228	0.901387	0.231349
ENST00000265537	-0.814345	0.00857753	-1.03494	0.0050659	0.121199	0.86265	0.0318391	0.96552
ENST00000265562	-0.0935342	0.72851	-0.254087	0.345081	4.45063	0.101518	3.37133	0.219387
ENST00000265563	0.582888	0.623728	0.45972	0.687822	2.3387	0.245713	1.43429	0.530359
ENST00000265564	0.257455	0.0593058	0.57439	0.000591077	-0.454812	0.599826	-0.560575	0.498095
ENST00000265616	-0.15291	0.7524	0.889194	0.0158784	-0.753495	0.842877	-2.558	0.497307
ENST00000265620	-0.0692205	0.741624	-0.296352	0.131726	0.874123	0.360672	0.927476	0.258843
ENST00000265631	0.103712	0.633122	0	0.998787	0.0854171	0.880769	-0.766486	0.268104
ENST00000265641	0.515464	0.367775	0.395333	0.499852	-0.328589	0.728387	-0.368111	0.665432
ENST00000265643	0.197675	0.420646	-0.221446	0.228117	1.07252	0.257758	0.931831	0.203961
ENST00000265651	0.0451654	0.878608	0.344223	0.26614	-1.22575	0.743433	-1.57857	0.674294
ENST00000265686	0.286273	0.32494	0.320675	0.243152	-0.0991808	0.919627	-0.328195	0.728268
ENST00000265729	-0.117186	0.718975	0.176067	0.628933	-0.425482	0.840922	-4.00826	0.191542
ENST00000265732	-0.410894	0.154609	-0.325126	0.237126	-0.650517	0.862401	1.90907	0.529473
ENST00000265734	0.359991	0.589741	0.641266	0.257479	-1.03532	0.263684	-1.1778	0.0644211
ENST00000265735	-0.181502	0.452896	-0.288825	0.277569	-1.4181	0.0483619	0.220943	0.717632
ENST00000265742	-0.117155	0.637168	-0.0596899	0.772699	0.48225	0.334821	-7.4e-05	0.999868
ENST00000265748	-0.0632211	0.81375	-0.0732001	0.760881	-0.0491634	0.918107	0.0701464	0.868888
ENST00000265753	-0.292498	0.4052	-0.178781	0.503155	0.653511	0.495216	0.681102	0.432273
ENST00000265758	0.123087	0.459806	0.453681	0.00408566	1.93544	0.217386	1.83139	0.230057
ENST00000265807	0.801459	0.337844	0.641264	0.253369	-0.536782	0.685555	-0.209774	0.774655
ENST00000265827	0.613247	0.179593	0.900802	0.045551	-0.100354	0.83194	-0.214073	0.685223
ENST00000265838	0.0518096	0.747483	0.0855743	0.610045	-1.07793	0.0338428	-0.700375	0.132448
ENST00000265849	0.0296472	0.871886	-0.10155	0.580074	-0.899396	0.258445	-0.309364	0.656225
ENST00000265857	0.0980422	0.669748	0.186816	0.422337	3.39134	0.0274871	3.37166	0.0273835
ENST00000265866	-0.251981	0.345642	-0.618123	0.00442698	0.00951081	0.976163	-0.150567	0.562741
ENST00000265872	0.438292	0.373187	0.205533	0.664602	0.733923	0.36356	0.854041	0.260179
ENST00000265896	0.0339151	0.857184	-0.933361	5.35e-06	-0.141405	0.6274	0.628244	0.0371431
ENST00000265970	0.0160802	0.935861	0.0527324	0.78338	-1.27063	0.733502	-1.83296	0.623158
ENST00000265981	0.364625	0.455497	0.463699	0.22521	-0.608537	0.305919	-0.328121	0.451046
ENST00000265986	-0.232931	0.237925	-0.281859	0.15058	0.226174	0.859574	-5.10342	0.0719724
ENST00000265990	-0.467339	0.352896	-0.205334	0.415589	0.689136	0.413543	0.659939	0.163356
ENST00000266000	0.106493	0.844078	0.393687	0.341649	0.891735	0.240105	0.762375	0.160019
ENST00000266014	-1.85781	0.0107533	-1.62307	0.00210654	1.13589	0.31198	1.448	0.0715374
ENST00000266022	0.00842204	0.963811	0.00964223	0.936586	-0.142538	0.780493	-0.00394906	0.99293
ENST00000266025	0.0715878	0.727565	0.306952	0.125053	0.182968	0.545858	-0.108377	0.712556
ENST00000266069	-0.0399969	0.846981	-0.260067	0.186417	1.09373	0.0746854	1.2647	0.0282216
ENST00000266070	-0.0274478	0.86501	0.100431	0.73023	-0.2998	0.418394	0.00745238	0.988021
ENST00000266077	0.0607932	0.797012	0.106247	0.670832	-2.69217	0.11476	0.600578	0.546735
ENST00000266079	-0.0450268	0.719605	0.0640156	0.602367	-0.148966	0.632383	-0.540127	0.0586611
ENST00000266085	-0.13203	0.628385	-0.132638	0.54694	0.219474	0.613445	0.11184	0.752516
ENST00000266087	0.225123	0.469471	0.330674	0.19113	-0.716495	0.165484	-0.0509503	0.894685
ENST00000266263	0.727661	0.0156794	0.800557	0.00554066	-0.645211	0.150055	-0.267905	0.513761
ENST00000266458	-0.385411	0.340923	-0.306114	0.305144	-0.0453626	0.930401	-0.205749	0.527003
ENST00000266481	-0.0712661	0.806722	0.0990101	0.699943	1.79259	0.55589	2.92183	0.295161
ENST00000266483	-0.0976864	0.72997	-0.0731649	0.754549	-0.418989	0.505142	0.2943	0.602994
ENST00000266508	0.424523	0.141064	0.661391	0.00397728	-1.42569	0.703904	-2.11085	0.572605
ENST00000266517	0.300839	0.774922	0.866438	0.39147	-1.31652	0.750734	-1.83648	0.648796
ENST00000266529	-0.712361	0.102412	-0.955738	0.0151308	0.114132	0.871583	0.0573664	0.928781
ENST00000266542	0.102318	0.895688	0.114027	0.873999	-1.23901	0.754537	-1.96992	0.614396
ENST00000266563	-2.08447	0.0427571	NA	NA	3.90466	0.24836	NA	NA
ENST00000266589	-0.116791	0.761753	-0.335001	0.420519	-0.100225	0.84912	-0.246371	0.62538
ENST00000266673	0.0553972	0.911224	0.0874521	0.881574	-0.167194	0.740981	-0.309193	0.530119
ENST00000266679	0.508444	0.384302	0.430126	0.359343	-1.29061	0.736143	-1.95797	0.60552
ENST00000266682	-0.342271	0.509042	NA	NA	-0.480632	0.543609	NA	NA
ENST00000266712	-0.0754168	0.799052	-0.0900686	0.722571	0.0474896	0.935679	-0.313329	0.46713
ENST00000266732	-0.0580331	0.790383	-0.0114422	0.951036	0.260186	0.447662	0.310526	0.272307
ENST00000266735	0.218426	0.506181	-0.257939	0.375245	0.197937	0.702478	0.459627	0.297769
ENST00000266771	0.345138	0.200094	0.377091	0.180675	-1.32572	0.72342	-1.76747	0.637258
ENST00000266970	0.438714	0.0486169	2.20433	4.13e-33	0.0633242	0.876184	0.510947	0.10482
ENST00000266987	0.253788	0.510263	-0.256703	0.558808	-0.123003	0.834494	0.00264156	0.996652
ENST00000267023	-0.338485	0.426033	-0.0393905	0.93369	1.02486	0.144751	0.443398	0.516475
ENST00000267064	-0.645521	0.0306593	-0.395189	0.0937973	-0.780543	0.835165	-1.47345	0.693777
ENST00000267103	0.0102432	0.940579	0.0102454	0.940509	2.9745	0.294474	1.58286	0.599027
ENST00000267113	0.472807	0.0160997	0.316413	0.142126	0.534616	0.752084	0.212683	0.905537
ENST00000267115	0.134816	0.663251	0.360765	0.289744	-0.17749	0.766299	-0.277114	0.607121
ENST00000267116	0.00481022	0.990263	-0.12693	0.506815	0.427168	0.437255	0.456842	0.387911
ENST00000267163	-0.237585	0.228578	-0.357062	0.0936667	0.594436	0.265053	0.898141	0.0629916
ENST00000267176	0.388881	0.489365	0.559259	0.186227	-0.584066	0.526329	-0.51572	0.495818
ENST00000267199	-0.01126	0.923281	0.0706601	0.643529	0.645093	0.589738	-1.04317	0.475673
ENST00000267202	0.01566	0.939151	-0.132684	0.519698	-0.787782	0.445714	0.205837	0.826006
ENST00000267229	-0.858849	0.0362259	-1.48827	0.000269627	-0.54418	0.884507	-0.826757	0.825802
ENST00000267257	0.422752	0.26512	0.0687434	0.830452	1.2776	0.178547	1.31613	0.149854
ENST00000267294	-0.292487	0.397218	-0.246825	0.429739	-0.780188	0.835726	-1.15315	0.758785
ENST00000267328	0.112715	0.471755	0.221149	0.295077	0.76311	0.145524	0.841781	0.120938
ENST00000267339	-0.144355	0.560468	0.54771	0.0314868	1.08893	0.361713	1.00684	0.382188
ENST00000267425	0.789715	0.0534791	0.954598	0.0128855	0.0492219	0.961712	-1.61641	0.155378
ENST00000267436	-0.0350936	0.964006	0.0721743	0.908633	-0.708971	0.504882	0.0769646	0.939331
ENST00000267522	0.565297	0.0624463	0.148909	0.580399	-0.609687	0.281253	-0.756027	0.232405
ENST00000267750	0.509871	0.00432481	0.878855	3.48e-06	0.0511012	0.858974	0.496421	0.0944192
ENST00000267807	-0.00541464	0.966664	-0.298419	0.330436	-0.013908	0.982765	0.402398	0.541561
ENST00000267812	-0.0132529	0.949497	0.0241625	0.904984	-0.253225	0.59308	0.143784	0.753981
ENST00000267838	0.28816	0.470768	0.185362	0.519554	-0.813188	0.286483	0.00873963	0.987627
ENST00000267842	0.0132565	0.946736	0.133923	0.432341	0.0759194	0.884256	-0.162005	0.736578
ENST00000267859	1.14032	0.372512	1.03332	0.406471	-2.32145	0.580958	1.00793	0.772947
ENST00000267884	0.168678	0.304671	-1.45763	0.00109931	-0.180481	0.722212	1.44218	0.0781937
ENST00000267890	-0.106753	0.736225	-0.501052	0.205281	2.33632	0.442788	1.9652	0.521205
ENST00000267938	-0.632202	0.2798	0.173949	0.744502	0.406703	0.717884	0.368381	0.703492
ENST00000267973	0.809513	0.240632	-0.221245	0.747723	-0.10451	0.925556	-0.150746	0.892382
ENST00000267984	1.10538	0.275809	1.26986	0.196092	-1.02871	0.205096	-1.19854	0.146196
ENST00000268035	1.08349	0.146351	NA	NA	-0.049486	0.956855	NA	NA
ENST00000268057	-0.175127	0.385642	-0.226291	0.294937	-0.973629	0.794413	-1.39035	0.709925
ENST00000268099	-0.37739	0.318715	-0.489003	0.035028	0.50656	0.508763	1.26013	0.0299099
ENST00000268138	0.117584	0.570226	-0.436809	0.182578	0.742644	0.341831	1.5614	0.106223
ENST00000268154	-0.229501	0.400252	0	0.988487	-1.24603	0.172536	0.492666	0.470652
ENST00000268182	0.0404266	0.845929	0.173687	0.360544	0.37942	0.60598	0.629043	0.368151
ENST00000268184	-0.0987893	0.766627	-0.490623	0.186235	-0.933278	0.803302	-1.74132	0.642392
ENST00000268206	-0.250631	0.0983067	-0.112122	0.472091	-0.102236	0.859896	0.000330069	0.999492
ENST00000268261	-0.00280468	0.98269	-0.0730355	0.600239	0.2732	0.759204	1.11419	0.173906
ENST00000268349	-0.487308	0.745012	-0.315358	0.831683	-0.493451	0.908774	-0.978126	0.819417
ENST00000268379	-0.108371	0.610227	-0.0814106	0.660678	0.162898	0.752716	-0.414282	0.425305
ENST00000268383	0.175131	0.32461	0.0817017	0.669676	-0.102923	0.718959	-0.0605979	0.851515
ENST00000268482	-0.0110648	0.921675	0.101701	0.472325	-0.0379235	0.92992	0.460954	0.13041
ENST00000268483	-0.0903479	0.851318	-3.20752	6.21e-08	-0.253684	0.79578	2.07414	0.0532577
ENST00000268489	-0.282435	0.501186	-0.681525	0.0277714	-0.3298	0.539126	-0.553776	0.375981
ENST00000268607	0.268691	0.418829	-0.0647426	0.823303	-0.738443	0.201728	-0.414817	0.468193
ENST00000268616	0.174486	0.598679	-0.197466	0.526984	0.100302	0.873161	0.0623635	0.921121
ENST00000268668	0.115952	0.67523	0.0865696	0.729194	1.34215	0.143989	1.1309	0.182655
ENST00000268695	0.0817157	0.775079	-0.185638	0.472565	-0.302586	0.866352	1.35108	0.392709
ENST00000268704	0.393211	0.0774167	0.648311	0.000296007	-1.2937	0.729453	-1.75946	0.637502
ENST00000268711	0.122251	0.722475	-0.113936	0.713587	-3.98922	0.189144	-1.34026	0.521872
ENST00000268717	0.00340796	0.974801	-0.0268209	0.882259	0.1794	0.810795	0.133289	0.852636
ENST00000268719	0.116552	0.731227	-0.239415	0.398402	-0.872387	0.816021	-1.34356	0.719841
ENST00000268802	-0.0485338	0.779204	-0.0814326	0.631599	-1.00643	0.787315	-1.52206	0.683303
ENST00000268835	-0.228472	0.226355	0.282781	0.162908	0.0323281	0.936729	-0.279259	0.400122
ENST00000268896	0.297803	0.428939	0.253596	0.499127	-1.54736	0.681511	2.40485	0.404545
ENST00000269033	0.121541	0.635264	-0.417545	0.0881461	0.865431	0.125103	-0.486622	0.407345
ENST00000269097	0.263073	0.522892	0.251379	0.497186	0.0565572	0.940102	0.486275	0.417674
ENST00000269143	0.20436	0.239101	0.148162	0.342794	0.290694	0.625877	0.316757	0.571772
ENST00000269159	0.260943	0.411857	0.487283	0.151915	0.145284	0.719475	-0.227611	0.603416
ENST00000269187	0.761659	0.180743	-0.186185	0.666235	-0.582456	0.585856	-0.117569	0.878175
ENST00000269195	0.18765	0.326498	-0.00722155	0.961872	-0.0558211	0.875705	-0.337391	0.380495
ENST00000269214	-0.00801472	0.98253	-0.181806	0.57043	0.0128842	0.977179	-0.134553	0.727885
ENST00000269221	-0.2476	0.296168	-0.271377	0.213731	1.29451	0.285897	0.796967	0.509529
ENST00000269228	-0.384175	0.108171	-0.209792	0.272521	0.582151	0.382584	1.2529	0.020363
ENST00000269243	-0.118634	0.435287	-0.188791	0.35599	1.44522	0.359317	2.48042	0.107856
ENST00000269298	0.0823989	0.79369	-0.730245	0.00393404	0.901937	0.315167	0.324419	0.573799
ENST00000269305	-0.323051	0.17758	-0.122964	0.567548	-0.0999997	0.788077	-0.235504	0.485295
ENST00000269321	0.0999563	0.854503	-0.211699	0.50251	1.09147	0.0705989	0.997101	0.0695291
ENST00000269349	0.0804594	0.538194	0.0480831	0.610986	0.628035	0.240487	0.210905	0.674813
ENST00000269373	-0.483034	0.0163373	0.116705	0.554407	2.71874	0.367829	2.7789	0.328244
ENST00000269383	0.330183	0.31083	0.0606811	0.866577	-1.24767	0.739874	-1.38129	0.714309
ENST00000269397	0.00842254	0.961853	0.233032	0.244322	1.37884	0.161699	1.0012	0.3062
ENST00000269518	-0.60271	0.104997	-0.187203	0.553472	0.506691	0.334876	0.68937	0.120086
ENST00000269576	-0.370658	0.166241	0.0995253	0.755358	-0.397786	0.915466	-2.56553	0.494838
ENST00000269593	0.259519	0.556554	0.132106	0.720465	-0.0110649	0.990193	-0.312477	0.676832
ENST00000269701	0.150161	0.400375	0.163185	0.246221	0.887801	0.377826	-1.8385	0.167393
ENST00000269724	-0.284742	0.488097	-0.773976	0.0645406	-0.216686	0.721006	-0.287382	0.641971
ENST00000269740	1.44902	0.0104808	1.41176	0.0129074	-0.133296	0.870835	-0.235595	0.777904
ENST00000269829	-0.0516751	0.851107	NA	NA	-0.800215	0.830997	NA	NA
ENST00000269919	2.37129	2.3e-05	-1.35957	0.158931	1.72495	0.541241	0.108033	0.978428
ENST00000269967	-0.0184916	0.931899	0.235403	0.452304	-0.779514	0.255285	-1.28358	0.00501568
ENST00000269973	-0.228878	0.633335	-0.31404	0.454637	0.357141	0.534089	0.387002	0.459936
ENST00000270139	0.33103	0.098111	-0.331616	0.138499	1.30791	0.0321248	1.4228	0.0825782
ENST00000270142	0.0160859	0.930088	0	0.988102	-0.271353	0.443099	-0.228777	0.447549
ENST00000270176	-0.402883	0.299464	0.377787	0.420388	3.56676	0.201108	4.17204	0.122506
ENST00000270223	0.362856	0.419878	-0.589535	0.276775	1.50396	0.626448	-0.463244	0.903386
ENST00000270225	0.205241	0.16995	0.459576	0.00065227	-1.73927	0.10815	-1.64816	0.0792743
ENST00000270502	0.618141	0.0695426	0.728462	0.00815572	-0.65617	0.54153	-1.89491	0.151426
ENST00000270517	-0.0493943	0.975014	0.384344	0.267631	-0.513512	0.589702	-0.860532	0.07557
ENST00000270538	0.0363581	0.852489	0.142431	0.502155	-1.46014	0.131456	-0.122855	0.870934
ENST00000270570	0.276574	0.401314	0.358202	0.26163	1.58768	0.602883	2.21798	0.439202
ENST00000270583	-0.142395	0.502883	-0.0374633	0.856508	0.165715	0.898155	-0.552619	0.684445
ENST00000270586	0.293632	0.0691413	0.464498	0.00453695	0.601277	0.618652	1.24958	0.26838
ENST00000270708	-0.138952	0.659172	0.0297325	0.925664	3.02143	0.29243	2.99254	0.28634
ENST00000270776	0.049113	0.847233	0.113562	0.5392	3.17322	0.26418	2.45205	0.38688
ENST00000270792	0.0594997	0.938967	-0.0498354	0.846123	0.743385	0.293869	0.33858	0.626898
ENST00000270815	0.224815	0.520797	0.0228879	0.931067	0.422549	0.569403	0.669507	0.323698
ENST00000270824	-0.351822	0.619372	-0.450468	0.519115	-0.686284	0.859965	-0.640233	0.868808
ENST00000271002	-0.348028	0.387011	-0.502997	0.174116	-0.0892902	0.893683	0.153606	0.799721
ENST00000271064	0.455307	0.173669	0.517985	0.0043779	0.932091	0.759991	-1.66932	0.654778
ENST00000271277	0.128286	0.577701	-0.345243	0.168045	-0.557715	0.496288	-0.211982	0.779508
ENST00000271332	0.0975308	0.774026	0.246805	0.459961	3.99712	0.146435	3.13468	0.255736
ENST00000271373	0.541995	0.0715461	0.198481	0.489651	-1.13449	0.0499461	-0.936608	0.0750869
ENST00000271375	0.290567	0.266016	-0.16554	0.483587	-1.44083	0.700603	1.73948	0.565498
ENST00000271452	0.0632201	0.80168	-0.809119	0.000109518	-0.126502	0.809895	0.691312	0.0328465
ENST00000271469	-0.764662	0.422389	0.0495414	0.898121	0.0389609	0.978353	-0.0303796	0.958519
ENST00000271526	-0.0186826	0.896873	-0.0878683	0.714213	-0.179229	0.604553	-0.242107	0.457236
ENST00000271583	-0.68993	0.0358117	0.0281705	0.903773	0.530792	0.365499	-0.364014	0.423139
ENST00000271620	-0.498322	0.0284026	-0.0144648	0.938256	0.806045	0.334884	0.809817	0.314202
ENST00000271628	0.100165	0.76579	0.089651	0.766619	0.0571508	0.939734	0.148934	0.83305
ENST00000271638	-0.483279	0.017383	-0.775594	2.06e-05	0.948062	0.151288	0.984928	0.031255
ENST00000271640	0.0768202	0.824073	-0.3055	0.527316	-1.27859	0.203825	-2.11772	0.122764
ENST00000271732	-0.198087	0.466	-0.384479	0.22761	-1.14613	0.583949	-1.57975	0.453065
ENST00000271836	1.3267	0.0620852	0.845489	0.186611	1.00396	0.620137	0.667408	0.714763
ENST00000271843	0.505659	0.0336512	0.0976154	0.742029	-0.307238	0.462	0.229809	0.524338
ENST00000272065	-0.0579076	0.770978	0.009641	0.942072	2.58452	0.0946732	1.22629	0.437576
ENST00000272067	0.492541	0.0414105	0.296604	0.274296	3.65772	0.18439	2.23589	0.433665
ENST00000272091	0.0900269	0.694156	0.0606723	0.756054	-1.0041	0.787963	-1.44363	0.698775
ENST00000272102	0.00460749	0.998362	-0.00843751	0.94283	-0.452253	0.0995254	-0.628449	0.0356663
ENST00000272139	0.397955	0.111579	0.534246	0.0465157	0.812398	0.266779	-0.227604	0.753641
ENST00000272163	-0.141351	0.330987	0.229908	0.155648	0.106793	0.740181	-0.283262	0.443255
ENST00000272164	0.141515	0.772559	0.140914	0.75413	-1.63703	0.667366	-1.66891	0.659598
ENST00000272167	-0.287061	0.312767	0.284065	0.375904	0.681172	0.511971	-0.638535	0.560398
ENST00000272217	-0.45905	0.0455254	-0.411557	0.0687317	0.804831	0.504935	0.70188	0.557746
ENST00000272227	0.017752	0.880872	-0.0022047	0.977834	0.582945	0.154523	0.469971	0.196235
ENST00000272233	0.167258	0.549066	0.394471	0.186006	0.0867365	0.850395	0.0712615	0.888755
ENST00000272252	0.0437359	0.875246	-0.0509194	0.834124	-0.764839	0.305576	-1.15576	0.0645368
ENST00000272298	0.546963	0.583464	0.250915	0.767912	-1.08952	0.448966	-0.422796	0.749096
ENST00000272322	-0.391844	0.230247	-0.394126	0.125535	-0.024058	0.981701	0.989803	0.266489
ENST00000272342	-0.0656592	0.792773	-0.465112	0.0618523	-0.231444	0.585597	0.388516	0.300897
ENST00000272348	-0.182807	0.244455	-0.0371472	0.867783	0.282152	0.186083	0.356374	0.279611
ENST00000272424	0.0452676	0.918067	-0.465622	0.0735906	0.350494	0.460986	1.18506	0.0566696
ENST00000272427	-0.296943	0.133739	-4.90923	2.61e-21	1.32687	0.255724	-0.444135	0.878953
ENST00000272438	-0.148023	0.455896	-0.238511	0.422045	1.77347	0.0319713	1.34719	0.146109
ENST00000272444	0.0296434	0.870812	-0.00842428	0.964229	-1.05847	0.777067	-1.64914	0.659184
ENST00000272521	0.345573	0.253825	0.305737	0.337877	0.0288633	0.951614	0.166916	0.751717
ENST00000272542	-0.0211275	0.916847	-0.0484835	0.742192	0.307418	0.341106	0.113605	0.653204
ENST00000272570	-0.159243	0.699721	-1.39044	0.0179366	0.908458	0.612245	3.91213	0.0210617
ENST00000272638	-0.260297	0.0774517	-0.304444	0.0385437	-0.293756	0.378117	-0.0677395	0.807868
ENST00000272645	3.58402	2.61e-16	0.287283	0.672063	-0.0238312	0.99328	-1.2932	0.738532
ENST00000272647	-0.302641	0.206883	-0.0939996	0.660468	-0.126476	0.73377	-0.527942	0.154795
ENST00000272793	-0.0707521	0.843946	-0.4076	0.399673	0.536193	0.687332	-0.0466991	0.975555
ENST00000273038	0.727855	0.225321	0.535587	0.364907	-0.770984	0.275758	-0.662096	0.320636
ENST00000273047	-0.19219	0.500428	0.0667464	0.81811	-0.151201	0.660058	-0.0956599	0.805722
ENST00000273062	-0.352762	0.472419	0.831508	0.0119038	0.754449	0.268078	-2.08299	0.000803317
ENST00000273130	-0.22174	0.71718	-0.655019	0.375162	2.45249	0.438218	-0.504758	0.896639
ENST00000273153	-0.299261	0.69541	0.532211	0.394826	0.16579	0.891621	0.242969	0.794774
ENST00000273156	-0.175248	0.838101	NA	NA	0.202596	0.873806	NA	NA
ENST00000273158	-0.0989852	0.623094	0.0527455	0.767702	-0.0606382	0.9123	-0.12294	0.795296
ENST00000273183	0.251997	0.576793	-0.70468	0.310263	-0.257365	0.794292	0.260355	0.793233
ENST00000273221	0.173036	0.540267	0.0112312	0.969364	-0.0535003	0.941951	-0.184024	0.805476
ENST00000273258	0.21563	0.144875	0.128292	0.32271	0.681647	0.165655	-0.118857	0.802898
ENST00000273261	0.17061	0.432503	0.158836	0.49402	0.0185584	0.967709	-0.0235184	0.953116
ENST00000273317	0.384991	0.344337	0.791984	0.0175191	-1.68108	0.656048	-2.05614	0.584302
ENST00000273359	0.319999	0.102049	0.206275	0.273072	-1.28667	0.730393	1.4078	0.64023
ENST00000273375	-0.166211	0.684893	0.0458941	0.883076	-0.85948	0.820154	-1.53124	0.683816
ENST00000273398	0.0518503	0.73654	0.178201	0.251822	0.300158	0.725623	-0.0925342	0.920881
ENST00000273480	0.390825	0.600123	0.533405	0.450007	1.8425	0.329886	1.54429	0.405352
ENST00000273541	-1.02093	0.141658	-0.79051	0.102388	1.11875	0.384434	0.448176	0.657672
ENST00000273590	-0.0471449	0.881836	0.0846604	0.788626	-0.424405	0.503966	-0.0544031	0.908131
ENST00000273596	0.625838	0.104909	0.593926	0.169704	4.40593	0.106934	3.46881	0.213605
ENST00000273783	0.0484507	0.733882	0.0688945	0.608928	-1.1409	0.118937	-1.24684	0.0727529
ENST00000273859	0.242851	0.181946	0.0900744	0.632294	-0.461833	0.395071	-0.606421	0.164641
ENST00000273860	0.820852	0.0650022	0.161453	0.640824	0.236084	0.494693	0.454254	0.161021
ENST00000273920	0.0969221	0.687191	0.477383	0.06627	-0.713494	0.201208	0.0312694	0.948701
ENST00000273968	-0.132362	0.486266	-0.164526	0.446295	1.96553	0.0200249	1.23835	0.149975
ENST00000273986	0.0980478	0.64972	0.134471	0.500461	0.227475	0.761785	0.0389598	0.953518
ENST00000274000	0.527365	0.161906	0.417127	0.238217	1.23733	0.0603487	0.978878	0.127656
ENST00000274008	-0.108346	0.622479	0.094573	0.639736	-0.690124	0.738455	0.0760562	0.964265
ENST00000274026	0.865963	0.368241	-0.298384	0.756094	0.286972	0.464233	0.728405	0.595107
ENST00000274031	2.01179	3.3e-19	2.0036	3.25e-08	-2.12824	6.71e-05	-1.20995	0.0850665
ENST00000274137	0.209544	0.269388	0.279878	0.130604	-1.16775	0.754531	-1.55593	0.67694
ENST00000274140	-0.0823295	0.754238	-0.535836	0.00123147	1.87564	0.536373	1.86745	0.535437
ENST00000274192	0.204828	0.496378	0.141737	0.634652	0.277237	0.585435	-0.105613	0.823188
ENST00000274217	-0.0108466	0.939	-0.00541187	0.984549	1.84355	0.101759	2.34725	0.0406829
ENST00000274276	-0.224013	0.106342	-0.348293	0.00946056	0.846339	0.017577	1.02752	0.0034042
ENST00000274289	0.502959	0.220832	0.537923	0.223617	0.692665	0.420865	0.543139	0.543117
ENST00000274311	-0.00401015	0.974054	-0.055396	0.720082	0.0270353	0.928936	0.185491	0.468217
ENST00000274376	-0.231708	0.273354	0.0126482	0.944187	0.658467	0.0894057	0.264413	0.609384
ENST00000274456	-0.107544	0.768194	-0.0512175	0.836273	0.669593	0.531367	0.931656	0.359214
ENST00000274457	0	0.999524	-0.320221	0.125589	0.498142	0.315161	0.333953	0.466401
ENST00000274458	-0.446578	0.0409574	-2.18301	1.18e-12	-0.131462	0.897362	2.23775	0.0227787
ENST00000274680	0.24199	0.225594	0.32637	0.0815996	0.486252	0.330502	0.411863	0.385023
ENST00000274695	-0.245669	0.339034	-0.150313	0.459942	0.221001	0.608149	-0.308542	0.403667
ENST00000274712	-0.250105	0.542194	0.123669	0.737248	4.03502	0.155082	2.84502	0.324841
ENST00000274787	0.143712	0.549992	-0.0880751	0.674588	-0.0672546	0.88448	-0.27175	0.538332
ENST00000274811	0.0667154	0.950845	-0.114591	0.71794	-0.0766831	0.824066	-0.576104	0.137975
ENST00000274813	-0.273091	0.16191	-0.277786	0.159886	-0.649732	0.366492	-0.520323	0.44686
ENST00000274849	0.0534845	0.81063	0.313491	0.0999279	-1.08678	0.771279	-1.80648	0.628704
ENST00000275034	-0.233734	0.160006	-0.229463	0.148782	-0.772951	0.174635	-0.20972	0.607656
ENST00000275036	-0.793576	0.132935	-1.23176	0.0139396	0.836547	0.380325	1.03146	0.249113
ENST00000275072	0.281933	0.162432	0.348038	0.0923056	3.90569	0.155177	5.05512	0.0602049
ENST00000275227	0.0823281	0.733213	0.194367	0.422748	0.32989	0.696632	0.105035	0.87897
ENST00000275300	-0.00761465	0.995066	0.337139	0.28296	1.07372	0.400298	1.20726	0.298077
ENST00000275364	0.292207	0.418239	-0.0372215	0.91325	0.725725	0.331897	0.493637	0.527868
ENST00000275418	0.226007	0.281352	0.274555	0.284815	-1.06369	0.775995	-1.4352	0.701506
ENST00000275428	-0.0180732	0.951337	-0.330833	0.198629	-0.181938	0.726498	-0.456274	0.282801
ENST00000275493	-2.31482	0.00373674	-2.91071	0.000721328	0.532049	0.767483	1.09198	0.550752
ENST00000275517	0.0753878	0.643012	0.00963445	0.949047	-0.240797	0.584667	-0.353158	0.371715
ENST00000275603	-0.0618222	0.767721	0.0687102	0.701393	0.162284	0.726095	-0.606411	0.191103
ENST00000275605	-0.133441	0.702824	-0.663282	0.0622817	-0.174216	0.690725	0.482783	0.279768
ENST00000275732	0.357323	0.186701	0.494707	0.0390945	-0.20056	0.740827	0.447394	0.428016
ENST00000275766	0.0824491	0.754522	-0.144311	0.534855	-1.37742	0.713208	-1.01651	0.785788
ENST00000275820	-0.129043	0.371051	-0.00903969	0.936882	-0.917894	0.805693	-1.60615	0.666855
ENST00000276062	0.0191206	0.907898	0.00420982	0.971244	0.0213976	0.963329	-0.0993866	0.850019
ENST00000276072	-0.369427	0.0341512	-0.336548	0.0391581	-0.940388	0.801176	-1.50025	0.687783
ENST00000276105	-1.15737	0.000189319	0.274696	0.190359	-1.05713	0.537347	-2.1323	0.109398
ENST00000276202	-0.21944	0.432223	-0.208646	0.292869	3.68734	0.187546	-1.21449	0.74497
ENST00000276282	0.134378	0.758995	0.107136	0.79955	0.898672	0.444647	1.19146	0.140247
ENST00000276390	-0.01206	0.928561	-0.0211729	0.875151	-1.2851	0.730515	-1.57468	0.67307
ENST00000276431	0.631585	0.269849	0.396878	0.419225	-0.105584	0.906172	0.00081775	0.999254
ENST00000276440	-0.0553541	0.699406	-0.384008	0.0148412	-3.93501	0.190744	-4.03628	0.179686
ENST00000276461	0.84045	0.595438	0.565817	0.725546	-1.63564	0.714689	-1.48828	0.749851
ENST00000276520	1.13929	0.0185462	NA	NA	0.382266	0.601172	NA	NA
ENST00000276533	-0.030223	0.866216	-4.86936	3.35e-36	0.403323	0.427907	2.82499	0.000359026
ENST00000276569	-0.302903	0.30689	-0.279724	0.236109	-0.101626	0.822783	0.130606	0.735783
ENST00000276602	0	0.986594	-0.352565	0.660269	-0.97328	0.80482	-1.02043	0.794305
ENST00000276603	-0.192088	0.442953	-0.733102	0.0156643	-0.989279	0.791433	-1.5882	0.671034
ENST00000276646	0.221502	0.584286	-0.364219	0.194302	0.554499	0.67906	1.40756	0.23708
ENST00000276654	0.132854	0.603943	0.0150592	0.935588	1.97188	0.51488	1.55857	0.606067
ENST00000276689	0.182864	0.259375	0.168611	0.269807	-0.104621	0.864035	-0.342833	0.551097
ENST00000276692	-0.657583	0.0054331	-0.682198	0.00492967	3.58401	0.208514	3.59365	0.19707
ENST00000276699	0.0712336	0.766687	0.0855569	0.642896	0.192559	0.57241	0.312291	0.387029
ENST00000276704	-0.0191219	0.90866	0.142427	0.509583	3.53243	0.20366	-1.6381	0.66075
ENST00000276893	0.0399921	0.840169	-0.103457	0.592279	-5.6938	0.0405122	1.37073	0.14967
ENST00000276914	-0.0419957	0.857432	-0.14093	0.520765	0.39243	0.720698	0.863601	0.386737
ENST00000276925	0.624315	0.458529	2.59356	1.1e-05	1.97233	0.172597	1.91837	0.103995
ENST00000277010	-0.0454652	0.843503	0.171169	0.405224	0.317998	0.8013	-0.0312649	0.979549
ENST00000277165	0.0661912	0.862869	0.0342033	0.911598	0.786218	0.358414	0.402801	0.533749
ENST00000277225	-0.375353	0.0717808	-0.551671	0.00887819	0.199217	0.666587	0.223429	0.594686
ENST00000277458	0.118102	0.585962	0.175447	0.388391	0.70835	0.460452	0.353154	0.554793
ENST00000277540	0.221522	0.414412	-0.276564	0.30197	-0.157412	0.906271	-0.176661	0.893746
ENST00000277541	0.267228	0.333807	0.269797	0.313917	3.169	0.25501	1.62159	0.590347
ENST00000277575	0.00962558	0.9578	0.0338655	0.866071	-1.08755	0.771107	-1.80173	0.629906
ENST00000277632	-0.228296	0.379461	-0.246741	0.429396	-0.57862	0.226028	-0.313983	0.538568
ENST00000277746	-0.30858	0.171394	-0.301122	0.192143	0.100554	0.885007	0.366963	0.60569
ENST00000277865	0.0426666	0.743175	0.070441	0.542322	-0.726069	0.165206	0.00903516	0.984172
ENST00000278025	0.68685	0.0641408	0.551736	0.12999	-1.6413	0.663193	-1.43029	0.704352
ENST00000278070	-0.266943	0.284317	-0.279705	0.199719	-0.80532	0.829158	-1.37983	0.71159
ENST00000278100	0.0580336	0.774798	-0.0653778	0.774972	-0.834202	0.823274	-1.05248	0.778564
ENST00000278174	-0.269618	0.718867	-0.014241	0.966982	0.76899	0.498675	-0.957674	0.303827
ENST00000278193	-0.0704902	0.758263	0.144424	0.565274	-1.06203	0.77629	-1.21312	0.745614
ENST00000278224	0.160264	0.221405	0.029179	0.806512	1.88502	0.222966	-0.181365	0.918747
ENST00000278302	-1.12072	0.230684	NA	NA	-2.53606	0.0102087	NA	NA
ENST00000278353	0.943355	0.193221	3.68971	9.14e-12	-2.05248	0.105109	-2.91923	0.000854988
ENST00000278412	-0.0225872	0.887335	-0.173835	0.368445	0.119388	0.654746	-0.000638732	0.99833
ENST00000278422	-0.10892	0.518285	-0.11533	0.431569	-0.867737	0.816293	-1.48218	0.691203
ENST00000278483	0.331538	0.335993	0.27341	0.332654	0.481625	0.37696	0.477979	0.400472
ENST00000278505	-0.0257284	0.926859	0.0966935	0.747522	-1.04163	0.78124	2.64255	0.354891
ENST00000278520	-0.0800162	0.829871	-0.715063	0.144539	0.15059	0.795991	0.158615	0.831802
ENST00000278612	-0.308054	0.223762	-0.406619	0.091241	0.064158	0.943128	-0.211674	0.806873
ENST00000278618	0.411501	0.104862	0.269267	0.168837	4.44131	0.103184	4.8288	0.0722126
ENST00000278671	0.0096265	0.961668	0.00963132	0.958172	0.121178	0.91324	0.761354	0.448935
ENST00000278715	0.107167	0.800478	0	0.991757	-0.535906	0.12926	-0.234859	0.500766
ENST00000278742	0.116396	0.650732	0.159785	0.449599	-0.83958	0.822228	-2.04521	0.584437
ENST00000278823	0.504453	0.240918	0.766776	0.0173179	0.0881874	0.895701	-0.0149909	0.974318
ENST00000278826	-0.102766	0.658027	-0.383765	0.0740307	0.0965111	0.706465	0.448968	0.0440245
ENST00000278829	-0.063282	0.964947	0.103316	0.83916	1.99501	0.143597	1.79964	0.0796018
ENST00000278849	0.221579	0.530166	0.966479	0.013152	-0.0202155	0.951523	-0.321941	0.544725
ENST00000278903	1.40466	0.250128	0.854224	0.462504	-0.901085	0.638368	-0.0783949	0.962281
ENST00000278935	0.0761915	0.705806	0.188811	0.352224	-1.95963	0.0380675	-3.17182	0.0073745
ENST00000279022	0.538332	0.313923	-0.103677	0.767247	-0.911606	0.466051	-0.503014	0.644745
ENST00000279034	1.58258	0.640375	0.82878	0.694497	-1.14376	0.583625	-1.52136	0.460402
ENST00000279068	0.283047	0.438751	0.264768	0.477181	-0.139573	0.898866	0.929143	0.329327
ENST00000279146	0.48	0.222746	0.414166	0.211635	0.0449597	0.941793	0.204736	0.712565
ENST00000279206	0.909992	0.0278331	0.524869	0.243578	1.33701	0.154721	1.2444	0.237554
ENST00000279230	0.208583	0.4031	0.356005	0.158898	1.97918	0.211727	2.95285	0.0530997
ENST00000279247	0.905456	0.214328	0.962573	0.0970072	0.132183	0.909237	0.0179356	0.985311
ENST00000279249	-3.41662	8.86e-09	-3.53585	7.18e-15	0.486783	0.448083	0.14051	0.756082
ENST00000279281	0.411026	0.275631	0.807948	0.0137094	-1.01489	0.335622	-2.29165	0.0365425
ENST00000279394	0.225389	0.439847	0.239276	0.414832	-0.243844	0.61042	-0.155968	0.737966
ENST00000279452	-0.920651	0.0337511	-0.964118	0.0156458	-0.759806	0.838982	-1.25971	0.736045
ENST00000279550	0.501285	0.147297	0.271317	0.142451	0.10318	0.86875	0.432757	0.280591
ENST00000279839	-0.00802038	0.974842	-0.171681	0.333108	-0.170331	0.815152	-0.611209	0.207458
ENST00000279873	-0.0992369	0.517921	-0.332269	0.0212657	-0.217479	0.90281	1.71287	0.268015
ENST00000279907	-0.175107	0.378572	-0.498208	0.0288099	1.92185	0.000523468	2.53721	3.46e-05
ENST00000280096	-0.450161	0.378057	-0.565093	0.237452	-0.674515	0.859531	-0.638258	0.866633
ENST00000280098	-0.191953	0.52307	-0.160284	0.545326	-0.118644	0.791765	-0.158588	0.675378
ENST00000280154	-0.0467738	0.763717	-0.0942681	0.570259	-0.103871	0.773874	-0.351945	0.335827
ENST00000280258	0.185306	0.236158	0.0630274	0.678674	0.744267	0.385651	0.613487	0.440728
ENST00000280333	0.18983	0.584446	-0.779465	0.0758141	-0.096563	0.885296	-0.662763	0.414148
ENST00000280357	0.0409054	0.887799	-0.203377	0.461459	0.318314	0.444185	0.175317	0.741538
ENST00000280362	0.0326124	0.900048	-1.02875	8.3e-05	2.57577	0.0253167	2.7834	0.0158792
ENST00000280377	-0.0640148	0.770204	-0.115245	0.519958	-0.728695	0.845563	1.74606	0.562463
ENST00000280527	0.145482	0.426187	0.158225	0.174825	0.140975	0.70629	0.293501	0.309939
ENST00000280557	-0.23707	0.382014	-0.314832	0.360188	0.201234	0.666561	0.247884	0.642486
ENST00000280571	0.268686	0.396081	0.424241	0.127736	0.0973924	0.845516	0.129911	0.799346
ENST00000280612	0.170665	0.731235	0.137179	0.741099	-0.516931	0.660604	-0.756476	0.444164
ENST00000280614	0.206898	0.336024	-0.1435	0.452475	0.746168	0.28935	0.711361	0.210127
ENST00000280701	0.194503	0.423385	0.0327371	0.8476	-0.190808	0.791534	0.0556367	0.920023
ENST00000280749	0.391818	0.527575	0.11438	0.844565	-0.970366	0.79739	-1.15852	0.758606
ENST00000280780	-0.0960033	0.849719	-0.457748	0.36661	0.594219	0.430015	0.0314386	0.963946
ENST00000280800	-0.201691	0.611119	0.0635199	0.873707	-1.27258	0.736031	-2.07402	0.581862
ENST00000280876	-0.138603	0.506168	-0.236958	0.280266	-1.06407	0.775571	2.95796	0.297272
ENST00000280969	-0.651206	0.0775234	-0.756765	0.0277155	1.49656	0.0982478	0.947492	0.297075
ENST00000281017	0.146023	0.621985	0.380076	0.211689	-0.0565057	0.897132	-0.471638	0.301062
ENST00000281038	0.105534	0.574847	0.115359	0.504159	-0.461842	0.182157	0.196452	0.516629
ENST00000281081	0.0241399	0.914957	0.317534	0.168256	-0.978876	0.793531	-1.69822	0.649575
ENST00000281142	0.138406	0.707454	0.23059	0.492836	-0.149303	0.773039	-0.442246	0.408265
ENST00000281182	-0.150083	0.555033	0.00741346	0.971011	0.130995	0.94201	-1.67463	0.423949
ENST00000281273	-0.209267	0.520995	0.801551	0.223882	-0.622542	0.272324	-1.09193	0.297282
ENST00000281453	-0.0975846	0.73756	-0.333012	0.204703	2.52955	0.406431	-1.2664	0.735412
ENST00000281455	1.86383	3.75e-09	-2.86638	3.15e-05	-0.828285	0.435251	2.82848	0.020171
ENST00000281496	-0.0939179	0.637166	0.215257	0.290648	0.0825909	0.963283	0.75474	0.656505
ENST00000281513	0.00802474	0.968832	0.122979	0.479637	-0.995172	0.789801	-1.51901	0.683905
ENST00000281543	-0.21542	0.416678	-0.213988	0.391336	-0.576236	0.332527	-0.371015	0.395153
ENST00000281623	0.711478	0.0197853	0.29612	0.283331	-5.79689	0.0430273	-0.621157	0.638713
ENST00000281828	-0.149588	0.466309	-0.228911	0.188695	-1.27433	0.351562	-5.73441	0.039021
ENST00000281871	0.0180745	0.944877	0.181749	0.562855	-0.147392	0.720261	-0.218875	0.584649
ENST00000281928	-0.219416	0.38374	-0.236598	0.19468	-0.651882	0.455538	-1.18825	0.172987
ENST00000281938	0.0181042	0.911011	-0.168146	0.261687	0.0923164	0.781198	0.214204	0.437467
ENST00000281950	-0.149101	0.805004	-0.817324	0.244895	3.74606	0.196348	-0.372933	0.923338
ENST00000282003	-0.0668214	0.80906	-0.11036	0.669431	0.831689	0.628705	-0.245127	0.892251
ENST00000282032	-0.373628	0.283623	-0.246881	0.420079	0.135653	0.814423	0.489223	0.41796
ENST00000282050	0.221378	0.293165	0.513827	0.0136711	0.200819	0.698856	-0.0626574	0.900793
ENST00000282058	-0.106196	0.682781	-0.394298	0.0990097	-0.763043	0.609074	0.366223	0.768889
ENST00000282074	-0.138547	0.601613	-0.601929	0.0311979	0.190747	0.702597	0.574628	0.246801
ENST00000282096	1.2424	0.0491801	1.19559	0.104731	0.338673	0.748672	0.167417	0.882102
ENST00000282251	-0.160964	0.519678	-0.0701325	0.74948	-0.776767	0.835721	-1.33772	0.720687
ENST00000282276	0.193567	0.338395	0.326544	0.138435	-1.16607	0.754868	-1.85407	0.620023
ENST00000282344	0.260989	0.358788	-0.0627436	0.806187	3.22837	0.0375532	3.05756	0.0446853
ENST00000282388	0.309288	0.524211	-0.392448	0.24391	0.633207	0.257533	0.0510005	0.931122
ENST00000282412	0.10063	0.729086	-0.77047	0.00158443	0.189202	0.696519	0.660111	0.0782289
ENST00000282441	0.651179	0.39299	0.31497	0.622574	-0.0860887	0.932376	0.0271623	0.975568
ENST00000282541	0.0618109	0.740673	0.17374	0.325376	1.93239	0.52172	1.50053	0.61858
ENST00000282570	-0.0216916	0.940453	-0.0423689	0.867322	-0.343461	0.332603	-0.224251	0.458429
ENST00000282574	0.0409173	0.883641	-1.70518	2.6e-06	-0.600224	0.315548	0.208379	0.77691
ENST00000282588	-0.0268123	0.85446	-0.0253981	0.866409	-0.0462588	0.896427	-0.0450635	0.892471
ENST00000282605	0.419439	0.115132	0.0748599	0.741323	0.271934	0.696445	-0.634713	0.274453
ENST00000282633	-0.353285	0.0366931	-0.412294	0.00967399	-0.0274438	0.973742	-0.518611	0.529635
ENST00000282728	-0.050072	0.844912	-0.18533	0.516561	3.11162	0.276113	2.76429	0.333798
ENST00000282892	-0.133202	0.641806	-0.155629	0.564867	-0.959992	0.798078	-1.11482	0.766198
ENST00000282908	-0.296691	0.253794	-0.34417	0.17989	1.19004	0.101387	0.735334	0.258066
ENST00000282990	-0.579492	0.0446687	0.0764978	0.764407	-0.408598	0.91324	-1.37694	0.712902
ENST00000282999	0.167196	0.484074	-0.203007	0.344463	1.85506	0.0179586	1.84756	0.0126145
ENST00000283006	0.0398809	0.889425	-0.247496	0.29576	-1.25031	0.21192	-1.46396	0.113892
ENST00000283027	-0.145691	0.480012	-0.179927	0.359071	-0.798776	0.830759	-1.58506	0.67133
ENST00000283033	0.299023	0.186816	0.105487	0.568256	1.52384	0.0820188	0.894351	0.280126
ENST00000283131	-0.171914	0.491653	-0.207283	0.381537	0.0300426	0.942781	-0.0393113	0.908484
ENST00000283147	0.0270919	0.937949	0.307623	0.371284	-0.793222	0.612218	0.929584	0.431721
ENST00000283179	0.207828	0.167098	0.394549	0.00462175	-0.224525	0.472355	-0.371405	0.071232
ENST00000283195	-0.0701064	0.777409	-0.0945497	0.678812	0.306899	0.516665	-0.0264001	0.953307
ENST00000283290	-0.31995	0.122237	-0.328398	0.192811	0.539949	0.0669899	0.390754	0.274159
ENST00000283415	0.316025	0.0773745	0.409567	0.00468348	0.0721792	0.930542	0.5133	0.493261
ENST00000283474	-0.547767	0.138361	-0.486389	0.228282	-0.204318	0.67581	-0.0929071	0.895364
ENST00000283534	-0.0975829	0.883457	-0.536242	0.380511	4.41125	0.128651	5.03282	0.072736
ENST00000283628	-0.124681	0.609842	-0.550197	0.023007	2.87566	0.0571749	3.66766	0.0147716
ENST00000283629	0.725395	0.15172	1.04244	0.0270648	0.0246282	0.963724	0.0268281	0.959166
ENST00000283632	-0.0518186	0.75867	0.0437416	0.802941	0.577624	0.0775015	0.575659	0.141149
ENST00000283646	0.212286	0.313373	-0.0990349	0.623302	1.89968	0.529315	1.82156	0.546818
ENST00000283875	-0.454576	0.012676	-0.251465	0.176211	-0.966939	0.183897	-0.660762	0.310094
ENST00000283882	0.0710921	0.742778	0.0944416	0.661329	0.345303	0.3216	0.404221	0.234761
ENST00000283943	1.44614	0.199069	1.75377	0.117797	-0.631774	0.724239	-1.24047	0.489032
ENST00000284000	0	0.999673	-0.315997	0.239935	0.883685	0.127685	0.986737	0.0381954
ENST00000284049	-0.14094	0.463673	-0.382869	0.0788145	-1.17037	0.0519823	-0.489764	0.449803
ENST00000284073	-0.442155	0.170218	-0.475273	0.205659	2.2052	0.00362415	1.9316	0.0145324
ENST00000284202	0.189911	0.645463	-0.158602	0.712415	-0.944073	0.802761	1.98073	0.520892
ENST00000284268	0.0833493	0.596594	-0.0356266	0.820159	-0.341767	0.159579	-0.217657	0.350119
ENST00000284274	-0.0454888	0.778141	0.171627	0.285983	1.61226	0.0508932	1.60791	0.0439158
ENST00000284320	-0.147365	0.54165	-0.188985	0.406248	-0.312942	0.472301	-0.429914	0.20827
ENST00000284376	0.313038	0.289034	0.290554	0.265836	-0.248221	0.738491	-0.97167	0.184397
ENST00000284548	0.328506	0.524643	0.699665	0.149188	3.38785	0.235759	-2.1072	0.578658
ENST00000284551	1.40341	0.000177921	1.16599	0.00129287	-1.55089	0.0305036	-1.31087	0.0549143
ENST00000284637	0.179092	0.584904	0.0899628	0.766503	-0.0128118	0.980028	-0.914928	0.0671393
ENST00000284690	-0.0534958	0.781805	-0.126884	0.501654	-0.0597396	0.923861	-0.811189	0.0477696
ENST00000284811	0.450244	0.113431	-0.628419	0.123731	-0.515474	0.374088	-0.259623	0.747864
ENST00000284881	1.21436	0.338612	3.91085	5.46e-10	-2.45992	0.557675	1.37027	0.623422
ENST00000284971	0.383975	0.451134	0.0909804	0.824812	0.553693	0.499698	0.722817	0.306862
ENST00000284984	-0.204419	0.177967	0.0697941	0.692088	0.0819294	0.866156	0.363026	0.327326
ENST00000285021	0.00842737	0.953797	0.158004	0.387954	0.765866	0.64167	0.602685	0.707618
ENST00000285071	0.576248	0.0749989	0.65916	0.0415299	-0.642793	0.141056	-0.407084	0.347649
ENST00000285093	1.64362	0.00248688	2.00411	1.49e-06	0.682772	0.550019	1.90532	0.0495549
ENST00000285116	1.42547	0.000208959	0.0494237	0.875009	0.934134	0.149447	0.312659	0.632792
ENST00000285243	-0.00481253	0.968497	-0.0553869	0.776717	-0.394925	0.601148	0.213311	0.689112
ENST00000285279	0.355038	0.442109	0.625968	0.0364421	1.6403	0.149422	2.20073	0.00668293
ENST00000285398	-0.0916479	0.475453	-0.0369512	0.765262	0.780946	0.109547	0.377846	0.43246
ENST00000285407	-0.0181134	0.907285	-0.0659315	0.720759	1.14625	0.177236	-0.0222855	0.979673
ENST00000285518	-0.0076218	0.965148	-0.115375	0.555597	0.0377726	0.939173	0.797334	0.110342
ENST00000285605	0.665748	0.292875	0.458322	0.306232	-0.373342	0.703712	-0.0167329	0.982528
ENST00000285667	0.119098	0.515302	0.226098	0.13663	-0.989225	0.631443	-1.43364	0.485561
ENST00000285679	-0.108115	0.621366	-0.274103	0.212902	0.95537	0.122312	1.16153	0.00351297
ENST00000285697	-0.0788474	0.796442	-0.340427	0.267749	-0.182295	0.841671	0.0190657	0.98309
ENST00000285737	-0.109793	0.739334	-0.0420036	0.854087	-0.826655	0.825988	2.61524	0.3593
ENST00000285814	-0.663161	0.0107011	-1.11201	3.74e-05	0.130491	0.949892	2.19507	0.1873
ENST00000285873	-0.113593	0.570135	0.0554061	0.721101	-1.16461	0.146903	-1.55604	0.044277
ENST00000285930	0.00320735	0.978469	-0.139809	0.272595	4.6619	0.084917	5.25572	0.0490984
ENST00000285968	-0.0136645	0.935434	0.0558332	0.673866	-0.891137	0.811426	-1.53744	0.680308
ENST00000286049	-0.139806	0.749058	0.0349218	0.966369	0.761588	0.247246	0.344082	0.616261
ENST00000286067	0.400397	0.127674	0.276859	0.407671	1.17977	0.150308	-0.515672	0.610485
ENST00000286091	0.240336	0.102617	0.242473	0.0264786	0.0723645	0.835911	0.108495	0.705027
ENST00000286298	-0.148611	0.628597	-0.0796197	0.754826	6.00787	0.0259404	5.73409	0.0325294
ENST00000286307	-0.365291	0.286868	0.0186744	0.94037	-0.781562	0.835288	-1.318	0.725495
ENST00000286371	-0.0587065	0.721522	-0.446834	0.0140423	0.776121	0.157986	1.15457	0.00901892
ENST00000286428	0.0322835	0.879284	0.0404334	0.849356	2.09162	0.489454	-1.40149	0.707732
ENST00000286523	0.553321	0.49246	1.78844	0.0254605	-0.452759	0.574252	-0.415952	0.609528
ENST00000286548	-0.257868	0.265243	-0.358202	0.27538	0.353504	0.652853	0.54226	0.522569
ENST00000286621	0.00642148	0.952943	-0.191873	0.250352	2.11996	0.172739	-0.344863	0.846468
ENST00000286713	0.167215	0.562715	0.224879	0.409014	-1.27021	0.734818	-1.68872	0.652093
ENST00000286760	-0.0930443	0.700095	-0.342344	0.145933	1.07937	0.0577865	0.774356	0.210538
ENST00000286788	-0.0445488	0.830777	-0.0413213	0.82125	0.529122	0.317542	0.532399	0.238677
ENST00000286800	-0.128029	0.743556	-0.645929	0.243611	1.32273	0.104946	0.743159	0.465012
ENST00000286953	-0.0124374	0.972608	-0.0817417	0.784929	0.260821	0.517523	0.161139	0.686928
ENST00000287025	0.0879291	0.69732	-0.350582	0.188796	-0.389228	0.600769	-0.238429	0.728155
ENST00000287078	0.629804	0.0236477	0.754794	0.00368361	-1.18082	0.752254	-1.75434	0.639297
ENST00000287097	-0.0326346	0.898133	-0.167481	0.541331	-0.800692	0.473369	-1.17067	0.290883
ENST00000287169	0.222033	0.302161	0.109581	0.532077	-0.37063	0.169207	-0.389459	0.0811261
ENST00000287295	0.0804507	0.539051	-0.102728	0.412556	0.289547	0.473642	0.917086	0.0126099
ENST00000287322	2.97313	5.58e-18	2.85771	2.05e-21	2.86214	0.288562	3.08287	0.249882
ENST00000287387	-0.079261	0.751133	-0.0632441	0.789267	1.1073	0.366093	-2.02	0.264617
ENST00000287394	-0.0568373	0.789369	-0.105845	0.541559	0.550236	0.216924	0.327972	0.43363
ENST00000287437	-1.03823	0.0152963	-0.734119	0.0397183	0.0184213	0.975375	-0.0916716	0.85152
ENST00000287461	0.251383	0.466723	0.38596	0.273139	0.411803	0.49019	-0.0595964	0.91322
ENST00000287474	0.114332	0.665903	0.258351	0.271626	-1.8556	0.0424518	-0.60343	0.382264
ENST00000287482	-0.309536	0.190731	-0.467934	0.0905308	-0.0516749	0.951606	0.2129	0.787115
ENST00000287594	-0.0388666	0.992744	0.514074	0.595151	4.41944	0.13691	4.54633	0.118289
ENST00000287598	-0.341997	0.390785	-0.162911	0.682512	-0.578591	0.397851	-0.352811	0.602032
ENST00000287600	0.410827	0.340859	0.558016	0.103835	-0.120569	0.897395	-0.0393763	0.962162
ENST00000287652	0.629028	0.175528	0.638726	0.154856	-0.0636316	0.924835	-0.324341	0.610909
ENST00000287667	-0.312116	0.276373	-0.624201	0.0595817	1.75546	0.276411	1.11647	0.518754
ENST00000287675	-0.0225167	0.923234	0.155005	0.472832	-0.935678	0.802775	-1.92522	0.606739
ENST00000287727	0.674505	0.258883	NA	NA	0.360617	0.711319	NA	NA
ENST00000287814	0.0682542	0.762015	0.202592	0.325587	0.593561	0.476368	-0.214203	0.77237
ENST00000287844	0.250663	0.673298	0.627313	0.264445	-0.232237	0.794098	-0.702683	0.375278
ENST00000287859	0.524919	0.136849	0.65237	0.0616929	-0.4169	0.758781	-0.564188	0.662045
ENST00000287912	-0.216741	0.513296	-0.550392	0.0793744	0.134467	0.823676	-0.0553732	0.909731
ENST00000287916	1.6691	7.52e-05	0.85115	0.214185	1.0801	0.108147	1.29191	0.191579
ENST00000287957	0.0729272	0.789433	0.15534	0.535901	0.856411	0.134566	0.619131	0.223861
ENST00000287996	0.0451801	0.862396	0.320144	0.144093	-0.522544	0.728247	1.47675	0.196282
ENST00000288022	0.41561	0.167482	0.624098	0.0322396	-1.24418	0.739191	-1.77311	0.635964
ENST00000288207	0.0102447	0.938899	-0.182015	0.207575	0.111831	0.754229	-0.00761581	0.979269
ENST00000288228	-0.00921826	0.979616	0.107108	0.805511	-1.08997	0.180558	-0.652767	0.404697
ENST00000288235	-0.125781	0.234745	0.0747865	0.478106	0.0511649	0.840656	-0.131853	0.470475
ENST00000288266	-0.0505632	0.801557	-0.241478	0.224252	1.62638	0.159159	-0.568126	0.67131
ENST00000288422	-0.644756	0.81056	-0.757652	0.643749	0.0615017	0.962195	-0.406862	0.725307
ENST00000288439	0.302596	0.245338	0.498733	0.0275073	0.559639	0.240788	0.472056	0.363402
ENST00000288466	-0.336359	0.712215	-0.0585552	0.998354	-0.848236	0.831118	-1.54757	0.696749
ENST00000288532	0	0.991791	-1.07175	2.57e-07	-0.990227	0.791052	-0.322027	0.931338
ENST00000288602	0.108273	0.604523	-0.144274	0.543636	-1.25206	0.737632	-1.243	0.739825
ENST00000288607	0.585026	0.299121	0.521684	0.284804	0.0769709	0.916695	-0.0742871	0.897643
ENST00000288670	-0.0291845	0.904502	-0.219382	0.415874	1.00769	0.111084	0.238324	0.701348
ENST00000288943	0.454391	0.206031	0.863153	0.00992372	0.196188	0.858613	-1.28759	0.271304
ENST00000289004	-0.661087	0.0202376	-0.42845	0.0916274	-0.972611	0.79511	0.912552	0.763007
ENST00000289081	-0.031053	0.854661	-0.0811212	0.636148	-0.403281	0.242854	-1.1905	0.000587391
ENST00000289119	0.217736	0.22204	0.262857	0.159978	-1.06805	0.465723	-2.92722	0.10153
ENST00000289166	0.287659	0.327532	0.394233	0.18597	4.12687	0.131363	4.35521	0.108957
ENST00000289175	-0.367213	0.119732	-0.241946	0.244109	0.386635	0.417255	0.299602	0.507438
ENST00000289228	0.0901841	0.663613	0.0987356	0.647209	4.06901	0.00750662	3.72937	0.0130633
ENST00000289290	-0.316111	0.233259	-0.0509164	0.799594	0.00854508	0.974211	-0.195303	0.511119
ENST00000289359	0.188763	0.451622	-0.42291	0.232592	-0.318565	0.653206	0.308578	0.678315
ENST00000289361	-0.480984	0.130251	0.449849	0.145264	0.923241	0.0611008	-0.0325154	0.952559
ENST00000289382	-0.152943	0.37388	-0.27209	0.108457	0.29176	0.776075	1.56387	0.0943117
ENST00000289431	0.153579	0.715504	0.174462	0.665536	-1.3563	0.0047547	-1.8938	0.00032521
ENST00000289656	-0.848132	0.103158	-1.39982	0.0569648	0.240305	0.752852	-0.171803	0.871004
ENST00000289952	-0.449951	0.265058	NA	NA	0.518471	0.771314	NA	NA
ENST00000289968	0.0545401	0.839053	-0.529029	0.0113274	0.0452034	0.979756	1.0268	0.514047
ENST00000290037	0.333856	0.384497	0.497219	0.121953	-0.141311	0.855245	-0.374157	0.579944
ENST00000290079	0.28365	0.199154	0.241531	0.266609	-1.20985	0.746249	-1.45997	0.696191
ENST00000290130	0.0781343	0.720978	0.23002	0.231513	-0.0133315	0.988784	0.385472	0.652823
ENST00000290158	0.0467648	0.827349	0.225614	0.273441	-0.360473	0.479105	-0.770688	0.151725
ENST00000290178	0.348428	0.4151	-0.0976912	0.72561	-0.964931	0.79764	-1.20167	0.748802
ENST00000290200	0.184489	0.504443	-0.210583	0.401627	2.43959	0.391498	2.55288	0.370157
ENST00000290209	-0.0254123	0.868011	-0.213342	0.225557	0.0761507	0.933226	-0.069115	0.94062
ENST00000290216	0.423442	0.156588	0.403379	0.229673	2.78053	0.331734	4.27933	0.117333
ENST00000290231	-0.13263	0.565757	-0.0807758	0.705403	-0.531361	0.449059	-0.43641	0.501091
ENST00000290246	0.251807	0.396743	-1.24428	0.0032231	0.0215755	0.974973	2.57096	0.000253889
ENST00000290291	0.630604	0.031575	0.793514	0.00736185	-1.41848	0.705286	1.09331	0.718884
ENST00000290299	0.0585917	0.726144	0.0205392	0.899758	4.48146	0.0992906	4.44038	0.0993243
ENST00000290330	0.0489657	0.823499	0.0500936	0.794603	1.42046	0.10943	1.85377	0.0249444
ENST00000290341	-0.394593	0.199879	-0.543155	0.134094	0.477069	0.468744	0.226414	0.755109
ENST00000290349	0.217781	0.202549	0.246366	0.190206	-0.00158835	0.997023	0.0483749	0.897205
[truncated: 12,324 more rows]
