# Supplementary material for: RNA G-quadruplexes at upstream open reading frames cause DHX36- and DHX9-dependent translation of human mRNAs
Source: Genome Biol. 2018 Dec 27;19:229. doi: 10.1186/s13059-018-1602-2 (PMC6307142; doi:10.1186/s13059-018-1602-2)
Supplement: Supplementary file 6 — NanoLC–MS/MS analysis of polysomes profiling fractions. (XLS 3708 kb) [file 13059_2018_1602_MOESM6_ESM.xls]

## Sheet: Rep1_LANE_2
Accession	Description	ΣCoverage	Σ# Proteins	Σ# Unique Peptides	Σ# Peptides	Σ# PSMs	Score A7	Coverage A7	# Peptides A7	# PSM A7	Score A8	Coverage A8	# Peptides A8	# PSM A8	# AAs	MW [kDa]	calc. pI
P25205	DNA replication licensing factor MCM3 OS=Homo sapiens GN=MCM3 PE=1 SV=3 - [MCM3_HUMAN]	77.72	1	63	63	350	682.461	76.11	60	179	4371.47	77.48	61	171	808	90.924	5.77002
P35527	Keratin, type I cytoskeletal 9 OS=Homo sapiens GN=KRT9 PE=1 SV=3 - [K1C9_HUMAN]	76.89	2	37	38	1119	2318.69	76.89	38	565	14249.5	76.89	38	554	623	62.0268	5.23682
P34932	Heat shock 70 kDa protein 4 OS=Homo sapiens GN=HSPA4 PE=1 SV=4 - [HSP74_HUMAN]	74.29	1	58	61	296	589.957	72.14	59	147	3589.08	74.17	59	149	840	94.2712	5.18604
Q13813	Spectrin alpha chain, non-erythrocytic 1 OS=Homo sapiens GN=SPTAN1 PE=1 SV=3 - [SPTN1_HUMAN]	73.38	1	205	205	1211	2353.82	72.29	198	623	15216.8	73.18	201	588	2472	284.364	5.35107
P55072	Transitional endoplasmic reticulum ATPase OS=Homo sapiens GN=VCP PE=1 SV=4 - [TERA_HUMAN]	72.46	2	55	55	456	925.951	72.46	55	233	6622.71	69.35	52	223	806	89.2657	5.26221
P12814	Alpha-actinin-1 OS=Homo sapiens GN=ACTN1 PE=1 SV=2 - [ACTN1_HUMAN]	72.42	1	40	58	276	517.795	72.42	58	139	3723.5	72.42	58	137	892	102.993	5.41455
P07437	Tubulin beta chain OS=Homo sapiens GN=TUBB PE=1 SV=2 - [TBB5_HUMAN]	71.4	3	6	23	383	722.141	71.4	23	196	3334.77	65.32	22	187	444	49.639	4.89404
P33176	Kinesin-1 heavy chain OS=Homo sapiens GN=KIF5B PE=1 SV=1 - [KINH_HUMAN]	71.24	3	83	83	393	769.14	70.09	82	206	4861.98	67.71	76	187	963	109.617	6.50732
O43707	Alpha-actinin-4 OS=Homo sapiens GN=ACTN4 PE=1 SV=2 - [ACTN4_HUMAN]	71.13	1	45	63	331	610.272	71.13	62	167	4094.72	71.13	63	164	911	104.788	5.43994
Q7KZF4	Staphylococcal nuclease domain-containing protein 1 OS=Homo sapiens GN=SND1 PE=1 SV=1 - [SND1_HUMAN]	70.99	1	70	70	437	772.098	70.99	70	224	4589.53	66.59	66	213	910	101.934	7.1665
Q01082	Spectrin beta chain, non-erythrocytic 1 OS=Homo sapiens GN=SPTBN1 PE=1 SV=2 - [SPTB2_HUMAN]	70.85	2	154	165	1134	2126.92	70.85	160	571	15689.1	70.26	162	563	2364	274.439	5.56689
Q15029	116 kDa U5 small nuclear ribonucleoprotein component OS=Homo sapiens GN=EFTUD2 PE=1 SV=1 - [U5S1_HUMAN]	70.37	1	61	62	346	644.215	69.44	61	177	4267.34	65.23	58	169	972	109.366	4.99561
P13639	Elongation factor 2 OS=Homo sapiens GN=EEF2 PE=1 SV=4 - [EF2_HUMAN]	70.28	2	62	63	886	1618.69	67.72	58	441	9677.42	69.81	61	445	858	95.277	6.82959
P35579	Myosin-9 OS=Homo sapiens GN=MYH9 PE=1 SV=4 - [MYH9_HUMAN]	69.74	9	148	173	1768	3528.82	68.11	166	897	22864.1	69.54	171	871	1960	226.392	5.60498
P46940	Ras GTPase-activating-like protein IQGAP1 OS=Homo sapiens GN=IQGAP1 PE=1 SV=1 - [IQGA1_HUMAN]	68.92	1	116	122	786	1565.17	68.38	118	407	9233.74	68.86	119	379	1657	189.134	6.48096
Q9Y678	Coatomer subunit gamma-1 OS=Homo sapiens GN=COPG1 PE=1 SV=1 - [COPG1_HUMAN]	68.88	2	47	47	191	380.055	68.88	46	98	3024.53	68.88	47	93	874	97.6555	5.46533
P14625	Endoplasmin OS=Homo sapiens GN=HSP90B1 PE=1 SV=1 - [ENPL_HUMAN]	68.49	2	63	65	488	911.842	63.76	58	248	4661.3	68.49	65	240	803	92.4113	4.84326
P18206	Vinculin OS=Homo sapiens GN=VCL PE=1 SV=4 - [VINC_HUMAN]	67.46	1	79	79	584	1054.33	67.46	79	291	7473.63	66.05	77	293	1134	123.722	5.65576
P35606	Coatomer subunit beta' OS=Homo sapiens GN=COPB2 PE=1 SV=2 - [COPB2_HUMAN]	67.33	1	46	46	207	398.531	67.33	46	105	2472.56	65.89	45	102	906	102.422	5.2749
O75369	Filamin-B OS=Homo sapiens GN=FLNB PE=1 SV=2 - [FLNB_HUMAN]	67.06	1	132	143	913	1706.26	66.53	139	468	10638	65.14	140	445	2602	277.99	5.73193
Q9Y490	Talin-1 OS=Homo sapiens GN=TLN1 PE=1 SV=3 - [TLN1_HUMAN]	66.59	1	120	130	1017	1999.45	65.49	125	528	14197.6	66.55	128	489	2541	269.599	6.07471
P04264	Keratin, type II cytoskeletal 1 OS=Homo sapiens GN=KRT1 PE=1 SV=6 - [K2C1_HUMAN]	66.46	1	45	50	1849	3447.36	66.46	49	949	24714.1	66.46	49	900	644	65.999	8.11865
Q13200	26S proteasome non-ATPase regulatory subunit 2 OS=Homo sapiens GN=PSMD2 PE=1 SV=3 - [PSMD2_HUMAN]	65.75	1	55	55	279	494.632	64.87	51	139	3386.52	65.75	55	140	908	100.136	5.19873
P35908	Keratin, type II cytoskeletal 2 epidermal OS=Homo sapiens GN=KRT2 PE=1 SV=2 - [K22E_HUMAN]	65.73	2	28	38	978	1786.32	65.73	38	509	11612.2	65.73	38	469	639	65.3932	8.00146
P68371	Tubulin beta-4B chain OS=Homo sapiens GN=TUBB4B PE=1 SV=1 - [TBB4B_HUMAN]	65.17	4	4	21	333	613.678	65.17	21	170	2659.54	65.17	21	163	445	49.799	4.89404
Q14204	Cytoplasmic dynein 1 heavy chain 1 OS=Homo sapiens GN=DYNC1H1 PE=1 SV=5 - [DYHC1_HUMAN]	65.07	1	287	287	3049	5362.54	64.49	282	1548	32836.9	64.4	284	1501	4646	532.072	6.40479
P53621	Coatomer subunit alpha OS=Homo sapiens GN=COPA PE=1 SV=2 - [COPA_HUMAN]	64.87	1	76	76	500	865.281	63.32	73	253	4864.78	64.3	75	247	1224	138.258	7.66455
O95757	Heat shock 70 kDa protein 4L OS=Homo sapiens GN=HSPA4L PE=1 SV=3 - [HS74L_HUMAN]	64.6	1	40	44	132	284.934	63.53	43	66	1841.14	62.34	42	66	839	94.4525	5.88428
P53396	ATP-citrate synthase OS=Homo sapiens GN=ACLY PE=1 SV=3 - [ACLY_HUMAN]	64.58	1	82	82	980	1832.82	63.94	81	496	12199.8	64.49	80	484	1101	120.762	7.32764
P21333	Filamin-A OS=Homo sapiens GN=FLNA PE=1 SV=4 - [FLNA_HUMAN]	64.49	1	126	137	1260	2403.41	64.19	135	637	14997.5	63.35	136	623	2647	280.564	6.06201
P11586	C-1-tetrahydrofolate synthase, cytoplasmic OS=Homo sapiens GN=MTHFD1 PE=1 SV=3 - [C1TC_HUMAN]	64.39	1	54	55	184	331.28	61.5	51	92	2402.45	60.86	53	92	935	101.495	7.29834
P0CG48	Polyubiquitin-C OS=Homo sapiens GN=UBC PE=1 SV=3 - [UBC_HUMAN]	64.38	4	6	6	162	247.539	64.38	6	81	1053.31	64.38	6	81	685	76.9915	7.66455
P31327	Carbamoyl-phosphate synthase [ammonia], mitochondrial OS=Homo sapiens GN=CPS1 PE=1 SV=2 - [CPSM_HUMAN]	64.07	1	85	88	1111	1891.44	62.87	84	573	11985.3	64.07	88	538	1500	164.835	6.7417
P07814	Bifunctional glutamate/proline--tRNA ligase OS=Homo sapiens GN=EPRS PE=1 SV=5 - [SYEP_HUMAN]	64.02	2	103	103	1000	1756.7	61.51	97	504	10327.4	63.43	101	496	1512	170.483	7.32764
Q92616	Translational activator GCN1 OS=Homo sapiens GN=GCN1L1 PE=1 SV=6 - [GCN1L_HUMAN]	63.8	1	156	156	1229	2203.16	63.01	153	609	15092.7	63.23	154	620	2671	292.572	7.47412
P13645	Keratin, type I cytoskeletal 10 OS=Homo sapiens GN=KRT10 PE=1 SV=6 - [K1C10_HUMAN]	63.7	13	32	37	1388	2423.33	63.7	37	726	17042	63.7	37	662	584	58.7917	5.21143
O00410	Importin-5 OS=Homo sapiens GN=IPO5 PE=1 SV=4 - [IPO5_HUMAN]	63.45	1	61	64	543	1048.78	63.45	64	283	6848.22	63.26	62	260	1097	123.55	4.94482
Q08J23	tRNA (cytosine(34)-C(5))-methyltransferase OS=Homo sapiens GN=NSUN2 PE=1 SV=2 - [NSUN2_HUMAN]	62.71	1	38	38	136	246.925	62.71	38	69	1563.58	61.54	36	67	767	86.4158	6.771
P49588	Alanine--tRNA ligase, cytoplasmic OS=Homo sapiens GN=AARS PE=1 SV=2 - [SYAC_HUMAN]	62.6	1	49	49	225	478.331	62.6	48	116	3314.53	61.26	48	109	968	106.743	5.52881
P49736	DNA replication licensing factor MCM2 OS=Homo sapiens GN=MCM2 PE=1 SV=4 - [MCM2_HUMAN]	62.5	1	59	59	603	1172.17	60.18	57	309	7684.92	62.5	58	294	904	101.832	5.51611
P49327	Fatty acid synthase OS=Homo sapiens GN=FASN PE=1 SV=3 - [FAS_HUMAN]	62.45	1	131	132	3648	6672.79	62.21	130	1858	45494	61.13	130	1790	2511	273.254	6.44287
P22102	Trifunctional purine biosynthetic protein adenosine-3 OS=Homo sapiens GN=GART PE=1 SV=1 - [PUR2_HUMAN]	62.08	1	56	56	267	498.573	60.5	54	133	3025.87	62.08	56	134	1010	107.699	6.69775
P42704	Leucine-rich PPR motif-containing protein, mitochondrial OS=Homo sapiens GN=LRPPRC PE=1 SV=3 - [LPPRC_HUMAN]	62.05	1	81	81	663	1218.6	61.55	80	346	7995.1	59.97	78	317	1394	157.805	6.12549
P53618	Coatomer subunit beta OS=Homo sapiens GN=COPB1 PE=1 SV=3 - [COPB_HUMAN]	61.91	1	51	51	199	362.451	61.07	50	102	2441.6	61.91	51	97	953	107.074	6.04932
P11498	Pyruvate carboxylase, mitochondrial OS=Homo sapiens GN=PC PE=1 SV=2 - [PYC_HUMAN]	61.54	1	59	59	495	897.523	61.54	59	253	6529.69	60.27	57	242	1178	129.551	6.84424
P55786	Puromycin-sensitive aminopeptidase OS=Homo sapiens GN=NPEPPS PE=1 SV=2 - [PSA_HUMAN]	61.37	2	45	45	129	243.39	60.07	43	66	1488.79	61.37	43	63	919	103.211	5.71924
P35221	Catenin alpha-1 OS=Homo sapiens GN=CTNNA1 PE=1 SV=1 - [CTNA1_HUMAN]	61.26	2	41	41	118	247.621	60.49	40	60	1737.95	60.04	39	58	906	100.009	6.29053
Q00610	Clathrin heavy chain 1 OS=Homo sapiens GN=CLTC PE=1 SV=5 - [CLH1_HUMAN]	61.01	1	73	95	1249	2229.8	59.28	93	645	14389.8	59.34	94	604	1675	191.493	5.69385
P33991	DNA replication licensing factor MCM4 OS=Homo sapiens GN=MCM4 PE=1 SV=5 - [MCM4_HUMAN]	60.02	2	53	53	329	670.811	58.05	50	164	4648.48	60.02	52	165	863	96.4976	6.7417
P63010	AP-2 complex subunit beta OS=Homo sapiens GN=AP2B1 PE=1 SV=1 - [AP2B1_HUMAN]	59.87	1	29	51	212	362.431	58.38	49	106	2214.57	59.87	51	106	937	104.486	5.37646
Q8NE71	ATP-binding cassette sub-family F member 1 OS=Homo sapiens GN=ABCF1 PE=1 SV=2 - [ABCF1_HUMAN]	59.53	1	55	55	299	558.048	59.53	54	155	3494.01	59.05	53	144	845	95.8665	6.80029
Q92598	Heat shock protein 105 kDa OS=Homo sapiens GN=HSPH1 PE=1 SV=1 - [HS105_HUMAN]	59.44	1	42	45	190	367.198	59.44	45	96	2846.14	57.46	44	94	858	96.8037	5.38916
Q16531	DNA damage-binding protein 1 OS=Homo sapiens GN=DDB1 PE=1 SV=1 - [DDB1_HUMAN]	58.6	1	63	63	525	924.634	58.6	63	265	5220.03	58.33	62	260	1140	126.887	5.26221
P06737	Glycogen phosphorylase, liver form OS=Homo sapiens GN=PYGL PE=1 SV=4 - [PYGL_HUMAN]	58.44	1	35	41	120	236.337	58.44	41	62	1653.53	57.02	40	58	847	97.087	7.1665
P14618	Pyruvate kinase PKM OS=Homo sapiens GN=PKM PE=1 SV=4 - [KPYM_HUMAN]	57.82	1	22	23	268	526.033	57.82	23	134	3575.7	53.86	20	134	531	57.9	7.84033
Q99460	26S proteasome non-ATPase regulatory subunit 1 OS=Homo sapiens GN=PSMD1 PE=1 SV=2 - [PSMD1_HUMAN]	57.19	1	50	50	312	650.732	57.19	50	157	4541.18	55.82	47	155	953	105.769	5.38916
Q641Q2	WASH complex subunit FAM21A OS=Homo sapiens GN=FAM21A PE=2 SV=3 - [FA21A_HUMAN]	56.52	1	1	51	178	387.137	54.59	49	92	2457.82	55.93	50	86	1341	147.095	4.80518
Q15020	Squamous cell carcinoma antigen recognized by T-cells 3 OS=Homo sapiens GN=SART3 PE=1 SV=1 - [SART3_HUMAN]	56.49	1	53	53	302	586.207	55.76	51	154	2999.11	56.49	52	148	963	109.865	5.56689
Q14203	Dynactin subunit 1 OS=Homo sapiens GN=DCTN1 PE=1 SV=3 - [DCTN1_HUMAN]	56.42	1	63	63	360	687.701	56.42	63	185	4816.1	55.32	61	175	1278	141.607	5.80811
Q15149	Plectin OS=Homo sapiens GN=PLEC PE=1 SV=3 - [PLEC_HUMAN]	56.32	1	250	257	1245	2219.97	55.19	252	633	12879.5	54.7	250	612	4684	531.466	5.96045
O60341	Lysine-specific histone demethylase 1A OS=Homo sapiens GN=KDM1A PE=1 SV=2 - [KDM1A_HUMAN]	56.1	1	30	30	120	246.149	56.1	30	60	1663.81	51.76	29	60	852	92.8447	6.52197
O75153	Clustered mitochondria protein homolog OS=Homo sapiens GN=CLUH PE=1 SV=2 - [CLU_HUMAN]	56.07	2	59	59	375	702.086	55.54	57	192	4271.67	53.4	56	183	1309	146.577	6.12549
P22314	Ubiquitin-like modifier-activating enzyme 1 OS=Homo sapiens GN=UBA1 PE=1 SV=3 - [UBA1_HUMAN]	56.05	1	51	51	634	1321.91	56.05	51	330	8761.41	55.39	50	304	1058	117.774	5.75732
O14980	Exportin-1 OS=Homo sapiens GN=XPO1 PE=1 SV=1 - [XPO1_HUMAN]	56.02	1	48	48	316	591.534	54.81	47	161	3980.78	51.82	45	155	1071	123.306	6.06201
P27816	Microtubule-associated protein 4 OS=Homo sapiens GN=MAP4 PE=1 SV=3 - [MAP4_HUMAN]	55.99	1	56	56	536	915.294	51.65	49	260	5776.31	53.99	52	276	1152	120.93	5.42725
O95782	AP-2 complex subunit alpha-1 OS=Homo sapiens GN=AP2A1 PE=1 SV=3 - [AP2A1_HUMAN]	55.78	1	35	42	136	245.432	55.78	42	72	1595.73	55.78	40	64	977	107.478	7.03467
Q9BXJ9	N-alpha-acetyltransferase 15, NatA auxiliary subunit OS=Homo sapiens GN=NAA15 PE=1 SV=1 - [NAA15_HUMAN]	55.77	1	45	51	186	315.917	52.89	48	95	1665.16	53.58	49	91	866	101.208	7.41553
Q8WUM0	Nuclear pore complex protein Nup133 OS=Homo sapiens GN=NUP133 PE=1 SV=2 - [NU133_HUMAN]	55.62	1	48	48	158	329.767	55.62	48	82	1735.51	50.52	46	76	1156	128.898	5.09717
O00159	Unconventional myosin-Ic OS=Homo sapiens GN=MYO1C PE=1 SV=4 - [MYO1C_HUMAN]	55.6	1	56	56	184	325.453	55.6	56	94	2123.03	54.47	54	90	1063	121.606	9.40771
Q8WUM4	Programmed cell death 6-interacting protein OS=Homo sapiens GN=PDCD6IP PE=1 SV=1 - [PDC6I_HUMAN]	55.53	1	42	42	102	181.934	53.92	40	50	1374.15	55.41	41	52	868	95.9631	6.52197
P35580	Myosin-10 OS=Homo sapiens GN=MYH10 PE=1 SV=3 - [MYH10_HUMAN]	55.41	10	84	109	436	835.107	54	105	215	5273.13	55.36	108	221	1976	228.858	5.5415
Q14697	Neutral alpha-glucosidase AB OS=Homo sapiens GN=GANAB PE=1 SV=3 - [GANAB_HUMAN]	55.4	1	43	43	189	349.473	55.4	42	95	2053.37	55.4	43	94	944	106.807	6.13818
P02538	Keratin, type II cytoskeletal 6A OS=Homo sapiens GN=KRT6A PE=1 SV=3 - [K2C6A_HUMAN]	54.26	6	4	30	336	561.005	54.26	30	164	3517.84	54.26	30	172	564	60.0083	8.00146
Q8N163	Cell cycle and apoptosis regulator protein 2 OS=Homo sapiens GN=CCAR2 PE=1 SV=2 - [CCAR2_HUMAN]	54.17	1	36	36	186	352.04	53.3	35	95	2493.4	50.16	35	91	923	102.838	5.22412
Q15393	Splicing factor 3B subunit 3 OS=Homo sapiens GN=SF3B3 PE=1 SV=4 - [SF3B3_HUMAN]	54.07	1	54	54	554	1026.36	54.07	54	286	7277.85	53.33	53	268	1217	135.492	5.26221
Q5SNT6	WASH complex subunit FAM21B OS=Homo sapiens GN=FAM21B PE=2 SV=2 - [FA21B_HUMAN]	53.87	1	1	45	159	353.404	51.8	43	82	2319.94	53.23	43	77	1253	136.887	4.81787
Q5VYK3	Proteasome-associated protein ECM29 homolog OS=Homo sapiens GN=ECM29 PE=1 SV=2 - [ECM29_HUMAN]	53.6	1	79	79	265	490.68	50.35	74	132	3326.01	52.63	75	133	1845	204.16	7.12256
Q14566	DNA replication licensing factor MCM6 OS=Homo sapiens GN=MCM6 PE=1 SV=1 - [MCM6_HUMAN]	53.59	1	45	45	199	381.03	49.21	42	99	2442.68	53.47	44	100	821	92.8312	5.41455
O75533	Splicing factor 3B subunit 1 OS=Homo sapiens GN=SF3B1 PE=1 SV=3 - [SF3B1_HUMAN]	53.45	1	63	63	355	607.426	51.61	58	178	3258.25	53.45	63	177	1304	145.738	7.09326
Q10567	AP-1 complex subunit beta-1 OS=Homo sapiens GN=AP1B1 PE=1 SV=2 - [AP1B1_HUMAN]	53.11	1	26	48	154	277.213	51.42	46	79	1877.41	48.89	47	75	949	104.57	5.05908
P43246	DNA mismatch repair protein Msh2 OS=Homo sapiens GN=MSH2 PE=1 SV=1 - [MSH2_HUMAN]	53.1	1	37	37	128	241.268	53.1	37	68	1785.66	52.68	36	60	934	104.677	5.77002
P28340	DNA polymerase delta catalytic subunit OS=Homo sapiens GN=POLD1 PE=1 SV=2 - [DPOD1_HUMAN]	52.85	1	43	44	201	339.407	51.94	43	103	2129.24	48.42	41	98	1107	123.553	7.03467
Q93009	Ubiquitin carboxyl-terminal hydrolase 7 OS=Homo sapiens GN=USP7 PE=1 SV=2 - [UBP7_HUMAN]	52.81	1	48	48	250	416.583	52	46	128	1937.58	51.27	45	122	1102	128.22	5.5542
Q12965	Unconventional myosin-Ie OS=Homo sapiens GN=MYO1E PE=1 SV=2 - [MYO1E_HUMAN]	52.71	1	53	53	226	417.2	52.71	53	117	2683.98	52.71	52	109	1108	126.982	8.92432
Q16513	Serine/threonine-protein kinase N2 OS=Homo sapiens GN=PKN2 PE=1 SV=1 - [PKN2_HUMAN]	52.64	2	39	41	146	275.307	51.02	39	78	1516.36	52.64	41	68	984	111.964	6.30322
Q92900	Regulator of nonsense transcripts 1 OS=Homo sapiens GN=UPF1 PE=1 SV=2 - [RENT1_HUMAN]	52.61	2	46	46	225	417.978	52.61	46	116	2374.39	51.37	45	109	1129	124.267	6.60986
P50570	Dynamin-2 OS=Homo sapiens GN=DNM2 PE=1 SV=2 - [DYN2_HUMAN]	52.18	2	34	43	129	249.144	51.38	42	65	1476.54	52.18	42	64	870	98.0032	7.44482
Q13435	Splicing factor 3B subunit 2 OS=Homo sapiens GN=SF3B2 PE=1 SV=2 - [SF3B2_HUMAN]	52.18	1	44	44	214	351.007	51.4	42	107	1878.11	48.94	41	107	895	100.165	5.66846
O43795	Unconventional myosin-Ib OS=Homo sapiens GN=MYO1B PE=1 SV=3 - [MYO1B_HUMAN]	51.94	4	57	57	392	704.558	51.41	56	202	4215.77	51.94	57	190	1136	131.902	9.37842
P04259	Keratin, type II cytoskeletal 6B OS=Homo sapiens GN=KRT6B PE=1 SV=5 - [K2C6B_HUMAN]	51.77	6	3	28	325	550.492	51.77	28	159	3606.7	51.77	28	166	564	60.0303	8.00146
Q00341	Vigilin OS=Homo sapiens GN=HDLBP PE=1 SV=2 - [VIGLN_HUMAN]	51.5	3	53	53	223	421.127	50.63	52	115	2621.53	50.95	51	108	1268	141.368	6.87354
P02786	Transferrin receptor protein 1 OS=Homo sapiens GN=TFRC PE=1 SV=2 - [TFR1_HUMAN]	51.45	2	39	39	331	620.033	50.26	38	169	4484.81	50	37	162	760	84.8179	6.60986
P08779	Keratin, type I cytoskeletal 16 OS=Homo sapiens GN=KRT16 PE=1 SV=4 - [K1C16_HUMAN]	51.37	12	11	23	244	426.06	51.37	23	123	2975.22	51.37	23	121	473	51.2362	5.04639
Q12768	WASH complex subunit strumpellin OS=Homo sapiens GN=KIAA0196 PE=1 SV=1 - [STRUM_HUMAN]	51.34	1	53	53	252	455.01	50.73	52	128	2959.61	50.91	52	124	1159	134.201	6.97607
Q9Y4E1	WASH complex subunit FAM21C OS=Homo sapiens GN=FAM21C PE=1 SV=3 - [FA21C_HUMAN]	51.29	2	9	45	158	343.294	49.62	44	81	2329.67	51.29	45	77	1318	144.581	4.79248
Q15459	Splicing factor 3A subunit 1 OS=Homo sapiens GN=SF3A1 PE=1 SV=1 - [SF3A1_HUMAN]	51.2	1	39	39	219	339.907	46.03	35	117	1906.87	51.2	39	102	793	88.8305	5.22412
Q86VP6	Cullin-associated NEDD8-dissociated protein 1 OS=Homo sapiens GN=CAND1 PE=1 SV=2 - [CAND1_HUMAN]	51.14	2	60	60	466	787.699	51.14	60	232	4907	46.26	56	234	1230	136.289	5.78271
Q02952	A-kinase anchor protein 12 OS=Homo sapiens GN=AKAP12 PE=1 SV=4 - [AKA12_HUMAN]	51.12	1	66	66	234	439.381	49.05	63	125	2400.36	49.49	60	109	1782	191.367	4.41162
Q5VTR2	E3 ubiquitin-protein ligase BRE1A OS=Homo sapiens GN=RNF20 PE=1 SV=2 - [BRE1A_HUMAN]	51.08	2	36	41	140	260.246	51.08	41	70	1439.82	50.56	40	70	975	113.592	5.93506
P45974	Ubiquitin carboxyl-terminal hydrolase 5 OS=Homo sapiens GN=USP5 PE=1 SV=2 - [UBP5_HUMAN]	51.05	2	26	28	90	169.225	50.23	26	45	1022.48	48.37	27	45	858	95.7253	5.03369
P78347	General transcription factor II-I OS=Homo sapiens GN=GTF2I PE=1 SV=2 - [GTF2I_HUMAN]	51	1	52	52	219	369.231	50.9	50	114	1982.38	50.2	51	105	998	112.346	6.39209
Q9P2J5	Leucine--tRNA ligase, cytoplasmic OS=Homo sapiens GN=LARS PE=1 SV=2 - [SYLC_HUMAN]	50.85	1	56	56	333	629.628	50.09	55	172	4063.52	49.32	52	161	1176	134.379	7.29834
P15924	Desmoplakin OS=Homo sapiens GN=DSP PE=1 SV=3 - [DESP_HUMAN]	50.71	1	143	144	837	1533.61	49.29	138	419	9382.31	49.56	142	418	2871	331.569	6.81494
P68366	Tubulin alpha-4A chain OS=Homo sapiens GN=TUBA4A PE=1 SV=1 - [TBA4A_HUMAN]	50.67	3	7	16	211	401.517	50.67	16	106	2409.83	50.67	16	105	448	49.8924	5.05908
P21399	Cytoplasmic aconitate hydratase OS=Homo sapiens GN=ACO1 PE=1 SV=3 - [ACOC_HUMAN]	50.51	1	37	37	103	174.438	49.72	36	53	1017.24	50.51	37	50	889	98.3366	6.68311
P05783	Keratin, type I cytoskeletal 18 OS=Homo sapiens GN=KRT18 PE=1 SV=2 - [K1C18_HUMAN]	50.47	8	16	18	266	470.777	50.47	18	132	2549.19	50.47	18	134	430	48.0285	5.45264
P02533	Keratin, type I cytoskeletal 14 OS=Homo sapiens GN=KRT14 PE=1 SV=4 - [K1C14_HUMAN]	50.42	12	8	22	348	656.063	50.42	22	173	5402.36	50.42	22	175	472	51.5294	5.16064
P55060	Exportin-2 OS=Homo sapiens GN=CSE1L PE=1 SV=3 - [XPO2_HUMAN]	50.26	1	43	43	229	456.591	49.64	42	116	3242.7	49.85	42	113	971	110.346	5.77002
Q14683	Structural maintenance of chromosomes protein 1A OS=Homo sapiens GN=SMC1A PE=1 SV=2 - [SMC1A_HUMAN]	49.96	2	55	55	164	308.557	49.23	54	83	1904.31	49.39	54	81	1233	143.144	7.63525
Q9BSJ8	Extended synaptotagmin-1 OS=Homo sapiens GN=ESYT1 PE=1 SV=1 - [ESYT1_HUMAN]	49.91	1	46	46	177	323.592	49.91	45	89	1938.72	49.91	44	88	1104	122.78	5.8335
Q9Y2L1	Exosome complex exonuclease RRP44 OS=Homo sapiens GN=DIS3 PE=1 SV=2 - [RRP44_HUMAN]	49.69	1	41	41	202	359.815	49.69	41	104	1914.72	49.69	41	98	958	108.934	7.13721
Q99575	Ribonucleases P/MRP protein subunit POP1 OS=Homo sapiens GN=POP1 PE=1 SV=2 - [POP1_HUMAN]	49.41	1	39	39	153	269.154	49.41	39	78	1623.14	49.22	38	75	1024	114.636	9.21729
P52789	Hexokinase-2 OS=Homo sapiens GN=HK2 PE=1 SV=2 - [HXK2_HUMAN]	49.4	3	33	37	91	174.051	49.4	37	47	1173.81	48.31	36	44	917	102.313	6.04932
P11216	Glycogen phosphorylase, brain form OS=Homo sapiens GN=PYGB PE=1 SV=5 - [PYGB_HUMAN]	49.35	1	29	35	78	166.406	49.35	35	42	1093.15	45.43	30	36	843	96.6345	6.85889
P36776	Lon protease homolog, mitochondrial OS=Homo sapiens GN=LONP1 PE=1 SV=2 - [LONM_HUMAN]	49.32	1	43	43	158	300.426	49.32	43	80	1958.88	45.88	42	78	959	106.422	6.39209
P16615	Sarcoplasmic/endoplasmic reticulum calcium ATPase 2 OS=Homo sapiens GN=ATP2A2 PE=1 SV=1 - [AT2A2_HUMAN]	49.04	3	49	49	461	886.955	48.18	47	233	5895	49.04	49	228	1042	114.683	5.33838
P42285	Superkiller viralicidic activity 2-like 2 OS=Homo sapiens GN=SKIV2L2 PE=1 SV=3 - [SK2L2_HUMAN]	48.94	1	45	45	211	401.785	48.66	44	111	2479.01	45.78	43	100	1042	117.729	6.52197
Q15042	Rab3 GTPase-activating protein catalytic subunit OS=Homo sapiens GN=RAB3GAP1 PE=1 SV=3 - [RB3GP_HUMAN]	48.83	1	39	39	137	263.515	46.38	38	72	1526.38	46.99	36	65	981	110.454	5.5542
Q15021	Condensin complex subunit 1 OS=Homo sapiens GN=NCAPD2 PE=1 SV=3 - [CND1_HUMAN]	48.82	1	54	54	364	640.837	46.9	51	182	4015.27	48.75	53	182	1401	157.082	6.60986
Q9ULT8	E3 ubiquitin-protein ligase HECTD1 OS=Homo sapiens GN=HECTD1 PE=1 SV=3 - [HECD1_HUMAN]	48.74	1	97	97	538	922.729	47.82	94	278	5651.78	47.74	95	260	2610	289.203	5.35107
P08195	4F2 cell-surface antigen heavy chain OS=Homo sapiens GN=SLC3A2 PE=1 SV=3 - [4F2_HUMAN]	48.73	1	28	28	89	194.985	48.73	28	46	1425.79	48.73	28	43	630	67.9517	5.0083
P35573	Glycogen debranching enzyme OS=Homo sapiens GN=AGL PE=1 SV=3 - [GDE_HUMAN]	48.69	1	64	64	285	490.345	48.69	64	149	2759.8	47.58	62	136	1532	174.652	6.75635
P26358	DNA (cytosine-5)-methyltransferase 1 OS=Homo sapiens GN=DNMT1 PE=1 SV=2 - [DNMT1_HUMAN]	48.64	1	63	63	224	431.641	48.02	62	114	2262.69	48.02	61	110	1616	183.05	7.75244
P31151	Protein S100-A7 OS=Homo sapiens GN=S100A7 PE=1 SV=4 - [S10A7_HUMAN]	48.51	2	5	5	10	16.8393	48.51	5	5	118.429	48.51	5	5	101	11.4636	6.771
P27708	CAD protein OS=Homo sapiens GN=CAD PE=1 SV=3 - [PYR1_HUMAN]	48.36	1	78	82	507	910.718	48.04	80	256	5868.79	46.97	80	251	2225	242.829	6.45557
Q9NTJ3	Structural maintenance of chromosomes protein 4 OS=Homo sapiens GN=SMC4 PE=1 SV=2 - [SMC4_HUMAN]	48.21	1	64	64	304	583.326	46.35	60	153	4079.29	46.89	63	151	1288	147.091	6.78564
P30876	DNA-directed RNA polymerase II subunit RPB2 OS=Homo sapiens GN=POLR2B PE=1 SV=1 - [RPB2_HUMAN]	48.13	1	47	47	184	326.931	46.93	45	92	2111.7	48.13	47	92	1174	133.811	6.87354
O75116	Rho-associated protein kinase 2 OS=Homo sapiens GN=ROCK2 PE=1 SV=4 - [ROCK2_HUMAN]	48.05	1	56	62	232	421.079	48.05	62	119	2030.49	47.41	61	113	1388	160.799	6.02393
P09874	Poly [ADP-ribose] polymerase 1 OS=Homo sapiens GN=PARP1 PE=1 SV=4 - [PARP1_HUMAN]	48.03	1	40	40	188	319.065	46.65	38	94	1766.8	47.73	39	94	1014	113.012	8.88037
Q9BPX3	Condensin complex subunit 3 OS=Homo sapiens GN=NCAPG PE=1 SV=1 - [CND3_HUMAN]	47.88	1	44	44	231	470.875	47.88	44	120	3261.57	47.19	42	111	1015	114.262	5.59229
P09884	DNA polymerase alpha catalytic subunit OS=Homo sapiens GN=POLA1 PE=1 SV=2 - [DPOLA_HUMAN]	47.88	1	58	58	271	486.866	46.17	55	140	2906.81	45.55	56	131	1462	165.807	5.84619
O94973	AP-2 complex subunit alpha-2 OS=Homo sapiens GN=AP2A2 PE=1 SV=2 - [AP2A2_HUMAN]	47.82	1	26	33	113	200.044	47.82	33	58	1384.47	43.77	31	55	939	103.895	6.96143
P57740	Nuclear pore complex protein Nup107 OS=Homo sapiens GN=NUP107 PE=1 SV=1 - [NU107_HUMAN]	47.68	1	32	33	109	206.817	47.68	32	56	1142.23	45.51	32	53	925	106.307	5.42725
Q04695	Keratin, type I cytoskeletal 17 OS=Homo sapiens GN=KRT17 PE=1 SV=2 - [K1C17_HUMAN]	47.45	12	12	21	195	336.479	43.75	20	96	2478.98	47.45	21	99	432	48.076	5.021
O43592	Exportin-T OS=Homo sapiens GN=XPOT PE=1 SV=2 - [XPOT_HUMAN]	47.09	1	36	36	94	172.412	47.09	36	49	1199.76	46.05	35	45	962	109.893	5.38916
Q04637	Eukaryotic translation initiation factor 4 gamma 1 OS=Homo sapiens GN=EIF4G1 PE=1 SV=4 - [IF4G1_HUMAN]	46.97	1	56	63	479	805.366	46.97	63	244	4812.79	44.34	62	235	1599	175.382	5.32568
O95347	Structural maintenance of chromosomes protein 2 OS=Homo sapiens GN=SMC2 PE=1 SV=2 - [SMC2_HUMAN]	46.87	1	62	62	348	582.133	45.95	60	174	3440.32	46.87	62	174	1197	135.572	8.42627
O95373	Importin-7 OS=Homo sapiens GN=IPO7 PE=1 SV=1 - [IPO7_HUMAN]	46.82	1	43	44	274	507.199	46.24	43	141	2925.75	40.37	41	133	1038	119.44	4.81787
O75717	WD repeat and HMG-box DNA-binding protein 1 OS=Homo sapiens GN=WDHD1 PE=1 SV=1 - [WDHD1_HUMAN]	46.77	1	40	40	179	350.183	44.91	39	92	2213.59	42.78	37	87	1129	125.888	5.61768
Q7Z3J2	UPF0505 protein C16orf62 OS=Homo sapiens GN=C16orf62 PE=1 SV=2 - [CP062_HUMAN]	46.73	1	32	32	77	135.261	46.73	32	38	862.383	46.73	32	39	963	109.492	7.21045
Q7Z4S6	Kinesin-like protein KIF21A OS=Homo sapiens GN=KIF21A PE=1 SV=2 - [KI21A_HUMAN]	46.65	3	60	61	183	358.762	45.28	58	92	2094.36	46.54	60	91	1674	187.063	6.41748
Q9Y4E8	Ubiquitin carboxyl-terminal hydrolase 15 OS=Homo sapiens GN=USP15 PE=1 SV=3 - [UBP15_HUMAN]	46.38	2	35	36	134	224.629	46.38	36	72	1164.83	45.87	34	62	981	112.348	5.22412
P42345	Serine/threonine-protein kinase mTOR OS=Homo sapiens GN=MTOR PE=1 SV=1 - [MTOR_HUMAN]	46.14	1	95	95	375	702.011	45.86	93	192	3924.12	43.15	90	183	2549	288.707	7.1665
Q9C0C9	E2/E3 hybrid ubiquitin-protein ligase UBE2O OS=Homo sapiens GN=UBE2O PE=1 SV=3 - [UBE2O_HUMAN]	46.13	1	40	41	128	233.128	43.89	39	63	1453.21	43.65	40	65	1292	141.205	5.12256
O95239	Chromosome-associated kinesin KIF4A OS=Homo sapiens GN=KIF4A PE=1 SV=3 - [KIF4A_HUMAN]	46.02	4	53	53	183	359.614	45.21	52	92	2156.18	46.02	53	91	1232	139.794	6.26514
P56192	Methionine--tRNA ligase, cytoplasmic OS=Homo sapiens GN=MARS PE=1 SV=2 - [SYMC_HUMAN]	45.89	1	33	33	134	243.507	44.56	32	70	1883.71	45.89	32	64	900	101.052	6.16357
Q13263	Transcription intermediary factor 1-beta OS=Homo sapiens GN=TRIM28 PE=1 SV=5 - [TIF1B_HUMAN]	45.75	1	27	27	147	314.663	45.75	27	76	1966.01	45.75	27	71	835	88.4934	5.77002
Q02218	2-oxoglutarate dehydrogenase, mitochondrial OS=Homo sapiens GN=OGDH PE=1 SV=3 - [ODO1_HUMAN]	45.65	2	37	37	137	265.735	45.65	37	70	1548.83	45.65	37	67	1023	115.861	6.85889
P26640	Valine--tRNA ligase OS=Homo sapiens GN=VARS PE=1 SV=4 - [SYVC_HUMAN]	45.57	1	59	59	560	994.21	45.57	59	286	6642.54	45.57	59	274	1264	140.387	7.59131
P05787	Keratin, type II cytoskeletal 8 OS=Homo sapiens GN=KRT8 PE=1 SV=7 - [K2C8_HUMAN]	45.55	9	17	24	396	684.249	45.55	24	196	4169.89	43.89	23	200	483	53.6711	5.59229
O60841	Eukaryotic translation initiation factor 5B OS=Homo sapiens GN=EIF5B PE=1 SV=4 - [IF2P_HUMAN]	45.41	1	54	55	323	622.462	43.77	51	162	3624.04	45.08	54	161	1220	138.742	5.49072
Q86UP2	Kinectin OS=Homo sapiens GN=KTN1 PE=1 SV=1 - [KTN1_HUMAN]	45.39	1	55	55	308	554.474	44.73	54	155	3106.43	44.51	53	153	1357	156.179	5.64307
P20810	Calpastatin OS=Homo sapiens GN=CAST PE=1 SV=4 - [ICAL_HUMAN]	45.34	1	19	19	89	188.029	45.34	19	46	925.676	45.34	19	43	708	76.5263	5.07178
Q9BQE3	Tubulin alpha-1C chain OS=Homo sapiens GN=TUBA1C PE=1 SV=1 - [TBA1C_HUMAN]	45.21	3	6	15	235	448.799	45.21	15	118	2983	45.21	15	117	449	49.8635	5.09717
Q9HC35	Echinoderm microtubule-associated protein-like 4 OS=Homo sapiens GN=EML4 PE=1 SV=3 - [EMAL4_HUMAN]	45.16	1	40	40	189	339.989	44.95	38	96	1639.46	44.14	38	93	981	108.848	6.40479
P19338	Nucleolin OS=Homo sapiens GN=NCL PE=1 SV=3 - [NUCL_HUMAN]	45.07	1	29	29	94	170.022	45.07	29	50	1164.4	38.87	27	44	710	76.5684	4.70361
O60763	General vesicular transport factor p115 OS=Homo sapiens GN=USO1 PE=1 SV=2 - [USO1_HUMAN]	45.01	1	28	28	113	217.586	45.01	28	60	1351.31	44.8	27	53	962	107.828	4.90674
Q93008	Probable ubiquitin carboxyl-terminal hydrolase FAF-X OS=Homo sapiens GN=USP9X PE=1 SV=3 - [USP9X_HUMAN]	44.63	3	55	102	522	903.081	43.46	97	273	5242.96	42.88	99	249	2570	292.094	5.79541
Q00839	Heterogeneous nuclear ribonucleoprotein U OS=Homo sapiens GN=HNRNPU PE=1 SV=6 - [HNRPU_HUMAN]	44.61	1	36	36	184	360.884	43.52	35	95	1939.41	42.55	34	89	825	90.528	5.99854
Q08378	Golgin subfamily A member 3 OS=Homo sapiens GN=GOLGA3 PE=1 SV=2 - [GOGA3_HUMAN]	44.46	1	57	57	209	415.292	44.33	56	108	2914	43.72	56	101	1498	167.252	5.43994
Q9Y5B9	FACT complex subunit SPT16 OS=Homo sapiens GN=SUPT16H PE=1 SV=1 - [SP16H_HUMAN]	44.41	2	48	49	405	738.68	43.74	47	207	4190.15	44.41	48	198	1047	119.838	5.65576
Q9C0C2	182 kDa tankyrase-1-binding protein OS=Homo sapiens GN=TNKS1BP1 PE=1 SV=4 - [TB182_HUMAN]	44.25	1	53	53	218	443.997	43.49	52	109	3084.13	44.25	53	109	1729	181.685	4.85596
O43719	HIV Tat-specific factor 1 OS=Homo sapiens GN=HTATSF1 PE=1 SV=1 - [HTSF1_HUMAN]	44.24	1	24	24	109	255.678	44.24	24	57	1186.1	37.88	22	52	755	85.8006	4.39893
P13647	Keratin, type II cytoskeletal 5 OS=Homo sapiens GN=KRT5 PE=1 SV=3 - [K2C5_HUMAN]	44.07	6	18	29	405	686.235	43.9	28	199	3987.7	44.07	29	206	590	62.34	7.73779
Q5H9R7	Serine/threonine-protein phosphatase 6 regulatory subunit 3 OS=Homo sapiens GN=PPP6R3 PE=1 SV=2 - [PP6R3_HUMAN]	43.99	1	32	32	112	216.277	43.99	32	59	1100.2	39.18	29	53	873	97.6076	4.60205
Q09666	Neuroblast differentiation-associated protein AHNAK OS=Homo sapiens GN=AHNAK PE=1 SV=2 - [AHNK_HUMAN]	43.96	1	110	115	653	1025.17	43.96	115	337	4733.32	42.17	108	316	5890	628.699	6.15088
P49792	E3 SUMO-protein ligase RanBP2 OS=Homo sapiens GN=RANBP2 PE=1 SV=2 - [RBP2_HUMAN]	43.86	8	111	112	789	1516.23	43.58	111	400	9281.34	43.15	110	389	3224	357.974	6.20166
Q9UQE7	Structural maintenance of chromosomes protein 3 OS=Homo sapiens GN=SMC3 PE=1 SV=2 - [SMC3_HUMAN]	43.8	1	47	47	193	356.976	43.14	46	98	1954.76	43.22	46	95	1217	141.454	7.18115
Q96KG9	N-terminal kinase-like protein OS=Homo sapiens GN=SCYL1 PE=1 SV=1 - [NTKL_HUMAN]	43.69	1	27	27	69	147.478	43.69	27	35	1085.68	43.69	27	34	808	89.5752	6.30322
Q9HAV4	Exportin-5 OS=Homo sapiens GN=XPO5 PE=1 SV=1 - [XPO5_HUMAN]	43.69	1	37	37	193	372.314	41.61	35	96	2551.51	41.94	36	97	1204	136.222	5.79541
A3KMH1	von Willebrand factor A domain-containing protein 8 OS=Homo sapiens GN=VWA8 PE=1 SV=2 - [VWA8_HUMAN]	43.62	1	67	67	157	273.111	42.78	64	78	1413.15	42.41	65	79	1905	214.689	7.40088
Q13085	Acetyl-CoA carboxylase 1 OS=Homo sapiens GN=ACACA PE=1 SV=2 - [ACACA_HUMAN]	43.48	2	87	87	443	732.219	43.44	86	224	3988.03	42.75	86	219	2346	265.385	6.3667
Q8TEX9	Importin-4 OS=Homo sapiens GN=IPO4 PE=1 SV=2 - [IPO4_HUMAN]	43.48	1	37	37	227	428.517	43.39	36	113	3129.85	42.09	36	114	1081	118.64	4.95752
Q92878	DNA repair protein RAD50 OS=Homo sapiens GN=RAD50 PE=1 SV=1 - [RAD50_HUMAN]	43.22	1	59	59	167	303.107	40.4	54	84	1436.63	42.23	55	83	1312	153.797	6.88818
P42566	Epidermal growth factor receptor substrate 15 OS=Homo sapiens GN=EPS15 PE=1 SV=2 - [EPS15_HUMAN]	43.19	1	28	28	89	168.298	43.19	28	47	1134.33	43.08	26	42	896	98.5948	4.64014
P41252	Isoleucine--tRNA ligase, cytoplasmic OS=Homo sapiens GN=IARS PE=1 SV=2 - [SYIC_HUMAN]	42.95	1	51	51	415	746.535	42.95	51	216	4345.52	42.95	51	199	1262	144.406	6.15088
P60709	Actin, cytoplasmic 1 OS=Homo sapiens GN=ACTB PE=1 SV=1 - [ACTB_HUMAN]	42.93	7	7	11	184	342.968	42.93	11	94	1655.99	42.93	11	90	375	41.7097	5.47803
P11717	Cation-independent mannose-6-phosphate receptor OS=Homo sapiens GN=IGF2R PE=1 SV=3 - [MPRI_HUMAN]	42.83	1	83	83	538	1019.01	42.55	82	274	6155.66	41.07	80	264	2491	274.199	5.93506
P05023	Sodium/potassium-transporting ATPase subunit alpha-1 OS=Homo sapiens GN=ATP1A1 PE=1 SV=1 - [AT1A1_HUMAN]	42.62	5	35	39	239	492.97	41.84	37	121	3690.07	42.62	38	118	1023	112.824	5.49072
Q99459	Cell division cycle 5-like protein OS=Homo sapiens GN=CDC5L PE=1 SV=2 - [CDC5L_HUMAN]	42.52	1	23	23	51	106.505	41.65	22	25	792.359	42.52	23	26	802	92.1937	8.17725
O00203	AP-3 complex subunit beta-1 OS=Homo sapiens GN=AP3B1 PE=1 SV=3 - [AP3B1_HUMAN]	42.5	2	41	41	137	234.701	41.77	40	68	1437.09	42.5	41	69	1094	121.245	6.03662
P06733	Alpha-enolase OS=Homo sapiens GN=ENO1 PE=1 SV=2 - [ENOA_HUMAN]	42.4	2	15	15	125	243.969	41.01	14	61	1693.53	38.71	14	64	434	47.1393	7.38623
Q6P2Q9	Pre-mRNA-processing-splicing factor 8 OS=Homo sapiens GN=PRPF8 PE=1 SV=2 - [PRP8_HUMAN]	42.27	1	83	83	331	585.916	41.88	82	173	3120.43	40.47	81	158	2335	273.427	8.83643
P53992	Protein transport protein Sec24C OS=Homo sapiens GN=SEC24C PE=1 SV=3 - [SC24C_HUMAN]	42.23	1	32	34	163	309.391	41.5	33	83	1810.09	38.39	31	80	1094	118.249	7.06396
O95602	DNA-directed RNA polymerase I subunit RPA1 OS=Homo sapiens GN=POLR1A PE=1 SV=2 - [RPA1_HUMAN]	42.21	1	47	48	103	181.192	36.34	42	52	935.391	38.14	43	51	1720	194.687	7.03467
Q96T76	MMS19 nucleotide excision repair protein homolog OS=Homo sapiens GN=MMS19 PE=1 SV=2 - [MMS19_HUMAN]	41.94	1	29	29	71	144.485	41.94	29	36	1050.67	40.87	28	35	1030	113.217	6.354
Q9NVI1	Fanconi anemia group I protein OS=Homo sapiens GN=FANCI PE=1 SV=4 - [FANCI_HUMAN]	41.87	1	48	49	151	279.534	41.87	49	76	1682.29	40.14	48	75	1328	149.229	6.7417
O15067	Phosphoribosylformylglycinamidine synthase OS=Homo sapiens GN=PFAS PE=1 SV=4 - [PUR4_HUMAN]	41.78	1	43	43	217	402.391	41.33	40	112	2504.42	40.21	40	105	1338	144.643	5.75732
Q9Y2A7	Nck-associated protein 1 OS=Homo sapiens GN=NCKAP1 PE=1 SV=1 - [NCKP1_HUMAN]	41.76	2	45	45	294	487.678	41.76	45	156	2764.44	41.76	44	138	1128	128.707	6.62451
P08238	Heat shock protein HSP 90-beta OS=Homo sapiens GN=HSP90AB1 PE=1 SV=4 - [HS90B_HUMAN]	41.71	7	15	31	346	591.667	41.57	30	178	3382.45	41.71	31	168	724	83.2121	5.03369
Q9BXP5	Serrate RNA effector molecule homolog OS=Homo sapiens GN=SRRT PE=1 SV=1 - [SRRT_HUMAN]	41.67	1	40	40	157	263.376	41.67	39	78	1200.32	39.5	38	79	876	100.604	5.96045
P30622	CAP-Gly domain-containing linker protein 1 OS=Homo sapiens GN=CLIP1 PE=1 SV=2 - [CLIP1_HUMAN]	41.59	2	59	59	226	417.752	40.89	58	114	2560.88	40.68	57	112	1438	162.147	5.36377
Q14997	Proteasome activator complex subunit 4 OS=Homo sapiens GN=PSME4 PE=1 SV=2 - [PSME4_HUMAN]	41.56	1	69	69	186	331.888	40.42	66	99	1906.34	37.28	63	87	1843	211.199	6.90283
O43815	Striatin OS=Homo sapiens GN=STRN PE=1 SV=4 - [STRN_HUMAN]	41.54	1	19	20	44	92.4724	41.54	20	22	766.249	38.85	19	22	780	86.0788	5.2749
P05556	Integrin beta-1 OS=Homo sapiens GN=ITGB1 PE=1 SV=2 - [ITB1_HUMAN]	41.48	1	29	29	246	424.412	41.48	29	131	2434.57	41.48	29	115	798	88.357	5.38916
Q9Y4B6	Protein VPRBP OS=Homo sapiens GN=VPRBP PE=1 SV=3 - [VPRBP_HUMAN]	41.21	1	51	51	281	521.944	41.21	51	148	2962.84	39.15	49	133	1507	168.9	5.05908
O60716	Catenin delta-1 OS=Homo sapiens GN=CTNND1 PE=1 SV=1 - [CTND1_HUMAN]	41.12	1	26	26	83	149.413	39.15	25	42	1007.93	41.12	26	41	968	108.103	6.22705
O60610	Protein diaphanous homolog 1 OS=Homo sapiens GN=DIAPH1 PE=1 SV=2 - [DIAP1_HUMAN]	41.04	2	47	47	280	495.391	41.04	47	141	2729.13	41.04	47	139	1272	141.258	5.41455
P02794	Ferritin heavy chain OS=Homo sapiens GN=FTH1 PE=1 SV=2 - [FRIH_HUMAN]	40.98	1	6	6	33	48.2817	40.98	6	18	220.5	40.98	6	15	183	21.2123	5.5542
Q32MZ4	Leucine-rich repeat flightless-interacting protein 1 OS=Homo sapiens GN=LRRFIP1 PE=1 SV=2 - [LRRF1_HUMAN]	40.97	1	22	22	71	152.152	40.97	22	38	985.071	38.24	19	33	808	89.1987	4.65283
A0AVT1	Ubiquitin-like modifier-activating enzyme 6 OS=Homo sapiens GN=UBA6 PE=1 SV=1 - [UBA6_HUMAN]	40.78	1	32	32	122	223.449	40.78	32	62	1114.98	36.69	30	60	1052	117.895	6.13818
Q15075	Early endosome antigen 1 OS=Homo sapiens GN=EEA1 PE=1 SV=2 - [EEA1_HUMAN]	40.75	1	58	58	135	260.737	40.61	56	69	1585.42	40.75	57	66	1411	162.367	5.68115
Q9H3U1	Protein unc-45 homolog A OS=Homo sapiens GN=UNC45A PE=1 SV=1 - [UN45A_HUMAN]	40.57	1	26	26	61	138.285	40.57	26	31	1146.71	37.61	24	30	944	103.011	6.07471
O95163	Elongator complex protein 1 OS=Homo sapiens GN=IKBKAP PE=1 SV=3 - [ELP1_HUMAN]	40.54	1	46	46	222	416.344	39.49	45	113	2826.32	40.32	45	109	1332	150.159	5.93506
P14735	Insulin-degrading enzyme OS=Homo sapiens GN=IDE PE=1 SV=4 - [IDE_HUMAN]	40.53	1	43	43	148	252.62	37.88	40	73	1264.35	40.53	42	75	1019	117.893	6.60986
P52701	DNA mismatch repair protein Msh6 OS=Homo sapiens GN=MSH6 PE=1 SV=2 - [MSH6_HUMAN]	40.44	1	43	44	215	407.493	40.44	44	111	2541.29	40.37	43	104	1360	152.689	6.90283
Q9BZH6	WD repeat-containing protein 11 OS=Homo sapiens GN=WDR11 PE=1 SV=1 - [WDR11_HUMAN]	40.44	1	35	35	128	245.423	39.71	34	65	1347.1	39.62	34	63	1224	136.598	6.91748
Q86XP3	ATP-dependent RNA helicase DDX42 OS=Homo sapiens GN=DDX42 PE=1 SV=1 - [DDX42_HUMAN]	40.41	1	27	27	91	175.603	39.23	26	45	1088.71	40.41	27	46	938	102.912	7.02002
P78344	Eukaryotic translation initiation factor 4 gamma 2 OS=Homo sapiens GN=EIF4G2 PE=1 SV=1 - [IF4G2_HUMAN]	40.35	1	31	31	88	158.527	39.25	30	42	1128.29	39.58	30	46	907	102.297	7.13721
Q8TEQ6	Gem-associated protein 5 OS=Homo sapiens GN=GEMIN5 PE=1 SV=3 - [GEMI5_HUMAN]	40.25	1	53	53	261	483.071	38.86	51	133	2855.71	37.67	50	128	1508	168.483	6.62451
Q14839	Chromodomain-helicase-DNA-binding protein 4 OS=Homo sapiens GN=CHD4 PE=1 SV=2 - [CHD4_HUMAN]	40.22	1	57	65	322	610.112	39.23	63	160	3137.29	40.22	65	162	1912	217.867	5.85889
Q9BWU0	Kanadaptin OS=Homo sapiens GN=SLC4A1AP PE=1 SV=1 - [NADAP_HUMAN]	39.95	1	23	23	61	116.54	39.95	23	30	751.509	39.95	23	31	796	88.759	5.18604
Q14789	Golgin subfamily B member 1 OS=Homo sapiens GN=GOLGB1 PE=1 SV=2 - [GOGB1_HUMAN]	39.8	2	109	109	298	555.035	39.15	106	151	3148.49	37.8	104	147	3259	375.79	4.99561
P52732	Kinesin-like protein KIF11 OS=Homo sapiens GN=KIF11 PE=1 SV=2 - [KIF11_HUMAN]	39.77	1	36	36	126	232.219	39.77	36	65	1345.24	39.02	35	61	1056	119.085	5.64307
Q9NYU2	UDP-glucose:glycoprotein glucosyltransferase 1 OS=Homo sapiens GN=UGGT1 PE=1 SV=3 - [UGGG1_HUMAN]	39.74	1	46	48	227	417.272	39.36	47	117	2552.1	38.78	46	110	1555	177.078	5.63037
Q8NB90	Spermatogenesis-associated protein 5 OS=Homo sapiens GN=SPATA5 PE=1 SV=3 - [SPAT5_HUMAN]	39.64	3	25	25	55	121.285	37.63	24	28	873.037	38.75	23	27	893	97.8429	5.65576
Q9Y6D5	Brefeldin A-inhibited guanine nucleotide-exchange protein 2 OS=Homo sapiens GN=ARFGEF2 PE=1 SV=3 - [BIG2_HUMAN]	39.5	1	40	56	161	305.05	39.5	56	81	1968.21	39.5	56	80	1785	201.909	6.32861
O75643	U5 small nuclear ribonucleoprotein 200 kDa helicase OS=Homo sapiens GN=SNRNP200 PE=1 SV=2 - [U520_HUMAN]	39.42	1	72	73	337	651.154	39.42	73	175	4749.66	36.1	67	162	2136	244.353	6.06201
O00469	Procollagen-lysine,2-oxoglutarate 5-dioxygenase 2 OS=Homo sapiens GN=PLOD2 PE=1 SV=2 - [PLOD2_HUMAN]	39.35	1	23	23	59	110.304	39.35	23	30	729.049	39.35	23	29	737	84.6316	6.7124
Q00653	Nuclear factor NF-kappa-B p100 subunit OS=Homo sapiens GN=NFKB2 PE=1 SV=4 - [NFKB2_HUMAN]	39.33	1	22	22	80	156.2	39.33	22	41	926.358	36.89	21	39	900	96.6889	6.25244
Q6NZY4	Zinc finger CCHC domain-containing protein 8 OS=Homo sapiens GN=ZCCHC8 PE=1 SV=2 - [ZCHC8_HUMAN]	39.32	1	19	19	54	118.517	39.32	19	28	834.369	39.32	19	26	707	78.5285	4.86865
Q1KMD3	Heterogeneous nuclear ribonucleoprotein U-like protein 2 OS=Homo sapiens GN=HNRNPUL2 PE=1 SV=1 - [HNRL2_HUMAN]	39.09	1	22	22	46	101.63	39.09	22	24	742.524	38.02	21	22	747	85.0522	4.90674
P43121	Cell surface glycoprotein MUC18 OS=Homo sapiens GN=MCAM PE=1 SV=2 - [MUC18_HUMAN]	39.01	1	21	21	84	153.027	39.01	21	44	633.747	39.01	21	40	646	71.5626	5.75732
P68104	Elongation factor 1-alpha 1 OS=Homo sapiens GN=EEF1A1 PE=1 SV=1 - [EF1A1_HUMAN]	38.96	3	11	11	106	183.543	38.96	11	53	865.358	38.96	11	53	462	50.1091	9.01221
Q9Y4L1	Hypoxia up-regulated protein 1 OS=Homo sapiens GN=HYOU1 PE=1 SV=1 - [HYOU1_HUMAN]	38.84	2	31	31	199	371.96	38.24	30	100	2118.21	38.84	31	99	999	111.266	5.22412
O60216	Double-strand-break repair protein rad21 homolog OS=Homo sapiens GN=RAD21 PE=1 SV=2 - [RAD21_HUMAN]	38.83	2	15	15	33	65.3057	38.83	15	18	466.352	32.81	14	15	631	71.6447	4.65283
Q8N766	ER membrane protein complex subunit 1 OS=Homo sapiens GN=EMC1 PE=1 SV=1 - [EMC1_HUMAN]	38.67	1	29	29	113	215.749	38.67	29	58	1464.55	36.86	28	55	993	111.689	7.66455
Q15477	Helicase SKI2W OS=Homo sapiens GN=SKIV2L PE=1 SV=3 - [SKIV2_HUMAN]	38.12	1	39	39	119	213.044	37.56	38	60	1427.28	36.92	37	59	1246	137.668	6.06201
Q9BTW9	Tubulin-specific chaperone D OS=Homo sapiens GN=TBCD PE=1 SV=2 - [TBCD_HUMAN]	38.09	1	32	32	96	185.344	37.33	31	48	1124.34	37.5	31	48	1192	132.515	6.18896
O75165	DnaJ homolog subfamily C member 13 OS=Homo sapiens GN=DNAJC13 PE=1 SV=5 - [DJC13_HUMAN]	37.81	1	75	75	223	381.52	36.91	72	112	2879.43	35.31	72	111	2243	254.252	6.7417
Q9NSE4	Isoleucine--tRNA ligase, mitochondrial OS=Homo sapiens GN=IARS2 PE=1 SV=2 - [SYIM_HUMAN]	37.75	1	31	31	102	196.599	37.75	31	53	1148.8	34.09	29	49	1012	113.719	7.1958
P49321	Nuclear autoantigenic sperm protein OS=Homo sapiens GN=NASP PE=1 SV=2 - [NASP_HUMAN]	37.69	1	18	18	91	180.964	37.69	18	48	1060.03	37.69	18	43	788	85.1861	4.29736
P11047	Laminin subunit gamma-1 OS=Homo sapiens GN=LAMC1 PE=1 SV=3 - [LAMC1_HUMAN]	37.6	1	43	43	119	255.427	36.36	42	60	1755.15	35.92	42	59	1609	177.489	5.12256
O15294	UDP-N-acetylglucosamine--peptide N-acetylglucosaminyltransferase 110 kDa subunit OS=Homo sapiens GN=OGT PE=1 SV=3 - [OGT1_HUMAN]	37.57	1	36	36	160	296.98	37.57	36	81	2158.4	37.57	35	79	1046	116.85	6.69775
O60231	Putative pre-mRNA-splicing factor ATP-dependent RNA helicase DHX16 OS=Homo sapiens GN=DHX16 PE=1 SV=2 - [DHX16_HUMAN]	37.46	2	35	36	132	251.408	36.79	35	67	1574.65	37.18	35	65	1041	119.189	6.80029
Q8WVB6	Chromosome transmission fidelity protein 18 homolog OS=Homo sapiens GN=CHTF18 PE=1 SV=1 - [CTF18_HUMAN]	37.44	2	26	26	73	124.024	34.15	23	37	660.039	33.95	24	36	975	107.317	7.21045
Q7KZ85	Transcription elongation factor SPT6 OS=Homo sapiens GN=SUPT6H PE=1 SV=2 - [SPT6H_HUMAN]	37.37	1	50	50	174	369.531	36.96	49	87	2393.35	37.37	50	87	1726	198.949	4.90674
Q14157	Ubiquitin-associated protein 2-like OS=Homo sapiens GN=UBAP2L PE=1 SV=2 - [UBP2L_HUMAN]	37.17	1	23	23	196	345.679	37.17	23	109	2197.79	31.28	21	87	1087	114.465	7.10791
Q9H0D6	5'-3' exoribonuclease 2 OS=Homo sapiens GN=XRN2 PE=1 SV=1 - [XRN2_HUMAN]	37.16	1	25	25	73	146.45	36.32	24	37	921.255	37.05	24	36	950	108.513	7.47412
Q5JPE7	Nodal modulator 2 OS=Homo sapiens GN=NOMO2 PE=1 SV=1 - [NOMO2_HUMAN]	37.1	2	4	30	111	236.758	37.1	30	57	1612.78	36.39	29	54	1267	139.351	5.75732
P78527	DNA-dependent protein kinase catalytic subunit OS=Homo sapiens GN=PRKDC PE=1 SV=3 - [PRKDC_HUMAN]	36.99	1	139	139	719	1225.46	35.88	134	358	7818.06	35.97	137	361	4128	468.788	7.12256
O75150	E3 ubiquitin-protein ligase BRE1B OS=Homo sapiens GN=RNF40 PE=1 SV=4 - [BRE1B_HUMAN]	36.86	1	31	36	110	211.786	36.06	35	54	1403.94	36.36	35	56	1001	113.581	6.22705
Q6P2E9	Enhancer of mRNA-decapping protein 4 OS=Homo sapiens GN=EDC4 PE=1 SV=1 - [EDC4_HUMAN]	36.76	1	33	33	147	301.361	36.76	33	74	2260.05	36.76	33	73	1401	151.567	5.85889
P42892	Endothelin-converting enzyme 1 OS=Homo sapiens GN=ECE1 PE=1 SV=2 - [ECE1_HUMAN]	36.75	1	22	22	101	183.889	36.75	21	56	928.932	31.56	20	45	770	87.1082	5.88428
Q5T4S7	E3 ubiquitin-protein ligase UBR4 OS=Homo sapiens GN=UBR4 PE=1 SV=1 - [UBR4_HUMAN]	36.75	1	158	158	1044	1806.46	36.6	156	527	9615.22	35.6	152	517	5183	573.476	6.03662
Q6UB35	Monofunctional C1-tetrahydrofolate synthase, mitochondrial OS=Homo sapiens GN=MTHFD1L PE=1 SV=1 - [C1TM_HUMAN]	36.5	1	26	27	76	150.087	36.5	27	39	1033.72	34.36	25	37	978	105.724	8.06006
P58107	Epiplakin OS=Homo sapiens GN=EPPK1 PE=1 SV=2 - [EPIPL_HUMAN]	36.35	1	53	60	232	421.532	36.35	60	119	2299.99	34.5	57	113	5090	555.279	5.60498
Q14C86	GTPase-activating protein and VPS9 domain-containing protein 1 OS=Homo sapiens GN=GAPVD1 PE=1 SV=2 - [GAPD1_HUMAN]	36.33	1	44	44	186	374.011	36.33	43	93	2611.05	36.33	44	93	1478	164.877	5.22412
Q9H7D0	Dedicator of cytokinesis protein 5 OS=Homo sapiens GN=DOCK5 PE=1 SV=3 - [DOCK5_HUMAN]	36.31	2	53	55	140	237.544	36.31	54	72	1270.27	36.31	55	68	1870	215.172	7.95752
O14974	Protein phosphatase 1 regulatory subunit 12A OS=Homo sapiens GN=PPP1R12A PE=1 SV=1 - [MYPT1_HUMAN]	36.21	1	33	33	135	267.242	35.24	31	70	1602.64	36.21	33	65	1030	115.211	5.40186
Q07157	Tight junction protein ZO-1 OS=Homo sapiens GN=TJP1 PE=1 SV=3 - [ZO1_HUMAN]	36.21	1	49	49	315	569.03	35.64	48	158	3517.35	33.47	47	157	1748	195.34	6.69775
Q14137	Ribosome biogenesis protein BOP1 OS=Homo sapiens GN=BOP1 PE=1 SV=2 - [BOP1_HUMAN]	36.19	1	19	19	36	73.8225	34.18	17	18	515.284	32.98	17	18	746	83.5772	6.18896
Q9P265	Disco-interacting protein 2 homolog B OS=Homo sapiens GN=DIP2B PE=1 SV=3 - [DIP2B_HUMAN]	35.98	1	38	41	211	400.143	35.98	41	107	2540.03	34.33	39	104	1576	171.382	8.08936
Q9P0K7	Ankycorbin OS=Homo sapiens GN=RAI14 PE=1 SV=2 - [RAI14_HUMAN]	35.92	1	27	27	86	152.492	35.92	27	44	858.329	33.98	26	42	980	109.973	6.21436
P00533	Epidermal growth factor receptor OS=Homo sapiens GN=EGFR PE=1 SV=2 - [EGFR_HUMAN]	35.87	1	35	36	150	251.579	35.12	35	74	1221.97	33.31	35	76	1210	134.19	6.68311
O60437	Periplakin OS=Homo sapiens GN=PPL PE=1 SV=4 - [PEPL_HUMAN]	35.82	1	56	56	165	312.762	35.82	56	82	1958.22	35.82	56	83	1756	204.623	5.60498
O14981	TATA-binding protein-associated factor 172 OS=Homo sapiens GN=BTAF1 PE=1 SV=2 - [BTAF1_HUMAN]	35.69	1	54	54	127	231.829	35.32	53	64	1437.33	34.34	51	63	1849	206.756	6.52197
Q9UIA9	Exportin-7 OS=Homo sapiens GN=XPO7 PE=1 SV=3 - [XPO7_HUMAN]	35.6	1	30	30	99	197.826	34.96	29	49	1192.24	35.6	30	50	1087	123.828	6.31592
Q13045	Protein flightless-1 homolog OS=Homo sapiens GN=FLII PE=1 SV=2 - [FLII_HUMAN]	35.54	1	37	37	160	270.951	34.83	36	82	1395.47	34.75	36	78	1269	144.66	6.04932
P81605	Dermcidin OS=Homo sapiens GN=DCD PE=1 SV=2 - [DCD_HUMAN]	35.45	1	4	4	52	101.33	35.45	4	26	525.567	35.45	4	26	110	11.2768	6.53662
Q99996	A-kinase anchor protein 9 OS=Homo sapiens GN=AKAP9 PE=1 SV=3 - [AKAP9_HUMAN]	35.21	1	115	115	367	653.128	35.21	115	187	3764.69	34.7	112	180	3911	453.387	4.98291
Q99715	Collagen alpha-1(XII) chain OS=Homo sapiens GN=COL12A1 PE=1 SV=2 - [COCA1_HUMAN]	35.19	1	81	81	267	484.336	35.19	81	135	2812.1	35.19	81	132	3063	332.941	5.52881
Q9UDY2	Tight junction protein ZO-2 OS=Homo sapiens GN=TJP2 PE=1 SV=2 - [ZO2_HUMAN]	35.13	1	31	32	124	216.312	35.13	32	62	1465.25	35.13	32	62	1190	133.876	7.40088
P06756	Integrin alpha-V OS=Homo sapiens GN=ITGAV PE=1 SV=2 - [ITAV_HUMAN]	35.11	1	34	34	130	222.355	34.16	33	65	1224.3	33.78	32	65	1048	115.964	5.68115
Q01970	1-phosphatidylinositol 4,5-bisphosphate phosphodiesterase beta-3 OS=Homo sapiens GN=PLCB3 PE=1 SV=2 - [PLCB3_HUMAN]	35.01	1	38	38	120	211.269	35.01	38	63	1151.55	33.47	35	57	1234	138.713	5.89697
Q7L576	Cytoplasmic FMR1-interacting protein 1 OS=Homo sapiens GN=CYFIP1 PE=1 SV=1 - [CYFP1_HUMAN]	34.96	1	22	40	188	329.374	33.52	38	94	2144.24	33.52	39	94	1253	145.089	6.90283
P12270	Nucleoprotein TPR OS=Homo sapiens GN=TPR PE=1 SV=3 - [TPR_HUMAN]	34.96	1	72	73	362	683.563	34.28	71	181	4027.72	34.62	71	181	2363	267.131	5.021
Q15155	Nodal modulator 1 OS=Homo sapiens GN=NOMO1 PE=1 SV=5 - [NOMO1_HUMAN]	34.94	1	1	27	101	212.424	34.94	27	52	1439.41	34.21	26	49	1222	134.239	5.80811
Q5JRX3	Presequence protease, mitochondrial OS=Homo sapiens GN=PITRM1 PE=1 SV=3 - [PREP_HUMAN]	34.81	1	25	25	70	134.117	34.81	25	36	796.391	30.67	23	34	1037	117.338	6.91748
Q709C8	Vacuolar protein sorting-associated protein 13C OS=Homo sapiens GN=VPS13C PE=1 SV=1 - [VP13C_HUMAN]	34.8	2	111	111	338	574.214	33.81	107	170	3518.65	33.87	109	168	3753	422.124	6.82959
Q9H2G2	STE20-like serine/threonine-protein kinase OS=Homo sapiens GN=SLK PE=1 SV=1 - [SLK_HUMAN]	34.74	1	29	31	86	168.021	33.77	30	44	944.886	33.04	30	42	1235	142.607	5.14795
Q6PGP7	Tetratricopeptide repeat protein 37 OS=Homo sapiens GN=TTC37 PE=1 SV=1 - [TTC37_HUMAN]	34.65	1	46	46	162	295.662	34.65	46	83	1937.4	33.89	45	79	1564	175.375	7.53271
Q86TC9	Myopalladin OS=Homo sapiens GN=MYPN PE=1 SV=2 - [MYPN_HUMAN]	34.62	1	29	30	105	184.413	34.62	30	55	814.336	28.26	26	50	1320	145.167	6.771
Q92614	Unconventional myosin-XVIIIa OS=Homo sapiens GN=MYO18A PE=1 SV=3 - [MY18A_HUMAN]	34.57	1	61	62	219	438.06	32.96	59	108	3129.07	33.59	61	111	2054	232.971	6.30322
O15020	Spectrin beta chain, non-erythrocytic 2 OS=Homo sapiens GN=SPTBN2 PE=1 SV=3 - [SPTN2_HUMAN]	34.48	1	53	65	193	365.037	33.85	64	97	2185.48	33.97	64	96	2390	271.157	6.11279
Q7L014	Probable ATP-dependent RNA helicase DDX46 OS=Homo sapiens GN=DDX46 PE=1 SV=2 - [DDX46_HUMAN]	34.43	1	29	29	204	363.769	34.43	29	102	1927.98	34.43	29	102	1031	117.29	9.29053
Q9HCS7	Pre-mRNA-splicing factor SYF1 OS=Homo sapiens GN=XAB2 PE=1 SV=2 - [SYF1_HUMAN]	34.39	1	22	22	51	113.162	33.57	21	25	789.988	34.39	22	26	855	99.9464	6.22705
Q9Y5S2	Serine/threonine-protein kinase MRCK beta OS=Homo sapiens GN=CDC42BPB PE=1 SV=2 - [MRCKB_HUMAN]	34.31	3	48	54	136	247.832	33.02	53	70	1326.77	29.87	49	66	1711	194.193	6.3667
Q14527	Helicase-like transcription factor OS=Homo sapiens GN=HLTF PE=1 SV=2 - [HLTF_HUMAN]	34.29	1	27	27	68	125.926	34.29	27	34	693.645	34.29	27	34	1009	113.857	8.60205
Q13535	Serine/threonine-protein kinase ATR OS=Homo sapiens GN=ATR PE=1 SV=3 - [ATR_HUMAN]	34.27	1	70	71	187	342.806	34.04	70	94	2162.68	33.7	69	93	2644	301.172	7.43018
Q8TCY9	Up-regulator of cell proliferation OS=Homo sapiens GN=URGCP PE=1 SV=2 - [URGCP_HUMAN]	34.26	1	24	24	51	83.9456	33.4	23	27	451.392	31.69	22	24	931	104.921	6.41748
Q12802	A-kinase anchor protein 13 OS=Homo sapiens GN=AKAP13 PE=1 SV=2 - [AKP13_HUMAN]	34.13	1	67	67	232	452.126	33.31	66	121	2518.31	34.13	66	111	2813	307.359	5.23682
Q9NRZ9	Lymphoid-specific helicase OS=Homo sapiens GN=HELLS PE=1 SV=1 - [HELLS_HUMAN]	34.13	1	23	23	48	86.0233	34.13	23	26	473.139	29	20	22	838	97.0122	7.92822
Q5SRE5	Nucleoporin NUP188 homolog OS=Homo sapiens GN=NUP188 PE=1 SV=1 - [NU188_HUMAN]	34.13	1	46	46	133	243.63	33.56	45	67	1350.44	32.02	44	66	1749	195.917	6.72705
Q9P2R3	Ankyrin repeat and FYVE domain-containing protein 1 OS=Homo sapiens GN=ANKFY1 PE=1 SV=2 - [ANFY1_HUMAN]	34.05	1	26	27	95	174.93	31.82	25	49	1098.02	34.05	27	46	1169	128.318	6.1001
Q7Z6Z7	E3 ubiquitin-protein ligase HUWE1 OS=Homo sapiens GN=HUWE1 PE=1 SV=3 - [HUWE1_HUMAN]	34	1	113	113	868	1519.92	33.65	111	436	10296.2	33.58	111	432	4374	481.589	5.22412
Q92974	Rho guanine nucleotide exchange factor 2 OS=Homo sapiens GN=ARHGEF2 PE=1 SV=4 - [ARHG2_HUMAN]	33.98	1	27	27	113	218.878	33.37	26	55	1277.59	33.98	27	58	986	111.473	7.26904
Q92626	Peroxidasin homolog OS=Homo sapiens GN=PXDN PE=1 SV=2 - [PXDN_HUMAN]	33.94	1	37	37	133	249.489	33.94	37	67	1519.47	32.93	36	66	1479	165.17	7.1665
P24928	DNA-directed RNA polymerase II subunit RPB1 OS=Homo sapiens GN=POLR2A PE=1 SV=2 - [RPB1_HUMAN]	33.91	1	50	50	154	287.455	33.55	49	80	2037.09	31.78	48	74	1970	217.039	7.37158
Q13439	Golgin subfamily A member 4 OS=Homo sapiens GN=GOLGA4 PE=1 SV=1 - [GOGA4_HUMAN]	33.86	1	63	64	147	277.395	32.96	62	73	1580.21	33.36	63	74	2230	260.98	5.38916
P07900	Heat shock protein HSP 90-alpha OS=Homo sapiens GN=HSP90AA1 PE=1 SV=5 - [HS90A_HUMAN]	33.74	7	11	25	231	400.202	33.61	24	117	2452.97	32.1	24	114	732	84.6067	5.021
Q9H1A4	Anaphase-promoting complex subunit 1 OS=Homo sapiens GN=ANAPC1 PE=1 SV=1 - [APC1_HUMAN]	33.59	1	52	52	134	232.234	32	49	68	1201.52	32.41	49	66	1944	216.361	6.30322
Q92538	Golgi-specific brefeldin A-resistance guanine nucleotide exchange factor 1 OS=Homo sapiens GN=GBF1 PE=1 SV=2 - [GBF1_HUMAN]	33.46	1	50	50	255	464.459	33.46	50	126	2738.22	32.54	49	129	1859	206.315	5.73193
Q9NR09	Baculoviral IAP repeat-containing protein 6 OS=Homo sapiens GN=BIRC6 PE=1 SV=2 - [BIRC6_HUMAN]	33.27	1	110	110	504	878.36	33.11	109	262	5450.97	31.71	106	242	4857	529.919	6.04932
Q13136	Liprin-alpha-1 OS=Homo sapiens GN=PPFIA1 PE=1 SV=1 - [LIPA1_HUMAN]	33.11	4	28	28	96	195.744	33.11	28	50	1178.13	30.12	25	46	1202	135.695	6.29053
Q9H4L5	Oxysterol-binding protein-related protein 3 OS=Homo sapiens GN=OSBPL3 PE=1 SV=1 - [OSBL3_HUMAN]	33.03	1	20	21	45	87.2008	31.57	20	22	635.61	33.03	21	23	887	101.16	6.87354
O00267	Transcription elongation factor SPT5 OS=Homo sapiens GN=SUPT5H PE=1 SV=1 - [SPT5H_HUMAN]	33.03	1	24	24	78	158.343	33.03	24	41	1040.05	30.54	22	37	1087	120.925	5.05908
P49790	Nuclear pore complex protein Nup153 OS=Homo sapiens GN=NUP153 PE=1 SV=2 - [NU153_HUMAN]	33.02	1	33	33	151	299.66	33.02	33	76	1902.77	31.05	31	75	1475	153.843	8.73389
Q96Q15	Serine/threonine-protein kinase SMG1 OS=Homo sapiens GN=SMG1 PE=1 SV=3 - [SMG1_HUMAN]	33	2	98	99	262	495.904	32.37	96	134	3026.31	31.66	95	128	3661	410.241	6.45557
O15357	Phosphatidylinositol 3,4,5-trisphosphate 5-phosphatase 2 OS=Homo sapiens GN=INPPL1 PE=1 SV=2 - [SHIP2_HUMAN]	32.99	1	35	35	100	186.165	31.32	32	49	1076.53	32.99	35	51	1258	138.513	6.53662
Q02241	Kinesin-like protein KIF23 OS=Homo sapiens GN=KIF23 PE=1 SV=3 - [KIF23_HUMAN]	32.92	1	21	21	66	121.533	31.15	19	33	880.322	32.92	21	33	960	109.99	8.51416
P55884	Eukaryotic translation initiation factor 3 subunit B OS=Homo sapiens GN=EIF3B PE=1 SV=3 - [EIF3B_HUMAN]	32.43	1	21	21	63	118.75	32.43	21	32	701.125	32.43	21	31	814	92.4238	4.99561
Q9BUJ2	Heterogeneous nuclear ribonucleoprotein U-like protein 1 OS=Homo sapiens GN=HNRNPUL1 PE=1 SV=2 - [HNRL1_HUMAN]	32.36	1	21	21	55	116.496	29.67	18	28	683.211	30.72	19	27	856	95.6793	6.91748
O60313	Dynamin-like 120 kDa protein, mitochondrial OS=Homo sapiens GN=OPA1 PE=1 SV=3 - [OPA1_HUMAN]	32.29	1	24	24	54	106.216	32.29	24	28	710.226	29.38	22	26	960	111.561	7.86963
Q2M389	WASH complex subunit 7 OS=Homo sapiens GN=KIAA1033 PE=1 SV=2 - [WASH7_HUMAN]	32.23	1	32	32	133	252.218	32.23	32	66	1730.95	30.95	31	67	1173	136.316	7.44482
Q96P70	Importin-9 OS=Homo sapiens GN=IPO9 PE=1 SV=3 - [IPO9_HUMAN]	32.18	1	27	27	141	272.944	31.41	26	70	1730.34	32.18	27	71	1041	115.889	4.80518
Q8IWV7	E3 ubiquitin-protein ligase UBR1 OS=Homo sapiens GN=UBR1 PE=1 SV=1 - [UBR1_HUMAN]	32.13	1	41	41	99	187.021	31.73	40	50	1127.39	30.7	40	49	1749	200.08	6.01123
Q9H2M9	Rab3 GTPase-activating protein non-catalytic subunit OS=Homo sapiens GN=RAB3GAP2 PE=1 SV=1 - [RBGPR_HUMAN]	32.02	2	40	40	129	227.763	32.02	40	65	1314.76	32.02	40	64	1393	155.886	5.61768
Q5T1M5	FK506-binding protein 15 OS=Homo sapiens GN=FKBP15 PE=1 SV=2 - [FKB15_HUMAN]	31.91	1	27	27	91	169.054	31.91	27	45	975.361	31.91	27	46	1219	133.547	5.19873
Q9UIQ6	Leucyl-cystinyl aminopeptidase OS=Homo sapiens GN=LNPEP PE=1 SV=3 - [LCAP_HUMAN]	31.9	1	30	30	158	275.024	31.9	30	80	1896.27	31.9	30	78	1025	117.274	5.73193
Q27J81	Inverted formin-2 OS=Homo sapiens GN=INF2 PE=1 SV=2 - [INF2_HUMAN]	31.87	1	29	29	91	198.274	31.87	29	46	1465.23	28.82	28	45	1249	135.54	5.37646
O75691	Small subunit processome component 20 homolog OS=Homo sapiens GN=UTP20 PE=1 SV=3 - [UTP20_HUMAN]	31.78	1	72	72	274	446.772	31.17	71	138	2127.13	31.45	71	136	2785	318.182	7.38623
Q13423	NAD(P) transhydrogenase, mitochondrial OS=Homo sapiens GN=NNT PE=1 SV=3 - [NNTM_HUMAN]	31.77	1	35	35	135	242.673	31.4	34	69	1653.6	31.68	34	66	1086	113.823	8.08936
O14802	DNA-directed RNA polymerase III subunit RPC1 OS=Homo sapiens GN=POLR3A PE=1 SV=2 - [RPC1_HUMAN]	31.73	1	35	36	85	136.058	29.78	35	44	655.75	28.49	33	41	1390	155.542	8.48486
P43243	Matrin-3 OS=Homo sapiens GN=MATR3 PE=1 SV=2 - [MATR3_HUMAN]	31.64	1	20	20	76	143.604	30.58	19	39	953.982	29.52	19	37	847	94.5648	6.25244
Q8WX93	Palladin OS=Homo sapiens GN=PALLD PE=1 SV=3 - [PALLD_HUMAN]	31.6	1	34	35	108	197.899	31.16	34	56	938.152	30.95	34	52	1383	150.47	7.09326
Q6IN85	Serine/threonine-protein phosphatase 4 regulatory subunit 3A OS=Homo sapiens GN=SMEK1 PE=1 SV=1 - [P4R3A_HUMAN]	31.45	1	14	20	44	83.6863	31.45	20	23	530.87	31.33	18	21	833	95.308	4.94482
Q12797	Aspartyl/asparaginyl beta-hydroxylase OS=Homo sapiens GN=ASPH PE=1 SV=3 - [ASPH_HUMAN]	31.4	1	16	16	43	90.0977	31.4	16	21	708.036	31.4	16	22	758	85.8095	5.0083
Q96A65	Exocyst complex component 4 OS=Homo sapiens GN=EXOC4 PE=1 SV=1 - [EXOC4_HUMAN]	31.31	1	23	23	55	109.206	28.85	21	27	771.288	30.18	22	28	974	110.429	6.49365
Q8TF05	Serine/threonine-protein phosphatase 4 regulatory subunit 1 OS=Homo sapiens GN=PPP4R1 PE=1 SV=1 - [PP4R1_HUMAN]	31.26	1	20	20	72	138.416	30.53	19	36	759.154	31.26	20	36	950	106.936	4.76709
O15027	Protein transport protein Sec16A OS=Homo sapiens GN=SEC16A PE=1 SV=3 - [SC16A_HUMAN]	31.21	1	48	48	248	420.529	31.21	48	131	2305.11	30.11	46	117	2179	233.373	5.63037
Q460N5	Poly [ADP-ribose] polymerase 14 OS=Homo sapiens GN=PARP14 PE=1 SV=3 - [PAR14_HUMAN]	31.15	1	41	41	89	171.968	30.43	40	45	991.68	30.48	40	44	1801	202.672	7.18115
P51532	Transcription activator BRG1 OS=Homo sapiens GN=SMARCA4 PE=1 SV=2 - [SMCA4_HUMAN]	31.15	2	29	42	110	212.063	30.42	40	55	1259.22	29.2	41	55	1647	184.53	7.88428
P33527	Multidrug resistance-associated protein 1 OS=Homo sapiens GN=ABCC1 PE=1 SV=3 - [MRP1_HUMAN]	31.09	1	32	34	126	240.578	29.26	31	61	1731.65	31.09	34	65	1531	171.481	7.10791
P20020	Plasma membrane calcium-transporting ATPase 1 OS=Homo sapiens GN=ATP2B1 PE=1 SV=3 - [AT2B1_HUMAN]	31	3	20	34	229	431.153	30.45	33	115	2245.81	31	34	114	1258	138.668	6.03662
Q9NS87	Kinesin-like protein KIF15 OS=Homo sapiens GN=KIF15 PE=1 SV=1 - [KIF15_HUMAN]	30.98	1	36	36	115	227.788	30.4	35	60	1515.87	30.84	35	55	1388	160.061	5.99854
P18858	DNA ligase 1 OS=Homo sapiens GN=LIG1 PE=1 SV=1 - [DNLI1_HUMAN]	30.9	1	20	20	46	82.9378	28.18	18	23	370.702	30.58	19	23	919	101.673	5.61768
O60271	C-Jun-amino-terminal kinase-interacting protein 4 OS=Homo sapiens GN=SPAG9 PE=1 SV=4 - [JIP4_HUMAN]	30.89	2	33	33	105	189.219	30.43	32	52	1181.34	30.89	33	53	1321	146.115	5.14795
Q9NZM1	Myoferlin OS=Homo sapiens GN=MYOF PE=1 SV=1 - [MYOF_HUMAN]	30.86	2	52	52	150	273.21	30.86	52	77	1425.04	30.28	51	73	2061	234.561	6.17627
P07942	Laminin subunit beta-1 OS=Homo sapiens GN=LAMB1 PE=1 SV=2 - [LAMB1_HUMAN]	30.85	1	42	42	171	356.241	30.85	42	89	2360.64	29.51	40	82	1786	197.909	4.94482
O15042	U2 snRNP-associated SURP motif-containing protein OS=Homo sapiens GN=U2SURP PE=1 SV=2 - [SR140_HUMAN]	30.81	1	29	29	179	304.242	30.81	28	87	1541.08	30.52	27	92	1029	118.219	8.47021
Q6YHU6	Thyroid adenoma-associated protein OS=Homo sapiens GN=THADA PE=1 SV=1 - [THADA_HUMAN]	30.77	1	45	45	119	225.518	30.77	45	61	1311	30.01	44	58	1953	219.465	6.06201
Q9UPU5	Ubiquitin carboxyl-terminal hydrolase 24 OS=Homo sapiens GN=USP24 PE=1 SV=3 - [UBP24_HUMAN]	30.73	1	66	66	191	354.825	30.73	66	96	2317.15	30.57	65	95	2620	294.178	6.13818
Q05397	Focal adhesion kinase 1 OS=Homo sapiens GN=PTK2 PE=1 SV=2 - [FAK1_HUMAN]	30.61	4	24	24	78	135.696	29.37	22	39	639.341	30.61	24	39	1052	119.157	6.62451
P0C0L5	Complement C4-B OS=Homo sapiens GN=C4B PE=1 SV=2 - [CO4B_HUMAN]	30.56	1	2	37	89	165.976	30.56	37	45	938.73	30.56	37	44	1744	192.631	7.26904
Q8NEB9	Phosphatidylinositol 3-kinase catalytic subunit type 3 OS=Homo sapiens GN=PIK3C3 PE=1 SV=1 - [PK3C3_HUMAN]	30.55	1	20	20	43	81.5829	30.55	20	22	514.674	29.88	19	21	887	101.485	6.81494
O43432	Eukaryotic translation initiation factor 4 gamma 3 OS=Homo sapiens GN=EIF4G3 PE=1 SV=2 - [IF4G3_HUMAN]	30.54	1	37	44	217	377.073	30.54	44	110	2218.01	30.54	44	107	1585	176.542	5.37646
P52948	Nuclear pore complex protein Nup98-Nup96 OS=Homo sapiens GN=NUP98 PE=1 SV=4 - [NUP98_HUMAN]	30.54	1	43	43	171	351.875	30.16	42	85	2165.39	30.16	42	86	1817	197.457	6.40479
O95071	E3 ubiquitin-protein ligase UBR5 OS=Homo sapiens GN=UBR5 PE=1 SV=2 - [UBR5_HUMAN]	30.44	1	66	66	199	352.204	29.83	64	99	2133.47	29.8	65	100	2799	309.158	5.84619
O43847	Nardilysin OS=Homo sapiens GN=NRD1 PE=1 SV=2 - [NRDC_HUMAN]	30.35	2	29	29	130	222.12	29.83	28	71	1347.18	29.13	28	59	1150	131.488	4.99561
Q2NKX8	DNA excision repair protein ERCC-6-like OS=Homo sapiens GN=ERCC6L PE=1 SV=1 - [ERC6L_HUMAN]	30.32	1	30	30	77	150.256	29.36	29	40	911.822	27.36	28	37	1250	141.015	5.31299
Q7Z392	Trafficking protein particle complex subunit 11 OS=Homo sapiens GN=TRAPPC11 PE=1 SV=2 - [TPC11_HUMAN]	30.27	1	24	24	64	111.368	30.27	24	32	571.594	30.27	24	32	1133	128.798	7.13721
Q6R327	Rapamycin-insensitive companion of mTOR OS=Homo sapiens GN=RICTOR PE=1 SV=1 - [RICTR_HUMAN]	30.21	1	39	39	92	157.434	29.51	38	48	812.134	27.99	37	44	1708	192.097	7.47412
Q15386	Ubiquitin-protein ligase E3C OS=Homo sapiens GN=UBE3C PE=1 SV=3 - [UBE3C_HUMAN]	30.19	1	23	23	58	102.089	28.62	22	29	516.023	28.16	22	29	1083	123.844	6.7124
Q9P2I0	Cleavage and polyadenylation specificity factor subunit 2 OS=Homo sapiens GN=CPSF2 PE=1 SV=2 - [CPSF2_HUMAN]	30.18	1	17	17	37	80.3831	30.18	17	19	540.736	30.18	17	18	782	88.4307	5.10986
Q6VY07	Phosphofurin acidic cluster sorting protein 1 OS=Homo sapiens GN=PACS1 PE=1 SV=2 - [PACS1_HUMAN]	30.01	1	21	21	60	101.729	29.28	20	30	472.86	29.08	20	30	963	104.833	7.73779
Q9Y5L0	Transportin-3 OS=Homo sapiens GN=TNPO3 PE=1 SV=3 - [TNPO3_HUMAN]	30.01	1	21	21	45	84.4595	30.01	21	23	624.587	28.6	20	22	923	104.136	5.56689
Q14CX7	N-alpha-acetyltransferase 25, NatB auxiliary subunit OS=Homo sapiens GN=NAA25 PE=1 SV=1 - [NAA25_HUMAN]	29.94	1	25	25	74	131.198	29.94	25	39	593.103	28.29	22	35	972	112.221	6.63916
P06748	Nucleophosmin OS=Homo sapiens GN=NPM1 PE=1 SV=2 - [NPM_HUMAN]	29.93	1	6	6	38	71.0152	29.93	6	19	418.095	29.93	6	19	294	32.5548	4.77979
Q93100	Phosphorylase b kinase regulatory subunit beta OS=Homo sapiens GN=PHKB PE=1 SV=3 - [KPBB_HUMAN]	29.92	1	29	29	91	152.269	29.92	29	48	716.628	29.92	29	43	1093	124.805	6.94678
Q8ND04	Protein SMG8 OS=Homo sapiens GN=SMG8 PE=1 SV=1 - [SMG8_HUMAN]	29.87	1	25	25	64	138.73	29.06	24	33	977.219	26.64	22	31	991	109.614	7.6792
Q92621	Nuclear pore complex protein Nup205 OS=Homo sapiens GN=NUP205 PE=1 SV=3 - [NU205_HUMAN]	29.62	2	49	49	187	334.244	28.48	47	92	1982.69	28.23	48	95	2012	227.776	6.18896
P46939	Utrophin OS=Homo sapiens GN=UTRN PE=1 SV=2 - [UTRO_HUMAN]	29.62	1	87	87	220	410.818	29.62	87	117	2553.52	28.11	80	103	3433	394.22	5.32568
Q8IWV8	E3 ubiquitin-protein ligase UBR2 OS=Homo sapiens GN=UBR2 PE=1 SV=1 - [UBR2_HUMAN]	29.57	1	39	39	96	187.372	28.89	38	49	1394.47	27.12	36	47	1755	200.408	6.23975
P01024	Complement C3 OS=Homo sapiens GN=C3 PE=1 SV=2 - [CO3_HUMAN]	29.52	1	34	34	71	151.738	27.18	31	35	935.937	28.2	32	36	1663	187.03	6.40479
Q5JTH9	RRP12-like protein OS=Homo sapiens GN=RRP12 PE=1 SV=2 - [RRP12_HUMAN]	29.45	1	26	27	67	128.176	29.45	26	34	750.913	27.6	25	33	1297	143.611	8.74854
Q92620	Pre-mRNA-splicing factor ATP-dependent RNA helicase PRP16 OS=Homo sapiens GN=DHX38 PE=1 SV=2 - [PRP16_HUMAN]	29.42	1	29	29	109	212.955	29.42	29	55	1467.69	27.38	28	54	1227	140.415	6.53662
P48200	Iron-responsive element-binding protein 2 OS=Homo sapiens GN=IREB2 PE=1 SV=3 - [IREB2_HUMAN]	29.39	1	19	19	51	100.937	29.39	19	26	531.557	28.45	18	25	963	104.978	7.04932
Q96QU8	Exportin-6 OS=Homo sapiens GN=XPO6 PE=1 SV=1 - [XPO6_HUMAN]	29.07	1	25	25	84	157.455	29.07	25	43	1029.07	29.07	25	41	1125	128.801	6.354
P16144	Integrin beta-4 OS=Homo sapiens GN=ITGB4 PE=1 SV=5 - [ITB4_HUMAN]	29.03	1	41	41	106	214.173	29.03	41	54	1380.75	28.05	40	52	1822	202.039	6.0874
P0C0L4	Complement C4-A OS=Homo sapiens GN=C4A PE=1 SV=2 - [CO4A_HUMAN]	29.01	1	1	36	87	161.696	29.01	36	44	922.005	29.01	36	43	1744	192.664	7.07861
P46379	Large proline-rich protein BAG6 OS=Homo sapiens GN=BAG6 PE=1 SV=2 - [BAG6_HUMAN]	28.98	1	26	26	102	184.635	28.98	26	51	1078.63	28.98	26	51	1132	119.334	5.60498
Q9BSJ2	Gamma-tubulin complex component 2 OS=Homo sapiens GN=TUBGCP2 PE=1 SV=2 - [GCP2_HUMAN]	28.94	1	19	19	42	81.4027	28.94	19	21	478.86	28.94	19	21	902	102.469	6.84424
Q8IWJ2	GRIP and coiled-coil domain-containing protein 2 OS=Homo sapiens GN=GCC2 PE=1 SV=4 - [GCC2_HUMAN]	28.92	1	39	40	88	177.666	28.92	40	44	1143.6	28.92	40	44	1684	195.789	5.13525
A5YKK6	CCR4-NOT transcription complex subunit 1 OS=Homo sapiens GN=CNOT1 PE=1 SV=2 - [CNOT1_HUMAN]	28.91	1	61	61	239	427.744	28.91	61	120	2967.93	28.91	61	119	2376	266.768	7.10791
O94979	Protein transport protein Sec31A OS=Homo sapiens GN=SEC31A PE=1 SV=3 - [SC31A_HUMAN]	28.85	1	31	31	148	272.931	28.2	30	76	1597.17	26.8	29	72	1220	132.931	6.88818
Q96RS0	Trimethylguanosine synthase OS=Homo sapiens GN=TGS1 PE=1 SV=3 - [TGS1_HUMAN]	28.84	1	16	16	32	58.4479	25.91	15	17	286.128	22.74	12	15	853	96.5597	4.94482
Q9NW08	DNA-directed RNA polymerase III subunit RPC2 OS=Homo sapiens GN=POLR3B PE=1 SV=2 - [RPC2_HUMAN]	28.77	1	24	24	76	142.099	28.77	24	39	816.055	26.92	23	37	1133	127.702	8.49951
Q14432	cGMP-inhibited 3',5'-cyclic phosphodiesterase A OS=Homo sapiens GN=PDE3A PE=1 SV=3 - [PDE3A_HUMAN]	28.75	1	23	23	88	172.955	28.66	22	46	968.663	27.61	21	42	1141	124.901	5.99854
P49815	Tuberin OS=Homo sapiens GN=TSC2 PE=1 SV=2 - [TSC2_HUMAN]	28.67	1	36	36	78	159.186	28.67	36	40	1118.59	27.89	35	38	1807	200.481	7.31299
Q14980	Nuclear mitotic apparatus protein 1 OS=Homo sapiens GN=NUMA1 PE=1 SV=2 - [NUMA1_HUMAN]	28.65	1	44	45	111	218.039	27.47	43	56	1299.18	28.32	44	55	2115	238.115	5.78271
Q7Z3U7	Protein MON2 homolog OS=Homo sapiens GN=MON2 PE=1 SV=3 - [MON2_HUMAN]	28.65	1	45	45	57					970.034	28.65	45	57	1717	190.237	6.06201
Q9UPN3	Microtubule-actin cross-linking factor 1, isoforms 1/2/3/5 OS=Homo sapiens GN=MACF1 PE=1 SV=4 - [MACF1_HUMAN]	28.45	1	178	183	586	1036.67	28.14	180	297	5769.27	27.52	175	289	7388	837.787	5.38916
Q9Y5Q9	General transcription factor 3C polypeptide 3 OS=Homo sapiens GN=GTF3C3 PE=1 SV=1 - [TF3C3_HUMAN]	28.44	1	17	17	41	81.4176	28.44	17	21	589.92	28.44	17	20	886	101.208	5.07178
Q96K76	Ubiquitin carboxyl-terminal hydrolase 47 OS=Homo sapiens GN=USP47 PE=1 SV=3 - [UBP47_HUMAN]	28.44	1	29	30	111	229.153	28.44	30	58	1500.7	28.44	30	53	1375	157.212	5.08447
P01023	Alpha-2-macroglobulin OS=Homo sapiens GN=A2M PE=1 SV=3 - [A2MG_HUMAN]	28.36	1	28	32	80	141.971	27.82	31	40	871.633	27.61	30	40	1474	163.188	6.45557
Q12769	Nuclear pore complex protein Nup160 OS=Homo sapiens GN=NUP160 PE=1 SV=3 - [NU160_HUMAN]	28.34	1	33	33	160	288.506	26.67	31	80	1797.19	28.34	33	80	1436	162.017	5.50342
Q14008	Cytoskeleton-associated protein 5 OS=Homo sapiens GN=CKAP5 PE=1 SV=3 - [CKAP5_HUMAN]	28.2	1	49	49	163	286.916	27.66	48	84	1625.3	26.23	46	79	2032	225.352	7.79639
P12273	Prolactin-inducible protein OS=Homo sapiens GN=PIP PE=1 SV=1 - [PIP_HUMAN]	28.08	1	3	3	9	16.4757	28.08	3	5	86.4903	28.08	3	4	146	16.5618	8.04541
Q13464	Rho-associated protein kinase 1 OS=Homo sapiens GN=ROCK1 PE=1 SV=1 - [ROCK1_HUMAN]	28.06	1	27	34	92	165.662	26.74	32	46	878.099	26.07	32	46	1354	158.076	5.89697
P98175	RNA-binding protein 10 OS=Homo sapiens GN=RBM10 PE=1 SV=3 - [RBM10_HUMAN]	27.96	1	20	22	58	101.458	27.96	22	29	365.893	25.05	21	29	930	103.469	5.97314
P23921	Ribonucleoside-diphosphate reductase large subunit OS=Homo sapiens GN=RRM1 PE=1 SV=1 - [RIR1_HUMAN]	27.9	1	15	15	46	82.2037	27.9	15	24	368.288	27.9	15	22	792	90.0125	7.15186
O95235	Kinesin-like protein KIF20A OS=Homo sapiens GN=KIF20A PE=1 SV=1 - [KI20A_HUMAN]	27.87	1	16	16	30	70.9364	27.87	16	16	601.341	22.92	14	14	890	100.215	6.91748
O60502	Bifunctional protein NCOAT OS=Homo sapiens GN=MGEA5 PE=1 SV=2 - [NCOAT_HUMAN]	27.84	1	22	22	70	119.603	27.84	21	37	559.778	25.33	20	33	916	102.849	4.90674
Q9H3S7	Tyrosine-protein phosphatase non-receptor type 23 OS=Homo sapiens GN=PTPN23 PE=1 SV=1 - [PTN23_HUMAN]	27.81	1	36	36	92	171.253	27.81	36	46	945.161	26.77	35	46	1636	178.861	6.91748
P28715	DNA repair protein complementing XP-G cells OS=Homo sapiens GN=ERCC5 PE=1 SV=3 - [ERCC5_HUMAN]	27.74	1	25	25	60	122.035	27.23	24	30	756.501	26.64	24	30	1186	133.027	5.22412
O14776	Transcription elongation regulator 1 OS=Homo sapiens GN=TCERG1 PE=1 SV=2 - [TCRG1_HUMAN]	27.6	2	36	36	107	165.963	26.41	35	55	913.44	26.32	32	52	1098	123.823	8.646
A3KN83	Protein strawberry notch homolog 1 OS=Homo sapiens GN=SBNO1 PE=1 SV=1 - [SBNO1_HUMAN]	27.49	2	29	29	104	207.178	27.49	29	53	1414.9	26.35	27	51	1393	154.216	7.88428
P78371	T-complex protein 1 subunit beta OS=Homo sapiens GN=CCT2 PE=1 SV=4 - [TCPB_HUMAN]	27.48	1	9	9	32	61.1575	27.48	9	16	486.733	27.48	9	16	535	57.4521	6.45557
P23246	Splicing factor, proline- and glutamine-rich OS=Homo sapiens GN=SFPQ PE=1 SV=2 - [SFPQ_HUMAN]	27.44	1	16	16	42	77.8625	27.44	16	22	269.368	27.16	15	20	707	76.1016	9.43701
P21127	Cyclin-dependent kinase 11B OS=Homo sapiens GN=CDK11B PE=1 SV=3 - [CD11B_HUMAN]	27.3	3	22	22	52	84.1969	27.17	21	26	435.21	25.79	21	26	795	92.6503	5.56689
Q14152	Eukaryotic translation initiation factor 3 subunit A OS=Homo sapiens GN=EIF3A PE=1 SV=1 - [EIF3A_HUMAN]	27.28	1	35	35	89	154.825	27.28	35	46	777.787	25.98	33	43	1382	166.468	6.78564
O14617	AP-3 complex subunit delta-1 OS=Homo sapiens GN=AP3D1 PE=1 SV=1 - [AP3D1_HUMAN]	27.23	1	26	26	71	134.349	27.23	26	36	874.609	26.54	24	35	1153	130.076	8.48486
Q13620	Cullin-4B OS=Homo sapiens GN=CUL4B PE=1 SV=4 - [CUL4B_HUMAN]	27.16	2	18	18	46	99.6651	27.16	18	24	782.585	24.86	17	22	913	103.916	7.37158
Q9P2K8	Eukaryotic translation initiation factor 2-alpha kinase 4 OS=Homo sapiens GN=EIF2AK4 PE=1 SV=3 - [E2AK4_HUMAN]	27.05	1	38	38	88	166.691	27.05	38	44	814.051	26.5	37	44	1649	186.794	6.27783
Q68CZ2	Tensin-3 OS=Homo sapiens GN=TNS3 PE=1 SV=2 - [TENS3_HUMAN]	26.99	1	23	24	75	146.606	25.74	22	38	953.899	24.64	23	37	1445	155.169	6.81494
P29144	Tripeptidyl-peptidase 2 OS=Homo sapiens GN=TPP2 PE=1 SV=4 - [TPP2_HUMAN]	26.98	1	28	28	119	223.648	26.98	28	61	1388.17	26.98	28	58	1249	138.263	6.31592
Q6WCQ1	Myosin phosphatase Rho-interacting protein OS=Homo sapiens GN=MPRIP PE=1 SV=3 - [MPRIP_HUMAN]	26.83	1	22	22	87	167.28	25.37	21	42	1160.46	26.83	22	45	1025	116.461	6.21436
Q9Y3P9	Rab GTPase-activating protein 1 OS=Homo sapiens GN=RABGAP1 PE=1 SV=3 - [RBGP1_HUMAN]	26.75	2	24	24	81	143.165	25.91	23	39	1005.7	26.75	24	42	1069	121.66	5.24951
P42858	Huntingtin OS=Homo sapiens GN=HTT PE=1 SV=2 - [HD_HUMAN]	26.73	1	66	66	202	354.907	26.51	65	100	2206.77	25.68	64	102	3142	347.383	6.20166
O60566	Mitotic checkpoint serine/threonine-protein kinase BUB1 beta OS=Homo sapiens GN=BUB1B PE=1 SV=3 - [BUB1B_HUMAN]	26.67	1	22	22	51	87.2337	26.67	22	25	365.034	26.67	22	26	1050	119.47	5.2749
O43491	Band 4.1-like protein 2 OS=Homo sapiens GN=EPB41L2 PE=1 SV=1 - [E41L2_HUMAN]	26.67	2	21	21	56	93.3722	25.07	20	28	549.591	24.98	18	28	1005	112.519	5.43994
O15397	Importin-8 OS=Homo sapiens GN=IPO8 PE=1 SV=2 - [IPO8_HUMAN]	26.62	1	20	21	87	152.378	25.84	20	44	899.044	26.62	21	43	1037	119.861	5.16064
O15084	Serine/threonine-protein phosphatase 6 regulatory ankyrin repeat subunit A OS=Homo sapiens GN=ANKRD28 PE=1 SV=5 - [ANR28_HUMAN]	26.59	1	20	22	106	203.4	26.59	22	53	1336.78	25.55	21	53	1053	112.894	6.25244
P04406	Glyceraldehyde-3-phosphate dehydrogenase OS=Homo sapiens GN=GAPDH PE=1 SV=3 - [G3P_HUMAN]	26.57	1	6	6	97	208.734	26.57	6	49	1669.78	26.57	6	48	335	36.0304	8.45557
Q8TEM1	Nuclear pore membrane glycoprotein 210 OS=Homo sapiens GN=NUP210 PE=1 SV=3 - [PO210_HUMAN]	26.55	1	38	38	159	294.716	26.13	37	82	1941.39	26.18	37	77	1887	204.983	6.81494
Q96N67	Dedicator of cytokinesis protein 7 OS=Homo sapiens GN=DOCK7 PE=1 SV=4 - [DOCK7_HUMAN]	26.5	1	42	46	121	221.518	26.07	45	62	1286.95	26.12	45	59	2140	242.407	6.80029
Q96EN8	Molybdenum cofactor sulfurase OS=Homo sapiens GN=MOCOS PE=1 SV=2 - [MOCOS_HUMAN]	26.46	1	17	17	38	77.9148	26.46	17	20	433.514	26.35	16	18	888	98.0579	6.69775
Q99613	Eukaryotic translation initiation factor 3 subunit C OS=Homo sapiens GN=EIF3C PE=1 SV=1 - [EIF3C_HUMAN]	26.4	2	21	21	56	108.987	23.99	20	28	686.245	25.3	20	28	913	105.278	5.68115
Q6XZF7	Dynamin-binding protein OS=Homo sapiens GN=DNMBP PE=1 SV=1 - [DNMBP_HUMAN]	26.38	1	32	32	72	136.35	26.38	32	37	799.778	26.32	31	35	1577	177.236	5.38916
Q2NL82	Pre-rRNA-processing protein TSR1 homolog OS=Homo sapiens GN=TSR1 PE=1 SV=1 - [TSR1_HUMAN]	26.37	1	16	16	42	81.3723	26.37	16	21	547.111	26.37	16	21	804	91.7519	7.41553
P35556	Fibrillin-2 OS=Homo sapiens GN=FBN2 PE=1 SV=3 - [FBN2_HUMAN]	26.3	2	49	50	159	285.988	26.06	49	80	1532.76	24.45	47	79	2912	314.558	4.85596
Q7Z2Z2	Elongation factor Tu GTP-binding domain-containing protein 1 OS=Homo sapiens GN=EFTUD1 PE=1 SV=2 - [ETUD1_HUMAN]	26.25	1	18	18	58	120.782	25.54	17	30	803.792	24.46	17	28	1120	125.35	5.90967
Q5JSH3	WD repeat-containing protein 44 OS=Homo sapiens GN=WDR44 PE=1 SV=1 - [WDR44_HUMAN]	26.18	1	19	19	61	118.865	26.18	19	33	641.104	24.97	18	28	913	101.304	5.45264
Q6N069	N-alpha-acetyltransferase 16, NatA auxiliary subunit OS=Homo sapiens GN=NAA16 PE=1 SV=2 - [NAA16_HUMAN]	26.16	1	15	21	53	81.038	26.16	21	27	453.69	26.16	21	26	864	101.397	7.86963
Q8IWX8	Calcium homeostasis endoplasmic reticulum protein OS=Homo sapiens GN=CHERP PE=1 SV=3 - [CHERP_HUMAN]	26.09	1	21	21	122	185.971	26.09	19	65	893.728	25.87	20	57	916	103.637	9.0415
Q5JRA6	Melanoma inhibitory activity protein 3 OS=Homo sapiens GN=MIA3 PE=1 SV=1 - [MIA3_HUMAN]	26.06	1	33	34	99	200.161	25.96	33	50	996.963	23.28	31	49	1907	213.57	4.84326
P12236	ADP/ATP translocase 3 OS=Homo sapiens GN=SLC25A6 PE=1 SV=4 - [ADT3_HUMAN]	25.84	3	2	6	66	97.9889	25.84	6	33	626.694	25.84	6	33	298	32.8452	9.74463
P50748	Kinetochore-associated protein 1 OS=Homo sapiens GN=KNTC1 PE=1 SV=1 - [KNTC1_HUMAN]	25.67	1	51	51	146	261.031	25.67	51	73	1572.81	25.67	51	73	2209	250.588	5.97314
Q14999	Cullin-7 OS=Homo sapiens GN=CUL7 PE=1 SV=2 - [CUL7_HUMAN]	25.62	1	24	27	56	102.821	25.09	26	30	616.328	23.56	24	26	1698	191.04	5.87158
Q9H2U1	ATP-dependent RNA helicase DHX36 OS=Homo sapiens GN=DHX36 PE=1 SV=2 - [DHX36_HUMAN]	25.6	1	17	18	57	129.715	24.9	17	28	879.121	25.6	18	29	1008	114.688	7.6792
Q96CW5	Gamma-tubulin complex component 3 OS=Homo sapiens GN=TUBGCP3 PE=1 SV=2 - [GCP3_HUMAN]	25.58	1	17	17	34	73.1665	25.58	17	17	561.184	25.58	17	17	907	103.506	8.11865
P12268	Inosine-5'-monophosphate dehydrogenase 2 OS=Homo sapiens GN=IMPDH2 PE=1 SV=2 - [IMDH2_HUMAN]	25.49	2	11	11	38	63.9292	25.49	11	19	300.904	20.23	10	19	514	55.7696	6.90283
Q99570	Phosphoinositide 3-kinase regulatory subunit 4 OS=Homo sapiens GN=PIK3R4 PE=1 SV=3 - [PI3R4_HUMAN]	25.41	1	30	30	83	144.115	25.41	30	41	925.408	25.41	30	42	1358	153.007	7.1665
Q9HAU5	Regulator of nonsense transcripts 2 OS=Homo sapiens GN=UPF2 PE=1 SV=1 - [RENT2_HUMAN]	25.39	1	28	28	102	184.21	23.98	26	50	957.118	23.43	27	52	1272	147.717	5.69385
Q6ZSR9	Uncharacterized protein FLJ45252 OS=Homo sapiens PE=1 SV=2 - [YJ005_HUMAN]	25.35	1	6	6	36	59.5997	25.35	6	18	328.558	25.35	6	18	355	37.9526	5.26221
Q8IX01	SURP and G-patch domain-containing protein 2 OS=Homo sapiens GN=SUGP2 PE=1 SV=2 - [SUGP2_HUMAN]	25.32	1	20	20	53	88.4065	23.11	17	26	555.26	25.32	20	27	1082	120.132	7.28369
O95486	Protein transport protein Sec24A OS=Homo sapiens GN=SEC24A PE=1 SV=2 - [SC24A_HUMAN]	25.25	1	21	23	88	172.311	24.52	22	44	1211.58	23.7	21	44	1093	119.674	7.66455
P11142	Heat shock cognate 71 kDa protein OS=Homo sapiens GN=HSPA8 PE=1 SV=1 - [HSP7C_HUMAN]	25.23	6	12	13	111	187.209	25.23	13	56	1113.32	25.23	13	55	646	70.8542	5.51611
P23229	Integrin alpha-6 OS=Homo sapiens GN=ITGA6 PE=1 SV=5 - [ITA6_HUMAN]	25.13	1	21	21	52	101.556	23.19	20	28	660.326	22.74	19	24	1130	126.526	6.60986
O75122	CLIP-associating protein 2 OS=Homo sapiens GN=CLASP2 PE=1 SV=2 - [CLAP2_HUMAN]	25.12	1	21	26	94	175.322	24.03	24	46	1099.3	25.12	26	48	1294	141.046	8.47021
O95155	Ubiquitin conjugation factor E4 B OS=Homo sapiens GN=UBE4B PE=1 SV=1 - [UBE4B_HUMAN]	25.12	1	22	22	93	176.196	23.73	20	46	1082.44	22.35	20	47	1302	146.092	6.55127
Q02388	Collagen alpha-1(VII) chain OS=Homo sapiens GN=COL7A1 PE=1 SV=2 - [CO7A1_HUMAN]	25.1	1	52	52	141	266.535	24.56	50	71	1643.66	25.1	52	70	2944	295.041	6.26514
Q92922	SWI/SNF complex subunit SMARCC1 OS=Homo sapiens GN=SMARCC1 PE=1 SV=3 - [SMRC1_HUMAN]	24.98	1	15	23	88	151.739	24.98	23	43	912.328	24.98	23	45	1105	122.79	5.75732
Q7L2E3	Putative ATP-dependent RNA helicase DHX30 OS=Homo sapiens GN=DHX30 PE=1 SV=1 - [DHX30_HUMAN]	24.96	1	26	26	75	125.926	24.96	26	39	645.131	24.29	25	36	1194	133.855	8.77783
Q9Y4C2	Protein FAM115A OS=Homo sapiens GN=FAM115A PE=1 SV=3 - [F115A_HUMAN]	24.86	1	18	18	38	71.0322	24.86	18	19	437.079	24.86	18	19	921	102.061	6.53662
Q9BQG0	Myb-binding protein 1A OS=Homo sapiens GN=MYBBP1A PE=1 SV=2 - [MBB1A_HUMAN]	24.85	1	27	27	98	167.669	24.85	27	50	1096.7	24.85	27	48	1328	148.762	9.27588
Q8IUD2	ELKS/Rab6-interacting/CAST family member 1 OS=Homo sapiens GN=ERC1 PE=1 SV=1 - [RB6I2_HUMAN]	24.82	1	22	22	74	146.336	23.3	20	36	1034.68	24.82	22	38	1116	128.008	5.97314
Q6PD62	RNA polymerase-associated protein CTR9 homolog OS=Homo sapiens GN=CTR9 PE=1 SV=1 - [CTR9_HUMAN]	24.81	1	26	26	99	151.698	24.13	25	47	770.604	24.81	26	52	1173	133.42	6.771
Q96J02	E3 ubiquitin-protein ligase Itchy homolog OS=Homo sapiens GN=ITCH PE=1 SV=2 - [ITCH_HUMAN]	24.81	2	14	16	36	71.1968	24.81	16	18	510.291	24.81	16	18	903	102.738	6.30322
Q8N122	Regulatory-associated protein of mTOR OS=Homo sapiens GN=RPTOR PE=1 SV=1 - [RPTOR_HUMAN]	24.79	1	24	24	60	111.293	23.6	22	31	572.862	22.4	22	29	1335	148.942	6.88818
Q32P44	Echinoderm microtubule-associated protein-like 3 OS=Homo sapiens GN=EML3 PE=1 SV=1 - [EMAL3_HUMAN]	24.78	1	16	16	34	65.1958	24.78	16	18	321.593	21.54	15	16	896	95.1375	7.12256
Q01780	Exosome component 10 OS=Homo sapiens GN=EXOSC10 PE=1 SV=2 - [EXOSX_HUMAN]	24.75	1	16	16	36	75.9429	24.75	16	19	498.279	22.15	14	17	885	100.768	8.45557
P04075	Fructose-bisphosphate aldolase A OS=Homo sapiens GN=ALDOA PE=1 SV=2 - [ALDOA_HUMAN]	24.73	1	5	5	53	100.605	24.73	5	26	561.251	24.73	5	27	364	39.3953	8.08936
O60333	Kinesin-like protein KIF1B OS=Homo sapiens GN=KIF1B PE=1 SV=5 - [KIF1B_HUMAN]	24.72	2	31	35	90	177.37	24.01	33	45	1221.65	24.5	34	45	1816	204.349	5.60498
Q8TD19	Serine/threonine-protein kinase Nek9 OS=Homo sapiens GN=NEK9 PE=1 SV=2 - [NEK9_HUMAN]	24.62	1	17	17	51	99.459	24.62	17	26	668.632	24.62	17	25	979	107.1	5.74463
O15260	Surfeit locus protein 4 OS=Homo sapiens GN=SURF4 PE=1 SV=3 - [SURF4_HUMAN]	24.54	1	5	5	69	76.0189	14.5	3	21	1438.01	24.54	5	48	269	30.3738	7.78174
Q12888	Tumor suppressor p53-binding protein 1 OS=Homo sapiens GN=TP53BP1 PE=1 SV=2 - [TP53B_HUMAN]	24.54	1	33	33	72	134.411	24.49	32	36	775.116	24.54	33	36	1972	213.443	4.70361
Q9Y2L5	Trafficking protein particle complex subunit 8 OS=Homo sapiens GN=TRAPPC8 PE=1 SV=2 - [TPPC8_HUMAN]	24.53	1	25	25	64	116.238	23.97	24	32	601.553	23.48	23	32	1435	160.896	6.87354
P00338	L-lactate dehydrogenase A chain OS=Homo sapiens GN=LDHA PE=1 SV=2 - [LDHA_HUMAN]	24.4	4	6	7	69	126.671	21.99	6	33	864.69	21.69	6	36	332	36.6654	8.26514
Q4V328	GRIP1-associated protein 1 OS=Homo sapiens GN=GRIPAP1 PE=1 SV=1 - [GRAP1_HUMAN]	24.38	1	13	13	28	62.8778	24.38	13	14	429.272	24.38	13	14	841	95.9308	5.10986
Q14185	Dedicator of cytokinesis protein 1 OS=Homo sapiens GN=DOCK1 PE=1 SV=2 - [DOCK1_HUMAN]	24.29	1	34	36	76	133.629	23	34	38	701.666	22.73	34	38	1865	215.209	7.56201
O94964	Protein SOGA1 OS=Homo sapiens GN=SOGA1 PE=1 SV=2 - [SOGA1_HUMAN]	24.1	1	24	24	47	78.4134	22.7	23	24	468.635	23.19	23	23	1423	159.661	6.45557
O75962	Triple functional domain protein OS=Homo sapiens GN=TRIO PE=1 SV=2 - [TRIO_HUMAN]	24.09	2	63	63	203	334.169	23.12	60	103	2052.25	23.83	62	100	3097	346.683	6.3667
Q14126	Desmoglein-2 OS=Homo sapiens GN=DSG2 PE=1 SV=2 - [DSG2_HUMAN]	24.06	1	17	17	48	94.9157	24.06	17	24	576.014	24.06	17	24	1118	122.218	5.23682
Q9NV70	Exocyst complex component 1 OS=Homo sapiens GN=EXOC1 PE=1 SV=4 - [EXOC1_HUMAN]	24.05	1	17	17	36	68.6092	24.05	17	19	404.587	22.26	15	17	894	101.917	6.60986
Q96ST3	Paired amphipathic helix protein Sin3a OS=Homo sapiens GN=SIN3A PE=1 SV=2 - [SIN3A_HUMAN]	24.04	1	23	23	56	104.083	24.04	23	29	604.223	23.25	22	27	1273	145.085	7.25439
Q14974	Importin subunit beta-1 OS=Homo sapiens GN=KPNB1 PE=1 SV=2 - [IMB1_HUMAN]	23.97	1	15	15	58	113.966	23.97	15	30	850.394	22.15	14	28	876	97.108	4.77979
Q8WWI1	LIM domain only protein 7 OS=Homo sapiens GN=LMO7 PE=1 SV=3 - [LMO7_HUMAN]	23.95	1	27	27	110	186.126	23.95	27	56	1315.9	23.95	27	54	1683	192.576	8.08936
Q10570	Cleavage and polyadenylation specificity factor subunit 1 OS=Homo sapiens GN=CPSF1 PE=1 SV=2 - [CPSF1_HUMAN]	23.91	2	27	27	96	165.086	23.91	27	49	1044.46	22.94	26	47	1443	160.782	6.40479
Q92995	Ubiquitin carboxyl-terminal hydrolase 13 OS=Homo sapiens GN=USP13 PE=1 SV=2 - [UBP13_HUMAN]	23.75	1	12	14	29	60.7556	23.75	14	15	390.926	20.63	13	14	863	97.2651	5.52881
Q7Z460	CLIP-associating protein 1 OS=Homo sapiens GN=CLASP1 PE=1 SV=1 - [CLAP1_HUMAN]	23.73	1	25	30	111	201.059	23.28	29	56	1224.61	23.73	30	55	1538	169.346	9.02686
Q8TD16	Protein bicaudal D homolog 2 OS=Homo sapiens GN=BICD2 PE=1 SV=1 - [BICD2_HUMAN]	23.67	1	13	13	26	54.18	23.67	13	13	343.17	23.67	13	13	824	93.476	5.43994
O43156	TELO2-interacting protein 1 homolog OS=Homo sapiens GN=TTI1 PE=1 SV=3 - [TTI1_HUMAN]	23.51	1	17	17	39	73.2024	20.02	14	18	521.103	23.51	17	21	1089	121.992	5.97314
P47712	Cytosolic phospholipase A2 OS=Homo sapiens GN=PLA2G4A PE=1 SV=2 - [PA24A_HUMAN]	23.5	1	14	14	38	72.3368	21.63	12	18	546.254	23.5	14	20	749	85.1842	5.37646
Q14669	E3 ubiquitin-protein ligase TRIP12 OS=Homo sapiens GN=TRIP12 PE=1 SV=1 - [TRIPC_HUMAN]	23.49	1	34	34	92	165.971	22.74	33	48	938.33	22.74	33	44	1992	220.296	8.48486
Q9C0B7	Transport and Golgi organization protein 6 homolog OS=Homo sapiens GN=TANGO6 PE=1 SV=2 - [TNG6_HUMAN]	23.22	1	18	18	38	76.3753	23.22	18	19	553.576	23.22	18	19	1094	120.671	6.11279
Q01433	AMP deaminase 2 OS=Homo sapiens GN=AMPD2 PE=1 SV=2 - [AMPD2_HUMAN]	23.21	1	19	19	37	58.1209	23.21	19	19	362.331	22.53	18	18	879	100.624	6.93213
Q7Z478	ATP-dependent RNA helicase DHX29 OS=Homo sapiens GN=DHX29 PE=1 SV=2 - [DHX29_HUMAN]	23.16	1	23	24	57	96.7192	23.16	24	29	655.87	22.21	23	28	1369	155.139	8.08936
Q9BZF1	Oxysterol-binding protein-related protein 8 OS=Homo sapiens GN=OSBPL8 PE=1 SV=3 - [OSBL8_HUMAN]	23.06	2	15	15	37	81.273	23.06	15	19	410.044	23.06	15	18	889	101.132	6.96143
Q9BWH6	RNA polymerase II-associated protein 1 OS=Homo sapiens GN=RPAP1 PE=1 SV=3 - [RPAP1_HUMAN]	23.04	1	21	21	60	118.935	23.04	21	31	682.53	23.04	21	29	1393	152.659	6.37939
Q92888	Rho guanine nucleotide exchange factor 1 OS=Homo sapiens GN=ARHGEF1 PE=1 SV=2 - [ARHG1_HUMAN]	23.03	1	17	17	49	85.1553	22.04	16	24	510.501	21.49	16	25	912	102.371	5.65576
P32004	Neural cell adhesion molecule L1 OS=Homo sapiens GN=L1CAM PE=1 SV=2 - [L1CAM_HUMAN]	22.99	1	20	20	76	140.302	21.72	18	37	744.523	22.99	20	39	1257	139.915	6.23975
P13646	Keratin, type I cytoskeletal 13 OS=Homo sapiens GN=KRT13 PE=1 SV=4 - [K1C13_HUMAN]	22.93	10	4	11	195	322.009	22.93	11	97	1849.99	22.93	11	98	458	49.5574	4.95752
Q92896	Golgi apparatus protein 1 OS=Homo sapiens GN=GLG1 PE=1 SV=2 - [GSLG1_HUMAN]	22.9	1	23	23	64	114.691	22.65	22	32	696.642	21.46	22	32	1179	134.464	6.90283
Q08AD1	Calmodulin-regulated spectrin-associated protein 2 OS=Homo sapiens GN=CAMSAP2 PE=1 SV=3 - [CAMP2_HUMAN]	22.83	1	23	23	50	90.0504	22.03	22	26	479.075	20.89	21	24	1489	167.984	6.80029
Q96AY4	Tetratricopeptide repeat protein 28 OS=Homo sapiens GN=TTC28 PE=1 SV=4 - [TTC28_HUMAN]	22.81	1	36	36	100	209.953	22.81	36	50	1324.18	22.81	36	50	2481	270.715	6.88818
P19367	Hexokinase-1 OS=Homo sapiens GN=HK1 PE=1 SV=3 - [HXK1_HUMAN]	22.79	2	14	18	44	77.1865	22.03	17	21	598.691	22.79	18	23	917	102.42	6.80029
P35658	Nuclear pore complex protein Nup214 OS=Homo sapiens GN=NUP214 PE=1 SV=2 - [NU214_HUMAN]	22.73	1	33	33	159	287.196	22.73	33	79	1843.75	22.73	33	80	2090	213.488	7.47412
Q6UVK1	Chondroitin sulfate proteoglycan 4 OS=Homo sapiens GN=CSPG4 PE=1 SV=2 - [CSPG4_HUMAN]	22.7	1	38	39	163	291.851	22.7	39	83	1574.03	22.48	38	80	2322	250.382	5.46533
Q29RF7	Sister chromatid cohesion protein PDS5 homolog A OS=Homo sapiens GN=PDS5A PE=1 SV=1 - [PDS5A_HUMAN]	22.66	1	20	24	88	179.183	21.77	23	46	1204.88	22.66	24	42	1337	150.734	7.91357
Q96KP1	Exocyst complex component 2 OS=Homo sapiens GN=EXOC2 PE=1 SV=1 - [EXOC2_HUMAN]	22.62	1	16	16	32	62.2646	22.62	16	16	373.809	22.62	16	16	924	104	6.90283
Q99707	Methionine synthase OS=Homo sapiens GN=MTR PE=1 SV=2 - [METH_HUMAN]	22.61	1	21	22	67	129.143	21.34	20	35	659.802	20.16	20	32	1265	140.437	5.57959
O60518	Ran-binding protein 6 OS=Homo sapiens GN=RANBP6 PE=1 SV=2 - [RNBP6_HUMAN]	22.53	1	15	20	110	208.978	21.99	19	54	1543.6	20.36	18	56	1105	124.633	5.0083
Q5VSL9	Striatin-interacting protein 1 OS=Homo sapiens GN=STRIP1 PE=1 SV=1 - [STRP1_HUMAN]	22.46	1	9	13	36	72.797	22.46	13	19	440.436	21.51	12	17	837	95.5148	6.29053
O00468	Agrin OS=Homo sapiens GN=AGRN PE=1 SV=5 - [AGRIN_HUMAN]	22.4	1	33	33	93	180.148	22.01	32	47	1401.97	22.4	33	46	2067	217.092	6.39209
Q9Y6D6	Brefeldin A-inhibited guanine nucleotide-exchange protein 1 OS=Homo sapiens GN=ARFGEF1 PE=1 SV=2 - [BIG1_HUMAN]	22.39	1	16	32	87	167.16	22.39	32	44	1005.3	22.39	32	43	1849	208.635	5.84619
O75976	Carboxypeptidase D OS=Homo sapiens GN=CPD PE=1 SV=2 - [CBPD_HUMAN]	22.39	1	25	25	54	90.4705	21.38	23	27	539.12	19.86	23	27	1380	152.835	6.04932
P42356	Phosphatidylinositol 4-kinase alpha OS=Homo sapiens GN=PI4KA PE=1 SV=3 - [PI4KA_HUMAN]	22.36	3	37	37	86	138.495	21.53	35	43	807.383	21.43	36	43	2044	231.17	6.87354
P56199	Integrin alpha-1 OS=Homo sapiens GN=ITGA1 PE=1 SV=2 - [ITA1_HUMAN]	22.31	1	23	23	68	115.388	21.37	22	34	855.497	22.31	23	34	1179	130.765	6.29053
Q9UI26	Importin-11 OS=Homo sapiens GN=IPO11 PE=1 SV=1 - [IPO11_HUMAN]	22.26	1	15	15	44	77.4199	22.26	15	22	524.218	22.26	15	22	975	112.463	5.24951
Q8WXG6	MAP kinase-activating death domain protein OS=Homo sapiens GN=MADD PE=1 SV=2 - [MADD_HUMAN]	22.22	1	26	26	53	106.706	21.31	25	26	754.337	22.22	26	27	1647	183.188	6.03662
Q687X5	Metalloreductase STEAP4 OS=Homo sapiens GN=STEAP4 PE=1 SV=1 - [STEA4_HUMAN]	22.22	1	6	6	51	113.063	22.22	6	26	645.745	22.22	6	25	459	51.9475	9.29053
O60343	TBC1 domain family member 4 OS=Homo sapiens GN=TBC1D4 PE=1 SV=2 - [TBCD4_HUMAN]	22.19	1	24	24	82	146.635	21.49	23	41	980.341	20.96	23	41	1298	146.471	7.00537
O15439	Multidrug resistance-associated protein 4 OS=Homo sapiens GN=ABCC4 PE=1 SV=3 - [MRP4_HUMAN]	22.04	1	23	24	77	144.646	21.43	23	39	949.111	20.91	23	38	1325	149.432	8.19189
P19174	1-phosphatidylinositol 4,5-bisphosphate phosphodiesterase gamma-1 OS=Homo sapiens GN=PLCG1 PE=1 SV=1 - [PLCG1_HUMAN]	22.02	1	22	22	55	107.32	20.93	20	28	608.311	20.39	21	27	1290	148.438	6.04932
Q9Y6Y8	SEC23-interacting protein OS=Homo sapiens GN=SEC23IP PE=1 SV=1 - [S23IP_HUMAN]	22	2	21	21	56	89.9166	22	20	28	390.379	19.7	19	28	1000	111.007	5.5415
P78357	Contactin-associated protein 1 OS=Homo sapiens GN=CNTNAP1 PE=1 SV=1 - [CNTP1_HUMAN]	21.97	1	25	25	80	158.822	21.97	25	41	1144.91	21.97	25	39	1384	156.167	7.04932
Q14160	Protein scribble homolog OS=Homo sapiens GN=SCRIB PE=1 SV=4 - [SCRIB_HUMAN]	21.96	2	27	27	107	177.158	21.47	26	55	1116.26	21.96	27	52	1630	174.778	5.07178
O94966	Ubiquitin carboxyl-terminal hydrolase 19 OS=Homo sapiens GN=USP19 PE=1 SV=2 - [UBP19_HUMAN]	21.93	1	23	23	64	135.971	21.02	21	31	1032.71	21.93	23	33	1318	145.559	6.27783
P23634	Plasma membrane calcium-transporting ATPase 4 OS=Homo sapiens GN=ATP2B4 PE=1 SV=2 - [AT2B4_HUMAN]	21.92	2	7	21	154	279.03	21.35	20	77	1427.42	21.92	21	77	1241	137.833	6.59521
Q70CQ2	Ubiquitin carboxyl-terminal hydrolase 34 OS=Homo sapiens GN=USP34 PE=1 SV=2 - [UBP34_HUMAN]	21.88	1	63	63	192	343.715	21.55	62	94	2007.51	21.88	63	98	3546	403.973	5.8208
Q8N3U4	Cohesin subunit SA-2 OS=Homo sapiens GN=STAG2 PE=1 SV=3 - [STAG2_HUMAN]	21.85	2	18	22	94	169.002	21.85	22	49	876.067	19.17	20	45	1231	141.235	5.42725
P52735	Guanine nucleotide exchange factor VAV2 OS=Homo sapiens GN=VAV2 PE=1 SV=2 - [VAV2_HUMAN]	21.75	1	13	13	32	66.5344	21.75	13	16	384.974	21.75	13	16	878	101.224	7.07861
P26641	Elongation factor 1-gamma OS=Homo sapiens GN=EEF1G PE=1 SV=3 - [EF1G_HUMAN]	21.74	1	7	7	52	94.697	21.74	7	26	555.686	21.74	7	26	437	50.0871	6.66846
Q9NTZ6	RNA-binding protein 12 OS=Homo sapiens GN=RBM12 PE=1 SV=1 - [RBM12_HUMAN]	21.67	1	17	17	42	69.9492	19.53	15	20	499.819	21.67	17	22	932	97.3334	8.63135
Q7Z3T8	Zinc finger FYVE domain-containing protein 16 OS=Homo sapiens GN=ZFYVE16 PE=1 SV=3 - [ZFY16_HUMAN]	21.57	1	19	19	51	97.6553	21.57	19	27	457.102	21.57	19	24	1539	168.797	4.81787
Q96JG6	Coiled-coil domain-containing protein 132 OS=Homo sapiens GN=CCDC132 PE=1 SV=3 - [CC132_HUMAN]	21.47	1	15	16	36	72.345	20.33	15	19	472.442	17.95	13	17	964	111.104	6.20166
Q08379	Golgin subfamily A member 2 OS=Homo sapiens GN=GOLGA2 PE=1 SV=3 - [GOGA2_HUMAN]	21.36	1	17	17	56	115.961	21.36	17	29	803.821	19.36	16	27	1002	113.017	5.021
O15230	Laminin subunit alpha-5 OS=Homo sapiens GN=LAMA5 PE=1 SV=8 - [LAMA5_HUMAN]	21.3	2	62	62	232	427.483	20.84	60	115	3087.34	20.54	61	117	3695	399.479	7.02002
Q86W92	Liprin-beta-1 OS=Homo sapiens GN=PPFIBP1 PE=1 SV=2 - [LIPB1_HUMAN]	21.27	2	14	14	40	79.9709	20.67	13	20	460.449	19.68	13	20	1011	113.952	5.5542
Q9UHN6	Transmembrane protein 2 OS=Homo sapiens GN=TMEM2 PE=1 SV=1 - [TMEM2_HUMAN]	21.26	2	24	24	72	121.31	20.03	23	36	594.21	21.26	24	36	1383	154.276	8.14795
Q6P1N0	Coiled-coil and C2 domain-containing protein 1A OS=Homo sapiens GN=CC2D1A PE=1 SV=1 - [C2D1A_HUMAN]	21.24	1	15	16	40	77.7366	21.24	16	20	621.519	21.24	16	20	951	103.998	8.08936
Q8TEW0	Partitioning defective 3 homolog OS=Homo sapiens GN=PARD3 PE=1 SV=2 - [PARD3_HUMAN]	21.24	1	19	19	71	140.487	20.5	18	36	725.408	19.69	18	35	1356	151.33	7.6792
Q69YQ0	Cytospin-A OS=Homo sapiens GN=SPECC1L PE=1 SV=2 - [CYTSA_HUMAN]	21.22	1	18	19	57	107.936	20.5	18	28	695.465	19.96	18	29	1117	124.525	5.71924
O75694	Nuclear pore complex protein Nup155 OS=Homo sapiens GN=NUP155 PE=1 SV=1 - [NU155_HUMAN]	21.21	1	22	22	118	227.664	19.27	21	56	1765.59	21.21	22	62	1391	155.1	6.16357
Q7LBC6	Lysine-specific demethylase 3B OS=Homo sapiens GN=KDM3B PE=1 SV=2 - [KDM3B_HUMAN]	21.12	1	22	23	50	104.899	20.39	22	25	526.553	20.56	22	25	1761	191.461	7.18115
Q8IY17	Neuropathy target esterase OS=Homo sapiens GN=PNPLA6 PE=1 SV=2 - [PLPL6_HUMAN]	21.01	2	23	23	59	111.871	19.84	22	29	703.47	21.01	23	30	1366	149.9	7.81104
Q86XA9	HEAT repeat-containing protein 5A OS=Homo sapiens GN=HEATR5A PE=1 SV=2 - [HTR5A_HUMAN]	20.98	1	31	31	93	169.36	20.98	31	47	983.491	20.98	31	46	2040	221.863	6.58057
Q14694	Ubiquitin carboxyl-terminal hydrolase 10 OS=Homo sapiens GN=USP10 PE=1 SV=2 - [UBP10_HUMAN]	20.93	1	9	9	18	36.938	20.93	9	9	244.868	20.93	9	9	798	87.0798	5.31299
Q86XI2	Condensin-2 complex subunit G2 OS=Homo sapiens GN=NCAPG2 PE=1 SV=1 - [CNDG2_HUMAN]	20.91	1	18	18	51	92.1795	20.91	18	26	533.889	19.25	17	25	1143	130.876	6.87354
Q8IZL8	Proline-, glutamic acid- and leucine-rich protein 1 OS=Homo sapiens GN=PELP1 PE=1 SV=2 - [PELP1_HUMAN]	20.88	1	14	14	38	63.5256	20.88	14	19	362.979	20.88	14	19	1130	119.624	4.33545
Q92797	Symplekin OS=Homo sapiens GN=SYMPK PE=1 SV=2 - [SYMPK_HUMAN]	20.8	1	19	19	47	90.0603	20.25	18	23	573.468	20.8	19	24	1274	141.059	6.12549
P98082	Disabled homolog 2 OS=Homo sapiens GN=DAB2 PE=1 SV=3 - [DAB2_HUMAN]	20.78	1	12	12	26	50.571	20.78	12	13	367.445	18.7	11	13	770	82.397	5.52881
P11274	Breakpoint cluster region protein OS=Homo sapiens GN=BCR PE=1 SV=2 - [BCR_HUMAN]	20.69	2	19	19	44	80.1851	20.69	19	24	462.327	16.37	16	20	1271	142.73	7.03467
Q8TAQ2	SWI/SNF complex subunit SMARCC2 OS=Homo sapiens GN=SMARCC2 PE=1 SV=1 - [SMRC2_HUMAN]	20.68	1	15	23	102	178.782	20.02	22	51	1006.39	20.68	23	51	1214	132.797	5.69385
P07355	Annexin A2 OS=Homo sapiens GN=ANXA2 PE=1 SV=2 - [ANXA2_HUMAN]	20.65	2	6	6	19	32.9136	20.65	6	10	83.56	20.65	6	9	339	38.5798	7.75244
O00443	Phosphatidylinositol 4-phosphate 3-kinase C2 domain-containing subunit alpha OS=Homo sapiens GN=PIK3C2A PE=1 SV=2 - [P3C2A_HUMAN]	20.58	1	28	28	71	135.197	18.56	26	35	957.676	20.05	27	36	1686	190.559	8.01611
Q7L7X3	Serine/threonine-protein kinase TAO1 OS=Homo sapiens GN=TAOK1 PE=1 SV=1 - [TAOK1_HUMAN]	20.58	1	13	17	67	130.261	19.48	16	33	627.028	20.58	17	34	1001	115.997	7.6499
Q8WVC0	RNA polymerase-associated protein LEO1 OS=Homo sapiens GN=LEO1 PE=1 SV=1 - [LEO1_HUMAN]	20.57	1	9	9	16	27.8367	19.22	8	8	268.558	15.47	8	8	666	75.3593	4.51318
P51784	Ubiquitin carboxyl-terminal hydrolase 11 OS=Homo sapiens GN=USP11 PE=1 SV=3 - [UBP11_HUMAN]	20.56	1	12	13	40	68.6389	20.56	13	19	288.326	20.56	13	21	963	109.747	5.45264
Q9C0D5	Protein TANC1 OS=Homo sapiens GN=TANC1 PE=1 SV=3 - [TANC1_HUMAN]	20.53	1	28	28	76	141.527	20.53	28	38	866.23	20.53	28	38	1861	202.093	8.32373
Q15031	Probable leucine--tRNA ligase, mitochondrial OS=Homo sapiens GN=LARS2 PE=1 SV=2 - [SYLM_HUMAN]	20.49	2	15	15	36	67.6338	20.49	15	18	422.673	20.49	15	18	903	101.911	8.22119
O60306	Intron-binding protein aquarius OS=Homo sapiens GN=AQR PE=1 SV=4 - [AQR_HUMAN]	20.47	1	26	28	86	152.229	19.06	25	42	1057.32	19.19	27	44	1485	171.186	6.3667
Q9UPM8	AP-4 complex subunit epsilon-1 OS=Homo sapiens GN=AP4E1 PE=1 SV=2 - [AP4E1_HUMAN]	20.4	1	17	17	43	84.1742	20.4	17	22	462.872	19.61	16	21	1137	127.206	5.98584
P20585	DNA mismatch repair protein Msh3 OS=Homo sapiens GN=MSH3 PE=1 SV=4 - [MSH3_HUMAN]	20.4	1	16	17	42	68.1113	19.7	16	21	419.752	19.17	16	21	1137	127.332	8.01611
O95425	Supervillin OS=Homo sapiens GN=SVIL PE=1 SV=2 - [SVIL_HUMAN]	20.28	1	29	30	106	223.968	20.28	30	53	1510.1	19.6	29	53	2214	247.593	6.97607
Q9BUQ8	Probable ATP-dependent RNA helicase DDX23 OS=Homo sapiens GN=DDX23 PE=1 SV=3 - [DDX23_HUMAN]	20.24	1	15	15	29	48.2314	20.24	15	15	253.014	17.8	14	14	820	95.5239	9.5542
Q9NSV4	Protein diaphanous homolog 3 OS=Homo sapiens GN=DIAPH3 PE=1 SV=4 - [DIAP3_HUMAN]	20.2	2	19	20	48	75.7829	18.94	18	23	439.262	20.2	20	25	1193	136.839	7.03467
Q9P253	Vacuolar protein sorting-associated protein 18 homolog OS=Homo sapiens GN=VPS18 PE=1 SV=2 - [VPS18_HUMAN]	20.14	1	13	13	28	45.3487	19.32	12	13	283.871	20.14	13	15	973	110.116	6.07471
P50851	Lipopolysaccharide-responsive and beige-like anchor protein OS=Homo sapiens GN=LRBA PE=1 SV=4 - [LRBA_HUMAN]	20.12	1	49	49	136	227.635	19.63	47	69	1254.6	19.35	47	67	2863	318.906	5.60498
Q2M2I8	AP2-associated protein kinase 1 OS=Homo sapiens GN=AAK1 PE=1 SV=3 - [AAK1_HUMAN]	20.08	1	11	13	47	105.885	20.08	13	24	769.547	20.08	13	23	961	103.821	6.59521
Q14147	Probable ATP-dependent RNA helicase DHX34 OS=Homo sapiens GN=DHX34 PE=1 SV=2 - [DHX34_HUMAN]	20.03	1	14	14	38	76.8549	20.03	14	20	408.257	20.03	14	18	1143	128.04	7.56201
Q9NNW5	WD repeat-containing protein 6 OS=Homo sapiens GN=WDR6 PE=1 SV=1 - [WDR6_HUMAN]	19.89	1	14	14	30	60.4477	19.89	14	16	431.698	18.2	13	14	1121	121.647	6.87354
P49454	Centromere protein F OS=Homo sapiens GN=CENPF PE=1 SV=2 - [CENPF_HUMAN]	19.88	1	57	57	124	219	19.81	56	63	1238.99	19.16	55	61	3210	367.537	5.07178
Q9H2K8	Serine/threonine-protein kinase TAO3 OS=Homo sapiens GN=TAOK3 PE=1 SV=2 - [TAOK3_HUMAN]	19.82	1	16	18	54	94.1979	19.15	17	28	400.228	18.93	17	26	898	105.34	7.29834
Q68E01	Integrator complex subunit 3 OS=Homo sapiens GN=INTS3 PE=1 SV=1 - [INT3_HUMAN]	19.75	1	15	15	36	64.0484	19.75	15	18	402.89	19.75	15	18	1043	117.994	5.79541
Q9NU22	Midasin OS=Homo sapiens GN=MDN1 PE=1 SV=2 - [MDN1_HUMAN]	19.75	1	88	89	258	432.612	19.64	88	131	2330.08	18.41	85	127	5596	632.42	5.68115
O00507	Probable ubiquitin carboxyl-terminal hydrolase FAF-Y OS=Homo sapiens GN=USP9Y PE=2 SV=2 - [USP9Y_HUMAN]	19.69	1	1	51	214	311.746	19.33	48	109	1714.96	19.69	50	105	2555	290.891	5.85889
Q96RT1	Protein LAP2 OS=Homo sapiens GN=ERBB2IP PE=1 SV=2 - [LAP2_HUMAN]	19.62	2	21	21	59	102.217	19.62	21	31	409.843	18.63	20	28	1412	158.2	5.50342
Q96R06	Sperm-associated antigen 5 OS=Homo sapiens GN=SPAG5 PE=1 SV=2 - [SPAG5_HUMAN]	19.61	1	15	15	38	74.3635	19.61	15	21	287.212	15	12	17	1193	134.338	4.99561
Q14139	Ubiquitin conjugation factor E4 A OS=Homo sapiens GN=UBE4A PE=1 SV=2 - [UBE4A_HUMAN]	19.51	1	17	17	42	81.4263	19.51	17	22	445.901	16.89	15	20	1066	122.482	5.23682
A2RRP1	Neuroblastoma-amplified sequence OS=Homo sapiens GN=NBAS PE=1 SV=2 - [NBAS_HUMAN]	19.49	1	37	37	93	166.071	19.49	37	48	1022.63	19.06	36	45	2371	268.401	5.96045
Q16643	Drebrin OS=Homo sapiens GN=DBN1 PE=1 SV=4 - [DREB_HUMAN]	19.41	1	7	7	14	26.3818	19.41	7	7	198.075	19.41	7	7	649	71.3854	4.44971
Q96ST2	Protein IWS1 homolog OS=Homo sapiens GN=IWS1 PE=1 SV=2 - [IWS1_HUMAN]	19.41	1	15	15	47	96.3647	19.41	15	24	587.554	17.46	14	23	819	91.8992	4.69092
O14578	Citron Rho-interacting kinase OS=Homo sapiens GN=CIT PE=1 SV=2 - [CTRO_HUMAN]	19.39	1	36	37	81	135.867	18.99	36	39	824.259	18.89	36	42	2027	231.286	6.56592
Q9Y485	DmX-like protein 1 OS=Homo sapiens GN=DMXL1 PE=1 SV=3 - [DMXL1_HUMAN]	19.39	1	46	47	102	168.419	19.39	47	52	964.442	18.6	44	50	3027	337.625	6.34131
Q5T6F2	Ubiquitin-associated protein 2 OS=Homo sapiens GN=UBAP2 PE=1 SV=1 - [UBAP2_HUMAN]	19.3	1	12	12	43	85.8831	17.69	10	21	535.197	19.3	12	22	1119	117.044	7.34229
Q5JSL3	Dedicator of cytokinesis protein 11 OS=Homo sapiens GN=DOCK11 PE=1 SV=2 - [DOC11_HUMAN]	19.25	1	34	35	86	163.651	18.86	34	43	1081.22	19.25	35	43	2073	237.519	7.73779
Q9NQW6	Actin-binding protein anillin OS=Homo sapiens GN=ANLN PE=1 SV=2 - [ANLN_HUMAN]	19.22	1	17	17	65	116.025	19.22	17	32	643.047	19.22	17	33	1124	124.122	8.07471
O43149	Zinc finger ZZ-type and EF-hand domain-containing protein 1 OS=Homo sapiens GN=ZZEF1 PE=1 SV=6 - [ZZEF1_HUMAN]	19.18	1	48	48	105	190.114	18.64	46	53	1144.07	18.95	47	52	2961	330.864	5.94775
Q63ZY3	KN motif and ankyrin repeat domain-containing protein 2 OS=Homo sapiens GN=KANK2 PE=1 SV=1 - [KANK2_HUMAN]	19.15	1	12	12	24	48.9806	18.21	11	12	405.884	18.33	11	12	851	91.1179	5.63037
Q9UBC2	Epidermal growth factor receptor substrate 15-like 1 OS=Homo sapiens GN=EPS15L1 PE=1 SV=1 - [EP15R_HUMAN]	19.1	1	12	12	28	54.6143	19.1	12	14	351.451	19.1	12	14	864	94.197	5.10986
O15031	Plexin-B2 OS=Homo sapiens GN=PLXNB2 PE=1 SV=3 - [PLXB2_HUMAN]	19.1	2	24	25	74	150.068	18.66	24	36	1196.11	19.1	25	38	1838	204.997	6.23975
O94822	E3 ubiquitin-protein ligase listerin OS=Homo sapiens GN=LTN1 PE=1 SV=6 - [LTN1_HUMAN]	19.08	1	27	27	48	70.4805	17.27	25	25	485.04	15.69	23	23	1766	200.423	6.25244
Q92508	Piezo-type mechanosensitive ion channel component 1 OS=Homo sapiens GN=PIEZO1 PE=1 SV=4 - [PIEZ1_HUMAN]	19.08	2	32	32	109	199.689	18.84	31	55	1203.73	15.91	29	54	2521	286.605	7.47412
Q8WWM7	Ataxin-2-like protein OS=Homo sapiens GN=ATXN2L PE=1 SV=2 - [ATX2L_HUMAN]	19.07	1	17	17	61	99.6516	19.07	17	32	467.775	17.58	16	29	1075	113.304	8.5874
Q9ULH0	Kinase D-interacting substrate of 220 kDa OS=Homo sapiens GN=KIDINS220 PE=1 SV=3 - [KDIS_HUMAN]	19.03	1	26	26	58	108.864	19.03	26	31	629.493	17.62	24	27	1771	196.419	6.62451
Q9Y666	Solute carrier family 12 member 7 OS=Homo sapiens GN=SLC12A7 PE=1 SV=3 - [S12A7_HUMAN]	19.02	2	15	15	52	96.3554	16.9	14	26	583.522	17.54	14	26	1083	119.029	6.7124
Q9UJF2	Ras GTPase-activating protein nGAP OS=Homo sapiens GN=RASAL2 PE=1 SV=2 - [NGAP_HUMAN]	18.88	2	14	17	49	78.6924	18.88	17	25	349.836	17.82	16	24	1139	128.477	8.23584
Q8NB46	Serine/threonine-protein phosphatase 6 regulatory ankyrin repeat subunit C OS=Homo sapiens GN=ANKRD52 PE=1 SV=3 - [ANR52_HUMAN]	18.87	1	12	12	34	53.7492	17.19	11	16	359.744	17.19	11	18	1076	115.004	6.48096
Q8WXH0	Nesprin-2 OS=Homo sapiens GN=SYNE2 PE=1 SV=3 - [SYNE2_HUMAN]	18.74	1	118	121	292	465.523	17.89	114	141	2354.33	18.14	116	151	6885	795.944	5.36377
O00592	Podocalyxin OS=Homo sapiens GN=PODXL PE=1 SV=2 - [PODXL_HUMAN]	18.64	1	9	9	34	45.9299	13.26	8	14	297.209	18.46	8	20	558	58.5991	5.49072
Q07864	DNA polymerase epsilon catalytic subunit A OS=Homo sapiens GN=POLE PE=1 SV=5 - [DPOE1_HUMAN]	18.59	1	36	36	91	162.596	17.94	34	45	1247.52	18.29	35	46	2286	261.351	6.39209
Q06830	Peroxiredoxin-1 OS=Homo sapiens GN=PRDX1 PE=1 SV=1 - [PRDX1_HUMAN]	18.59	2	3	4	15	21.0182	18.59	4	8	70.7467	18.59	4	7	199	22.0963	8.1333
Q12959	Disks large homolog 1 OS=Homo sapiens GN=DLG1 PE=1 SV=2 - [DLG1_HUMAN]	18.58	3	8	8	14	21.0991	14.93	6	6	110.702	18.58	8	8	904	100.393	5.75732
Q15751	Probable E3 ubiquitin-protein ligase HERC1 OS=Homo sapiens GN=HERC1 PE=1 SV=2 - [HERC1_HUMAN]	18.56	1	69	69	201	355.024	18.33	68	103	1874.19	15.96	62	98	4861	531.891	6.03662
P08727	Keratin, type I cytoskeletal 19 OS=Homo sapiens GN=KRT19 PE=1 SV=4 - [K1C19_HUMAN]	18.5	10	1	9	101	147.108	15.25	8	50	824.802	18.5	9	51	400	44.0791	5.13525
Q12789	General transcription factor 3C polypeptide 1 OS=Homo sapiens GN=GTF3C1 PE=1 SV=4 - [TF3C1_HUMAN]	18.44	1	32	32	116	210.544	18.44	32	60	1217.03	18.21	30	56	2109	238.725	7.29834
Q9UHI6	Probable ATP-dependent RNA helicase DDX20 OS=Homo sapiens GN=DDX20 PE=1 SV=2 - [DDX20_HUMAN]	18.33	1	9	9	19	37.0782	18.33	9	10	224.495	18.33	9	9	824	92.1825	6.94678
Q9P2B2	Prostaglandin F2 receptor negative regulator OS=Homo sapiens GN=PTGFRN PE=1 SV=2 - [FPRP_HUMAN]	18.32	1	15	15	52	99.6703	18.32	15	26	613.041	17.18	14	26	879	98.4946	6.60986
Q9NZT2	Opioid growth factor receptor OS=Homo sapiens GN=OGFR PE=1 SV=3 - [OGFR_HUMAN]	18.32	1	7	7	14	29.1627	18.32	7	7	260.553	18.32	7	7	677	73.2801	4.84326
Q9P2E9	Ribosome-binding protein 1 OS=Homo sapiens GN=RRBP1 PE=1 SV=4 - [RRBP1_HUMAN]	18.3	2	20	20	109	234.351	18.3	20	57	1597.82	18.16	19	52	1410	152.381	8.60205
Q8TDY2	RB1-inducible coiled-coil protein 1 OS=Homo sapiens GN=RB1CC1 PE=1 SV=3 - [RBCC1_HUMAN]	18.26	1	22	22	46	91.3378	18.26	22	23	544.8	18.26	22	23	1594	182.975	5.41455
Q96F07	Cytoplasmic FMR1-interacting protein 2 OS=Homo sapiens GN=CYFIP2 PE=1 SV=2 - [CYFP2_HUMAN]	18.08	1	3	21	100	172.707	17.53	20	49	1154.51	18.08	21	51	1278	148.302	7.31299
Q86UV5	Ubiquitin carboxyl-terminal hydrolase 48 OS=Homo sapiens GN=USP48 PE=1 SV=1 - [UBP48_HUMAN]	18.07	1	14	14	34	60.2693	17.39	13	18	407.947	15.36	12	16	1035	118.956	6.04932
Q9UNS1	Protein timeless homolog OS=Homo sapiens GN=TIMELESS PE=1 SV=2 - [TIM_HUMAN]	18.05	1	15	15	42	79.1713	18.05	15	21	491.363	18.05	15	21	1208	138.572	5.40186
O60879	Protein diaphanous homolog 2 OS=Homo sapiens GN=DIAPH2 PE=1 SV=1 - [DIAP2_HUMAN]	17.98	1	17	18	51	91.3489	17.98	18	26	425.024	16.98	17	25	1101	125.49	6.58057
Q08211	ATP-dependent RNA helicase A OS=Homo sapiens GN=DHX9 PE=1 SV=4 - [DHX9_HUMAN]	17.95	1	17	17	80	141.352	17.95	17	39	848.178	17.95	17	41	1270	140.869	6.84424
Q9H583	HEAT repeat-containing protein 1 OS=Homo sapiens GN=HEATR1 PE=1 SV=3 - [HEAT1_HUMAN]	17.91	1	31	31	90	171.83	17.58	30	46	1153.48	16.42	28	44	2144	242.215	6.53662
Q9UKV3	Apoptotic chromatin condensation inducer in the nucleus OS=Homo sapiens GN=ACIN1 PE=1 SV=2 - [ACINU_HUMAN]	17.9	1	15	15	34	65.8856	17.9	15	18	397.844	17.9	15	16	1341	151.771	6.43018
P04920	Anion exchange protein 2 OS=Homo sapiens GN=SLC4A2 PE=1 SV=4 - [B3A2_HUMAN]	17.89	2	13	13	47	90.816	17.89	13	23	524.873	17.89	13	24	1241	136.923	6.29053
Q14671	Pumilio homolog 1 OS=Homo sapiens GN=PUM1 PE=1 SV=3 - [PUM1_HUMAN]	17.88	1	13	16	57	107.496	17.88	16	29	579.612	16.36	15	28	1186	126.395	6.84424
O95248	Myotubularin-related protein 5 OS=Homo sapiens GN=SBF1 PE=1 SV=3 - [MTMR5_HUMAN]	17.68	1	23	23	58	114.812	17.25	22	30	743.777	15.69	21	28	1867	208.184	6.90283
P53675	Clathrin heavy chain 2 OS=Homo sapiens GN=CLTCL1 PE=1 SV=2 - [CLH2_HUMAN]	17.62	1	7	30	235	397.957	17.62	30	119	2699.11	17.62	29	116	1640	186.91	5.84619
Q01813	ATP-dependent 6-phosphofructokinase, platelet type OS=Homo sapiens GN=PFKP PE=1 SV=2 - [PFKAP_HUMAN]	17.6	2	8	8	33	66.5469	17.6	8	17	350.254	14.8	7	16	784	85.5415	7.54736
Q5VZK9	Leucine-rich repeat-containing protein 16A OS=Homo sapiens GN=LRRC16A PE=1 SV=1 - [LR16A_HUMAN]	17.58	1	20	20	97	181.651	16.56	19	47	1272.97	17.58	20	50	1371	151.462	7.85498
P51003	Poly(A) polymerase alpha OS=Homo sapiens GN=PAPOLA PE=1 SV=4 - [PAPOA_HUMAN]	17.58	3	7	7	14	18.3361	17.58	7	7	93.5568	17.58	7	7	745	82.791	7.37158
P49917	DNA ligase 4 OS=Homo sapiens GN=LIG4 PE=1 SV=2 - [DNLI4_HUMAN]	17.56	1	10	10	23	45.5538	17.56	10	13	352.04	16.68	9	10	911	103.904	7.95752
Q9ULH1	Arf-GAP with SH3 domain, ANK repeat and PH domain-containing protein 1 OS=Homo sapiens GN=ASAP1 PE=1 SV=4 - [ASAP1_HUMAN]	17.54	1	13	14	30	56.8514	17.54	14	16	260.345	17.54	14	14	1129	125.42	7.31299
Q9NZ08	Endoplasmic reticulum aminopeptidase 1 OS=Homo sapiens GN=ERAP1 PE=1 SV=3 - [ERAP1_HUMAN]	17.53	1	13	13	26	43.1632	17.53	13	13	217.473	17.53	13	13	941	107.166	6.45557
Q96HY7	Probable 2-oxoglutarate dehydrogenase E1 component DHKTD1, mitochondrial OS=Homo sapiens GN=DHTKD1 PE=1 SV=2 - [DHTK1_HUMAN]	17.52	1	9	9	22	43.2029	17.52	9	12	211.709	16.43	8	10	919	103.011	6.93213
Q9Y613	FH1/FH2 domain-containing protein 1 OS=Homo sapiens GN=FHOD1 PE=1 SV=3 - [FHOD1_HUMAN]	17.44	1	16	16	37	56.9546	15.12	14	17	363.521	17.44	16	20	1164	126.473	6.39209
Q9BXW9	Fanconi anemia group D2 protein OS=Homo sapiens GN=FANCD2 PE=1 SV=2 - [FACD2_HUMAN]	17.44	2	24	24	40					863.566	17.44	24	40	1451	164.025	5.88428
Q86X10	Ral GTPase-activating protein subunit beta OS=Homo sapiens GN=RALGAPB PE=1 SV=1 - [RLGPB_HUMAN]	17.4	1	17	17	36	65.9751	16.93	16	18	336.944	17.4	17	18	1494	166.692	6.78564
Q8WTW3	Conserved oligomeric Golgi complex subunit 1 OS=Homo sapiens GN=COG1 PE=1 SV=1 - [COG1_HUMAN]	17.35	1	13	13	26	52.1677	16.12	11	12	319.59	17.35	13	14	980	108.909	7.31299
P48681	Nestin OS=Homo sapiens GN=NES PE=1 SV=2 - [NEST_HUMAN]	17.33	1	23	23	45	92.1521	16.59	22	22	602.354	17.33	23	23	1621	177.332	4.36084
O60264	SWI/SNF-related matrix-associated actin-dependent regulator of chromatin subfamily A member 5 OS=Homo sapiens GN=SMARCA5 PE=1 SV=1 - [SMCA5_HUMAN]	17.3	1	10	17	44	73.3046	16.73	16	22	383.7	16.63	16	22	1052	121.828	8.08936
Q9C0E2	Exportin-4 OS=Homo sapiens GN=XPO4 PE=1 SV=2 - [XPO4_HUMAN]	17.29	1	14	15	37	79.6767	17.29	15	19	490.982	15.99	14	18	1151	130.056	5.04639
O00750	Phosphatidylinositol 4-phosphate 3-kinase C2 domain-containing subunit beta OS=Homo sapiens GN=PIK3C2B PE=1 SV=2 - [P3C2B_HUMAN]	17.2	1	23	23	49	90.1927	17.2	23	24	638.704	17.2	23	25	1634	184.651	7.29834
Q9UMZ2	Synergin gamma OS=Homo sapiens GN=SYNRG PE=1 SV=2 - [SYNRG_HUMAN]	17.2	1	15	15	40	79.5193	16.29	14	20	432.558	17.2	15	20	1314	140.566	5.03369
Q16512	Serine/threonine-protein kinase N1 OS=Homo sapiens GN=PKN1 PE=1 SV=2 - [PKN1_HUMAN]	17.09	2	9	10	20	32.0253	13.59	9	10	228.595	17.09	10	10	942	103.868	6.3667
Q9H4G0	Band 4.1-like protein 1 OS=Homo sapiens GN=EPB41L1 PE=1 SV=2 - [E41L1_HUMAN]	17.03	1	9	10	25	46.0969	17.03	10	12	281	17.03	10	13	881	98.4422	5.61768
Q9H6E5	Speckle targeted PIP5K1A-regulated poly(A) polymerase OS=Homo sapiens GN=TUT1 PE=1 SV=2 - [STPAP_HUMAN]	16.93	1	9	9	21	47.6368	16.93	9	11	395.251	13.96	8	10	874	93.7884	6.16357
P17987	T-complex protein 1 subunit alpha OS=Homo sapiens GN=TCP1 PE=1 SV=1 - [TCPA_HUMAN]	16.91	1	7	7	29	56.1137	16.91	7	16	241.74	16.91	7	13	556	60.3056	6.11279
Q9H6S0	Probable ATP-dependent RNA helicase YTHDC2 OS=Homo sapiens GN=YTHDC2 PE=1 SV=2 - [YTDC2_HUMAN]	16.85	1	20	20	58	99.7962	16.85	20	29	518.402	16.85	20	29	1430	160.147	8.39697
P05141	ADP/ATP translocase 2 OS=Homo sapiens GN=SLC25A5 PE=1 SV=7 - [ADT2_HUMAN]	16.78	2	1	5	65	97.943	16.78	5	32	599.553	16.78	5	33	298	32.8312	9.68604
Q8IWC1	MAP7 domain-containing protein 3 OS=Homo sapiens GN=MAP7D3 PE=1 SV=2 - [MA7D3_HUMAN]	16.78	1	11	12	23	40.9942	15.41	11	12	225.716	14.04	10	11	876	98.3682	9.31982
Q6YHK3	CD109 antigen OS=Homo sapiens GN=CD109 PE=1 SV=2 - [CD109_HUMAN]	16.75	1	16	16	47	99.9725	16.75	16	24	733.117	15.5	15	23	1445	161.587	5.84619
P19838	Nuclear factor NF-kappa-B p105 subunit OS=Homo sapiens GN=NFKB1 PE=1 SV=2 - [NFKB1_HUMAN]	16.74	1	12	12	28	53.7213	16.74	12	15	282.819	14.05	10	13	968	105.29	5.40186
Q5VYS8	Terminal uridylyltransferase 7 OS=Homo sapiens GN=ZCCHC6 PE=1 SV=1 - [TUT7_HUMAN]	16.72	1	17	19	34	65.1068	16.25	18	18	466.455	13.65	16	16	1495	171.122	6.82959
Q86UK7	Zinc finger protein 598 OS=Homo sapiens GN=ZNF598 PE=1 SV=1 - [ZN598_HUMAN]	16.7	1	11	11	20	40.9291	15.71	10	10	228.343	12.72	10	10	904	98.5752	8.39697
Q8IX12	Cell division cycle and apoptosis regulator protein 1 OS=Homo sapiens GN=CCAR1 PE=1 SV=2 - [CCAR1_HUMAN]	16.61	1	15	15	53	80.6736	15.65	14	29	385.767	15.04	14	24	1150	132.739	5.75732
O94855	Protein transport protein Sec24D OS=Homo sapiens GN=SEC24D PE=1 SV=2 - [SC24D_HUMAN]	16.57	1	11	13	35	65.1874	16.57	13	18	370.316	16.57	13	17	1032	112.936	7.25439
Q9HCE1	Putative helicase MOV-10 OS=Homo sapiens GN=MOV10 PE=1 SV=2 - [MOV10_HUMAN]	16.55	1	12	12	24	49.3187	16.55	12	13	322.985	13.86	10	11	1003	113.599	8.82178
Q5JTZ9	Alanine--tRNA ligase, mitochondrial OS=Homo sapiens GN=AARS2 PE=1 SV=1 - [SYAM_HUMAN]	16.55	1	11	12	23	50.82	16.55	12	12	425.428	15.23	11	11	985	107.273	6.26514
O43426	Synaptojanin-1 OS=Homo sapiens GN=SYNJ1 PE=1 SV=2 - [SYNJ1_HUMAN]	16.53	1	20	20	44	80.2275	15.38	18	21	554.262	14.81	19	23	1573	172.995	7.41553
A0JNW5	UHRF1-binding protein 1-like OS=Homo sapiens GN=UHRF1BP1L PE=1 SV=2 - [UH1BL_HUMAN]	16.53	1	14	14	31	62.2415	16.53	14	16	466.414	15.98	13	15	1464	164.095	6.31592
Q8IWZ3	Ankyrin repeat and KH domain-containing protein 1 OS=Homo sapiens GN=ANKHD1 PE=1 SV=1 - [ANKH1_HUMAN]	16.52	1	15	29	165	353.94	16.25	28	83	2510.21	16.01	28	82	2542	269.291	5.73193
Q9H0A0	N-acetyltransferase 10 OS=Homo sapiens GN=NAT10 PE=1 SV=2 - [NAT10_HUMAN]	16.49	1	10	10	26	47.8383	16.49	10	13	170.556	16.49	10	13	1025	115.657	8.26514
O95049	Tight junction protein ZO-3 OS=Homo sapiens GN=TJP3 PE=1 SV=3 - [ZO3_HUMAN]	16.43	1	11	11	22	40.1015	15.56	10	11	294.407	14.15	10	11	919	101.335	6.75635
Q9NYU1	UDP-glucose:glycoprotein glucosyltransferase 2 OS=Homo sapiens GN=UGGT2 PE=1 SV=4 - [UGGG2_HUMAN]	16.42	2	20	23	50	82.9514	16.42	23	26	397.749	15.77	22	24	1516	174.624	6.88818
Q05209	Tyrosine-protein phosphatase non-receptor type 12 OS=Homo sapiens GN=PTPN12 PE=1 SV=3 - [PTN12_HUMAN]	16.41	1	9	9	18	40.0606	16.41	9	9	307.565	16.41	9	9	780	88.0514	5.61768
P10586	Receptor-type tyrosine-protein phosphatase F OS=Homo sapiens GN=PTPRF PE=1 SV=2 - [PTPRF_HUMAN]	16.41	1	20	20	55	110.123	15.89	19	27	624.349	16.41	20	28	1907	212.744	6.30322
Q13315	Serine-protein kinase ATM OS=Homo sapiens GN=ATM PE=1 SV=4 - [ATM_HUMAN]	16.33	1	44	44	98	177.109	16.33	44	53	849.099	13.91	37	45	3056	350.462	6.81494
Q63HN8	E3 ubiquitin-protein ligase RNF213 OS=Homo sapiens GN=RNF213 PE=1 SV=3 - [RN213_HUMAN]	16.32	2	78	78	247	431.531	15.86	75	123	2639.62	15.92	76	124	5207	591.03	6.48096
P55196	Afadin OS=Homo sapiens GN=MLLT4 PE=1 SV=3 - [AFAD_HUMAN]	16.23	1	21	21	77	143.177	16.23	21	39	844.606	16.23	21	38	1824	206.676	6.46826
P63267	Actin, gamma-enteric smooth muscle OS=Homo sapiens GN=ACTG2 PE=1 SV=1 - [ACTH_HUMAN]	16.22	4	1	5	110	182.559	16.22	5	54	878.523	16.22	5	56	376	41.8498	5.47803
O14964	Hepatocyte growth factor-regulated tyrosine kinase substrate OS=Homo sapiens GN=HGS PE=1 SV=1 - [HGS_HUMAN]	16.22	1	11	11	23	39.8567	16.22	11	12	197.107	15.19	10	11	777	86.1376	6.16357
Q9UPR0	Inactive phospholipase C-like protein 2 OS=Homo sapiens GN=PLCL2 PE=1 SV=2 - [PLCL2_HUMAN]	16.15	1	13	13	34	62.067	14.82	12	17	349.644	15.17	12	17	1127	125.785	6.90283
P40818	Ubiquitin carboxyl-terminal hydrolase 8 OS=Homo sapiens GN=USP8 PE=1 SV=1 - [UBP8_HUMAN]	16.1	1	14	14	39	68.5506	14.85	12	19	363.718	13.86	13	20	1118	127.444	8.51416
Q5VT52	Regulation of nuclear pre-mRNA domain-containing protein 2 OS=Homo sapiens GN=RPRD2 PE=1 SV=1 - [RPRD2_HUMAN]	16.08	1	15	16	33	60.1418	15.33	15	16	360.316	16.08	16	17	1461	155.924	7.41553
Q9UPN9	E3 ubiquitin-protein ligase TRIM33 OS=Homo sapiens GN=TRIM33 PE=1 SV=3 - [TRI33_HUMAN]	16.06	1	14	15	42	77.4742	16.06	15	22	407.852	16.06	15	20	1127	122.456	6.66846
Q9NQX3	Gephyrin OS=Homo sapiens GN=GPHN PE=1 SV=1 - [GEPH_HUMAN]	16.03	1	6	6	13	26.3399	16.03	6	7	265.341	11.28	5	6	736	79.698	5.42725
P08237	ATP-dependent 6-phosphofructokinase, muscle type OS=Homo sapiens GN=PFKM PE=1 SV=2 - [PFKAM_HUMAN]	16.03	1	9	9	48	105.746	16.03	9	25	687.08	16.03	9	23	780	85.1284	7.98682
P41229	Lysine-specific demethylase 5C OS=Homo sapiens GN=KDM5C PE=1 SV=2 - [KDM5C_HUMAN]	16.03	3	21	21	45	86.7816	16.03	21	23	648.001	15.58	20	22	1560	175.609	5.57959
Q6AI08	HEAT repeat-containing protein 6 OS=Homo sapiens GN=HEATR6 PE=1 SV=1 - [HEAT6_HUMAN]	16	1	12	12	27	54.6576	16	12	14	411.995	14.65	11	13	1181	128.699	7.03467
Q2TAL8	Glutamine-rich protein 1 OS=Homo sapiens GN=QRICH1 PE=1 SV=1 - [QRIC1_HUMAN]	15.98	1	6	6	12	21.8185	11.6	5	6	105.232	15.98	6	6	776	86.3819	5.87158
P35052	Glypican-1 OS=Homo sapiens GN=GPC1 PE=1 SV=2 - [GPC1_HUMAN]	15.95	1	6	6	31	64.1519	15.95	6	15	519.494	15.95	6	16	558	61.641	7.29834
P42695	Condensin-2 complex subunit D3 OS=Homo sapiens GN=NCAPD3 PE=1 SV=2 - [CNDD3_HUMAN]	15.89	1	18	18	40	76.3801	15.29	17	20	557.531	14.49	16	20	1498	168.783	7.50342
P50990	T-complex protein 1 subunit theta OS=Homo sapiens GN=CCT8 PE=1 SV=4 - [TCPQ_HUMAN]	15.88	1	7	7	14	29.9604	14.23	6	7	244.645	14.05	6	7	548	59.5825	5.60498
P07195	L-lactate dehydrogenase B chain OS=Homo sapiens GN=LDHB PE=1 SV=2 - [LDHB_HUMAN]	15.87	3	3	4	29	55.635	15.87	4	15	453.756	15.87	4	14	334	36.6151	6.04932
Q15058	Kinesin-like protein KIF14 OS=Homo sapiens GN=KIF14 PE=1 SV=1 - [KIF14_HUMAN]	15.84	1	18	18	53	101.199	15.41	17	26	640.878	15.84	18	27	1648	186.375	7.91357
P18827	Syndecan-1 OS=Homo sapiens GN=SDC1 PE=1 SV=3 - [SDC1_HUMAN]	15.81	1	3	3	14	24.1076	15.81	3	7	91.7767	15.81	3	7	310	32.4419	4.62744
Q562E7	WD repeat-containing protein 81 OS=Homo sapiens GN=WDR81 PE=1 SV=2 - [WDR81_HUMAN]	15.77	1	19	19	38	80.6642	15.4	18	20	556.625	12.83	16	18	1941	211.564	5.57959
Q9NZT1	Calmodulin-like protein 5 OS=Homo sapiens GN=CALML5 PE=1 SV=2 - [CALL5_HUMAN]	15.75	1	1	1	1	1.6272	15.75	1	1					146	15.8828	4.43701
Q9Y6N7	Roundabout homolog 1 OS=Homo sapiens GN=ROBO1 PE=1 SV=1 - [ROBO1_HUMAN]	15.75	2	18	18	42	76.8077	15.75	18	21	296.528	14.72	17	21	1651	180.818	6.03662
Q5T0F9	Coiled-coil and C2 domain-containing protein 1B OS=Homo sapiens GN=CC2D1B PE=1 SV=1 - [C2D1B_HUMAN]	15.73	1	8	9	22	37.341	12.94	7	11	221.887	13.05	8	11	858	94.1664	5.26221
Q9UKK3	Poly [ADP-ribose] polymerase 4 OS=Homo sapiens GN=PARP4 PE=1 SV=3 - [PARP4_HUMAN]	15.72	1	19	19	45	79.418	15.2	18	22	562.738	15.72	19	23	1724	192.472	5.65576
O15013	Rho guanine nucleotide exchange factor 10 OS=Homo sapiens GN=ARHGEF10 PE=1 SV=4 - [ARHGA_HUMAN]	15.7	1	16	16	35	55.7638	14.46	15	17	273.817	15.7	16	18	1369	151.516	5.68115
Q5GLZ8	Probable E3 ubiquitin-protein ligase HERC4 OS=Homo sapiens GN=HERC4 PE=1 SV=1 - [HERC4_HUMAN]	15.7	1	11	11	36	70.5315	13.62	10	19	631.772	15.7	11	17	1057	118.487	6.18896
P57678	Gem-associated protein 4 OS=Homo sapiens GN=GEMIN4 PE=1 SV=2 - [GEMI4_HUMAN]	15.6	1	14	14	46	88.7911	14.74	13	23	589.192	14.18	13	23	1058	119.96	6.03662
Q03701	CCAAT/enhancer-binding protein zeta OS=Homo sapiens GN=CEBPZ PE=1 SV=3 - [CEBPZ_HUMAN]	15.56	1	13	13	36	62.4874	15.56	13	19	333.687	15.56	13	17	1054	120.898	5.93506
Q68EM7	Rho GTPase-activating protein 17 OS=Homo sapiens GN=ARHGAP17 PE=1 SV=1 - [RHG17_HUMAN]	15.55	1	8	9	31	60.7279	15.55	9	16	311.951	11.92	8	15	881	95.3773	7.62061
Q8N3X1	Formin-binding protein 4 OS=Homo sapiens GN=FNBP4 PE=1 SV=3 - [FNBP4_HUMAN]	15.54	1	12	12	28	52.8848	15.54	12	14	457.199	15.54	12	14	1017	110.198	4.7417
Q92541	RNA polymerase-associated protein RTF1 homolog OS=Homo sapiens GN=RTF1 PE=1 SV=4 - [RTF1_HUMAN]	15.49	1	10	10	18	29.5711	13.94	9	9	164.834	13.52	9	9	710	80.2646	8.14795
P12035	Keratin, type II cytoskeletal 3 OS=Homo sapiens GN=KRT3 PE=1 SV=3 - [K2C3_HUMAN]	15.45	5	2	13	114	169.357	15.45	13	54	767.931	15.45	13	60	628	64.3776	6.48096
P08670	Vimentin OS=Homo sapiens GN=VIM PE=1 SV=4 - [VIME_HUMAN]	15.45	7	4	6	18	17.8194	15.45	6	6	88.9063	13.73	5	12	466	53.6191	5.12256
Q9H4A3	Serine/threonine-protein kinase WNK1 OS=Homo sapiens GN=WNK1 PE=1 SV=2 - [WNK1_HUMAN]	15.45	3	27	31	105	171.722	15.45	31	53	1051.42	15.45	31	52	2382	250.64	6.34131
Q9P2E3	NFX1-type zinc finger-containing protein 1 OS=Homo sapiens GN=ZNFX1 PE=1 SV=2 - [ZNFX1_HUMAN]	15.43	1	23	23	64	127.665	15.43	23	34	765.767	13.4	20	30	1918	220.084	7.29834
Q92973	Transportin-1 OS=Homo sapiens GN=TNPO1 PE=1 SV=2 - [TNPO1_HUMAN]	15.37	2	10	10	20	35.9988	15.37	10	10	223.587	15.37	10	10	898	102.289	4.98291
P46020	Phosphorylase b kinase regulatory subunit alpha, skeletal muscle isoform OS=Homo sapiens GN=PHKA1 PE=1 SV=2 - [KPB1_HUMAN]	15.29	1	16	17	56	89.9974	15.29	17	28	425.99	15.29	17	28	1223	137.225	6.18896
Q9NZJ4	Sacsin OS=Homo sapiens GN=SACS PE=1 SV=2 - [SACS_HUMAN]	15.29	1	60	60	137	228.412	14.87	58	69	1060.75	14.65	58	68	4579	520.795	7.04932
Q9UPQ0	LIM and calponin homology domains-containing protein 1 OS=Homo sapiens GN=LIMCH1 PE=1 SV=4 - [LIMC1_HUMAN]	15.24	1	14	14	31	61.4177	14.5	13	15	512.028	15.24	14	16	1083	121.792	6.46826
Q9Y4F1	FERM, RhoGEF and pleckstrin domain-containing protein 1 OS=Homo sapiens GN=FARP1 PE=1 SV=1 - [FARP1_HUMAN]	15.22	1	13	13	35	53.6842	15.22	13	18	261.181	14.16	12	17	1045	118.559	8.14795
Q96Q05	Trafficking protein particle complex subunit 9 OS=Homo sapiens GN=TRAPPC9 PE=1 SV=2 - [TPPC9_HUMAN]	15.16	1	14	14	34	59.1028	15.16	14	18	300.962	14.11	13	16	1148	128.449	6.62451
Q9UNX4	WD repeat-containing protein 3 OS=Homo sapiens GN=WDR3 PE=1 SV=1 - [WDR3_HUMAN]	15.16	1	9	9	18	38.174	15.16	9	9	300.848	15.16	9	9	943	106.032	6.63916
O14646	Chromodomain-helicase-DNA-binding protein 1 OS=Homo sapiens GN=CHD1 PE=1 SV=2 - [CHD1_HUMAN]	15.15	2	19	19	45	85.1639	14.68	18	22	431.744	14.56	18	23	1710	196.567	7.13721
O75179	Ankyrin repeat domain-containing protein 17 OS=Homo sapiens GN=ANKRD17 PE=1 SV=3 - [ANR17_HUMAN]	15.14	5	13	28	131	277.682	15.14	28	67	2021.01	12.99	25	64	2603	274.088	6.52197
Q15643	Thyroid receptor-interacting protein 11 OS=Homo sapiens GN=TRIP11 PE=1 SV=3 - [TRIPB_HUMAN]	15.11	1	23	23	53	91.208	14.6	22	27	457.762	15.11	23	26	1979	227.447	5.26221
Q5M775	Cytospin-B OS=Homo sapiens GN=SPECC1 PE=1 SV=1 - [CYTSB_HUMAN]	15.07	1	10	11	30	45.0052	15.07	11	16	272.525	13.76	10	14	1068	118.512	6.69775
Q5VW36	Focadhesin OS=Homo sapiens GN=FOCAD PE=1 SV=1 - [FOCAD_HUMAN]	15.05	1	21	21	55	97.8812	15.05	21	29	408.621	13.49	18	26	1801	199.944	6.62451
O14976	Cyclin-G-associated kinase OS=Homo sapiens GN=GAK PE=1 SV=2 - [GAK_HUMAN]	15.03	1	16	16	41	80.2333	13.81	15	20	535.485	15.03	16	21	1311	143.1	5.73193
Q92817	Envoplakin OS=Homo sapiens GN=EVPL PE=1 SV=3 - [EVPL_HUMAN]	15	2	26	26	51	94.019	14.66	25	25	520.773	15	26	26	2033	231.463	6.96143
Q96FC9	Probable ATP-dependent RNA helicase DDX11 OS=Homo sapiens GN=DDX11 PE=1 SV=1 - [DDX11_HUMAN]	14.95	1	5	11	24	45.3819	14.95	11	12	426.539	14.95	11	12	970	108.244	7.31299
Q9Y487	V-type proton ATPase 116 kDa subunit a isoform 2 OS=Homo sapiens GN=ATP6V0A2 PE=1 SV=2 - [VPP2_HUMAN]	14.95	1	8	8	18	31.7603	14.95	8	9	203.087	14.95	8	9	856	98.0183	6.60986
Q9NRY4	Rho GTPase-activating protein 35 OS=Homo sapiens GN=ARHGAP35 PE=1 SV=3 - [RHG35_HUMAN]	14.94	1	17	17	34	63.1667	14.28	16	17	341.933	13.94	16	17	1499	170.407	6.63916
Q01546	Keratin, type II cytoskeletal 2 oral OS=Homo sapiens GN=KRT76 PE=1 SV=2 - [K22O_HUMAN]	14.89	6	1	12	149	218.159	12.54	11	71	1079.24	14.89	12	78	638	65.8001	8.11865
Q8WUF5	RelA-associated inhibitor OS=Homo sapiens GN=PPP1R13L PE=1 SV=4 - [IASPP_HUMAN]	14.86	1	8	8	16	32.2273	14.86	8	8	199.239	14.86	8	8	828	89.0357	6.81494
Q9BZF9	Uveal autoantigen with coiled-coil domains and ankyrin repeats OS=Homo sapiens GN=UACA PE=1 SV=2 - [UACA_HUMAN]	14.83	1	18	19	40	54.5523	12.85	16	19	316.368	14.12	18	21	1416	162.404	7.03467
Q8TEU7	Rap guanine nucleotide exchange factor 6 OS=Homo sapiens GN=RAPGEF6 PE=1 SV=2 - [RPGF6_HUMAN]	14.8	1	12	15	31	59.5874	14.8	15	16	324.391	13.68	14	15	1601	179.31	6.40479
Q14BN4	Sarcolemmal membrane-associated protein OS=Homo sapiens GN=SLMAP PE=1 SV=1 - [SLMAP_HUMAN]	14.73	1	9	9	20	37.2484	14.73	9	11	109.101	14.73	9	9	828	95.1396	5.46533
Q13625	Apoptosis-stimulating of p53 protein 2 OS=Homo sapiens GN=TP53BP2 PE=1 SV=2 - [ASPP2_HUMAN]	14.72	1	12	12	36	75.9827	14.72	12	18	546.972	14.72	12	18	1128	125.538	6.07471
O00411	DNA-directed RNA polymerase, mitochondrial OS=Homo sapiens GN=POLRMT PE=1 SV=2 - [RPOM_HUMAN]	14.72	1	13	13	31	49.6964	14.72	13	16	203.429	14.07	12	15	1230	138.532	8.98291
P40227	T-complex protein 1 subunit zeta OS=Homo sapiens GN=CCT6A PE=1 SV=3 - [TCPZ_HUMAN]	14.69	1	4	4	25	42.7622	14.69	4	13	228.702	14.69	4	12	531	57.9876	6.68311
P32119	Peroxiredoxin-2 OS=Homo sapiens GN=PRDX2 PE=1 SV=5 - [PRDX2_HUMAN]	14.65	1	2	3	6	8.74152	14.65	3	3	41.94	14.65	3	3	198	21.8782	5.97314
Q14678	KN motif and ankyrin repeat domain-containing protein 1 OS=Homo sapiens GN=KANK1 PE=1 SV=3 - [KANK1_HUMAN]	14.64	1	14	14	33	60.6023	13.83	13	16	569.623	14.64	14	17	1352	147.197	5.30029
Q6ZS30	Neurobeachin-like protein 1 OS=Homo sapiens GN=NBEAL1 PE=2 SV=3 - [NBEL1_HUMAN]	14.63	1	26	26	57	107.03	14.03	25	28	617.964	14.63	26	29	2694	307.041	6.44287
Q3B7T1	Erythroid differentiation-related factor 1 OS=Homo sapiens GN=EDRF1 PE=1 SV=1 - [EDRF1_HUMAN]	14.62	1	15	15	33	56.0638	13.09	13	16	276.189	14.62	15	17	1238	138.44	6.32861
Q5ZPR3	CD276 antigen OS=Homo sapiens GN=CD276 PE=1 SV=1 - [CD276_HUMAN]	14.61	1	2	2	4	5.57955	14.61	2	2	33.83	14.61	2	2	534	57.1995	4.90674
Q9P273	Teneurin-3 OS=Homo sapiens GN=TENM3 PE=2 SV=3 - [TEN3_HUMAN]	14.6	4	27	27	74	136.168	14.6	27	37	802.913	14.6	27	37	2699	300.76	6.41748
Q9BZQ6	ER degradation-enhancing alpha-mannosidase-like protein 3 OS=Homo sapiens GN=EDEM3 PE=1 SV=2 - [EDEM3_HUMAN]	14.59	1	10	10	22	45.8573	12.98	9	11	333.035	13.73	9	11	932	104.598	4.93213
P20908	Collagen alpha-1(V) chain OS=Homo sapiens GN=COL5A1 PE=1 SV=3 - [CO5A1_HUMAN]	14.53	3	17	17	47	84.4626	14.53	17	24	482.19	14.53	17	23	1838	183.447	5.05908
Q9Y4A5	Transformation/transcription domain-associated protein OS=Homo sapiens GN=TRRAP PE=1 SV=3 - [TRRAP_HUMAN]	14.51	1	45	45	97	155.407	13.35	42	47	884.614	14.51	45	50	3859	437.318	8.19189
Q8N1G2	Cap-specific mRNA (nucleoside-2'-O-)-methyltransferase 1 OS=Homo sapiens GN=CMTR1 PE=1 SV=1 - [CMTR1_HUMAN]	14.49	1	9	9	18	32.1933	14.49	9	9	188.371	14.49	9	9	835	95.26	7.04932
Q5THJ4	Vacuolar protein sorting-associated protein 13D OS=Homo sapiens GN=VPS13D PE=1 SV=2 - [VP13D_HUMAN]	14.47	2	51	52	126	211.347	14.08	50	65	1056.12	13.95	50	61	4388	491.606	6.58057
P29401	Transketolase OS=Homo sapiens GN=TKT PE=1 SV=3 - [TKT_HUMAN]	14.45	1	6	6	70	138.629	14.45	6	37	806.228	14.45	6	33	623	67.8347	7.66455
Q6Y7W6	PERQ amino acid-rich with GYF domain-containing protein 2 OS=Homo sapiens GN=GIGYF2 PE=1 SV=1 - [PERQ2_HUMAN]	14.4	1	14	15	39	71.4985	13.78	14	20	496.311	14.4	15	19	1299	149.978	5.5415
Q14687	Genetic suppressor element 1 OS=Homo sapiens GN=GSE1 PE=1 SV=3 - [GSE1_HUMAN]	14.38	1	11	11	36	59.7472	14.38	11	19	260.595	11.83	9	17	1217	136.081	7.73779
Q5TAX3	Terminal uridylyltransferase 4 OS=Homo sapiens GN=ZCCHC11 PE=1 SV=3 - [TUT4_HUMAN]	14.29	1	17	20	38	57.9641	13.87	19	19	383.145	13.56	19	19	1644	185.048	7.97217
O75128	Protein cordon-bleu OS=Homo sapiens GN=COBL PE=1 SV=2 - [COBL_HUMAN]	14.27	1	13	13	30	53.7143	14.27	13	15	256.563	14.27	13	15	1261	135.533	7.75244
Q9HD20	Manganese-transporting ATPase 13A1 OS=Homo sapiens GN=ATP13A1 PE=1 SV=2 - [AT131_HUMAN]	14.2	1	12	12	32	59.5042	14.2	12	16	307.534	14.2	12	16	1204	132.87	8.1333
Q9UPN7	Serine/threonine-protein phosphatase 6 regulatory subunit 1 OS=Homo sapiens GN=PPP6R1 PE=1 SV=5 - [PP6R1_HUMAN]	14.19	1	6	6	17	32.593	14.19	6	9	226.22	12.94	5	8	881	96.6637	4.55127
P21359	Neurofibromin OS=Homo sapiens GN=NF1 PE=1 SV=2 - [NF1_HUMAN]	14.16	1	32	32	64	117.896	13.07	30	31	907.834	13.91	31	33	2839	319.168	7.38623
Q68CQ4	Digestive organ expansion factor homolog OS=Homo sapiens GN=DIEXF PE=1 SV=2 - [DIEXF_HUMAN]	14.15	1	8	8	16	27.7282	14.15	8	8	205.51	14.15	8	8	756	87.0008	5.88428
Q5T5Y3	Calmodulin-regulated spectrin-associated protein 1 OS=Homo sapiens GN=CAMSAP1 PE=1 SV=2 - [CAMP1_HUMAN]	14.11	1	14	14	31	61.8555	14.11	14	16	266.053	13.67	13	15	1602	177.861	6.72705
P51610	Host cell factor 1 OS=Homo sapiens GN=HCFC1 PE=1 SV=2 - [HCFC1_HUMAN]	14.1	2	19	19	84	145.866	14.1	19	45	578.179	13.37	18	39	2035	208.602	7.45947
Q9UPZ3	Hermansky-Pudlak syndrome 5 protein OS=Homo sapiens GN=HPS5 PE=1 SV=2 - [HPS5_HUMAN]	14.08	1	11	11	26	39.0446	13.29	10	13	256.342	11.25	10	13	1129	127.368	5.5415
Q96EK7	Constitutive coactivator of peroxisome proliferator-activated receptor gamma OS=Homo sapiens GN=FAM120B PE=1 SV=1 - [F120B_HUMAN]	14.07	1	10	10	27	53.3721	14.07	10	14	322.681	12.42	9	13	910	103.716	5.69385
Q8NDI1	EH domain-binding protein 1 OS=Homo sapiens GN=EHBP1 PE=1 SV=3 - [EHBP1_HUMAN]	14.05	1	10	11	22	47.8026	13.32	10	11	410.1	13	10	11	1231	139.931	5.35107
Q9H4L7	SWI/SNF-related matrix-associated actin-dependent regulator of chromatin subfamily A containing DEAD/H box 1 OS=Homo sapiens GN=SMARCAD1 PE=1 SV=2 - [SMRCD_HUMAN]	14.04	1	9	9	21	40.8207	14.04	9	11	263.012	11.6	8	10	1026	117.328	5.5542
Q15424	Scaffold attachment factor B1 OS=Homo sapiens GN=SAFB PE=1 SV=4 - [SAFB1_HUMAN]	13.99	1	7	11	23	38.6212	13.99	11	12	162.77	10.49	10	11	915	102.58	5.46533
P46019	Phosphorylase b kinase regulatory subunit alpha, liver isoform OS=Homo sapiens GN=PHKA2 PE=1 SV=1 - [KPB2_HUMAN]	13.93	1	13	14	32	49.0634	13.28	13	17	138.913	10.69	11	15	1235	138.32	6.44287
Q53EP0	Fibronectin type III domain-containing protein 3B OS=Homo sapiens GN=FNDC3B PE=1 SV=2 - [FND3B_HUMAN]	13.87	1	12	12	24	44.4862	13.87	12	12	253.634	13.87	12	12	1204	132.803	5.94775
Q15398	Disks large-associated protein 5 OS=Homo sapiens GN=DLGAP5 PE=1 SV=2 - [DLGP5_HUMAN]	13.83	1	7	7	16	27.0221	12.65	6	8	38.2532	10.87	6	8	846	95.0557	8.99756
O14841	5-oxoprolinase OS=Homo sapiens GN=OPLAH PE=1 SV=3 - [OPLA_HUMAN]	13.82	1	13	13	29	56.8243	13.82	13	15	410.729	11.96	12	14	1288	137.371	6.58057
Q9P035	Very-long-chain (3R)-3-hydroxyacyl-CoA dehydratase 3 OS=Homo sapiens GN=PTPLAD1 PE=1 SV=2 - [HACD3_HUMAN]	13.81	1	4	4	22	36.3773	13.81	4	11	189.607	13.81	4	11	362	43.1316	8.93896
Q6ZS17	Protein FAM65A OS=Homo sapiens GN=FAM65A PE=1 SV=1 - [FA65A_HUMAN]	13.74	1	13	14	29	54.2845	13.08	13	15	289.919	12.18	12	14	1223	132.225	6.27783
Q9C0C7	Activating molecule in BECN1-regulated autophagy protein 1 OS=Homo sapiens GN=AMBRA1 PE=1 SV=2 - [AMRA1_HUMAN]	13.64	1	11	11	24	46.7758	12.94	10	11	396.188	13.64	11	13	1298	142.42	7.18115
Q9Y4D1	Disheveled-associated activator of morphogenesis 1 OS=Homo sapiens GN=DAAM1 PE=1 SV=2 - [DAAM1_HUMAN]	13.64	1	13	13	28	50.6563	13.64	13	14	294.721	13.64	13	14	1078	123.396	7.2251
Q96SN8	CDK5 regulatory subunit-associated protein 2 OS=Homo sapiens GN=CDK5RAP2 PE=1 SV=5 - [CK5P2_HUMAN]	13.63	1	17	18	45	97.8065	13.63	18	23	718.625	13.63	18	22	1893	214.905	5.57959
P23458	Tyrosine-protein kinase JAK1 OS=Homo sapiens GN=JAK1 PE=1 SV=2 - [JAK1_HUMAN]	13.6	2	13	13	30	50.9628	13.6	13	15	303.533	13.6	13	15	1154	133.191	7.54736
Q96RL7	Vacuolar protein sorting-associated protein 13A OS=Homo sapiens GN=VPS13A PE=1 SV=2 - [VP13A_HUMAN]	13.58	1	34	35	98	178.41	13.2	34	50	1141.5	12.89	33	48	3174	360.047	6.32861
Q92542	Nicastrin OS=Homo sapiens GN=NCSTN PE=1 SV=2 - [NICA_HUMAN]	13.54	1	7	7	54	90.1994	13.54	7	28	483.187	13.54	7	26	709	78.3615	5.98584
Q9BZQ8	Protein Niban OS=Homo sapiens GN=FAM129A PE=1 SV=1 - [NIBAN_HUMAN]	13.47	1	10	10	26	45.774	13.47	10	13	316.398	13.47	10	13	928	103.07	4.77979
Q6GYQ0	Ral GTPase-activating protein subunit alpha-1 OS=Homo sapiens GN=RALGAPA1 PE=1 SV=1 - [RGPA1_HUMAN]	13.46	1	21	21	51	85.008	12.82	20	26	462.558	13.11	20	25	2036	229.686	6.18896
Q15334	Lethal(2) giant larvae protein homolog 1 OS=Homo sapiens GN=LLGL1 PE=1 SV=3 - [L2GL1_HUMAN]	13.44	1	9	9	17	32.4341	12.03	8	8	235.438	13.44	9	9	1064	115.346	6.29053
Q6PJE2	POM121 and ZP3 fusion protein OS=Homo sapiens GN=POMZP3 PE=2 SV=4 - [POZP3_HUMAN]	13.37	3	1	1	2	4.43159	13.37	1	1	37.76	13.37	1	1	187	20.6072	7.18115
Q8IZH2	5'-3' exoribonuclease 1 OS=Homo sapiens GN=XRN1 PE=1 SV=1 - [XRN1_HUMAN]	13.36	1	19	19	55	96.3892	13.01	18	27	666.571	13.36	19	28	1706	193.985	7.21045
Q70J99	Protein unc-13 homolog D OS=Homo sapiens GN=UNC13D PE=1 SV=1 - [UN13D_HUMAN]	13.3	1	10	10	22	37.4312	12.66	9	10	151.778	13.3	10	12	1090	123.205	6.65381
P07996	Thrombospondin-1 OS=Homo sapiens GN=THBS1 PE=1 SV=2 - [TSP1_HUMAN]	13.25	2	10	10	20	30.7611	13.25	10	10	135.77	13.25	10	10	1170	129.3	4.94482
Q16706	Alpha-mannosidase 2 OS=Homo sapiens GN=MAN2A1 PE=1 SV=2 - [MA2A1_HUMAN]	13.2	2	14	14	41	70.3174	13.2	14	21	463.537	13.2	14	20	1144	131.057	7.57666
O75175	CCR4-NOT transcription complex subunit 3 OS=Homo sapiens GN=CNOT3 PE=1 SV=1 - [CNOT3_HUMAN]	13.15	1	8	8	21	44.333	13.15	8	11	354.113	13.15	8	10	753	81.8217	6.20166
P50416	Carnitine O-palmitoyltransferase 1, liver isoform OS=Homo sapiens GN=CPT1A PE=1 SV=2 - [CPT1A_HUMAN]	13.07	1	8	8	24	43.0712	13.07	8	12	207.517	13.07	8	12	773	88.3107	8.646
Q8WUA4	General transcription factor 3C polypeptide 2 OS=Homo sapiens GN=GTF3C2 PE=1 SV=2 - [TF3C2_HUMAN]	13.06	1	8	9	23	31.2724	12.18	8	11	169.404	13.06	9	12	911	100.616	7.31299
Q6ZNJ1	Neurobeachin-like protein 2 OS=Homo sapiens GN=NBEAL2 PE=1 SV=2 - [NBEL2_HUMAN]	13.04	1	22	22	48	95.4418	11.73	20	23	714.05	13.04	22	25	2754	302.326	6.37939
P35555	Fibrillin-1 OS=Homo sapiens GN=FBN1 PE=1 SV=3 - [FBN1_HUMAN]	12.99	1	25	27	59	101.377	12.99	27	30	491.026	12.43	26	29	2871	312.022	4.93213
Q8NI08	Nuclear receptor coactivator 7 OS=Homo sapiens GN=NCOA7 PE=1 SV=2 - [NCOA7_HUMAN]	12.95	1	7	7	14	28.3741	12.95	7	7	154.669	12.95	7	7	942	106.095	5.59229
Q15047	Histone-lysine N-methyltransferase SETDB1 OS=Homo sapiens GN=SETDB1 PE=1 SV=1 - [SETB1_HUMAN]	12.94	1	12	12	22	41.7293	12.94	12	12	263.098	11.31	10	10	1291	143.066	6.02393
Q7Z5K2	Wings apart-like protein homolog OS=Homo sapiens GN=WAPAL PE=1 SV=1 - [WAPL_HUMAN]	12.94	1	10	10	24	50.2474	12.94	10	12	318.766	12.94	10	12	1190	132.863	5.43994
Q9H8V3	Protein ECT2 OS=Homo sapiens GN=ECT2 PE=1 SV=4 - [ECT2_HUMAN]	12.91	1	9	9	18	29.5147	12.91	9	9	239.044	12.91	9	9	914	103.439	7.7085
Q13395	Probable methyltransferase TARBP1 OS=Homo sapiens GN=TARBP1 PE=1 SV=1 - [TARB1_HUMAN]	12.89	1	16	16	33	59.8923	12.46	15	16	459.787	12.89	16	17	1621	181.559	7.04932
O94913	Pre-mRNA cleavage complex 2 protein Pcf11 OS=Homo sapiens GN=PCF11 PE=1 SV=3 - [PCF11_HUMAN]	12.86	1	18	18	44	67.9375	12.86	18	22	312.527	12.35	17	22	1555	172.944	8.48486
Q8N3C0	Activating signal cointegrator 1 complex subunit 3 OS=Homo sapiens GN=ASCC3 PE=1 SV=3 - [ASCC3_HUMAN]	12.85	1	25	25	69	124.523	12.4	24	34	857.654	12.85	25	35	2202	251.301	7.09326
P25705	ATP synthase subunit alpha, mitochondrial OS=Homo sapiens GN=ATP5A1 PE=1 SV=1 - [ATPA_HUMAN]	12.84	1	4	5	10	15.3545	9.58	3	4	83.9709	12.84	5	6	553	59.7136	9.12939
Q92771	Putative ATP-dependent RNA helicase DDX12 OS=Homo sapiens GN=DDX12P PE=5 SV=3 - [DDX12_HUMAN]	12.84	1	2	10	23	40.5118	12.84	10	12	348.509	12.84	10	11	950	105.939	8.23584
P08581	Hepatocyte growth factor receptor OS=Homo sapiens GN=MET PE=1 SV=4 - [MET_HUMAN]	12.81	5	14	14	38	67.3474	12.81	14	19	426.314	12.81	14	19	1390	155.441	7.32764
P49750	YLP motif-containing protein 1 OS=Homo sapiens GN=YLPM1 PE=1 SV=3 - [YLPM1_HUMAN]	12.81	1	17	17	45	85.0211	12.81	17	23	342.494	12.4	16	22	1951	219.849	6.56592
P17301	Integrin alpha-2 OS=Homo sapiens GN=ITGA2 PE=1 SV=1 - [ITA2_HUMAN]	12.79	1	10	10	23	37.5805	12.79	10	12	153.266	10.41	9	11	1181	129.214	5.31299
P56945	Breast cancer anti-estrogen resistance protein 1 OS=Homo sapiens GN=BCAR1 PE=1 SV=2 - [BCAR1_HUMAN]	12.76	1	6	6	14	28.2511	12.76	6	7	174.036	12.76	6	7	870	93.3144	5.66846
Q9P2D3	HEAT repeat-containing protein 5B OS=Homo sapiens GN=HEATR5B PE=1 SV=2 - [HTR5B_HUMAN]	12.75	1	18	18	45	84.1615	12.75	18	23	473.85	12.26	17	22	2071	224.159	7.1665
O14798	Tumor necrosis factor receptor superfamily member 10C OS=Homo sapiens GN=TNFRSF10C PE=1 SV=3 - [TR10C_HUMAN]	12.74	1	1	1	2	0	12.74	1	2					259	27.3888	4.81787
O95487	Protein transport protein Sec24B OS=Homo sapiens GN=SEC24B PE=1 SV=2 - [SC24B_HUMAN]	12.62	1	9	11	51	88.37	12.62	11	26	575.991	12.62	11	25	1268	137.331	6.66846
Q9Y6K5	2'-5'-oligoadenylate synthase 3 OS=Homo sapiens GN=OAS3 PE=1 SV=3 - [OAS3_HUMAN]	12.6	1	8	8	14	20.7783	12.6	8	8	138.287	7.73	6	6	1087	121.093	8.39697
P02792	Ferritin light chain OS=Homo sapiens GN=FTL PE=1 SV=2 - [FRIL_HUMAN]	12.57	1	2	2	8	15.0244	12.57	2	4	136.516	12.57	2	4	175	20.0071	5.78271
O95714	E3 ubiquitin-protein ligase HERC2 OS=Homo sapiens GN=HERC2 PE=1 SV=2 - [HERC2_HUMAN]	12.56	2	49	49	98	168.045	11.98	46	48	1190.79	12.39	48	50	4834	526.895	6.27783
Q9P0V3	SH3 domain-binding protein 4 OS=Homo sapiens GN=SH3BP4 PE=1 SV=1 - [SH3B4_HUMAN]	12.56	1	8	8	24	39.4778	12.56	8	13	301.454	12.56	8	11	963	107.428	7.7085
Q5MIZ7	Serine/threonine-protein phosphatase 4 regulatory subunit 3B OS=Homo sapiens GN=SMEK2 PE=1 SV=2 - [P4R3B_HUMAN]	12.49	1	3	9	20	38.1325	11.66	8	10	331.749	12.49	8	10	849	97.3968	4.95752
Q3V6T2	Girdin OS=Homo sapiens GN=CCDC88A PE=1 SV=2 - [GRDN_HUMAN]	12.45	1	17	18	42	79.1165	12.08	17	22	429.539	12.45	17	20	1871	215.909	6.21436
O75970	Multiple PDZ domain protein OS=Homo sapiens GN=MPDZ PE=1 SV=2 - [MPDZ_HUMAN]	12.42	1	16	17	40	73.2623	12.42	17	20	496.248	12.42	17	20	2070	221.481	5.05908
Q9UHP3	Ubiquitin carboxyl-terminal hydrolase 25 OS=Homo sapiens GN=USP25 PE=1 SV=4 - [UBP25_HUMAN]	12.42	1	10	10	23	38.5937	11.66	9	11	143.569	12.42	10	12	1055	122.142	5.33838
P54278	Mismatch repair endonuclease PMS2 OS=Homo sapiens GN=PMS2 PE=1 SV=2 - [PMS2_HUMAN]	12.41	1	7	7	13	29.5031	10.79	6	6	247.86	12.41	7	7	862	95.7361	6.85889
Q99523	Sortilin OS=Homo sapiens GN=SORT1 PE=1 SV=3 - [SORT_HUMAN]	12.39	1	7	7	14	31.3632	12.39	7	7	273.936	12.39	7	7	831	92.0095	5.74463
Q14CN4	Keratin, type II cytoskeletal 72 OS=Homo sapiens GN=KRT72 PE=1 SV=2 - [K2C72_HUMAN]	12.33	2	1	5	43	64.9437	12.33	5	23	254.615	7.05	4	20	511	55.8424	6.88818
Q6PKG0	La-related protein 1 OS=Homo sapiens GN=LARP1 PE=1 SV=2 - [LARP1_HUMAN]	12.32	2	11	11	27	47.0552	12.32	11	14	184.183	12.32	11	13	1096	123.434	8.82178
Q9UQ16	Dynamin-3 OS=Homo sapiens GN=DNM3 PE=1 SV=4 - [DYN3_HUMAN]	12.31	1	2	12	26	37.7347	10.24	10	12	237.446	12.31	12	14	869	97.685	8.35303
P54098	DNA polymerase subunit gamma-1 OS=Homo sapiens GN=POLG PE=1 SV=1 - [DPOG1_HUMAN]	12.27	1	11	11	24	49.4288	12.27	11	12	436.83	12.27	11	12	1239	139.473	6.90283
P01040	Cystatin-A OS=Homo sapiens GN=CSTA PE=1 SV=1 - [CYTA_HUMAN]	12.24	1	1	1	2	3.66401	12.24	1	1	44.59	12.24	1	1	98	10.9997	5.50342
Q86YS7	C2 domain-containing protein 5 OS=Homo sapiens GN=C2CD5 PE=1 SV=1 - [C2CD5_HUMAN]	12.2	1	8	8	32	65.1021	12.2	8	17	342.873	12.2	8	15	1000	110.377	5.69385
Q9Y4G6	Talin-2 OS=Homo sapiens GN=TLN2 PE=1 SV=4 - [TLN2_HUMAN]	12.2	1	13	23	81	162.877	12.2	23	41	1337.05	12.2	23	40	2542	271.443	5.56689
Q9P260	LisH domain and HEAT repeat-containing protein KIAA1468 OS=Homo sapiens GN=KIAA1468 PE=1 SV=2 - [K1468_HUMAN]	12.17	1	12	12	32	55.8063	12.17	12	17	550.07	12.17	12	15	1216	134.545	5.45264
Q5VIR6	Vacuolar protein sorting-associated protein 53 homolog OS=Homo sapiens GN=VPS53 PE=1 SV=1 - [VPS53_HUMAN]	12.16	1	5	5	11	22.7128	12.16	5	6	115.43	12.16	5	5	699	79.602	6.02393
Q5VWQ8	Disabled homolog 2-interacting protein OS=Homo sapiens GN=DAB2IP PE=1 SV=2 - [DAB2P_HUMAN]	12.11	2	4	7	17	33.3452	12.11	7	9	209.058	9.84	6	8	1189	131.543	8.71924
Q13459	Unconventional myosin-IXb OS=Homo sapiens GN=MYO9B PE=1 SV=3 - [MYO9B_HUMAN]	12.1	1	16	17	42	78.4228	11.73	16	21	449.696	11.27	16	21	2157	243.249	8.74854
Q66K74	Microtubule-associated protein 1S OS=Homo sapiens GN=MAP1S PE=1 SV=2 - [MAP1S_HUMAN]	12.09	1	9	9	30	60.089	12.09	9	15	456.875	12.09	9	15	1059	112.142	7.29834
Q5SXM2	snRNA-activating protein complex subunit 4 OS=Homo sapiens GN=SNAPC4 PE=1 SV=1 - [SNPC4_HUMAN]	12.05	1	11	11	26	57.8474	12.05	11	13	354.119	12.05	11	13	1469	159.335	8.27979
Q07954	Prolow-density lipoprotein receptor-related protein 1 OS=Homo sapiens GN=LRP1 PE=1 SV=2 - [LRP1_HUMAN]	12.04	2	42	43	187	285.717	11.16	40	98	1603.84	11.88	42	89	4544	504.276	5.38916
P49756	RNA-binding protein 25 OS=Homo sapiens GN=RBM25 PE=1 SV=3 - [RBM25_HUMAN]	11.98	1	7	7	18	29.8303	11.98	7	9	81.7662	11.98	7	9	843	100.124	6.31592
O15061	Synemin OS=Homo sapiens GN=SYNM PE=1 SV=2 - [SYNEM_HUMAN]	11.95	1	12	12	34	63.8086	11.95	12	17	357.946	11.95	12	17	1565	172.663	5.16064
Q9Y6Q9	Nuclear receptor coactivator 3 OS=Homo sapiens GN=NCOA3 PE=1 SV=1 - [NCOA3_HUMAN]	11.94	1	11	11	22	44.4647	11.94	11	12	367.371	10.96	10	10	1424	155.195	7.47412
Q9BQS8	FYVE and coiled-coil domain-containing protein 1 OS=Homo sapiens GN=FYCO1 PE=1 SV=3 - [FYCO1_HUMAN]	11.91	1	11	11	22	53.8983	11.91	11	11	473.114	11.91	11	11	1478	166.879	4.91943
Q14562	ATP-dependent RNA helicase DHX8 OS=Homo sapiens GN=DHX8 PE=1 SV=1 - [DHX8_HUMAN]	11.89	2	10	12	26	42.3101	11.31	11	13	273.535	10.82	11	13	1220	139.227	8.32373
Q9H9Y6	DNA-directed RNA polymerase I subunit RPA2 OS=Homo sapiens GN=POLR1B PE=1 SV=2 - [RPA2_HUMAN]	11.89	1	10	10	28	43.9917	11.89	10	14	113.148	11.89	10	14	1135	128.146	7.82568
Q86WA8	Lon protease homolog 2, peroxisomal OS=Homo sapiens GN=LONP2 PE=1 SV=1 - [LONP2_HUMAN]	11.85	1	6	6	12	19.9576	11.85	6	6	238.352	11.85	6	6	852	94.5572	7.29834
Q5ST30	Valine--tRNA ligase, mitochondrial OS=Homo sapiens GN=VARS2 PE=1 SV=2 - [SYVM_HUMAN]	11.85	1	10	10	22	36.9949	11.85	10	11	205.122	11.85	10	11	1063	118.415	7.02002
Q9NZC9	SWI/SNF-related matrix-associated actin-dependent regulator of chromatin subfamily A-like protein 1 OS=Homo sapiens GN=SMARCAL1 PE=1 SV=1 - [SMAL1_HUMAN]	11.84	1	9	9	18	26.7313	11.84	9	9	136.774	11.84	9	9	954	105.872	9.05615
Q9BTC0	Death-inducer obliterator 1 OS=Homo sapiens GN=DIDO1 PE=1 SV=5 - [DIDO1_HUMAN]	11.83	1	17	17	82	149.045	11.83	17	43	843.225	11.12	16	39	2240	243.723	7.88428
P05109	Protein S100-A8 OS=Homo sapiens GN=S100A8 PE=1 SV=1 - [S10A8_HUMAN]	11.83	1	1	1	4	7.7746	11.83	1	2	86.8542	11.83	1	2	93	10.8276	7.03467
Q5T5U3	Rho GTPase-activating protein 21 OS=Homo sapiens GN=ARHGAP21 PE=1 SV=1 - [RHG21_HUMAN]	11.8	2	17	17	42	86.0137	11.8	17	22	717.482	11.24	16	20	1957	217.198	7.79639
Q8N1N4	Keratin, type II cytoskeletal 78 OS=Homo sapiens GN=KRT78 PE=2 SV=2 - [K2C78_HUMAN]	11.73	6	4	7	49	64.5329	11.73	7	22	337.975	11.73	7	27	520	56.8305	6.02393
P10809	60 kDa heat shock protein, mitochondrial OS=Homo sapiens GN=HSPD1 PE=1 SV=2 - [CH60_HUMAN]	11.69	1	5	5	21	41.3772	11.69	5	12	162.103	5.93	2	9	573	61.0164	5.87158
Q02809	Procollagen-lysine,2-oxoglutarate 5-dioxygenase 1 OS=Homo sapiens GN=PLOD1 PE=1 SV=2 - [PLOD1_HUMAN]	11.69	1	6	6	18	36.8708	11.69	6	9	105.404	11.69	6	9	727	83.4974	6.94678
Q86VI3	Ras GTPase-activating-like protein IQGAP3 OS=Homo sapiens GN=IQGAP3 PE=1 SV=2 - [IQGA3_HUMAN]	11.65	1	12	16	47	81.3641	11.59	15	23	441.759	11.04	15	24	1631	184.584	7.6499
Q9Y4B5	Microtubule cross-linking factor 1 OS=Homo sapiens GN=MTCL1 PE=1 SV=5 - [MTCL1_HUMAN]	11.65	2	19	19	39	66.4181	10.39	17	18	483.406	11.65	19	21	1905	209.397	6.43018
Q9GZR7	ATP-dependent RNA helicase DDX24 OS=Homo sapiens GN=DDX24 PE=1 SV=1 - [DDX24_HUMAN]	11.64	1	5	5	9	18.7194	11.64	5	5	71.0467	8.96	4	4	859	96.2715	9.05615
Q03001	Dystonin OS=Homo sapiens GN=DST PE=1 SV=4 - [DYST_HUMAN]	11.62	1	73	77	187	312.775	11.29	74	95	1481.94	11.41	75	92	7570	860.127	5.24951
Q96CN9	GRIP and coiled-coil domain-containing protein 1 OS=Homo sapiens GN=GCC1 PE=1 SV=1 - [GCC1_HUMAN]	11.61	1	5	5	9	22.5469	11.61	5	5	169	9.81	4	4	775	87.7573	5.45264
P49754	Vacuolar protein sorting-associated protein 41 homolog OS=Homo sapiens GN=VPS41 PE=1 SV=3 - [VPS41_HUMAN]	11.59	1	8	8	17	28.5617	11.59	8	9	219.079	11.59	8	8	854	98.5031	5.84619
Q6PL18	ATPase family AAA domain-containing protein 2 OS=Homo sapiens GN=ATAD2 PE=1 SV=1 - [ATAD2_HUMAN]	11.58	2	13	13	28	52.2462	10.65	12	14	329.075	10.94	12	14	1390	158.456	6.31592
P05997	Collagen alpha-2(V) chain OS=Homo sapiens GN=COL5A2 PE=1 SV=3 - [CO5A2_HUMAN]	11.54	1	13	13	30	60.4431	11.54	13	15	300.802	11.54	13	15	1499	144.821	6.45557
Q8TEV9	Smith-Magenis syndrome chromosomal region candidate gene 8 protein OS=Homo sapiens GN=SMCR8 PE=1 SV=2 - [SMCR8_HUMAN]	11.53	1	6	6	11	19.5712	11.53	6	6	100.447	9.28	5	5	937	104.956	5.57959
O75376	Nuclear receptor corepressor 1 OS=Homo sapiens GN=NCOR1 PE=1 SV=2 - [NCOR1_HUMAN]	11.52	1	21	24	63	101.8	10.98	22	32	513.771	10.98	22	31	2440	270.044	7.10791
Q8N3D4	EH domain-binding protein 1-like protein 1 OS=Homo sapiens GN=EHBP1L1 PE=1 SV=2 - [EH1L1_HUMAN]	11.49	1	10	12	26	55.6925	11.49	12	14	418.442	9.85	10	12	1523	161.756	4.83057
Q6ZUT9	DENN domain-containing protein 5B OS=Homo sapiens GN=DENND5B PE=1 SV=2 - [DEN5B_HUMAN]	11.46	2	10	10	23	43.3087	10.6	9	11	162.087	11.46	10	12	1274	144.927	6.72705
Q13017	Rho GTPase-activating protein 5 OS=Homo sapiens GN=ARHGAP5 PE=1 SV=2 - [RHG05_HUMAN]	11.45	1	13	14	33	60.296	10.99	13	16	327.607	11.45	14	17	1502	172.352	6.62451
Q6P3W7	SCY1-like protein 2 OS=Homo sapiens GN=SCYL2 PE=1 SV=1 - [SCYL2_HUMAN]	11.41	1	7	7	14	29.5752	11.41	7	7	213.931	11.41	7	7	929	103.642	8.22119
P00519	Tyrosine-protein kinase ABL1 OS=Homo sapiens GN=ABL1 PE=1 SV=4 - [ABL1_HUMAN]	11.33	1	7	9	21	34.5234	11.33	9	12	129.992	10.35	8	9	1130	122.796	8.66064
Q9Y2U8	Inner nuclear membrane protein Man1 OS=Homo sapiens GN=LEMD3 PE=1 SV=2 - [MAN1_HUMAN]	11.31	1	6	6	16	37.9901	11.31	6	8	288.885	11.31	6	8	911	99.9351	7.54736
Q86WG5	Myotubularin-related protein 13 OS=Homo sapiens GN=SBF2 PE=1 SV=1 - [MTMRD_HUMAN]	11.3	1	14	14	27	51.8453	11.3	14	14	268.907	10.87	13	13	1849	208.333	7.06396
Q9P107	GEM-interacting protein OS=Homo sapiens GN=GMIP PE=1 SV=2 - [GMIP_HUMAN]	11.24	1	7	7	15	24.9714	9.59	6	7	94.7633	11.24	7	8	970	106.617	5.71924
Q96EB6	NAD-dependent protein deacetylase sirtuin-1 OS=Homo sapiens GN=SIRT1 PE=1 SV=2 - [SIR1_HUMAN]	11.24	1	6	6	12	20.9407	11.24	6	6	167.71	11.24	6	6	747	81.63	4.66553
Q99832	T-complex protein 1 subunit eta OS=Homo sapiens GN=CCT7 PE=1 SV=2 - [TCPH_HUMAN]	11.23	1	3	3	13	28.5031	11.23	3	7	249.207	6.26	2	6	543	59.3289	7.6499
Q05086	Ubiquitin-protein ligase E3A OS=Homo sapiens GN=UBE3A PE=1 SV=4 - [UBE3A_HUMAN]	11.2	1	8	8	15	25.5033	9.49	7	7	225.378	11.2	8	8	875	100.623	5.22412
Q7Z4L5	Tetratricopeptide repeat protein 21B OS=Homo sapiens GN=TTC21B PE=1 SV=2 - [TT21B_HUMAN]	11.17	1	9	9	18	43.4775	11.17	9	9	317.515	11.17	9	9	1316	150.84	6.96143
O43896	Kinesin-like protein KIF1C OS=Homo sapiens GN=KIF1C PE=1 SV=3 - [KIF1C_HUMAN]	11.15	2	7	12	31	56.6714	11.15	12	17	286.637	8.88	9	14	1103	122.87	6.90283
P11171	Protein 4.1 OS=Homo sapiens GN=EPB41 PE=1 SV=4 - [41_HUMAN]	11.11	1	5	6	14	24.2273	11.11	6	8	80.37	8.8	5	6	864	96.9573	5.57959
O15320	cTAGE family member 5 OS=Homo sapiens GN=CTAGE5 PE=1 SV=4 - [CTGE5_HUMAN]	11.07	1	7	7	13	28.6879	11.07	7	7	128.92	8.83	6	6	804	90.9397	5.22412
Q96P48	Arf-GAP with Rho-GAP domain, ANK repeat and PH domain-containing protein 1 OS=Homo sapiens GN=ARAP1 PE=1 SV=3 - [ARAP1_HUMAN]	10.97	1	12	12	27	48.2448	10.97	12	14	333.833	10.07	11	13	1450	162.089	6.22705
O43379	WD repeat-containing protein 62 OS=Homo sapiens GN=WDR62 PE=1 SV=4 - [WDR62_HUMAN]	10.94	1	11	11	30	53.5373	10.94	11	15	357.349	10.94	11	15	1518	165.849	5.90967
Q9HD67	Unconventional myosin-X OS=Homo sapiens GN=MYO10 PE=1 SV=3 - [MYO10_HUMAN]	10.93	1	17	17	37	70.7458	10.45	16	18	480.606	10.93	17	19	2058	237.198	6.21436
Q9BZ29	Dedicator of cytokinesis protein 9 OS=Homo sapiens GN=DOCK9 PE=1 SV=2 - [DOCK9_HUMAN]	10.87	1	15	18	41	71.5752	10.15	17	21	450.344	10.1	17	20	2069	236.295	7.48877
P54760	Ephrin type-B receptor 4 OS=Homo sapiens GN=EPHB4 PE=1 SV=2 - [EPHB4_HUMAN]	10.84	11	7	9	24	44.2252	10.84	9	12	225.997	10.84	9	12	987	108.201	6.90283
Q3YEC7	Rab-like protein 6 OS=Homo sapiens GN=RABL6 PE=1 SV=2 - [RABL6_HUMAN]	10.84	1	6	6	15	28.427	10.84	6	8	158.633	10.84	6	7	729	79.4996	5.22412
O14936	Peripheral plasma membrane protein CASK OS=Homo sapiens GN=CASK PE=1 SV=3 - [CSKP_HUMAN]	10.8	1	7	7	11	13.908	8.42	5	5	39.7769	7.78	6	6	926	105.056	6.43018
Q03468	DNA excision repair protein ERCC-6 OS=Homo sapiens GN=ERCC6 PE=1 SV=1 - [ERCC6_HUMAN]	10.78	1	13	13	31	56.3319	10.05	12	15	338.093	10.78	13	16	1493	168.311	8.08936
Q8IWY9	Codanin-1 OS=Homo sapiens GN=CDAN1 PE=1 SV=4 - [CDAN1_HUMAN]	10.76	1	10	10	19	36.0013	10.76	10	10	214.038	9.86	9	9	1227	134.035	6.771
O75400	Pre-mRNA-processing factor 40 homolog A OS=Homo sapiens GN=PRPF40A PE=1 SV=2 - [PR40A_HUMAN]	10.76	1	9	9	24	46.0858	10.76	9	13	246.886	10.03	8	11	957	108.737	7.56201
Q8IW35	Centrosomal protein of 97 kDa OS=Homo sapiens GN=CEP97 PE=1 SV=1 - [CEP97_HUMAN]	10.75	1	7	7	16	24.599	10.75	7	8	163.342	10.75	7	8	865	96.9208	5.021
Q9UBV2	Protein sel-1 homolog 1 OS=Homo sapiens GN=SEL1L PE=1 SV=3 - [SE1L1_HUMAN]	10.71	1	5	5	10	20.5374	10.71	5	5	130.622	10.71	5	5	794	88.6985	5.38916
O75362	Zinc finger protein 217 OS=Homo sapiens GN=ZNF217 PE=1 SV=1 - [ZN217_HUMAN]	10.69	1	9	9	21	36.8099	9.92	8	10	268.737	10.69	9	11	1048	115.199	8.48486
P09228	Cystatin-SA OS=Homo sapiens GN=CST2 PE=1 SV=1 - [CYTT_HUMAN]	10.64	1	1	1	3	5.93706	10.64	1	2	0	10.64	1	1	141	16.4342	4.93213
Q6VMQ6	Activating transcription factor 7-interacting protein 1 OS=Homo sapiens GN=ATF7IP PE=1 SV=3 - [MCAF1_HUMAN]	10.63	1	7	7	13	28.7245	10.63	7	7	204.079	9.13	6	6	1270	136.31	4.70361
Q99700	Ataxin-2 OS=Homo sapiens GN=ATXN2 PE=1 SV=2 - [ATX2_HUMAN]	10.59	1	10	10	21	31.5428	9.98	9	10	244.857	9.14	9	11	1313	140.196	9.56885
P08572	Collagen alpha-2(IV) chain OS=Homo sapiens GN=COL4A2 PE=1 SV=4 - [CO4A2_HUMAN]	10.57	1	12	12	29	51.3747	10.57	12	15	306.937	9.05	11	14	1712	167.449	8.66064
Q53GL7	Poly [ADP-ribose] polymerase 10 OS=Homo sapiens GN=PARP10 PE=1 SV=2 - [PAR10_HUMAN]	10.54	1	5	5	10	24.3314	10.54	5	5	155.47	10.54	5	5	1025	109.93	4.97021
O14786	Neuropilin-1 OS=Homo sapiens GN=NRP1 PE=1 SV=3 - [NRP1_HUMAN]	10.51	1	6	6	14	33.8668	10.51	6	7	238.05	10.51	6	7	923	103.069	5.88428
Q9Y618	Nuclear receptor corepressor 2 OS=Homo sapiens GN=NCOR2 PE=1 SV=2 - [NCOR2_HUMAN]	10.5	1	17	20	75	126.909	10.5	20	37	666.73	10.5	20	38	2525	274.635	7.59131
Q01804	OTU domain-containing protein 4 OS=Homo sapiens GN=OTUD4 PE=1 SV=4 - [OTUD4_HUMAN]	10.5	1	8	8	16	27.5825	10.5	8	8	170.263	10.5	8	8	1114	123.968	6.7124
P19013	Keratin, type II cytoskeletal 4 OS=Homo sapiens GN=KRT4 PE=1 SV=4 - [K2C4_HUMAN]	10.49	1	2	6	187	317.803	10.49	6	94	1930.8	10.49	6	93	534	57.2498	6.60986
P00966	Argininosuccinate synthase OS=Homo sapiens GN=ASS1 PE=1 SV=2 - [ASSY_HUMAN]	10.44	1	2	2	3	5.32218	10.44	2	2	0	5.58	1	1	412	46.501	8.01611
P30260	Cell division cycle protein 27 homolog OS=Homo sapiens GN=CDC27 PE=1 SV=2 - [CDC27_HUMAN]	10.44	1	8	8	16	29.1564	10.44	8	8	240.437	9.34	7	8	824	91.8093	7.02002
P82094	TATA element modulatory factor OS=Homo sapiens GN=TMF1 PE=1 SV=2 - [TMF1_HUMAN]	10.43	1	7	8	21	33.0106	9.33	7	10	167.394	10.43	8	11	1093	122.767	4.91943
Q8NCM8	Cytoplasmic dynein 2 heavy chain 1 OS=Homo sapiens GN=DYNC2H1 PE=1 SV=4 - [DYHC2_HUMAN]	10.42	1	42	42	84	133.836	10.42	42	44	561.245	9.24	38	40	4307	492.311	6.53662
O43314	Inositol hexakisphosphate and diphosphoinositol-pentakisphosphate kinase 2 OS=Homo sapiens GN=PPIP5K2 PE=1 SV=3 - [VIP2_HUMAN]	10.38	1	9	9	28	46.4964	10.38	9	14	295.795	10.38	9	14	1243	140.318	8.22119
Q71RC2	La-related protein 4 OS=Homo sapiens GN=LARP4 PE=1 SV=3 - [LARP4_HUMAN]	10.36	1	5	5	12	22.9451	10.36	5	6	154.433	10.36	5	6	724	80.5458	6.60986
Q9BYX2	TBC1 domain family member 2A OS=Homo sapiens GN=TBC1D2 PE=1 SV=3 - [TBD2A_HUMAN]	10.34	1	6	6	13	26.8666	10.34	6	7	206.077	9.48	5	6	928	105.348	6.58057
P33151	Cadherin-5 OS=Homo sapiens GN=CDH5 PE=1 SV=5 - [CADH5_HUMAN]	10.33	1	6	6	14	24.9938	10.33	6	7	115.479	10.33	6	7	784	87.474	5.42725
Q9BV73	Centrosome-associated protein CEP250 OS=Homo sapiens GN=CEP250 PE=1 SV=2 - [CP250_HUMAN]	10.32	1	18	18	36	74.0168	10.32	18	19	376.716	9.99	17	17	2442	280.967	5.021
Q9HCD6	Protein TANC2 OS=Homo sapiens GN=TANC2 PE=1 SV=3 - [TANC2_HUMAN]	10.3	1	16	16	53	97.5709	10.3	16	28	647.637	10.3	16	25	1990	219.512	8.07471
O94915	Protein furry homolog-like OS=Homo sapiens GN=FRYL PE=1 SV=2 - [FRYL_HUMAN]	10.29	2	22	26	61	90.0172	10.29	26	30	486.292	10.29	26	31	3013	339.383	5.57959
Q9Y2H6	Fibronectin type-III domain-containing protein 3A OS=Homo sapiens GN=FNDC3A PE=1 SV=4 - [FND3A_HUMAN]	10.27	1	10	10	19	34.0207	10.27	10	10	225.897	9.52	9	9	1198	131.767	6.7124
Q9HCK8	Chromodomain-helicase-DNA-binding protein 8 OS=Homo sapiens GN=CHD8 PE=1 SV=5 - [CHD8_HUMAN]	10.23	4	21	21	50	81.0776	10.23	21	25	369.59	10.23	21	25	2581	290.338	6.46826
Q7Z6B7	SLIT-ROBO Rho GTPase-activating protein 1 OS=Homo sapiens GN=SRGAP1 PE=1 SV=1 - [SRGP1_HUMAN]	10.23	1	7	9	29	54.6143	10.23	9	15	343.318	10.23	9	14	1085	124.186	6.82959
Q14444	Caprin-1 OS=Homo sapiens GN=CAPRIN1 PE=1 SV=2 - [CAPR1_HUMAN]	10.16	1	3	3	6	10.9063	10.16	3	3	70.6167	10.16	3	3	709	78.318	5.24951
Q14643	Inositol 1,4,5-trisphosphate receptor type 1 OS=Homo sapiens GN=ITPR1 PE=1 SV=3 - [ITPR1_HUMAN]	10.15	1	16	22	49	82.3536	10.15	22	26	515.558	9.43	21	23	2758	313.729	6.03662
Q96HP0	Dedicator of cytokinesis protein 6 OS=Homo sapiens GN=DOCK6 PE=1 SV=3 - [DOCK6_HUMAN]	10.11	1	14	17	33	61.8814	10.11	17	17	367.581	9.72	16	16	2047	229.414	6.7417
Q9P0G3	Kallikrein-14 OS=Homo sapiens GN=KLK14 PE=1 SV=2 - [KLK14_HUMAN]	10.11	1	1	1	1		0			20.48	10.11	1	1	267	29.1028	9.23193
Q8NI35	InaD-like protein OS=Homo sapiens GN=INADL PE=1 SV=3 - [INADL_HUMAN]	10.05	1	10	11	28	55.8842	10.05	11	14	387.205	10.05	11	14	1801	196.247	4.94482
Q6ULP2	Aftiphilin OS=Homo sapiens GN=AFTPH PE=1 SV=2 - [AFTIN_HUMAN]	10.03	1	6	6	16	31.3817	10.03	6	8	228.459	10.03	6	8	937	102.137	4.53857
Q14573	Inositol 1,4,5-trisphosphate receptor type 3 OS=Homo sapiens GN=ITPR3 PE=1 SV=2 - [ITPR3_HUMAN]	10.03	1	16	20	42	66.3024	10.03	20	21	318.622	10.03	20	21	2671	303.912	6.48096
Q96DR8	Mucin-like protein 1 OS=Homo sapiens GN=MUCL1 PE=1 SV=1 - [MUCL1_HUMAN]	10	1	1	1	4	5.45448	10	1	2	32.76	10	1	2	90	9.03363	4.64014
Q9HBG6	Intraflagellar transport protein 122 homolog OS=Homo sapiens GN=IFT122 PE=1 SV=2 - [IF122_HUMAN]	9.99	1	9	9	20	44.4243	9.99	9	10	327.312	9.99	9	10	1241	141.735	6.49365
Q13823	Nucleolar GTP-binding protein 2 OS=Homo sapiens GN=GNL2 PE=1 SV=1 - [NOG2_HUMAN]	9.99	1	4	5	10	19.7733	9.99	5	5	66.7752	9.99	5	5	731	83.6034	9.24658
Q8NEN9	PDZ domain-containing protein 8 OS=Homo sapiens GN=PDZD8 PE=1 SV=1 - [PDZD8_HUMAN]	9.97	1	8	8	20	35.2573	9.97	8	10	136.366	9.97	8	10	1154	128.483	6.0874
P26639	Threonine--tRNA ligase, cytoplasmic OS=Homo sapiens GN=TARS PE=1 SV=3 - [SYTC_HUMAN]	9.96	1	5	5	12	23.8795	9.96	5	7	80.28	9.96	5	5	723	83.3819	6.66846
Q9H9B1	Histone-lysine N-methyltransferase EHMT1 OS=Homo sapiens GN=EHMT1 PE=1 SV=4 - [EHMT1_HUMAN]	9.94	1	7	7	12	23.2229	9.94	7	7	115.786	6.32	5	5	1298	141.377	5.75732
Q58WW2	DDB1- and CUL4-associated factor 6 OS=Homo sapiens GN=DCAF6 PE=1 SV=1 - [DCAF6_HUMAN]	9.88	1	7	7	14	22.576	9.88	7	7	93.37	9.88	7	7	860	96.2323	5.2749
P11279	Lysosome-associated membrane glycoprotein 1 OS=Homo sapiens GN=LAMP1 PE=1 SV=3 - [LAMP1_HUMAN]	9.83	1	4	4	17	28.377	9.83	4	9	246.942	9.83	4	8	417	44.8538	8.74854
P51531	Probable global transcription activator SNF2L2 OS=Homo sapiens GN=SMARCA2 PE=1 SV=2 - [SMCA2_HUMAN]	9.81	1	1	14	36	63.3297	9.69	13	18	351.96	9.81	14	18	1590	181.166	7.1958
Q9UHB6	LIM domain and actin-binding protein 1 OS=Homo sapiens GN=LIMA1 PE=1 SV=1 - [LIMA1_HUMAN]	9.75	1	5	5	9	16.131	8.83	4	4	139.919	9.75	5	5	759	85.1734	6.84424
Q7Z4H7	HAUS augmin-like complex subunit 6 OS=Homo sapiens GN=HAUS6 PE=1 SV=2 - [HAUS6_HUMAN]	9.74	1	5	5	10	20.4103	9.74	5	5	160.569	9.74	5	5	955	108.553	6.46826
P19022	Cadherin-2 OS=Homo sapiens GN=CDH2 PE=1 SV=4 - [CADH2_HUMAN]	9.71	1	5	5	10	18.2344	9.71	5	5	85.61	9.71	5	5	906	99.7473	4.80518
P62805	Histone H4 OS=Homo sapiens GN=HIST1H4A PE=1 SV=2 - [H4_HUMAN]	9.71	1	1	1	1	3.90682	9.71	1	1					103	11.3604	11.356
Q66K14	TBC1 domain family member 9B OS=Homo sapiens GN=TBC1D9B PE=1 SV=3 - [TBC9B_HUMAN]	9.68	2	11	11	19	34.8171	8.8	10	10	268.389	8.4	9	9	1250	140.436	5.24951
Q8TEY7	Ubiquitin carboxyl-terminal hydrolase 33 OS=Homo sapiens GN=USP33 PE=1 SV=2 - [UBP33_HUMAN]	9.66	1	4	4	8	17.2252	9.66	4	4	52.4228	9.66	4	4	942	106.659	6.02393
P50991	T-complex protein 1 subunit delta OS=Homo sapiens GN=CCT4 PE=1 SV=4 - [TCPD_HUMAN]	9.65	1	3	3	6	12.1115	9.65	3	3	69.35	9.65	3	3	539	57.8878	7.82568
Q96JH7	Deubiquitinating protein VCIP135 OS=Homo sapiens GN=VCPIP1 PE=1 SV=2 - [VCIP1_HUMAN]	9.57	1	8	8	26	51.6573	9.57	8	13	496.255	9.57	8	13	1222	134.236	7.1958
O94906	Pre-mRNA-processing factor 6 OS=Homo sapiens GN=PRPF6 PE=1 SV=1 - [PRP6_HUMAN]	9.56	1	7	7	13	28.8634	8.5	6	6	265.386	9.56	7	7	941	106.858	8.25049
Q92574	Hamartin OS=Homo sapiens GN=TSC1 PE=1 SV=2 - [TSC1_HUMAN]	9.54	1	6	6	16	29.5722	9.54	6	8	199.615	9.54	6	8	1164	129.685	6.46826
Q9Y4I1	Unconventional myosin-Va OS=Homo sapiens GN=MYO5A PE=1 SV=2 - [MYO5A_HUMAN]	9.49	2	11	14	33	60.4333	9.49	14	16	440.262	9.49	14	17	1855	215.269	8.48486
Q68DK2	Zinc finger FYVE domain-containing protein 26 OS=Homo sapiens GN=ZFYVE26 PE=1 SV=3 - [ZFY26_HUMAN]	9.49	1	18	18	38	72.27	9.49	18	19	417.421	9.49	18	19	2539	284.395	6.39209
Q6ZT12	E3 ubiquitin-protein ligase UBR3 OS=Homo sapiens GN=UBR3 PE=2 SV=2 - [UBR3_HUMAN]	9.48	1	12	12	26	44.1023	9.48	12	13	225.43	9.48	12	13	1888	212.296	6.1001
Q6BDS2	UHRF1-binding protein 1 OS=Homo sapiens GN=UHRF1BP1 PE=1 SV=1 - [URFB1_HUMAN]	9.44	1	10	10	27	51.5676	8.82	9	13	411.514	9.44	10	14	1440	159.385	6.13818
Q9Y3E0	Vesicle transport protein GOT1B OS=Homo sapiens GN=GOLT1B PE=1 SV=1 - [GOT1B_HUMAN]	9.42	1	1	1	4	9.1677	9.42	1	2	91.14	9.42	1	2	138	15.4154	10.3599
O00562	Membrane-associated phosphatidylinositol transfer protein 1 OS=Homo sapiens GN=PITPNM1 PE=1 SV=4 - [PITM1_HUMAN]	9.41	1	9	9	17	27.7791	8.12	8	8	154.893	9.41	9	9	1244	134.763	5.94775
Q8TB72	Pumilio homolog 2 OS=Homo sapiens GN=PUM2 PE=1 SV=2 - [PUM2_HUMAN]	9.38	1	3	6	12	21.2808	6.94	5	6	73.99	7.69	5	6	1066	114.145	7.07861
P39059	Collagen alpha-1(XV) chain OS=Homo sapiens GN=COL15A1 PE=1 SV=2 - [COFA1_HUMAN]	9.37	1	11	11	22	38.3556	9.37	11	11	263.366	9.37	11	11	1388	141.632	4.99561
O95466	Formin-like protein 1 OS=Homo sapiens GN=FMNL1 PE=1 SV=3 - [FMNL_HUMAN]	9.36	1	7	9	25	41.6931	8.73	8	12	267.762	9.36	9	13	1100	121.777	5.71924
Q9Y2I7	1-phosphatidylinositol 3-phosphate 5-kinase OS=Homo sapiens GN=PIKFYVE PE=1 SV=3 - [FYV1_HUMAN]	9.34	1	15	15	33	67.6133	9.34	15	17	504.108	9.34	15	16	2098	236.986	6.69775
Q96HA7	Tonsoku-like protein OS=Homo sapiens GN=TONSL PE=1 SV=2 - [TONSL_HUMAN]	9.29	1	9	9	20	36.3246	9.29	9	10	194.367	9.29	9	10	1378	150.834	6.41748
Q13576	Ras GTPase-activating-like protein IQGAP2 OS=Homo sapiens GN=IQGAP2 PE=1 SV=4 - [IQGA2_HUMAN]	9.27	1	10	13	44	68.122	9.27	13	22	319.685	9.27	13	22	1575	180.465	5.64307
Q9UBG0	C-type mannose receptor 2 OS=Homo sapiens GN=MRC2 PE=1 SV=2 - [MRC2_HUMAN]	9.26	1	9	9	20	35.4287	9.26	9	10	191.339	9.26	9	10	1479	166.568	5.8335
Q5SW79	Centrosomal protein of 170 kDa OS=Homo sapiens GN=CEP170 PE=1 SV=1 - [CE170_HUMAN]	9.22	2	10	10	19	36.3169	8.59	9	10	223.229	6.76	8	9	1584	175.187	7.10791
Q8NEY1	Neuron navigator 1 OS=Homo sapiens GN=NAV1 PE=1 SV=2 - [NAV1_HUMAN]	9.16	1	10	10	27	48.6506	9.16	10	14	253.532	9.16	10	13	1877	202.347	8.07471
Q9NZM3	Intersectin-2 OS=Homo sapiens GN=ITSN2 PE=1 SV=3 - [ITSN2_HUMAN]	9.13	1	11	11	24	46.0384	9.13	11	13	287.403	8.07	10	11	1697	193.34	8.11865
Q92889	DNA repair endonuclease XPF OS=Homo sapiens GN=ERCC4 PE=1 SV=3 - [XPF_HUMAN]	9.06	1	4	5	15	30.4844	8.3	4	7	200.328	9.06	5	8	916	104.42	6.93213
Q7Z794	Keratin, type II cytoskeletal 1b OS=Homo sapiens GN=KRT77 PE=2 SV=3 - [K2C1B_HUMAN]	9	1	2	6	184	282.025	9	6	105	1876.35	9	6	79	578	61.8635	5.98584
Q9ULQ0	Striatin-interacting protein 2 OS=Homo sapiens GN=STRIP2 PE=1 SV=2 - [STRP2_HUMAN]	8.99	1	2	6	11	18.0663	8.99	6	6	121.305	8.03	5	5	834	95.2986	5.90967
Q14517	Protocadherin Fat 1 OS=Homo sapiens GN=FAT1 PE=1 SV=2 - [FAT1_HUMAN]	8.98	1	32	32	75	132.924	8.98	32	39	655.583	7.65	29	36	4588	505.958	4.99561
P35611	Alpha-adducin OS=Homo sapiens GN=ADD1 PE=1 SV=2 - [ADDA_HUMAN]	8.96	2	5	5	14	23.9131	8.96	5	7	159.504	8.96	5	7	737	80.9047	5.8335
O15085	Rho guanine nucleotide exchange factor 11 OS=Homo sapiens GN=ARHGEF11 PE=1 SV=1 - [ARHGB_HUMAN]	8.94	1	10	10	20	38.0427	8.94	10	10	205.274	8.94	10	10	1522	167.601	5.50342
Q9HCG8	Pre-mRNA-splicing factor CWC22 homolog OS=Homo sapiens GN=CWC22 PE=1 SV=3 - [CWC22_HUMAN]	8.92	1	6	6	15	29.5292	8.92	6	8	113.88	7.38	5	7	908	105.402	7.03467
Q96JC1	Vam6/Vps39-like protein OS=Homo sapiens GN=VPS39 PE=1 SV=2 - [VPS39_HUMAN]	8.92	1	5	5	9	17.4915	7	4	4	149.221	8.92	5	5	886	101.744	6.99072
O00461	Golgi integral membrane protein 4 OS=Homo sapiens GN=GOLIM4 PE=1 SV=1 - [GOLI4_HUMAN]	8.91	1	5	5	16	34.3792	8.91	5	8	263.414	8.91	5	8	696	81.8313	4.76709
P54289	Voltage-dependent calcium channel subunit alpha-2/delta-1 OS=Homo sapiens GN=CACNA2D1 PE=1 SV=3 - [CA2D1_HUMAN]	8.88	1	7	7	18	30.6382	8.88	7	9	101.64	8.88	7	9	1103	124.49	5.2749
Q6ZRP7	Sulfhydryl oxidase 2 OS=Homo sapiens GN=QSOX2 PE=1 SV=3 - [QSOX2_HUMAN]	8.88	1	4	4	8	12.5944	8.88	4	4	85.34	8.88	4	4	698	77.4796	7.72314
Q15084	Protein disulfide-isomerase A6 OS=Homo sapiens GN=PDIA6 PE=1 SV=1 - [PDIA6_HUMAN]	8.86	1	2	2	7	12.1318	8.86	2	4	70.6575	8.86	2	3	440	48.0913	5.08447
Q86YT6	E3 ubiquitin-protein ligase MIB1 OS=Homo sapiens GN=MIB1 PE=1 SV=1 - [MIB1_HUMAN]	8.85	1	5	5	11	23.3509	8.85	5	6	175.607	8.85	5	5	1006	110.066	6.91748
Q8IX03	Protein KIBRA OS=Homo sapiens GN=WWC1 PE=1 SV=1 - [KIBRA_HUMAN]	8.81	1	6	7	13	26.3903	8.09	6	6	250.868	8.81	7	7	1113	125.223	5.84619
Q13488	V-type proton ATPase 116 kDa subunit a isoform 3 OS=Homo sapiens GN=TCIRG1 PE=1 SV=3 - [VPP3_HUMAN]	8.8	1	5	5	10	19.0281	8.8	5	5	145.881	8.8	5	5	830	92.9084	7.12256
Q5T8P6	RNA-binding protein 26 OS=Homo sapiens GN=RBM26 PE=1 SV=3 - [RBM26_HUMAN]	8.74	1	7	8	30	51.4153	8.74	8	15	296.672	8.74	8	15	1007	113.527	9.15869
P28370	Probable global transcription activator SNF2L1 OS=Homo sapiens GN=SMARCA1 PE=1 SV=2 - [SMCA1_HUMAN]	8.73	1	3	10	24	37.7075	8.16	9	13	99.6121	7.12	8	11	1054	122.527	8.08936
Q5VT25	Serine/threonine-protein kinase MRCK alpha OS=Homo sapiens GN=CDC42BPA PE=1 SV=1 - [MRCKA_HUMAN]	8.72	2	6	12	24	39.4795	8.72	12	12	266.314	8.72	12	12	1732	197.182	6.58057
P16383	GC-rich sequence DNA-binding factor 2 OS=Homo sapiens GN=GCFC2 PE=1 SV=2 - [GCFC2_HUMAN]	8.71	1	4	5	10	17.3917	8.71	5	5	115.075	8.71	5	5	781	89.3294	5.98584
O75146	Huntingtin-interacting protein 1-related protein OS=Homo sapiens GN=HIP1R PE=1 SV=2 - [HIP1R_HUMAN]	8.71	1	7	8	16	27.5319	8.71	8	8	259.137	8.71	8	8	1068	119.315	6.66846
P31944	Caspase-14 OS=Homo sapiens GN=CASP14 PE=1 SV=2 - [CASPE_HUMAN]	8.68	1	2	2	4	5.84881	8.68	2	2	27.25	8.68	2	2	242	27.662	5.57959
P54886	Delta-1-pyrroline-5-carboxylate synthase OS=Homo sapiens GN=ALDH18A1 PE=1 SV=2 - [P5CS_HUMAN]	8.68	1	5	5	20	35.3419	8.68	5	10	143.047	8.68	5	10	795	87.2475	7.12256
P08648	Integrin alpha-5 OS=Homo sapiens GN=ITGA5 PE=1 SV=2 - [ITA5_HUMAN]	8.67	1	7	7	33	70.0835	8.67	7	17	454.423	8.67	7	16	1049	114.465	5.77002
O94901	SUN domain-containing protein 1 OS=Homo sapiens GN=SUN1 PE=1 SV=3 - [SUN1_HUMAN]	8.62	1	4	4	8	13.7943	8.62	4	4	113.784	8.62	4	4	812	90.0073	7.07861
Q9Y520	Protein PRRC2C OS=Homo sapiens GN=PRRC2C PE=1 SV=4 - [PRC2C_HUMAN]	8.6	1	15	15	60	103.443	8.22	14	29	321.582	8.22	14	31	2896	316.718	9.12939
Q6PIJ6	F-box only protein 38 OS=Homo sapiens GN=FBXO38 PE=1 SV=3 - [FBX38_HUMAN]	8.59	1	8	8	16	28.0706	8.59	8	8	133.489	8.59	8	8	1188	133.858	6.32861
Q9Y4E6	WD repeat-containing protein 7 OS=Homo sapiens GN=WDR7 PE=1 SV=2 - [WDR7_HUMAN]	8.59	1	9	9	17	27.9765	7.18	8	8	190.346	8.59	9	9	1490	163.705	6.91748
Q13332	Receptor-type tyrosine-protein phosphatase S OS=Homo sapiens GN=PTPRS PE=1 SV=3 - [PTPRS_HUMAN]	8.57	1	10	11	25	47.4676	8.26	10	13	256.32	8.01	10	12	1948	216.905	6.45557
P29692	Elongation factor 1-delta OS=Homo sapiens GN=EEF1D PE=1 SV=5 - [EF1D_HUMAN]	8.54	1	1	1	1	3.05163	8.54	1	1					281	31.1028	5.0083
P42226	Signal transducer and activator of transcription 6 OS=Homo sapiens GN=STAT6 PE=1 SV=1 - [STAT6_HUMAN]	8.5	1	4	4	8	13.7703	8.5	4	4	137.327	8.5	4	4	847	94.0752	6.22705
Q7Z4V5	Hepatoma-derived growth factor-related protein 2 OS=Homo sapiens GN=HDGFRP2 PE=1 SV=1 - [HDGR2_HUMAN]	8.49	1	4	4	10	23.7393	8.49	4	5	245.202	8.49	4	5	671	74.2722	7.48877
P46100	Transcriptional regulator ATRX OS=Homo sapiens GN=ATRX PE=1 SV=5 - [ATRX_HUMAN]	8.47	1	17	17	40	65.1763	8.47	17	20	348.56	7.74	16	20	2492	282.411	6.58057
Q96SB3	Neurabin-2 OS=Homo sapiens GN=PPP1R9B PE=1 SV=2 - [NEB2_HUMAN]	8.47	1	3	3	3	9.59277	8.47	3	3					815	89.1377	4.97021
Q9ULG6	Cell cycle progression protein 1 OS=Homo sapiens GN=CCPG1 PE=2 SV=3 - [CCPG1_HUMAN]	8.45	1	4	4	9	8.55462	8.45	4	5	46.76	8.45	4	4	757	87.2861	5.94775
A6NKF9	Putative Golgi pH regulator C OS=Homo sapiens GN=GPR89C PE=5 SV=2 - [GPHRC_HUMAN]	8.44	2	1	1	1	0	8.44	1	1					320	36.6464	9.31982
Q6NYC1	Bifunctional arginine demethylase and lysyl-hydroxylase JMJD6 OS=Homo sapiens GN=JMJD6 PE=1 SV=1 - [JMJD6_HUMAN]	8.44	1	2	2	4	7.60596	8.44	2	2	61.4	8.44	2	2	403	46.4331	8.68994
Q6PKC3	Thioredoxin domain-containing protein 11 OS=Homo sapiens GN=TXNDC11 PE=1 SV=2 - [TXD11_HUMAN]	8.43	1	5	5	11	24.1333	8.43	5	6	118.569	8.43	5	5	985	110.459	6.55127
Q96P63	Serpin B12 OS=Homo sapiens GN=SERPINB12 PE=1 SV=1 - [SPB12_HUMAN]	8.4	1	3	3	5	7.41711	5.93	2	2	32.7779	8.4	3	3	405	46.2471	5.52881
Q9H1H9	Kinesin-like protein KIF13A OS=Homo sapiens GN=KIF13A PE=1 SV=2 - [KI13A_HUMAN]	8.37	1	10	11	26	48.4629	8.37	11	14	360.809	6.37	9	12	1805	202.183	5.60498
P16070	CD44 antigen OS=Homo sapiens GN=CD44 PE=1 SV=3 - [CD44_HUMAN]	8.36	1	5	5	30	51.7531	8.36	5	15	343.874	8.36	5	15	742	81.4874	5.32568
Q86V48	Leucine zipper protein 1 OS=Homo sapiens GN=LUZP1 PE=1 SV=2 - [LUZP1_HUMAN]	8.36	1	7	7	16	28.6289	8.36	7	8	204.351	8.36	7	8	1076	120.202	8.49951
P52630	Signal transducer and activator of transcription 2 OS=Homo sapiens GN=STAT2 PE=1 SV=1 - [STAT2_HUMAN]	8.34	1	4	5	13	26.0244	8.34	5	7	172.346	7.52	4	6	851	97.8546	5.49072
O60245	Protocadherin-7 OS=Homo sapiens GN=PCDH7 PE=1 SV=2 - [PCDH7_HUMAN]	8.33	1	6	6	16	31.6862	8.33	6	8	253.963	8.33	6	8	1069	116	5.18604
P04792	Heat shock protein beta-1 OS=Homo sapiens GN=HSPB1 PE=1 SV=2 - [HSPB1_HUMAN]	8.29	1	1	1	1	2.23916	8.29	1	1					205	22.7685	6.40479
Q5T011	Protein SZT2 OS=Homo sapiens GN=SZT2 PE=2 SV=3 - [SZT2_HUMAN]	8.28	1	22	22	51	84.1391	8.1	21	25	541.47	8.28	22	26	3432	377.791	6.26514
P11021	78 kDa glucose-regulated protein OS=Homo sapiens GN=HSPA5 PE=1 SV=2 - [GRP78_HUMAN]	8.26	1	3	4	20	37.6879	8.26	4	11	77.2004	4.28	2	9	654	72.2884	5.16064
O95359	Transforming acidic coiled-coil-containing protein 2 OS=Homo sapiens GN=TACC2 PE=1 SV=3 - [TACC2_HUMAN]	8.24	1	12	13	29	46.0742	8.24	13	15	102.184	7.39	12	14	2948	309.237	4.79248
Q6KB66	Keratin, type II cytoskeletal 80 OS=Homo sapiens GN=KRT80 PE=1 SV=2 - [K2C80_HUMAN]	8.19	1	2	3	137	245.07	8.19	3	69	1512.33	8.19	3	68	452	50.4938	5.66846
P78332	RNA-binding protein 6 OS=Homo sapiens GN=RBM6 PE=1 SV=5 - [RBM6_HUMAN]	8.19	1	9	10	22	31.3244	8.19	10	11	169.038	8.19	10	11	1123	128.565	6.31592
Q96KQ7	Histone-lysine N-methyltransferase EHMT2 OS=Homo sapiens GN=EHMT2 PE=1 SV=3 - [EHMT2_HUMAN]	8.18	1	7	7	14	24.8608	8.18	7	8	101.525	6.61	6	6	1210	132.287	5.45264
P06213	Insulin receptor OS=Homo sapiens GN=INSR PE=1 SV=4 - [INSR_HUMAN]	8.18	1	7	8	20	39.7045	8.18	8	10	238.423	8.18	8	10	1382	156.232	6.20166
Q14151	Scaffold attachment factor B2 OS=Homo sapiens GN=SAFB2 PE=1 SV=1 - [SAFB2_HUMAN]	8.18	1	1	5	9	17.03	8.18	5	5	93.6973	4.83	4	4	953	107.408	6.16357
Q9NQX4	Unconventional myosin-Vc OS=Homo sapiens GN=MYO5C PE=1 SV=2 - [MYO5C_HUMAN]	8.15	1	7	12	25	41.4104	7.75	11	13	295.418	6.43	10	12	1742	202.682	7.7085
P61626	Lysozyme C OS=Homo sapiens GN=LYZ PE=1 SV=1 - [LYSC_HUMAN]	8.11	1	1	1	9	17.0614	8.11	1	4	142.021	8.11	1	5	148	16.5263	9.15869
Q01968	Inositol polyphosphate 5-phosphatase OCRL-1 OS=Homo sapiens GN=OCRL PE=1 SV=3 - [OCRL_HUMAN]	8.1	1	6	6	10	14.9601	4.88	4	4	88.4597	8.1	6	6	901	104.138	6.55127
P52756	RNA-binding protein 5 OS=Homo sapiens GN=RBM5 PE=1 SV=2 - [RBM5_HUMAN]	8.1	1	3	4	8	16.0713	8.1	4	4	85.1687	8.1	4	4	815	92.097	6.27783
P47929	Galectin-7 OS=Homo sapiens GN=LGALS7 PE=1 SV=2 - [LEG7_HUMAN]	8.09	1	1	1	2	3.22099	8.09	1	1	32.94	8.09	1	1	136	15.0658	7.62061
Q9HBM0	Vezatin OS=Homo sapiens GN=VEZT PE=1 SV=3 - [VEZA_HUMAN]	8.09	1	4	4	8	16.6707	8.09	4	4	87.8915	8.09	4	4	779	88.6091	5.19873
Q9NZB2	Constitutive coactivator of PPAR-gamma-like protein 1 OS=Homo sapiens GN=FAM120A PE=1 SV=2 - [F120A_HUMAN]	8.05	2	7	7	16	29.3233	7.07	6	7	260.801	8.05	7	9	1118	121.811	8.88037
O00291	Huntingtin-interacting protein 1 OS=Homo sapiens GN=HIP1 PE=1 SV=5 - [HIP1_HUMAN]	8	1	4	5	8	16.561	8	5	5	80.93	4.92	3	3	1037	116.148	5.30029
Q7RTP6	Protein-methionine sulfoxide oxidase MICAL3 OS=Homo sapiens GN=MICAL3 PE=1 SV=2 - [MICA3_HUMAN]	7.99	2	10	10	20	40.5882	7.99	10	10	286.532	7.99	10	10	2002	224.156	5.5542
Q99619	SPRY domain-containing SOCS box protein 2 OS=Homo sapiens GN=SPSB2 PE=1 SV=1 - [SPSB2_HUMAN]	7.98	1	1	1	1	2.06668	7.98	1	1					263	28.6126	8.17725
Q9NQC3	Reticulon-4 OS=Homo sapiens GN=RTN4 PE=1 SV=2 - [RTN4_HUMAN]	7.97	1	6	6	14	23.4181	7.97	6	7	152.152	7.97	6	7	1192	129.851	4.50049
Q9UPP1	Histone lysine demethylase PHF8 OS=Homo sapiens GN=PHF8 PE=1 SV=3 - [PHF8_HUMAN]	7.92	2	6	6	21	40.2128	7.26	5	10	370.968	7.92	6	11	1060	117.79	8.71924
P01130	Low-density lipoprotein receptor OS=Homo sapiens GN=LDLR PE=1 SV=1 - [LDLR_HUMAN]	7.91	1	5	5	18	34.8199	7.91	5	10	311.383	7.91	5	8	860	95.3136	5.04639
Q9H2P0	Activity-dependent neuroprotector homeobox protein OS=Homo sapiens GN=ADNP PE=1 SV=1 - [ADNP_HUMAN]	7.89	1	7	7	18	31.3311	7.89	7	9	110.532	7.89	7	9	1102	123.485	7.34229
Q03135	Caveolin-1 OS=Homo sapiens GN=CAV1 PE=1 SV=4 - [CAV1_HUMAN]	7.87	1	1	1	1	2.13866	7.87	1	1		0			178	20.4585	6.02393
A7E2V4	Zinc finger SWIM domain-containing protein 8 OS=Homo sapiens GN=ZSWIM8 PE=1 SV=1 - [ZSWM8_HUMAN]	7.84	1	10	10	31	59.0541	7.4	9	15	405.171	7.84	10	16	1837	197.173	6.80029
Q8TDJ6	DmX-like protein 2 OS=Homo sapiens GN=DMXL2 PE=1 SV=2 - [DMXL2_HUMAN]	7.81	1	18	20	40	65.3014	7.35	18	19	385.372	7.81	20	21	3036	339.427	6.37939
A6ND36	Protein FAM83G OS=Homo sapiens GN=FAM83G PE=1 SV=2 - [FA83G_HUMAN]	7.78	1	5	5	9	17.0739	7.78	5	5	100.765	5.83	4	4	823	90.7787	6.39209
O75140	DEP domain-containing protein 5 OS=Homo sapiens GN=DEPDC5 PE=1 SV=2 - [DEPD5_HUMAN]	7.74	1	8	8	22	43.1305	7.74	8	11	193.994	7.74	8	11	1603	181.149	6.72705
Q2KHR3	Glutamine and serine-rich protein 1 OS=Homo sapiens GN=QSER1 PE=1 SV=3 - [QSER1_HUMAN]	7.72	1	9	9	28	56.507	7.72	9	14	346.03	7.72	9	14	1735	189.856	7.07861
O95382	Mitogen-activated protein kinase kinase kinase 6 OS=Homo sapiens GN=MAP3K6 PE=1 SV=3 - [M3K6_HUMAN]	7.69	1	8	8	16	26.2306	7.69	8	8	103.603	7.69	8	8	1288	142.506	7.10791
Q8N201	Integrator complex subunit 1 OS=Homo sapiens GN=INTS1 PE=1 SV=2 - [INT1_HUMAN]	7.67	1	13	13	30	62.8633	7.67	13	15	463.927	7.67	13	15	2190	244.143	6.12549
O75044	SLIT-ROBO Rho GTPase-activating protein 2 OS=Homo sapiens GN=SRGAP2 PE=1 SV=2 - [SRGP2_HUMAN]	7.66	3	5	7	24	47.2672	7.66	7	12	352.445	7.66	7	12	1071	120.805	6.69775
O15164	Transcription intermediary factor 1-alpha OS=Homo sapiens GN=TRIM24 PE=1 SV=3 - [TIF1A_HUMAN]	7.62	1	4	5	10	23.512	7.62	5	6	166.63	6	3	4	1050	116.757	7.10791
Q9HBL0	Tensin-1 OS=Homo sapiens GN=TNS1 PE=1 SV=2 - [TENS1_HUMAN]	7.61	1	7	8	26	49.1863	7.61	8	13	235.211	6.57	7	13	1735	185.586	7.75244
Q8IUN9	C-type lectin domain family 10 member A OS=Homo sapiens GN=CLEC10A PE=2 SV=1 - [CLC10_HUMAN]	7.59	1	1	1	1	0	7.59	1	1					316	35.4231	6.04932
Q5VU43	Myomegalin OS=Homo sapiens GN=PDE4DIP PE=1 SV=1 - [MYOME_HUMAN]	7.59	1	14	16	33	55.206	7.25	15	16	364.772	7.59	16	17	2346	264.918	5.43994
O60568	Procollagen-lysine,2-oxoglutarate 5-dioxygenase 3 OS=Homo sapiens GN=PLOD3 PE=1 SV=1 - [PLOD3_HUMAN]	7.59	1	4	5	13	25.4628	7.59	5	7	132.183	7.59	5	6	738	84.7315	6.04932
Q9NZN5	Rho guanine nucleotide exchange factor 12 OS=Homo sapiens GN=ARHGEF12 PE=1 SV=1 - [ARHGC_HUMAN]	7.58	1	8	8	15	28.2072	7.12	7	7	191.021	7.58	8	8	1544	173.125	5.74463
P29317	Ephrin type-A receptor 2 OS=Homo sapiens GN=EPHA2 PE=1 SV=2 - [EPHA2_HUMAN]	7.58	10	4	6	16	24.1502	7.58	6	8	106.443	7.58	6	8	976	108.197	6.22705
A6NHR9	Structural maintenance of chromosomes flexible hinge domain-containing protein 1 OS=Homo sapiens GN=SMCHD1 PE=1 SV=2 - [SMHD1_HUMAN]	7.58	1	13	13	28	44.1047	6.73	11	13	261.368	7.58	13	15	2005	226.231	7.29834
A1X283	SH3 and PX domain-containing protein 2B OS=Homo sapiens GN=SH3PXD2B PE=1 SV=3 - [SPD2B_HUMAN]	7.57	1	6	6	12	23.4765	7.57	6	6	131.796	7.57	6	6	911	101.516	8.68994
Q9H4B7	Tubulin beta-1 chain OS=Homo sapiens GN=TUBB1 PE=1 SV=1 - [TBB1_HUMAN]	7.54	1	1	3	29	39.2983	7.54	3	13	205.777	7.54	3	16	451	50.2946	5.17334
Q9NZJ5	Eukaryotic translation initiation factor 2-alpha kinase 3 OS=Homo sapiens GN=EIF2AK3 PE=1 SV=3 - [E2AK3_HUMAN]	7.53	1	6	6	11	19.5404	7.53	6	6	130.065	5.91	5	5	1116	125.137	5.42725
Q969V6	MKL/myocardin-like protein 1 OS=Homo sapiens GN=MKL1 PE=1 SV=1 - [MKL1_HUMAN]	7.52	3	5	5	12	20.1063	7.52	5	6	117.22	7.52	5	6	931	98.8578	5.85889
P49368	T-complex protein 1 subunit gamma OS=Homo sapiens GN=CCT3 PE=1 SV=4 - [TCPG_HUMAN]	7.52	2	4	4	9	15.3615	7.52	4	5	68.9067	6.24	3	4	545	60.4953	6.49365
O75170	Serine/threonine-protein phosphatase 6 regulatory subunit 2 OS=Homo sapiens GN=PPP6R2 PE=1 SV=2 - [PP6R2_HUMAN]	7.45	1	6	6	12	22.3632	7.45	6	6	120.437	7.45	6	6	966	104.876	4.86865
Q9UKY1	Zinc fingers and homeoboxes protein 1 OS=Homo sapiens GN=ZHX1 PE=1 SV=1 - [ZHX1_HUMAN]	7.45	1	4	4	7	12.8383	6.41	3	3	149.17	7.45	4	4	873	98.0372	6.04932
O14497	AT-rich interactive domain-containing protein 1A OS=Homo sapiens GN=ARID1A PE=1 SV=3 - [ARI1A_HUMAN]	7.44	1	10	12	33	57.7923	7.44	12	17	265.935	7.44	12	16	2285	241.892	6.69775
P26006	Integrin alpha-3 OS=Homo sapiens GN=ITGA3 PE=1 SV=5 - [ITA3_HUMAN]	7.42	1	6	6	16	29.6746	7.42	6	8	156.654	7.42	6	8	1051	116.538	6.771
Q15276	Rab GTPase-binding effector protein 1 OS=Homo sapiens GN=RABEP1 PE=1 SV=2 - [RABE1_HUMAN]	7.42	1	5	5	10	21.8932	7.42	5	5	163.652	7.42	5	5	862	99.2294	5.0083
Q13033	Striatin-3 OS=Homo sapiens GN=STRN3 PE=1 SV=3 - [STRN3_HUMAN]	7.4	1	2	3	5	9.39762	7.4	3	3	48.8992	2.51	2	2	797	87.1553	5.36377
Q8N1W1	Rho guanine nucleotide exchange factor 28 OS=Homo sapiens GN=ARHGEF28 PE=1 SV=3 - [ARG28_HUMAN]	7.39	1	9	9	19	26.9179	6.98	8	9	156.643	7.39	9	10	1705	191.771	6.03662
Q8N9B5	Junction-mediating and -regulatory protein OS=Homo sapiens GN=JMY PE=1 SV=2 - [JMY_HUMAN]	7.39	1	5	5	11	18.5388	7.39	5	6	81.4764	5.36	4	5	988	111.376	6.17627
P25311	Zinc-alpha-2-glycoprotein OS=Homo sapiens GN=AZGP1 PE=1 SV=2 - [ZA2G_HUMAN]	7.38	1	2	2	6	10.1458	7.38	2	3	74.5467	7.38	2	3	298	34.2371	6.04932
O75054	Immunoglobulin superfamily member 3 OS=Homo sapiens GN=IGSF3 PE=2 SV=3 - [IGSF3_HUMAN]	7.37	1	6	6	12	21.005	7.37	6	6	143.512	7.37	6	6	1194	135.112	6.07471
P15144	Aminopeptidase N OS=Homo sapiens GN=ANPEP PE=1 SV=4 - [AMPN_HUMAN]	7.34	1	6	6	14	24.2189	7.34	6	7	184.3	7.34	6	7	967	109.471	5.47803
O75197	Low-density lipoprotein receptor-related protein 5 OS=Homo sapiens GN=LRP5 PE=1 SV=2 - [LRP5_HUMAN]	7.31	2	6	7	14	25.9946	6.87	6	7	194.92	5.51	6	7	1615	179.03	5.33838
Q93074	Mediator of RNA polymerase II transcription subunit 12 OS=Homo sapiens GN=MED12 PE=1 SV=4 - [MED12_HUMAN]	7.3	2	11	11	22	48.8949	7.3	11	11	434.517	7.3	11	11	2177	242.928	7.04932
P07477	Trypsin-1 OS=Homo sapiens GN=PRSS1 PE=1 SV=1 - [TRY1_HUMAN]	7.29	2	2	2	528	749.43	7.29	2	270	4310.32	7.29	2	258	247	26.5411	6.50732
O60293	Zinc finger C3H1 domain-containing protein OS=Homo sapiens GN=ZFC3H1 PE=1 SV=3 - [ZC3H1_HUMAN]	7.29	1	10	10	20	38.81	7.29	10	10	364.45	7.29	10	10	1989	226.214	8.1333
Q9UIW2	Plexin-A1 OS=Homo sapiens GN=PLXNA1 PE=1 SV=3 - [PLXA1_HUMAN]	7.28	2	10	12	24	40.135	7.28	12	12	249.321	7.28	12	12	1896	210.933	6.91748
Q96JI7	Spatacsin OS=Homo sapiens GN=SPG11 PE=1 SV=3 - [SPTCS_HUMAN]	7.25	1	16	16	30	52.1712	6.79	15	15	245.724	6.92	15	15	2443	278.69	5.97314
Q9UNY4	Transcription termination factor 2 OS=Homo sapiens GN=TTF2 PE=1 SV=2 - [TTF2_HUMAN]	7.23	1	9	9	18	25.3788	6.54	8	9	99.0323	7.23	9	9	1162	129.508	8.36768
Q14498	RNA-binding protein 39 OS=Homo sapiens GN=RBM39 PE=1 SV=2 - [RBM39_HUMAN]	7.17	1	3	3	22	41.0984	7.17	3	11	257.81	7.17	3	11	530	59.3427	10.0962
Q9NSY1	BMP-2-inducible protein kinase OS=Homo sapiens GN=BMP2K PE=1 SV=2 - [BMP2K_HUMAN]	7.15	1	3	5	12	18.6415	7.15	5	6	74.8277	7.15	5	6	1161	129.091	6.50732
P55011	Solute carrier family 12 member 2 OS=Homo sapiens GN=SLC12A2 PE=1 SV=1 - [S12A2_HUMAN]	7.1	1	8	8	26	42.076	7.1	8	13	230.298	7.1	8	13	1212	131.364	6.40479
Q4LE39	AT-rich interactive domain-containing protein 4B OS=Homo sapiens GN=ARID4B PE=1 SV=2 - [ARI4B_HUMAN]	7.09	1	6	6	12	27.6385	7.09	6	6	217.63	7.09	6	6	1312	147.719	5.12256
Q15811	Intersectin-1 OS=Homo sapiens GN=ITSN1 PE=1 SV=3 - [ITSN1_HUMAN]	7.09	1	10	10	21	35.3555	5.64	7	9	221.303	7.09	10	12	1721	195.3	7.76709
O76070	Gamma-synuclein OS=Homo sapiens GN=SNCG PE=1 SV=2 - [SYUG_HUMAN]	7.09	2	1	1	1	2.35621	7.09	1	1					127	13.3228	4.85596
P13473	Lysosome-associated membrane glycoprotein 2 OS=Homo sapiens GN=LAMP2 PE=1 SV=2 - [LAMP2_HUMAN]	7.07	1	3	3	8	12.2789	7.07	3	4	124.969	7.07	3	4	410	44.9323	5.63037
Q86W56	Poly(ADP-ribose) glycohydrolase OS=Homo sapiens GN=PARG PE=1 SV=1 - [PARG_HUMAN]	7.07	1	5	5	21	38.1333	7.07	5	10	336.745	7.07	5	11	976	111.041	6.43018
P31431	Syndecan-4 OS=Homo sapiens GN=SDC4 PE=1 SV=2 - [SDC4_HUMAN]	7.07	1	1	1	7	13.0304	7.07	1	4	33.47	7.07	1	3	198	21.628	4.50049
O94967	WD repeat-containing protein 47 OS=Homo sapiens GN=WDR47 PE=1 SV=1 - [WDR47_HUMAN]	7.07	1	5	5	10	20.9169	7.07	5	5	165.691	7.07	5	5	919	101.884	5.93506
Q9UJX6	Anaphase-promoting complex subunit 2 OS=Homo sapiens GN=ANAPC2 PE=1 SV=1 - [ANC2_HUMAN]	7.06	1	5	5	9	18.8324	7.06	5	5	149.818	6.08	4	4	822	93.7688	5.22412
Q9P206	Uncharacterized protein KIAA1522 OS=Homo sapiens GN=KIAA1522 PE=1 SV=2 - [K1522_HUMAN]	7.05	1	5	5	15	29.0376	7.05	5	8	218.719	7.05	5	7	1035	107.03	9.72998
Q86XL3	Ankyrin repeat and LEM domain-containing protein 2 OS=Homo sapiens GN=ANKLE2 PE=1 SV=4 - [ANKL2_HUMAN]	7.04	1	4	4	9	18.3322	6.08	3	4	113.28	7.04	4	5	938	104.05	7.09326
P0C0S5	Histone H2A.Z OS=Homo sapiens GN=H2AFZ PE=1 SV=2 - [H2AZ_HUMAN]	7.03	15	1	1	2	2.17298	7.03	1	1	26.25	7.03	1	1	128	13.5446	10.5796
Q96T23	Remodeling and spacing factor 1 OS=Homo sapiens GN=RSF1 PE=1 SV=2 - [RSF1_HUMAN]	7.01	1	7	7	14	29.5282	7.01	7	7	274.64	7.01	7	7	1441	163.72	5.0083
Q8IZQ1	WD repeat and FYVE domain-containing protein 3 OS=Homo sapiens GN=WDFY3 PE=1 SV=2 - [WDFY3_HUMAN]	7.01	1	19	19	35	56.6343	7.01	19	19	156.717	5.93	16	16	3526	395.006	6.75635
Q6GQQ9	OTU domain-containing protein 7B OS=Homo sapiens GN=OTUD7B PE=1 SV=1 - [OTU7B_HUMAN]	7	1	3	3	6	14.4742	7	3	3	125.588	7	3	3	843	92.468	6.7124
Q9HD40	O-phosphoseryl-tRNA(Sec) selenium transferase OS=Homo sapiens GN=SEPSECS PE=1 SV=2 - [SPCS_HUMAN]	6.99	1	1	1	3		0			0	6.99	1	3	501	55.6905	8.04541
Q96BY7	Autophagy-related protein 2 homolog B OS=Homo sapiens GN=ATG2B PE=1 SV=5 - [ATG2B_HUMAN]	6.98	1	12	12	33	62.111	6.64	11	16	404.676	6.98	12	17	2078	232.616	5.75732
Q96AQ6	Pre-B-cell leukemia transcription factor-interacting protein 1 OS=Homo sapiens GN=PBXIP1 PE=1 SV=1 - [PBIP1_HUMAN]	6.98	1	3	3	6	10.8656	6.98	3	3	101.26	6.98	3	3	731	80.5941	5.32568
Q9Y4D7	Plexin-D1 OS=Homo sapiens GN=PLXND1 PE=1 SV=3 - [PLXD1_HUMAN]	6.96	2	11	12	25	44.1132	6.96	12	13	265.123	5.92	11	12	1925	211.871	7.15186
Q24JP5	Transmembrane protein 132A OS=Homo sapiens GN=TMEM132A PE=2 SV=1 - [T132A_HUMAN]	6.94	1	6	6	11	16.6792	6.35	5	5	109.006	6.94	6	6	1023	110.041	5.61768
Q7Z401	C-myc promoter-binding protein OS=Homo sapiens GN=DENND4A PE=1 SV=2 - [MYCPP_HUMAN]	6.92	1	9	9	20	38.3684	6.92	9	10	184.663	6.92	9	10	1863	209.111	7.31299
Q9Y6M7	Sodium bicarbonate cotransporter 3 OS=Homo sapiens GN=SLC4A7 PE=1 SV=2 - [S4A7_HUMAN]	6.92	3	6	6	16	25.2641	6.92	6	8	119.469	6.92	6	8	1214	135.957	6.7124
O75223	Gamma-glutamylcyclotransferase OS=Homo sapiens GN=GGCT PE=1 SV=1 - [GGCT_HUMAN]	6.91	1	1	1	1	3.30211	6.91	1	1					188	20.9943	5.13525
Q9UPT8	Zinc finger CCCH domain-containing protein 4 OS=Homo sapiens GN=ZC3H4 PE=1 SV=3 - [ZC3H4_HUMAN]	6.91	1	5	5	10	19.5968	6.91	5	5	138.378	6.91	5	5	1303	140.169	6.26514
Q12873	Chromodomain-helicase-DNA-binding protein 3 OS=Homo sapiens GN=CHD3 PE=1 SV=3 - [CHD3_HUMAN]	6.9	1	3	11	54	103.871	6.9	11	26	685.692	6.9	11	28	2000	226.45	7.29834
P55268	Laminin subunit beta-2 OS=Homo sapiens GN=LAMB2 PE=1 SV=2 - [LAMB2_HUMAN]	6.84	1	8	8	15	26.7773	6.84	8	8	165.903	6.34	7	7	1798	195.854	6.52197
Q6ZRQ5	Protein MMS22-like OS=Homo sapiens GN=MMS22L PE=1 SV=3 - [MMS22_HUMAN]	6.84	1	7	7	15	26.843	6.84	7	7	200.099	6.84	7	8	1243	142.228	7.12256
Q9UK61	Protein FAM208A OS=Homo sapiens GN=FAM208A PE=1 SV=3 - [F208A_HUMAN]	6.83	1	9	9	18	27.1105	6.83	9	9	118.266	6.83	9	9	1670	188.914	5.79541
Q12872	Splicing factor, suppressor of white-apricot homolog OS=Homo sapiens GN=SFSWAP PE=1 SV=3 - [SFSWA_HUMAN]	6.83	1	6	6	10	16.6777	6.1	5	5	143.75	5.68	5	5	951	104.758	8.04541
Q01130	Serine/arginine-rich splicing factor 2 OS=Homo sapiens GN=SRSF2 PE=1 SV=4 - [SRSF2_HUMAN]	6.79	2	2	2	3	4.81172	6.79	2	2	46.08	3.62	1	1	221	25.4612	11.854
P20648	Potassium-transporting ATPase alpha chain 1 OS=Homo sapiens GN=ATP4A PE=2 SV=5 - [ATP4A_HUMAN]	6.76	1	1	6	28	52.1897	3.48	3	13	471.733	6.76	6	15	1035	114.045	5.80811
Q969H9	Disrupted in renal carcinoma protein 1 OS=Homo sapiens GN=DIRC1 PE=2 SV=1 - [DIRC1_HUMAN]	6.73	1	1	1	1	1.97923	6.73	1	1					104	11.4328	8.36768
Q69YN4	Protein virilizer homolog OS=Homo sapiens GN=KIAA1429 PE=1 SV=2 - [VIR_HUMAN]	6.73	1	9	9	20	36.0011	6.73	9	10	225.568	6.73	9	10	1812	201.898	5.0083
Q70E73	Ras-associated and pleckstrin homology domains-containing protein 1 OS=Homo sapiens GN=RAPH1 PE=1 SV=3 - [RAPH1_HUMAN]	6.72	2	6	6	12	22.5857	6.72	6	6	159.497	6.72	6	6	1250	135.171	8.85107
Q96EP0	E3 ubiquitin-protein ligase RNF31 OS=Homo sapiens GN=RNF31 PE=1 SV=1 - [RNF31_HUMAN]	6.72	1	4	4	13	25.9126	6.72	4	7	199.827	6.72	4	6	1072	119.575	6.56592
Q7Z406	Myosin-14 OS=Homo sapiens GN=MYH14 PE=1 SV=2 - [MYH14_HUMAN]	6.67	9	1	18	216	345.367	6.67	18	104	1870.9	6.67	18	112	1995	227.732	5.60498
Q9UPN4	Centrosomal protein of 131 kDa OS=Homo sapiens GN=CEP131 PE=1 SV=3 - [CP131_HUMAN]	6.65	1	6	6	11	17.941	5.91	5	5	83.6272	6.65	6	6	1083	122.075	8.68994
Q9UM54	Unconventional myosin-VI OS=Homo sapiens GN=MYO6 PE=1 SV=4 - [MYO6_HUMAN]	6.65	1	5	5	10	21.878	6.65	5	5	194.33	6.65	5	5	1294	149.596	8.52881
Q9H1U4	Multiple epidermal growth factor-like domains protein 9 OS=Homo sapiens GN=MEGF9 PE=2 SV=3 - [MEGF9_HUMAN]	6.64	1	3	3	6	8.68054	6.64	3	3	30.57	6.64	3	3	602	62.9427	5.66846
Q96PY5	Formin-like protein 2 OS=Homo sapiens GN=FMNL2 PE=1 SV=3 - [FMNL2_HUMAN]	6.63	1	3	6	12	17.5446	6.63	6	6	68.1067	6.63	6	6	1086	123.243	7.40088
Q8N3V7	Synaptopodin OS=Homo sapiens GN=SYNPO PE=1 SV=2 - [SYNPO_HUMAN]	6.57	1	4	4	8	16.9007	6.57	4	4	135.556	6.57	4	4	929	99.4021	8.71924
Q9UBB9	Tuftelin-interacting protein 11 OS=Homo sapiens GN=TFIP11 PE=1 SV=1 - [TFP11_HUMAN]	6.57	1	3	3	6	13.2649	6.57	3	3	69.3895	6.57	3	3	837	96.7584	5.66846
P13010	X-ray repair cross-complementing protein 5 OS=Homo sapiens GN=XRCC5 PE=1 SV=3 - [XRCC5_HUMAN]	6.56	1	2	2	5	12.3211	6.56	2	3	51.17	6.56	2	2	732	82.6523	5.80811
O15056	Synaptojanin-2 OS=Homo sapiens GN=SYNJ2 PE=1 SV=3 - [SYNJ2_HUMAN]	6.55	1	7	7	14	27.5538	6.55	7	7	194.145	6.55	7	7	1496	165.435	7.34229
Q96HW7	Integrator complex subunit 4 OS=Homo sapiens GN=INTS4 PE=1 SV=2 - [INT4_HUMAN]	6.54	2	3	3	6	12.1503	6.54	3	3	122.55	6.54	3	3	963	108.102	6.44287
Q13393	Phospholipase D1 OS=Homo sapiens GN=PLD1 PE=1 SV=1 - [PLD1_HUMAN]	6.52	1	5	5	10	15.518	6.52	5	5	76.4137	6.52	5	5	1074	124.106	8.77783
Q9C0J8	pre-mRNA 3' end processing protein WDR33 OS=Homo sapiens GN=WDR33 PE=1 SV=2 - [WDR33_HUMAN]	6.51	1	6	7	22	29.9177	6.51	7	10	179.596	6.51	7	12	1336	145.799	9.17334
O60503	Adenylate cyclase type 9 OS=Homo sapiens GN=ADCY9 PE=1 SV=4 - [ADCY9_HUMAN]	6.5	1	7	7	16	30.7247	6.5	7	8	186.782	6.5	7	8	1353	150.604	7.34229
Q5T447	E3 ubiquitin-protein ligase HECTD3 OS=Homo sapiens GN=HECTD3 PE=1 SV=1 - [HECD3_HUMAN]	6.5	1	3	3	5	10.3094	6.5	3	3	60.91	3.48	2	2	861	97.0515	5.64307
Q86TG7	Retrotransposon-derived protein PEG10 OS=Homo sapiens GN=PEG10 PE=1 SV=2 - [PEG10_HUMAN]	6.5	1	3	3	6	12.3909	6.5	3	3	103.294	6.5	3	3	708	80.122	6.39209
Q9BY89	Uncharacterized protein KIAA1671 OS=Homo sapiens GN=KIAA1671 PE=1 SV=2 - [K1671_HUMAN]	6.48	1	8	8	18	36.0822	6.48	8	9	284.217	6.48	8	9	1806	196.59	8.47021
Q9Y5K8	V-type proton ATPase subunit D OS=Homo sapiens GN=ATP6V1D PE=1 SV=1 - [VATD_HUMAN]	6.48	1	1	1	2	2.48068	6.48	1	1	0	6.48	1	1	247	28.2453	9.36377
P78524	Suppression of tumorigenicity 5 protein OS=Homo sapiens GN=ST5 PE=1 SV=3 - [ST5_HUMAN]	6.42	1	5	5	10	16.8557	6.42	5	5	55.5433	6.42	5	5	1137	126.405	9.24658
Q04721	Neurogenic locus notch homolog protein 2 OS=Homo sapiens GN=NOTCH2 PE=1 SV=3 - [NOTC2_HUMAN]	6.35	2	10	10	20	36.7737	5.79	9	10	264.003	5.46	9	10	2471	265.226	5.13525
P31645	Sodium-dependent serotonin transporter OS=Homo sapiens GN=SLC6A4 PE=1 SV=1 - [SC6A4_HUMAN]	6.35	1	1	1	1	0	6.35	1	1					630	70.2788	6.25244
O75147	Obscurin-like protein 1 OS=Homo sapiens GN=OBSL1 PE=1 SV=4 - [OBSL1_HUMAN]	6.33	1	8	8	17	31.2007	6.33	8	9	173.921	6.33	8	8	1896	206.817	5.63037
Q504Q3	PAB-dependent poly(A)-specific ribonuclease subunit PAN2 OS=Homo sapiens GN=PAN2 PE=1 SV=3 - [PAN2_HUMAN]	6.32	1	5	5	9	17.0068	6.32	5	5	79.3844	5.41	4	4	1202	135.281	5.98584
Q8N4C8	Misshapen-like kinase 1 OS=Homo sapiens GN=MINK1 PE=1 SV=2 - [MINK1_HUMAN]	6.31	2	3	8	22	34.7777	6.31	8	11	171.744	6.31	8	11	1332	149.729	7.85498
Q7Z3K3	Pogo transposable element with ZNF domain OS=Homo sapiens GN=POGZ PE=1 SV=2 - [POGZ_HUMAN]	6.31	1	7	7	15	23.9684	6.31	7	7	135.497	6.31	7	8	1410	155.245	7.40088
O95755	Ras-related protein Rab-36 OS=Homo sapiens GN=RAB36 PE=2 SV=2 - [RAB36_HUMAN]	6.31	1	1	1	1	2.95965	6.31	1	1		0			333	36.2994	7.85498
Q9HAH7	Probable fibrosin-1 OS=Homo sapiens GN=FBRS PE=1 SV=3 - [FBRS_HUMAN]	6.3	1	2	2	4	8.36938	6.3	2	2	82.31	6.3	2	2	460	48.3582	9.94971
Q9H1B7	Interferon regulatory factor 2-binding protein-like OS=Homo sapiens GN=IRF2BPL PE=1 SV=1 - [I2BPL_HUMAN]	6.28	1	4	4	8	15.0185	6.28	4	4	101.596	6.28	4	4	796	82.607	8.23584
Q9Y4B4	Helicase ARIP4 OS=Homo sapiens GN=RAD54L2 PE=1 SV=4 - [ARIP4_HUMAN]	6.27	1	6	6	12	26.5168	6.27	6	6	161.448	6.27	6	6	1467	162.667	6.0874
O60524	Nuclear export mediator factor NEMF OS=Homo sapiens GN=NEMF PE=1 SV=4 - [NEMF_HUMAN]	6.23	1	6	6	12	20.1754	6.23	6	6	155.88	6.23	6	6	1076	122.878	6.354
P50454	Serpin H1 OS=Homo sapiens GN=SERPINH1 PE=1 SV=2 - [SERPH_HUMAN]	6.22	1	1	1	4	8.58772	6.22	1	2	58.19	6.22	1	2	418	46.4112	8.68994
O95819	Mitogen-activated protein kinase kinase kinase kinase 4 OS=Homo sapiens GN=MAP4K4 PE=1 SV=2 - [M4K4_HUMAN]	6.21	2	3	7	24	37.5729	6.21	7	12	222.141	6.21	7	12	1239	142.013	7.45947
Q6P158	Putative ATP-dependent RNA helicase DHX57 OS=Homo sapiens GN=DHX57 PE=1 SV=2 - [DHX57_HUMAN]	6.2	1	4	7	15	24.107	5.7	6	7	127.252	6.2	7	8	1386	155.507	7.7085
Q2TAZ0	Autophagy-related protein 2 homolog A OS=Homo sapiens GN=ATG2A PE=1 SV=3 - [ATG2A_HUMAN]	6.19	1	11	11	28	48.3768	6.19	11	14	322.097	6.19	11	14	1938	212.726	5.88428
Q5T5C0	Syntaxin-binding protein 5 OS=Homo sapiens GN=STXBP5 PE=1 SV=1 - [STXB5_HUMAN]	6.17	1	4	4	12	18.7721	6.17	4	6	64.0429	4.17	3	6	1151	127.492	7.28369
Q9ULW0	Targeting protein for Xklp2 OS=Homo sapiens GN=TPX2 PE=1 SV=2 - [TPX2_HUMAN]	6.16	1	1	2	4	2.39788	6.16	2	4		0			747	85.6	9.23193
Q5XPI4	E3 ubiquitin-protein ligase RNF123 OS=Homo sapiens GN=RNF123 PE=1 SV=1 - [RN123_HUMAN]	6.09	1	7	7	17	26.3383	5.48	6	8	177.25	6.09	7	9	1314	148.42	6.7417
O43933	Peroxisome biogenesis factor 1 OS=Homo sapiens GN=PEX1 PE=1 SV=1 - [PEX1_HUMAN]	6.08	1	7	7	13	19.5215	6.08	7	7	122.899	5.38	6	6	1283	142.778	6.32861
Q3SY69	Mitochondrial 10-formyltetrahydrofolate dehydrogenase OS=Homo sapiens GN=ALDH1L2 PE=1 SV=2 - [AL1L2_HUMAN]	6.07	1	3	3	6	9.61071	6.07	3	3	35.66	6.07	3	3	923	101.681	6.52197
P29597	Non-receptor tyrosine-protein kinase TYK2 OS=Homo sapiens GN=TYK2 PE=1 SV=3 - [TYK2_HUMAN]	6.07	1	5	6	11	17.8707	5.48	5	5	71.5337	6.07	6	6	1187	133.565	7.15186
O14818	Proteasome subunit alpha type-7 OS=Homo sapiens GN=PSMA7 PE=1 SV=1 - [PSA7_HUMAN]	6.05	1	1	1	1	2.23899	6.05	1	1					248	27.8696	8.45557
O15118	Niemann-Pick C1 protein OS=Homo sapiens GN=NPC1 PE=1 SV=2 - [NPC1_HUMAN]	6.03	1	7	7	23	40.0537	6.03	7	12	299.431	6.03	7	11	1278	142.074	5.36377
Q9Y4G8	Rap guanine nucleotide exchange factor 2 OS=Homo sapiens GN=RAPGEF2 PE=1 SV=1 - [RPGF2_HUMAN]	6	1	4	7	16	28.9089	6	7	8	235.211	6	7	8	1499	167.313	6.66846
Q5BVD1	TPA-induced transmembrane protein OS=Homo sapiens GN=TTMP PE=2 SV=2 - [TTMP_HUMAN]	5.99	1	1	1	2	3.37193	5.99	1	1	25.28	5.99	1	1	217	24.279	4.09424
Q9NTJ4	Alpha-mannosidase 2C1 OS=Homo sapiens GN=MAN2C1 PE=1 SV=1 - [MA2C1_HUMAN]	5.96	1	5	5	10	17.2422	5.96	5	5	132.75	5.96	5	5	1040	115.762	6.56592
Q9UPW5	Cytosolic carboxypeptidase 1 OS=Homo sapiens GN=AGTPBP1 PE=1 SV=3 - [CBPC1_HUMAN]	5.95	1	5	5	11	20.4624	5.95	5	6	189.08	4.32	4	5	1226	138.361	6.15088
Q9NZ53	Podocalyxin-like protein 2 OS=Homo sapiens GN=PODXL2 PE=1 SV=1 - [PDXL2_HUMAN]	5.95	1	3	3	9	15.9874	5.95	3	5	107.425	3.64	2	4	605	65.0356	4.33545
Q4KMQ2	Anoctamin-6 OS=Homo sapiens GN=ANO6 PE=1 SV=2 - [ANO6_HUMAN]	5.93	1	4	4	13	24.0427	5.93	4	7	122.15	4.62	3	6	910	106.096	7.76709
P08069	Insulin-like growth factor 1 receptor OS=Homo sapiens GN=IGF1R PE=1 SV=1 - [IGF1R_HUMAN]	5.93	1	5	6	14	24.1725	5.93	6	8	81.5963	5.93	6	6	1367	154.693	5.79541
Q9NVR0	Kelch-like protein 11 OS=Homo sapiens GN=KLHL11 PE=1 SV=1 - [KLH11_HUMAN]	5.93	1	1	1	1	0	5.93	1	1		0			708	80.0966	6.16357
Q86WJ1	Chromodomain-helicase-DNA-binding protein 1-like OS=Homo sapiens GN=CHD1L PE=1 SV=2 - [CHD1L_HUMAN]	5.91	1	3	3	6	13.1611	5.91	3	3	100.636	5.91	3	3	897	100.921	6.90283
Q96C12	Armadillo repeat-containing protein 5 OS=Homo sapiens GN=ARMC5 PE=1 SV=2 - [ARMC5_HUMAN]	5.88	1	3	3	6	10.2418	5.88	3	3	41.59	5.88	3	3	935	97.6202	7.10791
Q2PPJ7	Ral GTPase-activating protein subunit alpha-2 OS=Homo sapiens GN=RALGAPA2 PE=1 SV=2 - [RGPA2_HUMAN]	5.87	1	8	8	19	29.4128	5.87	8	11	156.652	5.87	8	8	1873	210.636	6.07471
O75915	PRA1 family protein 3 OS=Homo sapiens GN=ARL6IP5 PE=1 SV=1 - [PRAF3_HUMAN]	5.85	1	1	1	2	3.51127	5.85	1	1	46.88	5.85	1	1	188	21.6004	9.77393
Q5K651	Sterile alpha motif domain-containing protein 9 OS=Homo sapiens GN=SAMD9 PE=1 SV=1 - [SAMD9_HUMAN]	5.85	2	8	8	15	26.5347	5.85	8	8	146.969	5.29	7	7	1589	184.165	7.82568
Q9Y4D8	Probable E3 ubiquitin-protein ligase HECTD4 OS=Homo sapiens GN=HECTD4 PE=1 SV=5 - [HECD4_HUMAN]	5.81	1	16	16	35	60.4972	5.81	16	18	268.423	5.81	16	17	3996	439.065	6.18896
Q8WVM7	Cohesin subunit SA-1 OS=Homo sapiens GN=STAG1 PE=1 SV=3 - [STAG1_HUMAN]	5.8	1	2	6	26	47.762	5.8	6	13	255.871	5.8	6	13	1258	144.336	5.59229
Q96H55	Unconventional myosin-XIX OS=Homo sapiens GN=MYO19 PE=2 SV=2 - [MYO19_HUMAN]	5.77	2	3	4	8	13.2074	5.77	4	4	53.691	5.77	4	4	970	109.066	7.7085
Q96SB8	Structural maintenance of chromosomes protein 6 OS=Homo sapiens GN=SMC6 PE=1 SV=2 - [SMC6_HUMAN]	5.77	1	5	5	12	23.0497	5.77	5	6	184.796	5.77	5	6	1091	126.246	6.99072
Q63HR2	Tensin-like C1 domain-containing phosphatase OS=Homo sapiens GN=TENC1 PE=1 SV=2 - [TENC1_HUMAN]	5.75	1	5	6	21	42.144	5.75	6	11	257.809	5.75	6	10	1409	152.485	8.35303
Q16832	Discoidin domain-containing receptor 2 OS=Homo sapiens GN=DDR2 PE=1 SV=2 - [DDR2_HUMAN]	5.73	1	3	3	12	24.4234	5.73	3	6	152.348	5.73	3	6	855	96.6739	5.36377
Q4KMP7	TBC1 domain family member 10B OS=Homo sapiens GN=TBC1D10B PE=1 SV=3 - [TB10B_HUMAN]	5.69	1	3	3	5	10.3055	5.69	3	3	67.68	4.83	2	2	808	87.1447	9.18799
P14923	Junction plakoglobin OS=Homo sapiens GN=JUP PE=1 SV=3 - [PLAK_HUMAN]	5.64	1	4	4	10	14.5594	5.64	4	5	67.6966	5.64	4	5	745	81.6927	6.13818
Q9ULJ3	Zinc finger and BTB domain-containing protein 21 OS=Homo sapiens GN=ZBTB21 PE=1 SV=2 - [ZBT21_HUMAN]	5.63	1	3	3	6	13.0731	5.63	3	3	113.077	5.63	3	3	1066	118.796	8.29443
Q14693	Phosphatidate phosphatase LPIN1 OS=Homo sapiens GN=LPIN1 PE=1 SV=2 - [LPIN1_HUMAN]	5.62	1	2	2	2	4.24065	5.62	2	2					890	98.6024	6.58057
Q9UPU7	TBC1 domain family member 2B OS=Homo sapiens GN=TBC1D2B PE=1 SV=2 - [TBD2B_HUMAN]	5.61	1	3	3	6	11.2222	5.61	3	3	80.82	5.61	3	3	963	109.812	6.16357
Q6ZRV2	Protein FAM83H OS=Homo sapiens GN=FAM83H PE=1 SV=3 - [FA83H_HUMAN]	5.6	1	4	4	8	21.0194	5.6	4	4	231.07	5.6	4	4	1179	127.044	6.97607
Q14571	Inositol 1,4,5-trisphosphate receptor type 2 OS=Homo sapiens GN=ITPR2 PE=1 SV=2 - [ITPR2_HUMAN]	5.59	1	7	12	27	49.8696	5.59	12	13	280.979	5.59	12	14	2701	307.867	6.43018
Q8IVF2	Protein AHNAK2 OS=Homo sapiens GN=AHNAK2 PE=1 SV=2 - [AHNK2_HUMAN]	5.54	1	8	8	15	27.6094	5.54	8	8	106.803	5.13	7	7	5795	616.242	5.36377
Q5UIP0	Telomere-associated protein RIF1 OS=Homo sapiens GN=RIF1 PE=1 SV=2 - [RIF1_HUMAN]	5.54	1	10	10	33	63.5315	5.54	10	18	328.272	4.49	8	15	2472	274.294	5.51611
P15259	Phosphoglycerate mutase 2 OS=Homo sapiens GN=PGAM2 PE=1 SV=3 - [PGAM2_HUMAN]	5.53	3	1	1	1	2.9972	5.53	1	1					253	28.7478	8.88037
Q12774	Rho guanine nucleotide exchange factor 5 OS=Homo sapiens GN=ARHGEF5 PE=1 SV=3 - [ARHG5_HUMAN]	5.51	1	6	6	12	23.1501	5.51	6	6	192.483	5.51	6	6	1597	176.69	5.52881
Q66K64	DDB1- and CUL4-associated factor 15 OS=Homo sapiens GN=DCAF15 PE=1 SV=1 - [DCA15_HUMAN]	5.5	1	1	1	1	0	5.5	1	1		0			600	66.421	6.58057
Q9Y6A5	Transforming acidic coiled-coil-containing protein 3 OS=Homo sapiens GN=TACC3 PE=1 SV=1 - [TACC3_HUMAN]	5.49	1	2	3	6	6.13923	4.65	2	2	33.1233	5.49	3	4	838	90.3038	5.04639
Q8N961	Ankyrin repeat and BTB/POZ domain-containing protein 2 OS=Homo sapiens GN=ABTB2 PE=2 SV=2 - [ABTB2_HUMAN]	5.46	1	3	3	7	13.3812	5.46	3	4	89.4448	3.9	2	3	1025	113.584	6.29053
Q86VM9	Zinc finger CCCH domain-containing protein 18 OS=Homo sapiens GN=ZC3H18 PE=1 SV=2 - [ZCH18_HUMAN]	5.46	1	4	4	16	29.4719	5.46	4	8	229.409	5.46	4	8	953	106.316	8.32373
Q9Y5B0	RNA polymerase II subunit A C-terminal domain phosphatase OS=Homo sapiens GN=CTDP1 PE=1 SV=3 - [CTDP1_HUMAN]	5.41	1	4	4	8	13.4918	5.41	4	4	87.3432	5.41	4	4	961	104.335	5.2749
Q14689	Disco-interacting protein 2 homolog A OS=Homo sapiens GN=DIP2A PE=1 SV=2 - [DIP2A_HUMAN]	5.41	1	5	8	26	39.1376	5.41	8	13	182.882	5.41	8	13	1571	170.261	8.03076
Q5TH74	O(6)-methylguanine-induced apoptosis 2 OS=Homo sapiens GN=STPG1 PE=1 SV=1 - [STPG1_HUMAN]	5.39	1	1	1	1	2.46428	5.39	1	1					334	36.7624	9.75928
Q96FS4	Signal-induced proliferation-associated protein 1 OS=Homo sapiens GN=SIPA1 PE=1 SV=1 - [SIPA1_HUMAN]	5.37	1	4	4	8	16.8991	5.37	4	4	152.869	5.37	4	4	1042	112.08	6.59521
Q92805	Golgin subfamily A member 1 OS=Homo sapiens GN=GOLGA1 PE=1 SV=3 - [GOGA1_HUMAN]	5.35	1	3	3	6	13.3283	5.35	3	3	106.595	5.35	3	3	767	88.1302	5.2749
Q9UPN6	Protein SCAF8 OS=Homo sapiens GN=SCAF8 PE=1 SV=1 - [SCAF8_HUMAN]	5.35	2	6	6	13	21.788	5.35	6	7	141.447	4.25	5	6	1271	140.433	8.29443
Q02413	Desmoglein-1 OS=Homo sapiens GN=DSG1 PE=1 SV=2 - [DSG1_HUMAN]	5.34	1	4	4	12	22.4137	5.34	4	6	113.112	5.34	4	6	1049	113.676	5.03369
Q96RN5	Mediator of RNA polymerase II transcription subunit 15 OS=Homo sapiens GN=MED15 PE=1 SV=2 - [MED15_HUMAN]	5.33	1	2	2	3	4.56443	3.81	1	1	27.51	5.33	2	2	788	86.699	9.42236
P48553	Trafficking protein particle complex subunit 10 OS=Homo sapiens GN=TRAPPC10 PE=1 SV=2 - [TPC10_HUMAN]	5.32	1	6	6	13	24.747	5.32	6	7	193.557	4.69	5	6	1259	142.098	6.03662
P33993	DNA replication licensing factor MCM7 OS=Homo sapiens GN=MCM7 PE=1 SV=4 - [MCM7_HUMAN]	5.29	1	3	3	12	20.4612	5.29	3	6	127.904	5.29	3	6	719	81.2566	6.45557
Q8NFD5	AT-rich interactive domain-containing protein 1B OS=Homo sapiens GN=ARID1B PE=1 SV=2 - [ARI1B_HUMAN]	5.28	1	6	8	25	38.1308	5.28	8	13	87.0167	5.28	8	12	2236	235.974	6.72705
P41250	Glycine--tRNA ligase OS=Homo sapiens GN=GARS PE=1 SV=3 - [SYG_HUMAN]	5.28	1	2	2	5	6.37643	5.28	2	3	38.31	5.28	2	2	739	83.1126	7.03467
Q92499	ATP-dependent RNA helicase DDX1 OS=Homo sapiens GN=DDX1 PE=1 SV=2 - [DDX1_HUMAN]	5.27	1	2	2	4	9.04244	5.27	2	2	72.2	5.27	2	2	740	82.3798	7.2251
Q07889	Son of sevenless homolog 1 OS=Homo sapiens GN=SOS1 PE=1 SV=1 - [SOS1_HUMAN]	5.25	2	6	6	12	18.4628	5.25	6	6	146.52	5.25	6	6	1333	152.368	6.84424
P55265	Double-stranded RNA-specific adenosine deaminase OS=Homo sapiens GN=ADAR PE=1 SV=4 - [DSRAD_HUMAN]	5.22	1	3	3	18	29.0011	5.22	3	9	154.04	5.22	3	9	1226	135.981	8.646
O95835	Serine/threonine-protein kinase LATS1 OS=Homo sapiens GN=LATS1 PE=1 SV=1 - [LATS1_HUMAN]	5.22	1	4	5	11	17.3138	3.98	4	5	115.557	5.22	5	6	1130	126.79	8.70459
P0CL84	Putative STAG3-like protein 2 OS=Homo sapiens GN=STAG3L2 PE=5 SV=1 - [ST3L2_HUMAN]	5.22	3	1	1	1		0			0	5.22	1	1	134	15.6191	8.06006
Q6NXT2	Histone H3.3C OS=Homo sapiens GN=H3F3C PE=1 SV=3 - [H3C_HUMAN]	5.19	5	1	1	21	21.1232	5.19	1	9	68.7682	5.19	1	12	135	15.2044	11.1069
Q8TCU6	Phosphatidylinositol 3,4,5-trisphosphate-dependent Rac exchanger 1 protein OS=Homo sapiens GN=PREX1 PE=1 SV=3 - [PREX1_HUMAN]	5.18	1	5	5	9	20.0911	5.18	5	5	101.977	4.04	4	4	1659	186.085	6.44287
A1L390	Pleckstrin homology domain-containing family G member 3 OS=Homo sapiens GN=PLEKHG3 PE=1 SV=1 - [PKHG3_HUMAN]	5.17	1	5	5	12	18.3643	5.17	5	6	129.996	5.17	5	6	1219	134.329	6.55127
O94804	Serine/threonine-protein kinase 10 OS=Homo sapiens GN=STK10 PE=1 SV=1 - [STK10_HUMAN]	5.17	1	3	4	14	25.7694	5.17	4	7	216.67	5.17	4	7	968	112.065	6.94678
O15047	Histone-lysine N-methyltransferase SETD1A OS=Homo sapiens GN=SETD1A PE=1 SV=3 - [SET1A_HUMAN]	5.16	1	7	7	14	22.9902	5.16	7	7	101.82	5.16	7	7	1707	185.92	5.13525
Q2M2I5	Keratin, type I cytoskeletal 24 OS=Homo sapiens GN=KRT24 PE=1 SV=1 - [K1C24_HUMAN]	5.14	8	1	3	75	122.353	5.14	3	38	718.02	3.43	2	37	525	55.0534	4.95752
Q96PQ0	VPS10 domain-containing receptor SorCS2 OS=Homo sapiens GN=SORCS2 PE=1 SV=3 - [SORC2_HUMAN]	5.09	1	5	5	16	28.9011	5.09	5	8	178.757	5.09	5	8	1159	128.071	7.07861
Q5SVZ6	Zinc finger MYM-type protein 1 OS=Homo sapiens GN=ZMYM1 PE=2 SV=1 - [ZMYM1_HUMAN]	5.08	1	5	5	10	18.0463	5.08	5	5	121.32	5.08	5	5	1142	128.633	7.44482
Q7Z7G8	Vacuolar protein sorting-associated protein 13B OS=Homo sapiens GN=VPS13B PE=1 SV=2 - [VP13B_HUMAN]	5.07	1	15	15	32	48.7996	3.78	13	16	257.972	4.6	13	16	4022	448.378	6.45557
P42338	Phosphatidylinositol 4,5-bisphosphate 3-kinase catalytic subunit beta isoform OS=Homo sapiens GN=PIK3CB PE=1 SV=1 - [PK3CB_HUMAN]	5.05	1	3	3	5	11.651	5.05	3	3	91.28	2.9	2	2	1070	122.683	7.09326
Q14674	Separin OS=Homo sapiens GN=ESPL1 PE=1 SV=3 - [ESPL1_HUMAN]	5	1	7	7	18	39.6438	5	7	10	195.719	3.49	5	8	2120	233.028	7.54736
P18433	Receptor-type tyrosine-protein phosphatase alpha OS=Homo sapiens GN=PTPRA PE=1 SV=2 - [PTPRA_HUMAN]	4.99	1	1	1	1	0	4.99	1	1		0			802	90.5424	6.69775
Q8N0W3	L-fucose kinase OS=Homo sapiens GN=FUK PE=2 SV=2 - [FUK_HUMAN]	4.98	1	3	3	7	13.8027	4.98	3	4	70.6551	4.98	3	3	1084	117.548	6.25244
Q00325	Phosphate carrier protein, mitochondrial OS=Homo sapiens GN=SLC25A3 PE=1 SV=2 - [MPCP_HUMAN]	4.97	1	2	2	26	44.5265	4.97	2	13	175.874	4.97	2	13	362	40.0687	9.37842
Q8TEQ8	GPI ethanolamine phosphate transferase 3 OS=Homo sapiens GN=PIGO PE=1 SV=3 - [PIGO_HUMAN]	4.96	1	2	2	3	4.5751	4.96	2	2	0	2.3	1	1	1089	118.623	8.11865
Q6UXD5	Seizure 6-like protein 2 OS=Homo sapiens GN=SEZ6L2 PE=1 SV=2 - [SE6L2_HUMAN]	4.95	1	3	3	8	16.7436	4.95	3	4	129.635	4.95	3	4	910	97.4982	4.89404
Q9NR81	Rho guanine nucleotide exchange factor 3 OS=Homo sapiens GN=ARHGEF3 PE=2 SV=1 - [ARHG3_HUMAN]	4.94	1	1	1	1	0	4.94	1	1					526	59.7452	6.43018
Q86UU0	B-cell CLL/lymphoma 9-like protein OS=Homo sapiens GN=BCL9L PE=1 SV=1 - [BCL9L_HUMAN]	4.94	1	6	6	12	22.1804	4.94	6	6	122.446	4.94	6	6	1499	157.027	8.63135
Q9H501	ESF1 homolog OS=Homo sapiens GN=ESF1 PE=1 SV=1 - [ESF1_HUMAN]	4.94	1	3	3	6	12.4737	4.94	3	3	145.173	4.94	3	3	851	98.735	5.10986
Q9UL54	Serine/threonine-protein kinase TAO2 OS=Homo sapiens GN=TAOK2 PE=1 SV=2 - [TAOK2_HUMAN]	4.94	1	3	6	16	23.9213	4.94	6	8	77.0399	4.94	6	8	1235	138.166	7.26904
O00308	NEDD4-like E3 ubiquitin-protein ligase WWP2 OS=Homo sapiens GN=WWP2 PE=1 SV=2 - [WWP2_HUMAN]	4.94	1	2	3	6	11.5764	4.94	3	3	76.33	4.94	3	3	870	98.8501	7.12256
Q8N8A2	Serine/threonine-protein phosphatase 6 regulatory ankyrin repeat subunit B OS=Homo sapiens GN=ANKRD44 PE=1 SV=3 - [ANR44_HUMAN]	4.93	1	1	3	8	15.1014	4.93	3	4	56.0333	4.93	3	4	993	107.535	6.30322
Q9Y2I1	Nischarin OS=Homo sapiens GN=NISCH PE=1 SV=3 - [NISCH_HUMAN]	4.92	1	5	5	9	17.5031	4.92	5	5	119.804	3.72	4	4	1504	166.524	5.13525
Q9H7Z3	Protein NRDE2 homolog OS=Homo sapiens GN=NRDE2 PE=1 SV=3 - [NRDE2_HUMAN]	4.9	1	5	6	14	22.4112	4.9	6	7	140.068	4.9	6	7	1164	132.589	7.6792
Q13948	Protein CASP OS=Homo sapiens GN=CUX1 PE=1 SV=2 - [CASP_HUMAN]	4.87	2	2	2	6	9.98769	4.87	2	3	86.3345	4.87	2	3	678	77.408	5.43994
Q8N1G0	Zinc finger protein 687 OS=Homo sapiens GN=ZNF687 PE=1 SV=1 - [ZN687_HUMAN]	4.85	1	4	4	8	16.0705	4.85	4	4	113.522	4.85	4	4	1237	129.446	8.19189
Q9BPX6	Calcium uptake protein 1, mitochondrial OS=Homo sapiens GN=MICU1 PE=1 SV=1 - [MICU1_HUMAN]	4.83	1	1	1	1	0	4.83	1	1		0			476	54.3165	8.41162
Q9UP95	Solute carrier family 12 member 4 OS=Homo sapiens GN=SLC12A4 PE=1 SV=2 - [S12A4_HUMAN]	4.79	1	4	6	23	30.1483	4.79	6	11	141.539	4.79	6	12	1085	120.572	6.44287
Q7Z2W4	Zinc finger CCCH-type antiviral protein 1 OS=Homo sapiens GN=ZC3HAV1 PE=1 SV=3 - [ZCCHV_HUMAN]	4.77	1	3	3	6	13.198	4.77	3	3	174.871	4.77	3	3	902	101.367	8.39697
O75448	Mediator of RNA polymerase II transcription subunit 24 OS=Homo sapiens GN=MED24 PE=1 SV=1 - [MED24_HUMAN]	4.75	1	3	3	6	11.0207	4.75	3	3	69.1555	4.75	3	3	989	110.234	6.94678
Q8WUI4	Histone deacetylase 7 OS=Homo sapiens GN=HDAC7 PE=1 SV=2 - [HDAC7_HUMAN]	4.73	1	3	3	8	14.1006	4.73	3	4	128.517	4.73	3	4	952	102.863	7.57666
Q3T906	N-acetylglucosamine-1-phosphotransferase subunits alpha/beta OS=Homo sapiens GN=GNPTAB PE=1 SV=1 - [GNPTA_HUMAN]	4.7	1	5	5	10	16.3321	4.7	5	5	87.6144	4.7	5	5	1256	143.531	7.1665
O00566	U3 small nucleolar ribonucleoprotein protein MPP10 OS=Homo sapiens GN=MPHOSPH10 PE=1 SV=2 - [MPP10_HUMAN]	4.7	1	1	1	4	5.68405	4.7	1	2	45.4	4.7	1	2	681	78.8157	4.85596
Q5TC82	Roquin-1 OS=Homo sapiens GN=RC3H1 PE=1 SV=1 - [RC3H1_HUMAN]	4.68	2	3	3	6	13.6974	4.68	3	3	122.09	4.68	3	3	1133	125.658	7.26904
Q9H5U6	Zinc finger CCHC domain-containing protein 4 OS=Homo sapiens GN=ZCCHC4 PE=1 SV=3 - [ZCHC4_HUMAN]	4.68	1	1	1	2	0	4.68	1	2		0			513	58.9713	8.74854
Q5VZ89	DENN domain-containing protein 4C OS=Homo sapiens GN=DENND4C PE=1 SV=2 - [DEN4C_HUMAN]	4.66	1	6	6	13	20.4244	4.66	6	7	80.5	4.66	6	6	1673	186.739	6.85889
Q14315	Filamin-C OS=Homo sapiens GN=FLNC PE=1 SV=3 - [FLNC_HUMAN]	4.66	1	1	13	83	125.957	4.66	13	42	846.028	4.66	13	41	2725	290.841	5.97314
O43164	E3 ubiquitin-protein ligase Praja-2 OS=Homo sapiens GN=PJA2 PE=1 SV=4 - [PJA2_HUMAN]	4.66	1	2	2	4	8.96002	4.66	2	2	77.75	4.66	2	2	708	78.1658	4.38623
Q13443	Disintegrin and metalloproteinase domain-containing protein 9 OS=Homo sapiens GN=ADAM9 PE=1 SV=1 - [ADAM9_HUMAN]	4.64	1	2	2	4	7.32041	4.64	2	2	20.46	4.64	2	2	819	90.4971	7.51807
P18084	Integrin beta-5 OS=Homo sapiens GN=ITGB5 PE=1 SV=1 - [ITB5_HUMAN]	4.63	1	2	2	4	10.3452	4.63	2	2	104.66	4.63	2	2	799	87.9962	6.06201
O94806	Serine/threonine-protein kinase D3 OS=Homo sapiens GN=PRKD3 PE=1 SV=1 - [KPCD3_HUMAN]	4.61	2	3	3	6	11.1351	4.61	3	3	70.8422	4.61	3	3	890	100.406	6.87354
P42684	Abelson tyrosine-protein kinase 2 OS=Homo sapiens GN=ABL2 PE=1 SV=1 - [ABL2_HUMAN]	4.57	1	2	4	14	18.8764	4.57	4	8	32.61	4.57	4	6	1182	128.263	8.07471
Q9NVH2	Integrator complex subunit 7 OS=Homo sapiens GN=INTS7 PE=1 SV=1 - [INT7_HUMAN]	4.57	1	2	3	5	9.83575	4.57	3	3	23.58	3.53	2	2	962	106.766	8.01611
Q9Y4H2	Insulin receptor substrate 2 OS=Homo sapiens GN=IRS2 PE=1 SV=2 - [IRS2_HUMAN]	4.56	1	4	4	7	11.84	3.66	3	3	106.423	4.56	4	4	1338	137.249	8.646
O75882	Attractin OS=Homo sapiens GN=ATRN PE=1 SV=2 - [ATRN_HUMAN]	4.55	1	6	6	13	22.9198	4.06	5	6	167.33	4.55	6	7	1429	158.432	7.31299
Q13615	Myotubularin-related protein 3 OS=Homo sapiens GN=MTMR3 PE=1 SV=3 - [MTMR3_HUMAN]	4.51	1	4	4	10	16.5934	4.51	4	5	94.0174	4.51	4	5	1198	133.534	5.79541
P54277	PMS1 protein homolog 1 OS=Homo sapiens GN=PMS1 PE=1 SV=1 - [PMS1_HUMAN]	4.51	1	3	3	6	14.424	4.51	3	3	223.386	4.51	3	3	932	105.764	6.66846
Q9Y620	DNA repair and recombination protein RAD54B OS=Homo sapiens GN=RAD54B PE=1 SV=1 - [RA54B_HUMAN]	4.51	1	3	3	6	10.9829	4.51	3	3	59.6133	4.51	3	3	910	102.901	8.11865
P22301	Interleukin-10 OS=Homo sapiens GN=IL10 PE=1 SV=1 - [IL10_HUMAN]	4.49	1	1	1	1	2.80939	4.49	1	1					178	20.5033	8.00146
O94829	Importin-13 OS=Homo sapiens GN=IPO13 PE=1 SV=3 - [IPO13_HUMAN]	4.47	1	3	3	5	9.10741	2.8	2	2	98.0917	4.47	3	3	963	108.126	5.30029
Q9BQK8	Phosphatidate phosphatase LPIN3 OS=Homo sapiens GN=LPIN3 PE=1 SV=3 - [LPIN3_HUMAN]	4.47	1	3	3	7	9.688	3.64	2	3	49.49	4.47	3	4	851	93.5564	5.51611
O75410	Transforming acidic coiled-coil-containing protein 1 OS=Homo sapiens GN=TACC1 PE=1 SV=2 - [TACC1_HUMAN]	4.47	1	1	2	3	4.72216	4.47	2	2	0	0.99	1	1	805	87.7402	4.88135
Q96KR1	Zinc finger RNA-binding protein OS=Homo sapiens GN=ZFR PE=1 SV=2 - [ZFR_HUMAN]	4.47	1	3	3	7	15.7877	4.47	3	4	154.067	4.47	3	3	1074	116.939	9.0415
Q99569	Plakophilin-4 OS=Homo sapiens GN=PKP4 PE=1 SV=2 - [PKP4_HUMAN]	4.45	2	4	4	8	14.5144	4.45	4	4	81.8116	4.45	4	4	1192	131.787	8.93896
Q6AWC2	Protein WWC2 OS=Homo sapiens GN=WWC2 PE=1 SV=2 - [WWC2_HUMAN]	4.45	1	4	5	11	18.7818	3.78	4	5	133.403	4.45	5	6	1192	133.809	5.52881
P02768	Serum albumin OS=Homo sapiens GN=ALB PE=1 SV=2 - [ALBU_HUMAN]	4.43	1	2	2	22	42.5464	4.43	2	11	113.748	4.43	2	11	609	69.3215	6.27783
Q13442	28 kDa heat- and acid-stable phosphoprotein OS=Homo sapiens GN=PDAP1 PE=1 SV=1 - [HAP28_HUMAN]	4.42	1	1	1	1	0	4.42	1	1					181	20.6176	8.86572
Q9H7F0	Probable cation-transporting ATPase 13A3 OS=Homo sapiens GN=ATP13A3 PE=1 SV=4 - [AT133_HUMAN]	4.4	1	4	4	22	46.5959	4.4	4	11	305.079	4.4	4	11	1226	137.953	6.63916
Q6ZSZ5	Rho guanine nucleotide exchange factor 18 OS=Homo sapiens GN=ARHGEF18 PE=1 SV=3 - [ARHGI_HUMAN]	4.35	1	3	3	8	17.8251	4.35	3	4	132.315	4.35	3	4	1173	130.7	7.07861
Q8NBJ5	Procollagen galactosyltransferase 1 OS=Homo sapiens GN=COLGALT1 PE=1 SV=1 - [GT251_HUMAN]	4.34	1	2	2	4	9.15404	4.34	2	2	76.72	4.34	2	2	622	71.5905	7.31299
Q68DH5	LMBR1 domain-containing protein 2 OS=Homo sapiens GN=LMBRD2 PE=1 SV=1 - [LMBD2_HUMAN]	4.32	1	1	1	2	5.97746	4.32	1	1	52.68	4.32	1	1	695	81.12	7.50342
O43175	D-3-phosphoglycerate dehydrogenase OS=Homo sapiens GN=PHGDH PE=1 SV=4 - [SERA_HUMAN]	4.32	1	2	2	8	9.32735	4.32	2	4	66.5467	4.32	2	4	533	56.6144	6.7124
Q96RG2	PAS domain-containing serine/threonine-protein kinase OS=Homo sapiens GN=PASK PE=1 SV=3 - [PASK_HUMAN]	4.31	1	3	3	6	5.84818	4.31	3	3	65.31	4.31	3	3	1323	142.839	4.85596
Q9BW60	Elongation of very long chain fatty acids protein 1 OS=Homo sapiens GN=ELOVL1 PE=1 SV=1 - [ELOV1_HUMAN]	4.3	1	1	1	8	14.7142	4.3	1	4	68.9298	4.3	1	4	279	32.6408	9.59814
P04626	Receptor tyrosine-protein kinase erbB-2 OS=Homo sapiens GN=ERBB2 PE=1 SV=1 - [ERBB2_HUMAN]	4.3	6	4	5	10	15.7337	3.11	3	4	142.729	4.3	5	6	1255	137.821	5.90967
Q8IXT5	RNA-binding protein 12B OS=Homo sapiens GN=RBM12B PE=1 SV=2 - [RB12B_HUMAN]	4.3	1	3	4	9	12.3927	3.1	3	4	111.582	4.3	4	5	1001	118.03	6.81494
Q5JSZ5	Protein PRRC2B OS=Homo sapiens GN=PRRC2B PE=1 SV=2 - [PRC2B_HUMAN]	4.26	1	6	6	17	25.728	3.77	5	7	100.353	4.26	6	10	2229	242.817	8.33838
Q8IWG1	WD repeat-containing protein 63 OS=Homo sapiens GN=WDR63 PE=2 SV=1 - [WDR63_HUMAN]	4.26	1	1	1	1	0	4.26	1	1					891	102.869	5.74463
P46934	E3 ubiquitin-protein ligase NEDD4 OS=Homo sapiens GN=NEDD4 PE=1 SV=4 - [NEDD4_HUMAN]	4.25	1	2	3	7	14.4166	4.25	3	4	92.51	2.5	2	3	1319	149.022	6.58057
Q53SF7	Cordon-bleu protein-like 1 OS=Homo sapiens GN=COBLL1 PE=1 SV=2 - [COBL1_HUMAN]	4.24	1	3	3	6	8.82594	4.24	3	3	59.11	4.24	3	3	1204	131.705	6.66846
Q92619	Minor histocompatibility protein HA-1 OS=Homo sapiens GN=HMHA1 PE=1 SV=2 - [HMHA1_HUMAN]	4.23	1	4	4	7	7.96651	4.23	4	4	46.9374	3.08	3	3	1136	124.536	6.1001
Q96Q42	Alsin OS=Homo sapiens GN=ALS2 PE=1 SV=2 - [ALS2_HUMAN]	4.22	1	4	4	7	14.9205	4.22	4	4	92.4201	3.26	3	3	1657	183.518	6.26514
Q96PU5	E3 ubiquitin-protein ligase NEDD4-like OS=Homo sapiens GN=NEDD4L PE=1 SV=2 - [NED4L_HUMAN]	4.21	1	1	3	5	8.35199	4.21	3	3	45.8257	1.85	2	2	975	111.862	5.8208
Q86UU1	Pleckstrin homology-like domain family B member 1 OS=Homo sapiens GN=PHLDB1 PE=1 SV=1 - [PHLB1_HUMAN]	4.21	1	3	4	7	13.1219	4.21	4	4	63.45	3.7	3	3	1377	151.068	8.63135
O14795	Protein unc-13 homolog B OS=Homo sapiens GN=UNC13B PE=1 SV=2 - [UN13B_HUMAN]	4.21	3	4	4	8	13.3306	4.21	4	4	101.29	4.21	4	4	1591	180.564	5.98584
P30613	Pyruvate kinase PKLR OS=Homo sapiens GN=PKLR PE=1 SV=2 - [KPYR_HUMAN]	4.18	1	1	2	23	35.2546	1.92	1	11	240.163	4.18	2	12	574	61.7915	7.73779
Q06210	Glutamine--fructose-6-phosphate aminotransferase [isomerizing] 1 OS=Homo sapiens GN=GFPT1 PE=1 SV=3 - [GFPT1_HUMAN]	4.15	2	2	2	4	8.56163	4.15	2	2	113.64	4.15	2	2	699	78.7563	7.10791
Q9P2N5	RNA-binding protein 27 OS=Homo sapiens GN=RBM27 PE=1 SV=2 - [RBM27_HUMAN]	4.15	1	3	4	10	20.0693	4.15	4	5	196.715	4.15	4	5	1060	118.645	9.18799
Q6P2P2	Putative protein arginine N-methyltransferase 9 OS=Homo sapiens GN=PRMT9 PE=2 SV=1 - [ANM9_HUMAN]	4.14	1	2	2	4	9.0261	4.14	2	2	98.23	4.14	2	2	845	94.4408	5.24951
Q92540	Protein SMG7 OS=Homo sapiens GN=SMG7 PE=1 SV=2 - [SMG7_HUMAN]	4.13	1	5	5	11	19.2123	4.13	5	6	89.9859	3.34	4	5	1137	127.202	8.71924
P52597	Heterogeneous nuclear ribonucleoprotein F OS=Homo sapiens GN=HNRNPF PE=1 SV=3 - [HNRPF_HUMAN]	4.1	2	1	1	6	9.57363	4.1	1	3	24.27	4.1	1	3	415	45.6429	5.57959
P61978	Heterogeneous nuclear ribonucleoprotein K OS=Homo sapiens GN=HNRNPK PE=1 SV=1 - [HNRPK_HUMAN]	4.1	1	1	1	1	2.94212	4.1	1	1					463	50.9444	5.5415
Q96RU2	Ubiquitin carboxyl-terminal hydrolase 28 OS=Homo sapiens GN=USP28 PE=1 SV=1 - [UBP28_HUMAN]	4.09	1	3	3	4	6.21253	1.95	2	2	61.05	3.25	2	2	1077	122.414	5.19873
P27348	14-3-3 protein theta OS=Homo sapiens GN=YWHAQ PE=1 SV=1 - [1433T_HUMAN]	4.08	7	1	1	14	21.4123	4.08	1	7	130.096	4.08	1	7	245	27.7468	4.77979
O43150	Arf-GAP with SH3 domain, ANK repeat and PH domain-containing protein 2 OS=Homo sapiens GN=ASAP2 PE=1 SV=3 - [ASAP2_HUMAN]	4.08	1	1	3	5	8.28759	3.38	2	2	47.8359	4.08	3	3	1006	111.581	6.68311
O75064	DENN domain-containing protein 4B OS=Homo sapiens GN=DENND4B PE=1 SV=4 - [DEN4B_HUMAN]	4.08	1	5	5	10	16.0929	4.08	5	5	64.9846	4.08	5	5	1496	163.743	7.21045
Q86SQ0	Pleckstrin homology-like domain family B member 2 OS=Homo sapiens GN=PHLDB2 PE=1 SV=2 - [PHLB2_HUMAN]	4.07	1	4	4	9	15.7746	4.07	4	5	45.4166	3.51	3	4	1253	142.07	7.43018
Q13155	Aminoacyl tRNA synthase complex-interacting multifunctional protein 2 OS=Homo sapiens GN=AIMP2 PE=1 SV=2 - [AIMP2_HUMAN]	4.06	1	1	1	2	3.97809	4.06	1	1	31.45	4.06	1	1	320	35.3263	8.22119
P11388	DNA topoisomerase 2-alpha OS=Homo sapiens GN=TOP2A PE=1 SV=3 - [TOP2A_HUMAN]	4.05	2	5	5	11	17.1467	4.05	5	6	108.28	4.05	5	5	1531	174.276	8.71924
A2RTX5	Probable threonine--tRNA ligase 2, cytoplasmic OS=Homo sapiens GN=TARSL2 PE=1 SV=1 - [SYTC2_HUMAN]	3.99	1	2	2	4	8.17907	3.99	2	2	84.86	3.99	2	2	802	92.5865	6.04932
P09923	Intestinal-type alkaline phosphatase OS=Homo sapiens GN=ALPI PE=1 SV=2 - [PPBI_HUMAN]	3.98	3	2	2	4	6.41479	3.98	2	2	36.26	3.98	2	2	528	56.7764	5.85889
Q8N8R3	Mitochondrial basic amino acids transporter OS=Homo sapiens GN=SLC25A29 PE=2 SV=2 - [MCATL_HUMAN]	3.96	1	1	1	2	3.41626	3.96	1	1	32.76	3.96	1	1	303	32.0418	8.74854
Q96FZ2	Embryonic stem cell-specific 5-hydroxymethylcytosine-binding protein OS=Homo sapiens GN=HMCES PE=1 SV=1 - [HMCES_HUMAN]	3.95	1	1	1	1	0	3.95	1	1		0			354	40.5492	8.14795
Q7Z3C6	Autophagy-related protein 9A OS=Homo sapiens GN=ATG9A PE=1 SV=3 - [ATG9A_HUMAN]	3.93	1	2	2	3	6.85533	3.93	2	2	44.33	1.07	1	1	839	94.387	6.66846
Q8TDL5	BPI fold-containing family B member 1 OS=Homo sapiens GN=BPIFB1 PE=1 SV=1 - [BPIB1_HUMAN]	3.93	1	1	1	2	4.13936	3.93	1	1	51.13	3.93	1	1	484	52.4085	7.2251
Q8IWE5	Pleckstrin homology domain-containing family M member 2 OS=Homo sapiens GN=PLEKHM2 PE=1 SV=2 - [PKHM2_HUMAN]	3.93	1	3	3	7	10.2645	3.93	3	4	65.1358	3.93	3	3	1019	112.709	4.93213
Q02224	Centromere-associated protein E OS=Homo sapiens GN=CENPE PE=1 SV=2 - [CENPE_HUMAN]	3.92	1	6	6	12	19.5717	3.59	5	6	50.89	3.92	6	6	2701	316.219	5.64307
Q01974	Tyrosine-protein kinase transmembrane receptor ROR2 OS=Homo sapiens GN=ROR2 PE=1 SV=2 - [ROR2_HUMAN]	3.92	1	3	3	6	9.30994	3.92	3	3	64.293	3.92	3	3	943	104.69	6.55127
Q05682	Caldesmon OS=Homo sapiens GN=CALD1 PE=1 SV=3 - [CALD1_HUMAN]	3.91	1	2	2	4	7.72657	3.91	2	2	56.96	3.91	2	2	793	93.1754	5.65576
Q08554	Desmocollin-1 OS=Homo sapiens GN=DSC1 PE=1 SV=2 - [DSC1_HUMAN]	3.91	1	3	3	6	9.14704	3.91	3	3	33.28	3.91	3	3	894	99.9238	5.42725
P20742	Pregnancy zone protein OS=Homo sapiens GN=PZP PE=1 SV=4 - [PZP_HUMAN]	3.91	1	1	5	20	28.7271	3.91	5	10	204.512	3.91	5	10	1482	163.76	6.37939
Q6PFW1	Inositol hexakisphosphate and diphosphoinositol-pentakisphosphate kinase 1 OS=Homo sapiens GN=PPIP5K1 PE=1 SV=1 - [VIP1_HUMAN]	3.91	1	5	5	9	12.4511	3.07	4	4	76.04	3.91	5	5	1433	159.42	5.40186
Q86YZ3	Hornerin OS=Homo sapiens GN=HRNR PE=1 SV=2 - [HORN_HUMAN]	3.86	1	3	3	12	24.8297	3.86	3	6	67.74	3.86	3	6	2850	282.228	10.0376
P62333	26S protease regulatory subunit 10B OS=Homo sapiens GN=PSMC6 PE=1 SV=1 - [PRS10_HUMAN]	3.86	1	1	1	2	3.81506	3.86	1	1	33.65	3.86	1	1	389	44.1451	7.48877
Q8N556	Actin filament-associated protein 1 OS=Homo sapiens GN=AFAP1 PE=1 SV=2 - [AFAP1_HUMAN]	3.84	1	2	2	4	7.93534	3.84	2	2	60.22	3.84	2	2	730	80.6748	8.67529
Q96BY6	Dedicator of cytokinesis protein 10 OS=Homo sapiens GN=DOCK10 PE=1 SV=3 - [DOC10_HUMAN]	3.84	1	6	7	12	19.65	2.93	5	5	146.87	3.84	7	7	2186	249.373	7.13721
P20936	Ras GTPase-activating protein 1 OS=Homo sapiens GN=RASA1 PE=1 SV=1 - [RASA1_HUMAN]	3.82	1	3	3	8	16.4196	3.82	3	4	85.7733	3.82	3	4	1047	116.329	6.53662
Q5T749	Keratinocyte proline-rich protein OS=Homo sapiens GN=KPRP PE=1 SV=1 - [KPRP_HUMAN]	3.8	1	2	2	8	13.4283	3.8	2	5	35.63	1.73	1	3	579	64.0932	8.26514
Q3KQU3	MAP7 domain-containing protein 1 OS=Homo sapiens GN=MAP7D1 PE=1 SV=1 - [MA7D1_HUMAN]	3.8	1	3	3	5	9.88164	3.8	3	3	52.78	2.62	2	2	841	92.7641	10.1108
Q9NTK5	Obg-like ATPase 1 OS=Homo sapiens GN=OLA1 PE=1 SV=2 - [OLA1_HUMAN]	3.79	1	1	1	2	2.44967	3.79	1	1	0	3.79	1	1	396	44.7153	7.81104
P10253	Lysosomal alpha-glucosidase OS=Homo sapiens GN=GAA PE=1 SV=4 - [LYAG_HUMAN]	3.78	1	2	3	7	6.03527	3.15	2	3	47.09	3.78	3	4	952	105.257	5.99854
Q9UBW7	Zinc finger MYM-type protein 2 OS=Homo sapiens GN=ZMYM2 PE=1 SV=1 - [ZMYM2_HUMAN]	3.78	1	4	4	10	15.7913	3.78	4	5	41.6201	3.78	4	5	1377	154.81	6.34131
Q92793	CREB-binding protein OS=Homo sapiens GN=CREBBP PE=1 SV=3 - [CBP_HUMAN]	3.77	2	5	6	12	21.9828	3.48	5	6	77.618	3.77	6	6	2442	265.182	8.52881
Q9UKD2	mRNA turnover protein 4 homolog OS=Homo sapiens GN=MRTO4 PE=1 SV=2 - [MRT4_HUMAN]	3.77	1	1	1	2	2.32963	3.77	1	1	0	3.77	1	1	239	27.5429	8.29443
Q96D71	RalBP1-associated Eps domain-containing protein 1 OS=Homo sapiens GN=REPS1 PE=1 SV=3 - [REPS1_HUMAN]	3.77	2	2	2	4	7.6443	3.77	2	2	84.4636	3.77	2	2	796	86.6093	5.69385
P04083	Annexin A1 OS=Homo sapiens GN=ANXA1 PE=1 SV=2 - [ANXA1_HUMAN]	3.76	1	1	1	2	3.0792	3.76	1	1	41.19	3.76	1	1	346	38.69	7.02002
O95613	Pericentrin OS=Homo sapiens GN=PCNT PE=1 SV=4 - [PCNT_HUMAN]	3.75	1	9	9	21	35.0371	3.75	9	11	149.414	3.75	9	10	3336	377.806	5.5542
P29590	Protein PML OS=Homo sapiens GN=PML PE=1 SV=3 - [PML_HUMAN]	3.74	1	3	3	6	10.1175	3.74	3	3	36.1358	3.74	3	3	882	97.4889	6.21436
Q9UBH6	Xenotropic and polytropic retrovirus receptor 1 OS=Homo sapiens GN=XPR1 PE=1 SV=1 - [XPR1_HUMAN]	3.74	1	1	1	2	0	3.74	1	2		0			696	81.4831	8.44092
Q9NRR4	Ribonuclease 3 OS=Homo sapiens GN=DROSHA PE=1 SV=2 - [RNC_HUMAN]	3.71	1	5	5	10	17.6662	3.71	5	5	106.403	3.71	5	5	1374	159.214	7.86963
Q6EMK4	Vasorin OS=Homo sapiens GN=VASN PE=1 SV=1 - [VASN_HUMAN]	3.71	1	2	2	4	7.29273	3.71	2	2	91.51	3.71	2	2	673	71.6675	7.38623
Q15758	Neutral amino acid transporter B(0) OS=Homo sapiens GN=SLC1A5 PE=1 SV=2 - [AAAT_HUMAN]	3.7	1	1	1	4	6.73472	3.7	1	2	38.2131	3.7	1	2	541	56.5623	5.47803
P57087	Junctional adhesion molecule B OS=Homo sapiens GN=JAM2 PE=1 SV=1 - [JAM2_HUMAN]	3.69	1	1	1	1		0			0	3.69	1	1	298	33.1859	9.08545
Q9H3D4	Tumor protein 63 OS=Homo sapiens GN=TP63 PE=1 SV=1 - [P63_HUMAN]	3.68	1	1	1	1	0	3.68	1	1		0			680	76.7364	6.56592
Q8IWU5	Extracellular sulfatase Sulf-2 OS=Homo sapiens GN=SULF2 PE=1 SV=1 - [SULF2_HUMAN]	3.68	1	2	2	4	6.12877	3.68	2	2	41	3.68	2	2	870	100.39	9.17334
P15941	Mucin-1 OS=Homo sapiens GN=MUC1 PE=1 SV=3 - [MUC1_HUMAN]	3.67	1	3	3	8	12.8877	3.67	3	4	73.6339	3.67	3	4	1255	122.029	7.47412
O75581	Low-density lipoprotein receptor-related protein 6 OS=Homo sapiens GN=LRP6 PE=1 SV=2 - [LRP6_HUMAN]	3.66	1	3	5	15	14.0394	3.22	4	7	82.87	3.66	5	8	1613	180.314	5.31299
Q9NTI5	Sister chromatid cohesion protein PDS5 homolog B OS=Homo sapiens GN=PDS5B PE=1 SV=1 - [PDS5B_HUMAN]	3.66	1	1	5	11	18.0828	3.66	5	6	121.163	3.66	5	5	1447	164.563	8.47021
Q9HAU8	Arginyl aminopeptidase-like 1 OS=Homo sapiens GN=RNPEPL1 PE=2 SV=2 - [RNPL1_HUMAN]	3.64	1	1	1	1	1.87956	3.64	1	1		0			494	55.4827	4.90674
Q8IY18	Structural maintenance of chromosomes protein 5 OS=Homo sapiens GN=SMC5 PE=1 SV=2 - [SMC5_HUMAN]	3.63	1	4	4	9	14.6073	3.63	4	5	39.3649	2.54	3	4	1101	128.726	8.38232
Q8IWT3	Cullin-9 OS=Homo sapiens GN=CUL9 PE=1 SV=2 - [CUL9_HUMAN]	3.62	1	3	6	12	23.8441	3.62	6	6	254.305	3.62	6	6	2517	281.049	5.45264
Q8TF46	DIS3-like exonuclease 1 OS=Homo sapiens GN=DIS3L PE=1 SV=2 - [DI3L1_HUMAN]	3.61	1	3	3	8	14.1361	3.61	3	4	85.74	3.61	3	4	1054	120.711	6.53662
Q9Y2K6	Ubiquitin carboxyl-terminal hydrolase 20 OS=Homo sapiens GN=USP20 PE=1 SV=2 - [UBP20_HUMAN]	3.61	1	2	2	3	6.57488	3.61	2	2	52.07	2.08	1	1	914	101.938	6.11279
P23470	Receptor-type tyrosine-protein phosphatase gamma OS=Homo sapiens GN=PTPRG PE=1 SV=4 - [PTPRG_HUMAN]	3.6	1	4	4	14	21.0384	3.6	4	7	67.414	3.6	4	7	1445	161.901	6.41748
Q86UT6	NLR family member X1 OS=Homo sapiens GN=NLRX1 PE=1 SV=1 - [NLRX1_HUMAN]	3.59	1	2	2	4	5.82442	3.59	2	2	66.44	3.59	2	2	975	107.548	7.37158
Q5D862	Filaggrin-2 OS=Homo sapiens GN=FLG2 PE=1 SV=1 - [FILA2_HUMAN]	3.55	1	5	5	22	31.3354	2.22	4	11	216.633	3.55	5	11	2391	247.928	8.30908
Q9ULI3	Protein HEG homolog 1 OS=Homo sapiens GN=HEG1 PE=1 SV=3 - [HEG1_HUMAN]	3.55	1	4	4	8	14.954	3.55	4	4	108.759	3.55	4	4	1381	147.369	6.17627
Q01650	Large neutral amino acids transporter small subunit 1 OS=Homo sapiens GN=SLC7A5 PE=1 SV=2 - [LAT1_HUMAN]	3.55	1	1	1	4	8.06159	3.55	1	2	109.792	3.55	1	2	507	54.9743	7.72314
Q9ULQ1	Two pore calcium channel protein 1 OS=Homo sapiens GN=TPCN1 PE=1 SV=3 - [TPC1_HUMAN]	3.55	1	2	2	4	5.44675	3.55	2	2	35.53	3.55	2	2	816	94.0858	8.26514
P22234	Multifunctional protein ADE2 OS=Homo sapiens GN=PAICS PE=1 SV=3 - [PUR6_HUMAN]	3.53	1	1	1	2	5.25208	3.53	1	1	63.85	3.53	1	1	425	47.0491	7.2251
Q9BQ52	Zinc phosphodiesterase ELAC protein 2 OS=Homo sapiens GN=ELAC2 PE=1 SV=2 - [RNZ2_HUMAN]	3.51	1	1	1	1	2.05532	3.51	1	1					826	92.1602	7.89893
Q05519	Serine/arginine-rich splicing factor 11 OS=Homo sapiens GN=SRSF11 PE=1 SV=1 - [SRS11_HUMAN]	3.51	1	1	1	10	19.4458	3.51	1	5	101.66	3.51	1	5	484	53.5102	10.521
Q8IVF7	Formin-like protein 3 OS=Homo sapiens GN=FMNL3 PE=1 SV=3 - [FMNL3_HUMAN]	3.5	1	1	3	6	6.87489	3.5	3	3	47.66	3.5	3	3	1028	117.139	6.65381
Q2M1P5	Kinesin-like protein KIF7 OS=Homo sapiens GN=KIF7 PE=1 SV=2 - [KIF7_HUMAN]	3.5	2	3	4	10	14.8699	3.5	4	5	66.5967	3.5	4	5	1343	150.495	6.78564
Q9H694	Protein bicaudal C homolog 1 OS=Homo sapiens GN=BICC1 PE=1 SV=2 - [BICC1_HUMAN]	3.49	1	2	2	4	7.66741	3.49	2	2	53.84	3.49	2	2	974	104.778	8.54346
Q9ULU4	Protein kinase C-binding protein 1 OS=Homo sapiens GN=ZMYND8 PE=1 SV=2 - [PKCB1_HUMAN]	3.46	1	2	2	4	7.0185	3.46	2	2	57.38	3.46	2	2	1186	131.61	7.1958
P60842	Eukaryotic initiation factor 4A-I OS=Homo sapiens GN=EIF4A1 PE=1 SV=1 - [IF4A1_HUMAN]	3.45	2	1	1	6	15.157	3.45	1	3	124.163	3.45	1	3	406	46.1246	5.47803
Q16719	Kynureninase OS=Homo sapiens GN=KYNU PE=1 SV=1 - [KYNU_HUMAN]	3.44	1	1	1	4	8.72217	3.44	1	2	50.21	3.44	1	2	465	52.3182	7.03467
Q06495	Sodium-dependent phosphate transport protein 2A OS=Homo sapiens GN=SLC34A1 PE=1 SV=1 - [NPT2A_HUMAN]	3.44	1	1	1	1	0	3.44	1	1					639	68.8927	8.68994
P05089	Arginase-1 OS=Homo sapiens GN=ARG1 PE=1 SV=2 - [ARGI1_HUMAN]	3.42	1	1	1	2	2.64634	3.42	1	1	0	3.42	1	1	322	34.7133	7.21045
Q13501	Sequestosome-1 OS=Homo sapiens GN=SQSTM1 PE=1 SV=1 - [SQSTM_HUMAN]	3.41	1	1	1	2	5.55273	3.41	1	1	62.32	3.41	1	1	440	47.6569	5.22412
Q9ULD2	Microtubule-associated tumor suppressor 1 OS=Homo sapiens GN=MTUS1 PE=1 SV=2 - [MTUS1_HUMAN]	3.39	1	4	4	12	20.2394	3.39	4	6	135.537	3.39	4	6	1270	141.309	7.50342
Q08945	FACT complex subunit SSRP1 OS=Homo sapiens GN=SSRP1 PE=1 SV=1 - [SSRP1_HUMAN]	3.39	1	1	1	4	4.91299	3.39	1	2	24.32	3.39	1	2	709	81.0244	6.87354
Q9HAP6	Protein lin-7 homolog B OS=Homo sapiens GN=LIN7B PE=1 SV=1 - [LIN7B_HUMAN]	3.38	1	1	1	1		0			0	3.38	1	1	207	22.882	8.66064
Q8WUT4	Leucine-rich repeat neuronal protein 4 OS=Homo sapiens GN=LRRN4 PE=1 SV=3 - [LRRN4_HUMAN]	3.38	1	1	1	1	3.41441	3.38	1	1		0			740	78.7938	7.1958
Q9NYQ6	Cadherin EGF LAG seven-pass G-type receptor 1 OS=Homo sapiens GN=CELSR1 PE=1 SV=1 - [CELR1_HUMAN]	3.32	1	6	6	13	26.098	3.32	6	7	191.544	2.69	5	6	3014	329.278	5.92236
Q13243	Serine/arginine-rich splicing factor 5 OS=Homo sapiens GN=SRSF5 PE=1 SV=1 - [SRSF5_HUMAN]	3.31	3	1	1	1	2.12345	3.31	1	1					272	31.2453	11.5903
Q96GX5	Serine/threonine-protein kinase greatwall OS=Homo sapiens GN=MASTL PE=1 SV=1 - [GWL_HUMAN]	3.3	10	2	2	4	7.58374	3.3	2	2	58.16	3.3	2	2	879	97.2572	5.98584
Q13472	DNA topoisomerase 3-alpha OS=Homo sapiens GN=TOP3A PE=1 SV=1 - [TOP3A_HUMAN]	3.3	1	3	3	6	10.8683	3.3	3	3	74.7955	3.3	3	3	1001	112.3	8.33838
Q13409	Cytoplasmic dynein 1 intermediate chain 2 OS=Homo sapiens GN=DYNC1I2 PE=1 SV=3 - [DC1I2_HUMAN]	3.29	1	1	1	1	1.93545	3.29	1	1		0			638	71.4121	5.19873
O43747	AP-1 complex subunit gamma-1 OS=Homo sapiens GN=AP1G1 PE=1 SV=5 - [AP1G1_HUMAN]	3.28	1	1	1	1		0			0	3.28	1	1	822	91.2931	6.80029
Q99590	Protein SCAF11 OS=Homo sapiens GN=SCAF11 PE=1 SV=2 - [SCAFB_HUMAN]	3.28	1	2	2	4	9.06004	3.28	2	2	82.01	3.28	2	2	1463	164.551	8.41162
P53814	Smoothelin OS=Homo sapiens GN=SMTN PE=1 SV=7 - [SMTN_HUMAN]	3.27	1	2	2	3	4.28753	1.85	1	1	60.83	3.27	2	2	917	98.9982	9.0708
Q96EV2	RNA-binding protein 33 OS=Homo sapiens GN=RBM33 PE=1 SV=3 - [RBM33_HUMAN]	3.25	1	3	3	6	10.8895	3.25	3	3	66.3261	3.25	3	3	1170	129.906	6.93213
Q9BZC7	ATP-binding cassette sub-family A member 2 OS=Homo sapiens GN=ABCA2 PE=1 SV=3 - [ABCA2_HUMAN]	3.24	1	5	5	11	17.6953	3.24	5	6	103.52	3.24	5	5	2435	269.701	6.81494
O75113	NEDD4-binding protein 1 OS=Homo sapiens GN=N4BP1 PE=1 SV=4 - [N4BP1_HUMAN]	3.24	1	1	1	2	4.15375	3.24	1	1	32.57	3.24	1	1	896	100.316	5.36377
Q96Q06	Perilipin-4 OS=Homo sapiens GN=PLIN4 PE=2 SV=2 - [PLIN4_HUMAN]	3.24	1	1	1	2	3.41068	3.24	1	1	28.25	3.24	1	1	1357	134.349	8.73389
Q6PCD5	E3 ubiquitin-protein ligase RFWD3 OS=Homo sapiens GN=RFWD3 PE=1 SV=3 - [RFWD3_HUMAN]	3.23	1	1	1	1	3.49162	3.23	1	1		0			774	85.0399	6.45557
Q12770	Sterol regulatory element-binding protein cleavage-activating protein OS=Homo sapiens GN=SCAP PE=1 SV=4 - [SCAP_HUMAN]	3.21	1	3	3	6	10.3807	3.21	3	3	52.6047	3.21	3	3	1279	139.64	6.85889
Q96JM3	Chromosome alignment-maintaining phosphoprotein 1 OS=Homo sapiens GN=CHAMP1 PE=1 SV=2 - [CHAP1_HUMAN]	3.2	1	2	2	8	16.4871	3.2	2	4	95.5875	3.2	2	4	812	89.0429	8.44092
Q969F9	Hermansky-Pudlak syndrome 3 protein OS=Homo sapiens GN=HPS3 PE=1 SV=1 - [HPS3_HUMAN]	3.19	1	2	2	4	9.26935	3.19	2	2	99.674	3.19	2	2	1004	113.662	6.43018
Q9H0H0	Integrator complex subunit 2 OS=Homo sapiens GN=INTS2 PE=1 SV=2 - [INT2_HUMAN]	3.16	1	3	3	8	13.8688	3.16	3	4	104.088	3.16	3	4	1204	134.237	6.04932
Q9UL03	Integrator complex subunit 6 OS=Homo sapiens GN=INTS6 PE=1 SV=1 - [INT6_HUMAN]	3.16	1	2	2	4	7.15814	3.16	2	2	54.8785	3.16	2	2	887	100.326	8.6167
Q8IVT5	Kinase suppressor of Ras 1 OS=Homo sapiens GN=KSR1 PE=1 SV=2 - [KSR1_HUMAN]	3.15	2	2	2	2	7.71298	3.15	2	2					921	101.968	8.66064
Q9UPR3	Protein SMG5 OS=Homo sapiens GN=SMG5 PE=1 SV=3 - [SMG5_HUMAN]	3.15	1	2	2	6	16.5986	3.15	2	3	150.724	3.15	2	3	1016	113.855	5.90967
Q6P4F1	Alpha-(1,3)-fucosyltransferase 10 OS=Homo sapiens GN=FUT10 PE=2 SV=2 - [FUT10_HUMAN]	3.13	1	1	1	1	0	3.13	1	1		0			479	56.0586	8.36768
Q6ZW31	Rho GTPase-activating protein SYDE1 OS=Homo sapiens GN=SYDE1 PE=1 SV=1 - [SYDE1_HUMAN]	3.13	1	2	2	4	6.31397	3.13	2	2	83.3591	3.13	2	2	735	79.7435	8.42627
Q9NSB4	Keratin, type II cuticular Hb2 OS=Homo sapiens GN=KRT82 PE=1 SV=3 - [KRT82_HUMAN]	3.12	1	1	3	39	48.0417	1.75	2	18	223.449	3.12	3	21	513	56.6163	6.7417
Q92667	A-kinase anchor protein 1, mitochondrial OS=Homo sapiens GN=AKAP1 PE=1 SV=1 - [AKAP1_HUMAN]	3.1	1	2	2	4	6.57143	3.1	2	2	97.59	3.1	2	2	903	97.2809	4.94482
Q13740	CD166 antigen OS=Homo sapiens GN=ALCAM PE=1 SV=2 - [CD166_HUMAN]	3.09	1	1	1	2	3.67278	3.09	1	1	0	3.09	1	1	583	65.0611	6.25244
Q15365	Poly(rC)-binding protein 1 OS=Homo sapiens GN=PCBP1 PE=1 SV=2 - [PCBP1_HUMAN]	3.09	3	1	1	6	10.4307	3.09	1	3	82.77	3.09	1	3	356	37.4739	7.09326
Q16881	Thioredoxin reductase 1, cytoplasmic OS=Homo sapiens GN=TXNRD1 PE=1 SV=3 - [TRXR1_HUMAN]	3.08	1	1	1	4	9.70073	3.08	1	2	81.1	3.08	1	2	649	70.8622	7.38623
P06744	Glucose-6-phosphate isomerase OS=Homo sapiens GN=GPI PE=1 SV=4 - [G6PI_HUMAN]	3.05	1	1	1	1	2.59519	3.05	1	1		0			558	63.1072	8.32373
Q9NYF8	Bcl-2-associated transcription factor 1 OS=Homo sapiens GN=BCLAF1 PE=1 SV=2 - [BCLF1_HUMAN]	3.04	1	2	2	4	4.89761	3.04	2	2	0	3.04	2	2	920	106.059	9.979
Q9BU02	Thiamine-triphosphatase OS=Homo sapiens GN=THTPA PE=1 SV=3 - [THTPA_HUMAN]	3.04	1	1	1	1	2.12941	3.04	1	1					230	25.55	4.81787
Q08188	Protein-glutamine gamma-glutamyltransferase E OS=Homo sapiens GN=TGM3 PE=1 SV=4 - [TGM3_HUMAN]	3.03	1	2	2	2	4.7848	3.03	2	2					693	76.5836	5.85889
O95218	Zinc finger Ran-binding domain-containing protein 2 OS=Homo sapiens GN=ZRANB2 PE=1 SV=2 - [ZRAB2_HUMAN]	3.03	1	1	1	4	6.32754	3.03	1	2	87.21	3.03	1	2	330	37.382	10.0083
P06576	ATP synthase subunit beta, mitochondrial OS=Homo sapiens GN=ATP5B PE=1 SV=3 - [ATPB_HUMAN]	3.02	1	1	1	1		0			27.54	3.02	1	1	529	56.5246	5.40186
P53355	Death-associated protein kinase 1 OS=Homo sapiens GN=DAPK1 PE=1 SV=6 - [DAPK1_HUMAN]	3.01	1	4	4	8	11.0078	3.01	4	4	46.55	3.01	4	4	1430	159.945	6.82959
Q8N1F8	Serine/threonine-protein kinase 11-interacting protein OS=Homo sapiens GN=STK11IP PE=1 SV=3 - [S11IP_HUMAN]	3	1	3	3	6	9.28286	3	3	3	67.7616	3	3	3	1099	121.325	5.38916
Q92615	La-related protein 4B OS=Homo sapiens GN=LARP4B PE=1 SV=3 - [LAR4B_HUMAN]	2.98	1	2	2	3	7.1071	2.98	2	2	83.66	2.17	1	1	738	80.5026	6.91748
P48643	T-complex protein 1 subunit epsilon OS=Homo sapiens GN=CCT5 PE=1 SV=1 - [TCPE_HUMAN]	2.96	1	1	1	6	10.7405	2.96	1	3	69.2	2.96	1	3	541	59.6328	5.65576
Q96TA1	Niban-like protein 1 OS=Homo sapiens GN=FAM129B PE=1 SV=3 - [NIBL1_HUMAN]	2.95	1	1	1	2	4.33855	2.95	1	1	41.82	2.95	1	1	746	84.0847	6.18896
O94762	ATP-dependent DNA helicase Q5 OS=Homo sapiens GN=RECQL5 PE=1 SV=2 - [RECQ5_HUMAN]	2.93	1	3	3	6	10.402	2.93	3	4	24.03	2.12	2	2	991	108.79	8.55811
Q06033	Inter-alpha-trypsin inhibitor heavy chain H3 OS=Homo sapiens GN=ITIH3 PE=1 SV=2 - [ITIH3_HUMAN]	2.92	1	2	3	5	5.81878	2.25	2	2	60.34	2.92	3	3	890	99.7865	5.74463
Q9Y3S1	Serine/threonine-protein kinase WNK2 OS=Homo sapiens GN=WNK2 PE=1 SV=4 - [WNK2_HUMAN]	2.92	1	2	6	19	30.7041	2.92	6	10	158.066	2.39	5	9	2297	242.525	6.12549
O43320	Fibroblast growth factor 16 OS=Homo sapiens GN=FGF16 PE=1 SV=1 - [FGF16_HUMAN]	2.9	1	1	1	3	1.96555	2.9	1	1	40.369	2.9	1	2	207	23.744	9.15869
P49840	Glycogen synthase kinase-3 alpha OS=Homo sapiens GN=GSK3A PE=1 SV=2 - [GSK3A_HUMAN]	2.9	1	1	1	1	2.38805	2.9	1	1					483	50.949	8.74854
P46976	Glycogenin-1 OS=Homo sapiens GN=GYG1 PE=1 SV=4 - [GLYG_HUMAN]	2.86	1	1	1	2	2.60211	2.86	1	1	0	2.86	1	1	350	39.3586	5.52881
Q14667	UPF0378 protein KIAA0100 OS=Homo sapiens GN=KIAA0100 PE=1 SV=3 - [K0100_HUMAN]	2.86	1	4	4	11	18.0128	2.55	3	5	73.5579	2.86	4	6	2235	253.539	7.13721
O95271	Tankyrase-1 OS=Homo sapiens GN=TNKS PE=1 SV=2 - [TNKS1_HUMAN]	2.86	1	3	3	7	16.1662	2.86	3	4	84.02	2.11	2	3	1327	141.95	7.04932
Q8NDX5	Polyhomeotic-like protein 3 OS=Homo sapiens GN=PHC3 PE=1 SV=1 - [PHC3_HUMAN]	2.85	1	1	1	2	4.40683	2.85	1	1	22.34	2.85	1	1	983	106.096	6.62451
P61221	ATP-binding cassette sub-family E member 1 OS=Homo sapiens GN=ABCE1 PE=1 SV=1 - [ABCE1_HUMAN]	2.84	1	1	1	2	2.4154	2.84	1	1	18.54	2.84	1	1	599	67.271	8.33838
Q86UA1	Pre-mRNA-processing factor 39 OS=Homo sapiens GN=PRPF39 PE=1 SV=3 - [PRP39_HUMAN]	2.84	1	1	1	2	3.23466	2.84	1	1	0	2.84	1	1	669	78.3805	5.40186
Q86US8	Telomerase-binding protein EST1A OS=Homo sapiens GN=SMG6 PE=1 SV=2 - [EST1A_HUMAN]	2.82	1	3	3	6	12.0375	2.82	3	3	93.1869	2.82	3	3	1419	160.363	7.04932
Q8NI27	THO complex subunit 2 OS=Homo sapiens GN=THOC2 PE=1 SV=2 - [THOC2_HUMAN]	2.82	1	4	4	7	7.12919	2.82	4	4	54.4148	1.88	3	3	1593	182.659	8.44092
Q08AF3	Schlafen family member 5 OS=Homo sapiens GN=SLFN5 PE=1 SV=1 - [SLFN5_HUMAN]	2.81	1	3	3	6	6.24013	2.81	3	3	34.5134	2.81	3	3	891	100.99	8.22119
P38646	Stress-70 protein, mitochondrial OS=Homo sapiens GN=HSPA9 PE=1 SV=2 - [GRP75_HUMAN]	2.8	1	1	1	12	22.0199	2.8	1	6	74.2118	2.8	1	6	679	73.6348	6.16357
Q15942	Zyxin OS=Homo sapiens GN=ZYX PE=1 SV=1 - [ZYX_HUMAN]	2.8	1	1	1	1	3.20331	2.8	1	1					572	61.2382	6.66846
Q8IVH2	Forkhead box protein P4 OS=Homo sapiens GN=FOXP4 PE=1 SV=1 - [FOXP4_HUMAN]	2.79	1	1	1	3		0			0	2.79	1	3	680	73.4426	6.40479
Q8IWR0	Zinc finger CCCH domain-containing protein 7A OS=Homo sapiens GN=ZC3H7A PE=1 SV=1 - [Z3H7A_HUMAN]	2.78	1	1	1	1	0	2.78	1	1					971	110.466	7.29834
Q8IZA0	Dyslexia-associated protein KIAA0319-like protein OS=Homo sapiens GN=KIAA0319L PE=1 SV=2 - [K319L_HUMAN]	2.76	1	2	2	6	10.433	2.76	2	3	22.69	2.76	2	3	1049	115.586	6.04932
Q92547	DNA topoisomerase 2-binding protein 1 OS=Homo sapiens GN=TOPBP1 PE=1 SV=3 - [TOPB1_HUMAN]	2.76	1	3	3	8	16.0532	2.76	3	4	104.261	2.76	3	4	1522	170.571	6.96143
O43306	Adenylate cyclase type 6 OS=Homo sapiens GN=ADCY6 PE=1 SV=2 - [ADCY6_HUMAN]	2.74	1	2	2	3	5.28252	2.74	2	2	0	1.2	1	1	1168	130.531	8.22119
Q14692	Ribosome biogenesis protein BMS1 homolog OS=Homo sapiens GN=BMS1 PE=1 SV=1 - [BMS1_HUMAN]	2.73	1	3	3	6	11.1116	2.73	3	3	57.9572	2.73	3	3	1282	145.716	6.44287
P33992	DNA replication licensing factor MCM5 OS=Homo sapiens GN=MCM5 PE=1 SV=5 - [MCM5_HUMAN]	2.72	1	2	2	12	18.423	2.72	2	6	114.8	2.72	2	6	734	82.2332	8.36768
Q8IZ69	tRNA (uracil-5-)-methyltransferase homolog A OS=Homo sapiens GN=TRMT2A PE=1 SV=2 - [TRM2A_HUMAN]	2.72	1	1	1	1	2.17237	2.72	1	1					625	68.6822	7.94287
O15440	Multidrug resistance-associated protein 5 OS=Homo sapiens GN=ABCC5 PE=1 SV=2 - [MRP5_HUMAN]	2.71	1	3	3	6	9.62491	2.71	3	3	53.1601	2.71	3	3	1437	160.558	8.66064
Q96JQ2	Calmin OS=Homo sapiens GN=CLMN PE=1 SV=1 - [CLMN_HUMAN]	2.69	1	2	2	3	7.19346	2.69	2	2	35.69	1.7	1	1	1002	111.582	4.94482
Q14146	Unhealthy ribosome biogenesis protein 2 homolog OS=Homo sapiens GN=URB2 PE=2 SV=2 - [URB2_HUMAN]	2.69	1	3	3	6	10.8851	2.69	3	3	82.62	2.69	3	3	1524	170.435	7.31299
P56524	Histone deacetylase 4 OS=Homo sapiens GN=HDAC4 PE=1 SV=3 - [HDAC4_HUMAN]	2.68	1	3	3	6	8.55644	2.68	3	3	38.14	2.68	3	3	1084	118.966	6.96143
Q6ZN55	Zinc finger protein 574 OS=Homo sapiens GN=ZNF574 PE=1 SV=2 - [ZN574_HUMAN]	2.68	1	2	2	4	6.02816	2.68	2	2	26.64	2.68	2	2	896	98.8371	8.07471
O14744	Protein arginine N-methyltransferase 5 OS=Homo sapiens GN=PRMT5 PE=1 SV=4 - [ANM5_HUMAN]	2.67	1	1	1	2	3.50339	2.67	1	1	19.04	2.67	1	1	637	72.6376	6.29053
Q6V0I7	Protocadherin Fat 4 OS=Homo sapiens GN=FAT4 PE=1 SV=2 - [FAT4_HUMAN]	2.67	1	10	10	20	34.2948	2.67	10	10	166.978	2.67	10	10	4981	542.351	4.94482
Q92562	Polyphosphoinositide phosphatase OS=Homo sapiens GN=FIG4 PE=1 SV=1 - [FIG4_HUMAN]	2.65	1	2	2	4	7.10029	2.65	2	2	67.29	2.65	2	2	907	103.569	6.91748
Q6WKZ4	Rab11 family-interacting protein 1 OS=Homo sapiens GN=RAB11FIP1 PE=1 SV=3 - [RFIP1_HUMAN]	2.65	2	2	2	4	7.97324	2.65	2	2	67.11	2.65	2	2	1283	137.083	5.42725
Q96RT8	Gamma-tubulin complex component 5 OS=Homo sapiens GN=TUBGCP5 PE=1 SV=1 - [GCP5_HUMAN]	2.64	1	2	2	6	12.347	2.64	2	3	87.28	2.64	2	3	1024	118.246	5.89697
Q63HM1	Kynurenine formamidase OS=Homo sapiens GN=AFMID PE=2 SV=2 - [KFA_HUMAN]	2.64	1	1	1	1	0	2.64	1	1					303	33.9701	5.90967
Q96S38	Ribosomal protein S6 kinase delta-1 OS=Homo sapiens GN=RPS6KC1 PE=1 SV=2 - [KS6C1_HUMAN]	2.63	1	1	1	3	0	2.63	1	3		0			1066	118.609	4.86865
Q8NFC6	Biorientation of chromosomes in cell division protein 1-like 1 OS=Homo sapiens GN=BOD1L1 PE=1 SV=2 - [BD1L1_HUMAN]	2.62	1	5	5	9	13.5566	2.2	4	4	122.793	2.62	5	5	3051	330.266	5.08447
Q86X52	Chondroitin sulfate synthase 1 OS=Homo sapiens GN=CHSY1 PE=1 SV=3 - [CHSS1_HUMAN]	2.62	1	1	1	1	3.00945	2.62	1	1					802	91.7257	9.23193
Q8NFP4	MAM domain-containing glycosylphosphatidylinositol anchor protein 1 OS=Homo sapiens GN=MDGA1 PE=1 SV=1 - [MDGA1_HUMAN]	2.62	1	1	1	3	0	2.62	1	3					955	105.724	8.33838
Q9H269	Vacuolar protein sorting-associated protein 16 homolog OS=Homo sapiens GN=VPS16 PE=1 SV=2 - [VPS16_HUMAN]	2.62	1	2	2	4	8.27653	2.62	2	2	67.01	2.62	2	2	839	94.6336	6.771
Q99698	Lysosomal-trafficking regulator OS=Homo sapiens GN=LYST PE=1 SV=3 - [LYST_HUMAN]	2.6	1	8	8	18	28.4502	2.6	8	10	84.36	2.29	7	8	3801	428.866	6.60986
P48634	Protein PRRC2A OS=Homo sapiens GN=PRRC2A PE=1 SV=3 - [PRC2A_HUMAN]	2.6	1	3	3	6	10.6037	2.6	3	3	23.77	2.6	3	3	2157	228.724	9.45166
Q16363	Laminin subunit alpha-4 OS=Homo sapiens GN=LAMA4 PE=1 SV=4 - [LAMA4_HUMAN]	2.58	1	3	3	6	10.7484	2.58	3	3	63.49	2.58	3	3	1823	202.397	6.27783
Q9BSV6	tRNA-splicing endonuclease subunit Sen34 OS=Homo sapiens GN=TSEN34 PE=1 SV=1 - [SEN34_HUMAN]	2.58	1	1	1	1	1.82169	2.58	1	1		0			310	33.6314	8.42627
Q9UER7	Death domain-associated protein 6 OS=Homo sapiens GN=DAXX PE=1 SV=2 - [DAXX_HUMAN]	2.57	1	1	1	2	6.49331	2.57	1	1	114.49	2.57	1	1	740	81.3229	4.86865
Q2KHT3	Protein CLEC16A OS=Homo sapiens GN=CLEC16A PE=2 SV=2 - [CL16A_HUMAN]	2.56	1	2	2	2	4.96995	2.56	2	2		0			1053	117.64	5.85889
Q8NI77	Kinesin-like protein KIF18A OS=Homo sapiens GN=KIF18A PE=1 SV=2 - [KI18A_HUMAN]	2.56	1	1	2	4	6.17586	2.56	2	2	58.7702	2.56	2	2	898	102.216	8.90967
Q9NUQ7	Ufm1-specific protease 2 OS=Homo sapiens GN=UFSP2 PE=1 SV=3 - [UFSP2_HUMAN]	2.56	1	1	1	1		0			0	2.56	1	1	469	53.2272	7.00537
Q8TDM6	Disks large homolog 5 OS=Homo sapiens GN=DLG5 PE=1 SV=4 - [DLG5_HUMAN]	2.55	1	4	4	10	18.3412	2.55	4	5	128.613	2.55	4	5	1919	213.735	7.41553
Q9Y6R4	Mitogen-activated protein kinase kinase kinase 4 OS=Homo sapiens GN=MAP3K4 PE=1 SV=2 - [M3K4_HUMAN]	2.55	1	3	3	6	11.2325	2.55	3	3	71.9403	2.55	3	3	1608	181.57	6.31592
Q659A1	NMDA receptor-regulated protein 2 OS=Homo sapiens GN=NARG2 PE=1 SV=2 - [NARG2_HUMAN]	2.55	1	1	1	2	4.20754	2.55	1	1	57.44	2.55	1	1	982	109.942	7.09326
Q92545	Transmembrane protein 131 OS=Homo sapiens GN=TMEM131 PE=1 SV=3 - [TM131_HUMAN]	2.55	1	3	3	5	7.79263	1.43	2	2	42.05	2.55	3	3	1883	205.011	8.5874
Q9H1K4	Mitochondrial glutamate carrier 2 OS=Homo sapiens GN=SLC25A18 PE=2 SV=1 - [GHC2_HUMAN]	2.54	2	1	1	2	2.16729	2.54	1	1	0	2.54	1	1	315	33.8265	9.24658
Q14244	Ensconsin OS=Homo sapiens GN=MAP7 PE=1 SV=1 - [MAP7_HUMAN]	2.54	1	2	2	3	4.73615	2.54	2	2	33.49	1.07	1	1	749	84.0015	9.61279
P35998	26S protease regulatory subunit 7 OS=Homo sapiens GN=PSMC2 PE=1 SV=3 - [PRS7_HUMAN]	2.54	1	1	1	1		0			56.43	2.54	1	1	433	48.6031	5.94775
Q9Y315	Putative deoxyribose-phosphate aldolase OS=Homo sapiens GN=DERA PE=1 SV=2 - [DEOC_HUMAN]	2.52	1	1	1	1	2.92809	2.52	1	1					318	35.2085	8.93896
Q13753	Laminin subunit gamma-2 OS=Homo sapiens GN=LAMC2 PE=1 SV=2 - [LAMC2_HUMAN]	2.51	1	2	2	5	2.95	2.51	2	3	0	1.09	1	2	1193	130.892	6.18896
O75420	PERQ amino acid-rich with GYF domain-containing protein 1 OS=Homo sapiens GN=GIGYF1 PE=1 SV=2 - [PERQ1_HUMAN]	2.51	1	2	2	3	3.67288	1.55	1	1	31.95	2.51	2	2	1035	114.531	5.38916
Q8TAF3	WD repeat-containing protein 48 OS=Homo sapiens GN=WDR48 PE=1 SV=1 - [WDR48_HUMAN]	2.51	1	1	1	1	0	2.51	1	1					677	76.1624	7.03467
Q9Y4F3	Meiosis arrest female protein 1 OS=Homo sapiens GN=KIAA0430 PE=1 SV=6 - [MARF1_HUMAN]	2.47	1	3	4	7	11.0398	2.47	4	4	86.0367	2.07	3	3	1742	192.737	7.86963
Q5TCZ1	SH3 and PX domain-containing protein 2A OS=Homo sapiens GN=SH3PXD2A PE=1 SV=1 - [SPD2A_HUMAN]	2.47	1	2	2	6	10.5767	2.47	2	3	55.75	2.47	2	3	1133	125.213	8.89502
P78348	Acid-sensing ion channel 1 OS=Homo sapiens GN=ASIC1 PE=1 SV=3 - [ASIC1_HUMAN]	2.46	1	1	1	1	0	2.46	1	1		0			528	59.8704	5.73193
Q9ULM3	YEATS domain-containing protein 2 OS=Homo sapiens GN=YEATS2 PE=1 SV=2 - [YETS2_HUMAN]	2.46	1	2	2	4	8.04776	2.46	2	2	47.88	2.46	2	2	1422	150.689	8.98291
P01031	Complement C5 OS=Homo sapiens GN=C5 PE=1 SV=4 - [CO5_HUMAN]	2.45	1	1	1	1	0	2.45	1	1		0			1676	188.186	6.52197
Q02487	Desmocollin-2 OS=Homo sapiens GN=DSC2 PE=1 SV=1 - [DSC2_HUMAN]	2.44	1	1	1	1		0			0	2.44	1	1	901	99.8987	5.33838
P02787	Serotransferrin OS=Homo sapiens GN=TF PE=1 SV=3 - [TRFE_HUMAN]	2.44	1	1	1	1	1.89358	2.44	1	1					698	77.0136	7.12256
Q12830	Nucleosome-remodeling factor subunit BPTF OS=Homo sapiens GN=BPTF PE=1 SV=3 - [BPTF_HUMAN]	2.43	1	6	6	14	24.5541	2.43	6	7	159.414	2.43	6	7	3046	338.054	6.53662
Q8TCG1	Protein CIP2A OS=Homo sapiens GN=KIAA1524 PE=1 SV=2 - [CIP2A_HUMAN]	2.43	1	2	2	4	7.86369	2.43	2	2	73.16	2.43	2	2	905	102.121	6.22705
O95259	Potassium voltage-gated channel subfamily H member 1 OS=Homo sapiens GN=KCNH1 PE=1 SV=1 - [KCNH1_HUMAN]	2.43	1	1	2	2	0	1.72	1	1	0	0.71	1	1	989	111.352	7.57666
P00439	Phenylalanine-4-hydroxylase OS=Homo sapiens GN=PAH PE=1 SV=1 - [PH4H_HUMAN]	2.43	1	1	1	1		0			31.69	2.43	1	1	452	51.8295	6.59521
Q9H2F9	Coiled-coil domain-containing protein 68 OS=Homo sapiens GN=CCDC68 PE=2 SV=1 - [CCD68_HUMAN]	2.39	1	1	1	2	2.77864	2.39	1	1	37.18	2.39	1	1	335	38.8454	8.646
Q9BZL6	Serine/threonine-protein kinase D2 OS=Homo sapiens GN=PRKD2 PE=1 SV=2 - [KPCD2_HUMAN]	2.39	1	1	1	2	4.83373	2.39	1	1	67.78	2.39	1	1	878	96.6887	6.84424
Q08380	Galectin-3-binding protein OS=Homo sapiens GN=LGALS3BP PE=1 SV=1 - [LG3BP_HUMAN]	2.39	1	1	1	1	2.77933	2.39	1	1					585	65.2893	5.2749
Q8IW52	SLIT and NTRK-like protein 4 OS=Homo sapiens GN=SLITRK4 PE=2 SV=1 - [SLIK4_HUMAN]	2.39	1	1	1	2	2.96376	2.39	1	1	0	2.39	1	1	837	94.2713	7.79639
O75534	Cold shock domain-containing protein E1 OS=Homo sapiens GN=CSDE1 PE=1 SV=2 - [CSDE1_HUMAN]	2.38	1	2	2	4	5.81501	2.38	2	2	50.19	2.38	2	2	798	88.8289	6.25244
Q96J84	Kin of IRRE-like protein 1 OS=Homo sapiens GN=KIRREL PE=1 SV=2 - [KIRR1_HUMAN]	2.38	1	1	1	4	7.99019	2.38	1	2	98.91	2.38	1	2	757	83.4838	5.73193
O43166	Signal-induced proliferation-associated 1-like protein 1 OS=Homo sapiens GN=SIPA1L1 PE=1 SV=4 - [SI1L1_HUMAN]	2.38	1	2	2	4	7.3714	2.38	2	2	59.91	2.38	2	2	1804	199.904	8.19189
Q9P219	Protein Daple OS=Homo sapiens GN=CCDC88C PE=1 SV=3 - [DAPLE_HUMAN]	2.37	1	3	3	4	7.48031	1.38	2	2	69.09	1.73	2	2	2028	228.091	6.22705
Q9H307	Pinin OS=Homo sapiens GN=PNN PE=1 SV=4 - [PININ_HUMAN]	2.37	1	1	1	2	2.55588	2.37	1	1	0	2.37	1	1	717	81.565	7.13721
Q69YH5	Cell division cycle-associated protein 2 OS=Homo sapiens GN=CDCA2 PE=1 SV=2 - [CDCA2_HUMAN]	2.35	1	1	1	1	2.42937	2.35	1	1					1023	112.607	8.39697
Q9HCB6	Spondin-1 OS=Homo sapiens GN=SPON1 PE=1 SV=2 - [SPON1_HUMAN]	2.35	1	1	1	1	2.5812	2.35	1	1		0			807	90.9136	6.11279
O15360	Fanconi anemia group A protein OS=Homo sapiens GN=FANCA PE=1 SV=2 - [FANCA_HUMAN]	2.34	1	3	3	7	9.70595	2.34	3	3	81.9313	2.34	3	4	1455	162.671	6.59521
Q9UBT2	SUMO-activating enzyme subunit 2 OS=Homo sapiens GN=UBA2 PE=1 SV=2 - [SAE2_HUMAN]	2.34	1	1	1	2	5.2727	2.34	1	1	75.74	2.34	1	1	640	71.1792	5.2876
Q9NUA8	Zinc finger and BTB domain-containing protein 40 OS=Homo sapiens GN=ZBTB40 PE=1 SV=4 - [ZBT40_HUMAN]	2.34	1	2	2	3	6.49296	2.34	2	2	41.45	1.37	1	1	1239	138.03	6.56592
Q96PE2	Rho guanine nucleotide exchange factor 17 OS=Homo sapiens GN=ARHGEF17 PE=1 SV=1 - [ARHGH_HUMAN]	2.33	1	3	3	6	11.3774	2.33	3	3	55.1	2.33	3	3	2063	221.535	6.29053
P98160	Basement membrane-specific heparan sulfate proteoglycan core protein OS=Homo sapiens GN=HSPG2 PE=1 SV=4 - [PGBM_HUMAN]	2.32	1	7	7	13	22.9303	2.32	7	7	116.661	1.94	6	6	4391	468.532	6.50732
O75182	Paired amphipathic helix protein Sin3b OS=Homo sapiens GN=SIN3B PE=1 SV=2 - [SIN3B_HUMAN]	2.32	1	1	2	3	6.61726	2.32	2	2	0	1.46	1	1	1162	132.983	6.93213
P21802	Fibroblast growth factor receptor 2 OS=Homo sapiens GN=FGFR2 PE=1 SV=1 - [FGFR2_HUMAN]	2.31	27	1	2	7	9.0782	2.31	2	3	50.9223	2.31	2	4	821	91.9658	5.88428
Q9Y5T5	Ubiquitin carboxyl-terminal hydrolase 16 OS=Homo sapiens GN=USP16 PE=1 SV=1 - [UBP16_HUMAN]	2.31	1	1	1	2	5.35098	2.31	1	1	59.55	2.31	1	1	823	93.5109	6.93213
Q53T59	HCLS1-binding protein 3 OS=Homo sapiens GN=HS1BP3 PE=1 SV=1 - [H1BP3_HUMAN]	2.3	1	1	1	2	2.57203	2.3	1	1	0	2.3	1	1	392	42.7539	5.0083
Q92625	Ankyrin repeat and SAM domain-containing protein 1A OS=Homo sapiens GN=ANKS1A PE=1 SV=4 - [ANS1A_HUMAN]	2.29	1	2	2	4	7.24532	2.29	2	2	55.22	2.29	2	2	1134	123.032	6.37939
Q2TAA8	Translin-associated factor X-interacting protein 1 OS=Homo sapiens GN=TSNAXIP1 PE=2 SV=1 - [TXIP1_HUMAN]	2.28	1	1	2	3	2.68293	1.22	1	2	0	1.06	1	1	658	76.7247	5.05908
O43303	Centriolar coiled-coil protein of 110 kDa OS=Homo sapiens GN=CCP110 PE=1 SV=3 - [CP110_HUMAN]	2.27	1	1	1	2	2.79367	2.27	1	1	19.43	2.27	1	1	1012	113.353	8.646
P42694	Probable helicase with zinc finger domain OS=Homo sapiens GN=HELZ PE=1 SV=2 - [HELZ_HUMAN]	2.27	1	3	3	6	10.6776	2.27	3	3	148.837	2.27	3	3	1942	218.833	7.41553
Q14241	Transcription elongation factor B polypeptide 3 OS=Homo sapiens GN=TCEB3 PE=1 SV=2 - [ELOA1_HUMAN]	2.26	1	1	1	2	3.832	2.26	1	1	48.46	2.26	1	1	798	89.8533	9.56885
Q9UBK2	Peroxisome proliferator-activated receptor gamma coactivator 1-alpha OS=Homo sapiens GN=PPARGC1A PE=1 SV=1 - [PRGC1_HUMAN]	2.26	1	1	1	1	3.25922	2.26	1	1		0			798	90.9709	6.01123
Q96NA2	Rab-interacting lysosomal protein OS=Homo sapiens GN=RILP PE=1 SV=1 - [RILP_HUMAN]	2.24	1	1	1	1	2.88804	2.24	1	1		0			401	44.1736	5.59229
O15438	Canalicular multispecific organic anion transporter 2 OS=Homo sapiens GN=ABCC3 PE=1 SV=3 - [MRP3_HUMAN]	2.23	1	1	3	5	5.73097	2.23	3	3	45.87	1.05	2	2	1527	169.234	7.1958
Q9UBN7	Histone deacetylase 6 OS=Homo sapiens GN=HDAC6 PE=1 SV=2 - [HDAC6_HUMAN]	2.22	1	1	1	1	1.67208	2.22	1	1		0			1215	131.336	5.30029
Q16539	Mitogen-activated protein kinase 14 OS=Homo sapiens GN=MAPK14 PE=1 SV=3 - [MK14_HUMAN]	2.22	11	1	1	2	2.74903	2.22	1	1	30.19	2.22	1	1	360	41.267	5.78271
Q9NQI0	Probable ATP-dependent RNA helicase DDX4 OS=Homo sapiens GN=DDX4 PE=1 SV=2 - [DDX4_HUMAN]	2.21	1	1	1	1	2.83751	2.21	1	1					724	79.2578	5.87158
Q86SQ4	G-protein coupled receptor 126 OS=Homo sapiens GN=GPR126 PE=1 SV=3 - [GP126_HUMAN]	2.21	1	1	1	2	0	2.21	1	2					1221	136.607	7.86963
P26012	Integrin beta-8 OS=Homo sapiens GN=ITGB8 PE=1 SV=1 - [ITB8_HUMAN]	2.21	1	1	1	2	3.50205	2.21	1	1	52.09	2.21	1	1	769	85.5754	7.25439
Q9Y597	BTB/POZ domain-containing protein KCTD3 OS=Homo sapiens GN=KCTD3 PE=1 SV=2 - [KCTD3_HUMAN]	2.21	1	1	1	1	2.94505	2.21	1	1					815	88.9287	7.03467
Q9NRM7	Serine/threonine-protein kinase LATS2 OS=Homo sapiens GN=LATS2 PE=1 SV=2 - [LATS2_HUMAN]	2.21	1	1	2	4	7.42207	2.21	2	2	67.71	2.21	2	2	1088	120.06	8.20654
Q9Y2W1	Thyroid hormone receptor-associated protein 3 OS=Homo sapiens GN=THRAP3 PE=1 SV=2 - [TR150_HUMAN]	2.2	1	2	2	4	6.27049	2.2	2	2	68.8	2.2	2	2	955	108.601	10.1548
Q96NW4	Ankyrin repeat domain-containing protein 27 OS=Homo sapiens GN=ANKRD27 PE=1 SV=2 - [ANR27_HUMAN]	2.19	1	2	2	3	4.43065	2.19	2	2	39.38	0.86	1	1	1050	116.91	6.87354
P25054	Adenomatous polyposis coli protein OS=Homo sapiens GN=APC PE=1 SV=2 - [APC_HUMAN]	2.18	1	4	4	8	18.5939	2.18	4	5	158.237	1.13	2	3	2843	311.455	7.79639
Q6DN90	IQ motif and SEC7 domain-containing protein 1 OS=Homo sapiens GN=IQSEC1 PE=1 SV=1 - [IQEC1_HUMAN]	2.18	1	1	1	1	1.7133	2.18	1	1		0			963	108.247	6.93213
Q9HCH0	Nck-associated protein 5-like OS=Homo sapiens GN=NCKAP5L PE=1 SV=2 - [NCK5L_HUMAN]	2.18	1	2	2	4	7.47301	2.18	2	2	49.64	2.18	2	2	1330	138.927	8.1333
P30101	Protein disulfide-isomerase A3 OS=Homo sapiens GN=PDIA3 PE=1 SV=4 - [PDIA3_HUMAN]	2.18	1	1	1	4	7.00046	2.18	1	2	35.51	2.18	1	2	505	56.7468	6.354
P28332	Alcohol dehydrogenase 6 OS=Homo sapiens GN=ADH6 PE=2 SV=2 - [ADH6_HUMAN]	2.17	1	1	1	1		0			33.53	2.17	1	1	368	39.0631	7.76709
Q96P47	Arf-GAP with GTPase, ANK repeat and PH domain-containing protein 3 OS=Homo sapiens GN=AGAP3 PE=1 SV=2 - [AGAP3_HUMAN]	2.17	1	1	1	2	4.24443	2.17	1	1	35.29	2.17	1	1	875	94.9853	7.97217
Q16666	Gamma-interferon-inducible protein 16 OS=Homo sapiens GN=IFI16 PE=1 SV=3 - [IF16_HUMAN]	2.17	1	1	1	1	0	2.17	1	1					785	88.1994	9.27588
Q9UHW9	Solute carrier family 12 member 6 OS=Homo sapiens GN=SLC12A6 PE=1 SV=2 - [S12A6_HUMAN]	2.17	1	1	3	12	16.0929	2.17	3	6	83.8607	2.17	3	6	1150	127.534	7.07861
Q9ULF5	Zinc transporter ZIP10 OS=Homo sapiens GN=SLC39A10 PE=1 SV=2 - [S39AA_HUMAN]	2.17	1	2	2	6	8.0963	2.17	2	3	50.0238	2.17	2	3	831	94.0727	6.75635
O75051	Plexin-A2 OS=Homo sapiens GN=PLXNA2 PE=1 SV=4 - [PLXA2_HUMAN]	2.16	1	2	4	8	13.4972	2.16	4	4	71.4487	2.16	4	4	1894	210.969	6.48096
Q9Y3M8	StAR-related lipid transfer protein 13 OS=Homo sapiens GN=STARD13 PE=1 SV=2 - [STA13_HUMAN]	2.16	1	1	1	1	2.10225	2.16	1	1		0			1113	124.889	7.02002
Q05D60	Deuterosome protein 1 OS=Homo sapiens GN=CCDC67 PE=2 SV=2 - [DEUP1_HUMAN]	2.15	1	1	1	1	2.45615	2.15	1	1		0			604	70.9327	6.21436
Q7LBE3	Solute carrier family 26 member 9 OS=Homo sapiens GN=SLC26A9 PE=1 SV=1 - [S26A9_HUMAN]	2.15	1	1	1	1	2.24691	2.15	1	1					791	86.9319	8.22119
O15078	Centrosomal protein of 290 kDa OS=Homo sapiens GN=CEP290 PE=1 SV=2 - [CE290_HUMAN]	2.14	1	4	4	8	17.2675	2.14	4	4	122.02	2.14	4	4	2479	290.207	5.94775
O94880	PHD finger protein 14 OS=Homo sapiens GN=PHF14 PE=1 SV=2 - [PHF14_HUMAN]	2.14	1	1	1	2	3.98902	2.14	1	1	57.84	2.14	1	1	888	99.9905	5.32568
Q52LW3	Rho GTPase-activating protein 29 OS=Homo sapiens GN=ARHGAP29 PE=1 SV=2 - [RHG29_HUMAN]	2.14	1	2	2	4	8.6584	2.14	2	2	80.2481	2.14	2	2	1261	141.974	6.7417
O60885	Bromodomain-containing protein 4 OS=Homo sapiens GN=BRD4 PE=1 SV=2 - [BRD4_HUMAN]	2.13	1	2	2	6	10.5184	2.13	2	3	40.1	2.13	2	3	1362	152.124	9.18799
Q01844	RNA-binding protein EWS OS=Homo sapiens GN=EWSR1 PE=1 SV=1 - [EWS_HUMAN]	2.13	1	1	1	2	4.27078	2.13	1	1	38.6	2.13	1	1	656	68.4357	9.33447
O60244	Mediator of RNA polymerase II transcription subunit 14 OS=Homo sapiens GN=MED14 PE=1 SV=2 - [MED14_HUMAN]	2.13	1	3	3	6	10.5933	2.13	3	3	73.9733	2.13	3	3	1454	160.504	8.73389
Q8TEA7	TBC domain-containing protein kinase-like protein OS=Homo sapiens GN=TBCK PE=1 SV=4 - [TBCK_HUMAN]	2.13	1	1	1	2	3.45577	2.13	1	1	43.08	2.13	1	1	893	100.615	6.58057
P35869	Aryl hydrocarbon receptor OS=Homo sapiens GN=AHR PE=1 SV=2 - [AHR_HUMAN]	2.12	1	1	1	2	5.65313	2.12	1	1	66.16	2.12	1	1	848	96.0862	6.37939
Q96RQ1	Endoplasmic reticulum-Golgi intermediate compartment protein 2 OS=Homo sapiens GN=ERGIC2 PE=1 SV=2 - [ERGI2_HUMAN]	2.12	1	1	1	1		0			0	2.12	1	1	377	42.5215	6.771
Q75QN2	Integrator complex subunit 8 OS=Homo sapiens GN=INTS8 PE=1 SV=1 - [INT8_HUMAN]	2.11	1	1	1	2	2.84951	2.11	1	1	0	2.11	1	1	995	113.016	7.04932
Q8WXI7	Mucin-16 OS=Homo sapiens GN=MUC16 PE=1 SV=2 - [MUC16_HUMAN]	2.11	1	1	1	2	2.72182	2.11	1	1	0	2.11	1	1	22152	2351.19	5.99854
P31040	Succinate dehydrogenase [ubiquinone] flavoprotein subunit, mitochondrial OS=Homo sapiens GN=SDHA PE=1 SV=2 - [SDHA_HUMAN]	2.11	1	1	1	2	3.084	2.11	1	1	32.3	2.11	1	1	664	72.6453	7.38623
Q13111	Chromatin assembly factor 1 subunit A OS=Homo sapiens GN=CHAF1A PE=1 SV=2 - [CAF1A_HUMAN]	2.09	1	1	1	2	2.49675	2.09	1	1	25.26	2.09	1	1	956	106.86	5.93506
O60506	Heterogeneous nuclear ribonucleoprotein Q OS=Homo sapiens GN=SYNCRIP PE=1 SV=2 - [HNRPQ_HUMAN]	2.09	1	1	1	2	3.14972	2.09	1	1	28.77	2.09	1	1	623	69.5596	8.5874
Q15032	R3H domain-containing protein 1 OS=Homo sapiens GN=R3HDM1 PE=1 SV=3 - [R3HD1_HUMAN]	2.09	1	1	2	5	6.22815	2.09	2	2	22.8	2.09	2	3	1099	120.621	8.74854
Q96RL1	BRCA1-A complex subunit RAP80 OS=Homo sapiens GN=UIMC1 PE=1 SV=2 - [UIMC1_HUMAN]	2.09	1	1	1	1		0			0	2.09	1	1	719	79.6779	5.45264
Q9NYV4	Cyclin-dependent kinase 12 OS=Homo sapiens GN=CDK12 PE=1 SV=2 - [CDK12_HUMAN]	2.08	27	1	2	7	10.2252	2.08	2	4	50.0144	0.54	1	3	1490	164.054	9.43701
Q8N490	Probable hydrolase PNKD OS=Homo sapiens GN=PNKD PE=1 SV=2 - [PNKD_HUMAN]	2.08	1	1	1	2	4.40243	2.08	1	2					385	42.849	9.08545
Q92636	Protein FAN OS=Homo sapiens GN=NSMAF PE=1 SV=2 - [FAN_HUMAN]	2.07	1	1	1	2	3.59658	2.07	1	1	44.39	2.07	1	1	917	104.306	6.22705
Q5THK1	Protein PRR14L OS=Homo sapiens GN=PRR14L PE=1 SV=1 - [PR14L_HUMAN]	2.05	1	2	2	4	9.06313	2.05	2	2	53.51	2.05	2	2	2151	237.15	6.32861
Q8IWB9	Testis-expressed sequence 2 protein OS=Homo sapiens GN=TEX2 PE=1 SV=2 - [TEX2_HUMAN]	2.04	1	2	2	4	7.96484	2.04	2	2	66.76	2.04	2	2	1127	125.224	6.01123
P98196	Probable phospholipid-transporting ATPase IH OS=Homo sapiens GN=ATP11A PE=1 SV=3 - [AT11A_HUMAN]	2.03	1	2	2	3	6.76735	2.03	2	2	61.73	1.06	1	1	1134	129.672	6.59521
Q9H5V8	CUB domain-containing protein 1 OS=Homo sapiens GN=CDCP1 PE=1 SV=3 - [CDCP1_HUMAN]	2.03	1	1	1	1	2.5433	2.03	1	1					836	92.8724	7.95752
Q3KR37	GRAM domain-containing protein 1B OS=Homo sapiens GN=GRAMD1B PE=1 SV=1 - [GRM1B_HUMAN]	2.03	1	1	1	2	3.38956	2.03	1	1	0	2.03	1	1	738	85.3463	6.21436
Q8WY36	HMG box transcription factor BBX OS=Homo sapiens GN=BBX PE=1 SV=1 - [BBX_HUMAN]	2.02	1	1	1	2	3.12065	2.02	1	1	24.1	2.02	1	1	941	105.064	8.79248
Q14118	Dystroglycan OS=Homo sapiens GN=DAG1 PE=1 SV=2 - [DAG1_HUMAN]	2.01	1	1	1	2	0	2.01	1	1	19.59	2.01	1	1	895	97.3807	8.55811
Q5T9S5	Coiled-coil domain-containing protein 18 OS=Homo sapiens GN=CCDC18 PE=2 SV=1 - [CCD18_HUMAN]	1.99	1	1	3	4	4.69584	1.24	2	2	21.24	1.51	2	2	1454	168.857	5.65576
Q8WYP5	Protein ELYS OS=Homo sapiens GN=AHCTF1 PE=1 SV=3 - [ELYS_HUMAN]	1.99	1	3	3	5	7.26038	1.32	2	2	81.2235	1.99	3	3	2266	252.342	6.59521
Q96BY2	Modulator of apoptosis 1 OS=Homo sapiens GN=MOAP1 PE=1 SV=1 - [MOAP1_HUMAN]	1.99	2	1	1	1		0			0	1.99	1	1	351	39.4877	5.2749
Q5T7W0	Zinc finger protein 618 OS=Homo sapiens GN=ZNF618 PE=1 SV=1 - [ZN618_HUMAN]	1.99	1	1	1	2	2.93543	1.99	1	1	0	1.99	1	1	954	104.889	7.09326
P61011	Signal recognition particle 54 kDa protein OS=Homo sapiens GN=SRP54 PE=1 SV=1 - [SRP54_HUMAN]	1.98	1	1	1	1	2.28854	1.98	1	1					504	55.6683	8.74854
Q13451	Peptidyl-prolyl cis-trans isomerase FKBP5 OS=Homo sapiens GN=FKBP5 PE=1 SV=2 - [FKBP5_HUMAN]	1.97	1	1	1	5	11.3412	1.97	1	4	31.78	1.97	1	1	457	51.1796	5.89697
P07237	Protein disulfide-isomerase OS=Homo sapiens GN=P4HB PE=1 SV=3 - [PDIA1_HUMAN]	1.97	1	1	1	2	2.63655	1.97	1	1	28.35	1.97	1	1	508	57.0807	4.86865
P57058	Hormonally up-regulated neu tumor-associated kinase OS=Homo sapiens GN=HUNK PE=1 SV=1 - [HUNK_HUMAN]	1.96	1	1	1	3	4.93124	1.96	1	2	0	1.96	1	1	714	79.635	9.12939
Q96MG8	Protein-L-isoaspartate O-methyltransferase domain-containing protein 1 OS=Homo sapiens GN=PCMTD1 PE=2 SV=2 - [PCMD1_HUMAN]	1.96	1	1	1	1	1.81437	1.96	1	1					357	40.6495	5.65576
Q9HCU4	Cadherin EGF LAG seven-pass G-type receptor 2 OS=Homo sapiens GN=CELSR2 PE=1 SV=1 - [CELR2_HUMAN]	1.95	1	3	3	4	6.39192	1.57	2	2	31.77	1.2	2	2	2923	317.253	5.31299
Q8NF50	Dedicator of cytokinesis protein 8 OS=Homo sapiens GN=DOCK8 PE=1 SV=3 - [DOCK8_HUMAN]	1.95	1	1	4	9	13.0352	1.57	3	4	85.8696	1.95	4	5	2099	238.377	6.87354
Q9BYX4	Interferon-induced helicase C domain-containing protein 1 OS=Homo sapiens GN=IFIH1 PE=1 SV=3 - [IFIH1_HUMAN]	1.95	1	1	1	2	2.16339	1.95	1	1	0	1.95	1	1	1025	116.615	5.51611
Q6T4R5	Nance-Horan syndrome protein OS=Homo sapiens GN=NHS PE=1 SV=2 - [NHS_HUMAN]	1.94	1	2	2	4	8.9667	1.94	2	2	50.23	1.94	2	2	1651	179.026	6.85889
O75808	Calpain-15 OS=Homo sapiens GN=CAPN15 PE=1 SV=1 - [CAN15_HUMAN]	1.93	1	1	1	2	5.11514	1.93	1	1	103.58	1.93	1	1	1086	117.239	6.7124
Q86T26	Transmembrane protease serine 11B OS=Homo sapiens GN=TMPRSS11B PE=2 SV=3 - [TM11B_HUMAN]	1.92	2	1	1	2		0			0	1.92	1	2	416	46.3072	8.85107
P04844	Dolichyl-diphosphooligosaccharide--protein glycosyltransferase subunit 2 OS=Homo sapiens GN=RPN2 PE=1 SV=3 - [RPN2_HUMAN]	1.9	1	1	1	4	8.68544	1.9	1	2	93.307	1.9	1	2	631	69.241	5.69385
Q9Y4C1	Lysine-specific demethylase 3A OS=Homo sapiens GN=KDM3A PE=1 SV=4 - [KDM3A_HUMAN]	1.89	1	1	2	4	8.3334	1.89	2	2	48.28	1.89	2	2	1321	147.248	8.07471
O60287	Nucleolar pre-ribosomal-associated protein 1 OS=Homo sapiens GN=URB1 PE=1 SV=4 - [NPA1P_HUMAN]	1.89	1	3	3	6	11.2079	1.89	3	3	70.7367	1.89	3	3	2271	254.227	6.46826
Q9NQC7	Ubiquitin carboxyl-terminal hydrolase CYLD OS=Homo sapiens GN=CYLD PE=1 SV=1 - [CYLD_HUMAN]	1.88	1	1	1	2	4.03871	1.88	1	1	52.98	1.88	1	1	956	107.247	5.59229
Q13751	Laminin subunit beta-3 OS=Homo sapiens GN=LAMB3 PE=1 SV=1 - [LAMB3_HUMAN]	1.88	1	1	2	3	4.11406	1.28	1	1	58.4365	1.88	2	2	1172	129.489	7.21045
Q15154	Pericentriolar material 1 protein OS=Homo sapiens GN=PCM1 PE=1 SV=4 - [PCM1_HUMAN]	1.88	1	2	3	9	14.7585	1.88	3	5	65.8746	1.88	3	4	2024	228.392	5.021
Q9Y446	Plakophilin-3 OS=Homo sapiens GN=PKP3 PE=1 SV=1 - [PKP3_HUMAN]	1.88	1	1	1	1	2.57365	1.88	1	1					797	87.029	9.31982
O00141	Serine/threonine-protein kinase Sgk1 OS=Homo sapiens GN=SGK1 PE=1 SV=2 - [SGK1_HUMAN]	1.86	2	1	1	2	2.22751	1.86	1	1	0	1.86	1	1	431	48.9113	8.54346
Q9NXG0	Centlein OS=Homo sapiens GN=CNTLN PE=2 SV=5 - [CNTLN_HUMAN]	1.85	1	1	2	3	3.76076	1.21	1	1	36.8026	1.85	2	2	1405	161.504	8.14795
Q8N328	PiggyBac transposable element-derived protein 3 OS=Homo sapiens GN=PGBD3 PE=2 SV=3 - [PGBD3_HUMAN]	1.85	1	1	1	1		0			30.14	1.85	1	1	593	67.5519	7.72314
Q4LDE5	Sushi, von Willebrand factor type A, EGF and pentraxin domain-containing protein 1 OS=Homo sapiens GN=SVEP1 PE=1 SV=3 - [SVEP1_HUMAN]	1.85	1	6	6	13	22.6241	1.85	6	7	110.7	1.48	5	6	3571	389.912	5.50342
O60266	Adenylate cyclase type 3 OS=Homo sapiens GN=ADCY3 PE=1 SV=3 - [ADCY3_HUMAN]	1.84	1	2	2	4	7.0055	1.84	2	2	67.5475	1.84	2	2	1144	128.877	6.58057
Q8NG31	Protein CASC5 OS=Homo sapiens GN=CASC5 PE=1 SV=3 - [CASC5_HUMAN]	1.84	1	2	3	6	9.69911	1.84	3	3	32.87	1.84	3	3	2342	265.224	5.46533
O94985	Calsyntenin-1 OS=Homo sapiens GN=CLSTN1 PE=1 SV=1 - [CSTN1_HUMAN]	1.83	1	1	1	1	2.16595	1.83	1	1					981	109.724	4.90674
Q5TBA9	Protein furry homolog OS=Homo sapiens GN=FRY PE=1 SV=1 - [FRY_HUMAN]	1.83	2	2	6	17	21.9269	1.83	6	8	85.0278	1.83	6	9	3013	338.659	5.98584
Q9BYW2	Histone-lysine N-methyltransferase SETD2 OS=Homo sapiens GN=SETD2 PE=1 SV=3 - [SETD2_HUMAN]	1.83	1	3	3	6	10.3408	1.83	3	3	43.4273	1.83	3	3	2564	287.418	6.13818
Q9HCE0	Ectopic P granules protein 5 homolog OS=Homo sapiens GN=EPG5 PE=2 SV=2 - [EPG5_HUMAN]	1.82	1	3	3	6	10.5055	1.82	3	3	84.4267	1.82	3	3	2579	292.293	6.43018
Q92613	Protein Jade-3 OS=Homo sapiens GN=JADE3 PE=1 SV=1 - [JADE3_HUMAN]	1.82	1	1	1	2	3.90661	1.82	1	1	24	1.82	1	1	823	93.7481	7.18115
A8MXQ7	Putative IQ motif and ankyrin repeat domain-containing protein LOC642574 OS=Homo sapiens PE=5 SV=2 - [YH010_HUMAN]	1.82	1	1	1	1	2.93494	1.82	1	1		0			604	68.253	6.52197
Q8TF40	Folliculin-interacting protein 1 OS=Homo sapiens GN=FNIP1 PE=1 SV=3 - [FNIP1_HUMAN]	1.8	1	1	1	1	2.91821	1.8	1	1					1166	130.472	5.51611
O75570	Peptide chain release factor 1, mitochondrial OS=Homo sapiens GN=MTRF1 PE=1 SV=2 - [RF1M_HUMAN]	1.8	1	1	1	1		0			0	1.8	1	1	445	52.2728	8.49951
P22680	Cholesterol 7-alpha-monooxygenase OS=Homo sapiens GN=CYP7A1 PE=1 SV=2 - [CP7A1_HUMAN]	1.79	1	1	1	1		0			0	1.79	1	1	504	57.6235	8.23584
Q14764	Major vault protein OS=Homo sapiens GN=MVP PE=1 SV=4 - [MVP_HUMAN]	1.79	1	1	1	2	4.40561	1.79	1	1	34.17	1.79	1	1	893	99.2659	5.47803
P59510	A disintegrin and metalloproteinase with thrombospondin motifs 20 OS=Homo sapiens GN=ADAMTS20 PE=2 SV=2 - [ATS20_HUMAN]	1.78	1	1	1	1	2.81246	1.78	1	1		0			1910	214.58	7.21045
O94854	Uncharacterized protein KIAA0754 OS=Homo sapiens GN=KIAA0754 PE=1 SV=4 - [K0754_HUMAN]	1.78	1	2	2	3	5.75767	1.78	2	2	30.02	0.93	1	1	1291	135.065	4.2085
O00754	Lysosomal alpha-mannosidase OS=Homo sapiens GN=MAN2B1 PE=1 SV=3 - [MA2B1_HUMAN]	1.78	1	1	1	2	4.4815	1.78	1	1	32.73	1.78	1	1	1011	113.672	7.28369
Q9NVE5	Ubiquitin carboxyl-terminal hydrolase 40 OS=Homo sapiens GN=USP40 PE=2 SV=3 - [UBP40_HUMAN]	1.78	1	1	1	2	4.1507	1.78	1	1	37.36	1.78	1	1	1235	140.041	5.66846
Q6IQ49	Protein SDE2 homolog OS=Homo sapiens GN=SDE2 PE=1 SV=1 - [SDE2_HUMAN]	1.77	1	1	1	7	11.4986	1.77	1	4	83.2138	1.77	1	3	451	49.7107	6.04932
Q14966	Zinc finger protein 638 OS=Homo sapiens GN=ZNF638 PE=1 SV=2 - [ZN638_HUMAN]	1.77	1	2	2	6	10.2192	1.77	2	3	21.61	1.77	2	3	1978	220.488	6.37939
Q9BRP7	Ferredoxin-fold anticodon-binding domain-containing protein 1 OS=Homo sapiens GN=FDXACB1 PE=2 SV=3 - [FDXA1_HUMAN]	1.76	1	1	1	1	2.72702	1.76	1	1		0			624	70.3707	6.75635
Q16650	T-box brain protein 1 OS=Homo sapiens GN=TBR1 PE=1 SV=1 - [TBR1_HUMAN]	1.76	1	1	1	2	2.76834	1.76	1	1	28.88	1.76	1	1	682	74.007	7.32764
Q8WXE0	Caskin-2 OS=Homo sapiens GN=CASKIN2 PE=1 SV=2 - [CSKI2_HUMAN]	1.75	1	1	1	2	5.22204	1.75	1	1	67.66	1.75	1	1	1202	126.705	7.09326
P46013	Antigen KI-67 OS=Homo sapiens GN=MKI67 PE=1 SV=2 - [KI67_HUMAN]	1.75	1	2	2	4	8.26352	1.75	2	2	27.76	1.75	2	2	3256	358.474	9.45166
Q9NVI7	ATPase family AAA domain-containing protein 3A OS=Homo sapiens GN=ATAD3A PE=1 SV=2 - [ATD3A_HUMAN]	1.74	2	1	1	2	3.11197	1.74	1	1	16.82	1.74	1	1	634	71.3247	8.98291
P36956	Sterol regulatory element-binding protein 1 OS=Homo sapiens GN=SREBF1 PE=1 SV=2 - [SRBP1_HUMAN]	1.74	1	1	1	2	4.61918	1.74	1	1	56.49	1.74	1	1	1147	121.599	8.1333
P78362	SRSF protein kinase 2 OS=Homo sapiens GN=SRPK2 PE=1 SV=3 - [SRPK2_HUMAN]	1.74	1	1	1	2	3.38929	1.74	1	1	39.85	1.74	1	1	688	77.4782	4.97021
Q9UGN5	Poly [ADP-ribose] polymerase 2 OS=Homo sapiens GN=PARP2 PE=1 SV=2 - [PARP2_HUMAN]	1.72	1	1	1	1		0			0	1.72	1	1	583	66.1636	8.88037
Q8TE82	SH3 domain and tetratricopeptide repeat-containing protein 1 OS=Homo sapiens GN=SH3TC1 PE=1 SV=3 - [S3TC1_HUMAN]	1.72	1	2	2	4	7.26594	1.72	2	2	49.24	1.72	2	2	1336	146.868	6.25244
P04114	Apolipoprotein B-100 OS=Homo sapiens GN=APOB PE=1 SV=2 - [APOB_HUMAN]	1.71	1	7	8	23	35.4567	1.71	8	12	101.267	1.51	7	11	4563	515.283	7.04932
Q96I34	Protein phosphatase 1 regulatory subunit 16A OS=Homo sapiens GN=PPP1R16A PE=1 SV=1 - [PP16A_HUMAN]	1.7	1	1	1	2	2.28262	1.7	1	1	0	1.7	1	1	528	57.7753	6.06201
P17480	Nucleolar transcription factor 1 OS=Homo sapiens GN=UBTF PE=1 SV=1 - [UBF1_HUMAN]	1.7	1	1	1	2	3.3738	1.7	1	1	21.44	1.7	1	1	764	89.3502	5.80811
Q06418	Tyrosine-protein kinase receptor TYRO3 OS=Homo sapiens GN=TYRO3 PE=1 SV=1 - [TYRO3_HUMAN]	1.69	1	1	1	2	3.10788	1.69	1	1	0	1.69	1	1	890	96.8434	5.66846
Q9HDC9	Adipocyte plasma membrane-associated protein OS=Homo sapiens GN=APMAP PE=1 SV=2 - [APMAP_HUMAN]	1.68	1	1	1	4	4.12416	1.68	1	2	30.42	1.68	1	2	416	46.4509	6.16357
Q9H3E2	Sorting nexin-25 OS=Homo sapiens GN=SNX25 PE=1 SV=2 - [SNX25_HUMAN]	1.67	1	1	1	2	4.64154	1.67	1	1	67.98	1.67	1	1	840	97.8833	6.37939
Q6AZY7	Scavenger receptor class A member 3 OS=Homo sapiens GN=SCARA3 PE=2 SV=1 - [SCAR3_HUMAN]	1.65	1	1	1	1	3.52273	1.65	1	1		0			606	65.0959	6.53662
Q5C9Z4	Nucleolar MIF4G domain-containing protein 1 OS=Homo sapiens GN=NOM1 PE=1 SV=1 - [NOM1_HUMAN]	1.63	1	1	1	2	4.87048	1.63	1	1	84.64	1.63	1	1	860	96.1976	8.104
Q5VST9	Obscurin OS=Homo sapiens GN=OBSCN PE=1 SV=3 - [OBSCN_HUMAN]	1.63	1	10	10	19	29.4188	1.51	9	9	186.149	1.63	10	10	7968	867.94	5.98584
Q6ZU35	Uncharacterized protein KIAA1211 OS=Homo sapiens GN=KIAA1211 PE=1 SV=3 - [K1211_HUMAN]	1.62	1	1	1	1		0			0	1.62	1	1	1233	136.678	5.60498
P48382	DNA-binding protein RFX5 OS=Homo sapiens GN=RFX5 PE=1 SV=1 - [RFX5_HUMAN]	1.62	1	1	1	1		0			28.25	1.62	1	1	616	65.2829	9.29053
Q9NRL2	Bromodomain adjacent to zinc finger domain protein 1A OS=Homo sapiens GN=BAZ1A PE=1 SV=2 - [BAZ1A_HUMAN]	1.61	1	2	2	4	9.28078	1.61	2	2	145.88	1.61	2	2	1556	178.592	6.59521
P38935	DNA-binding protein SMUBP-2 OS=Homo sapiens GN=IGHMBP2 PE=1 SV=3 - [SMBP2_HUMAN]	1.61	1	1	1	2	5.0176	1.61	1	1	57.91	1.61	1	1	993	109.082	8.96826
O14727	Apoptotic protease-activating factor 1 OS=Homo sapiens GN=APAF1 PE=1 SV=2 - [APAF_HUMAN]	1.6	1	2	2	4	6.28315	1.6	2	2	27.15	1.6	2	2	1248	141.749	6.40479
Q9Y5F7	Protocadherin gamma-C4 OS=Homo sapiens GN=PCDHGC4 PE=2 SV=1 - [PCDGL_HUMAN]	1.6	1	1	1	1		0			0	1.6	1	1	938	101.151	5.35107
Q9BXL6	Caspase recruitment domain-containing protein 14 OS=Homo sapiens GN=CARD14 PE=1 SV=2 - [CAR14_HUMAN]	1.59	1	1	1	4	7.7108	1.59	1	2	132.483	1.59	1	2	1004	113.198	5.92236
P19823	Inter-alpha-trypsin inhibitor heavy chain H2 OS=Homo sapiens GN=ITIH2 PE=1 SV=2 - [ITIH2_HUMAN]	1.59	1	1	1	4	6.69565	1.59	1	2	98.57	1.59	1	2	946	106.397	6.85889
Q68CR1	Protein sel-1 homolog 3 OS=Homo sapiens GN=SEL1L3 PE=1 SV=2 - [SE1L3_HUMAN]	1.59	1	1	1	2	3.79028	1.59	1	1	0	1.59	1	1	1132	128.486	7.28369
Q68CP9	AT-rich interactive domain-containing protein 2 OS=Homo sapiens GN=ARID2 PE=1 SV=2 - [ARID2_HUMAN]	1.58	1	3	3	4	5.44298	1.04	2	2	31.79	1.04	2	2	1835	197.268	7.41553
Q5VT06	Centrosome-associated protein 350 OS=Homo sapiens GN=CEP350 PE=1 SV=1 - [CE350_HUMAN]	1.57	1	3	3	5	6.25508	1.57	3	3	32.33	1.12	2	2	3117	350.716	6.32861
Q14978	Nucleolar and coiled-body phosphoprotein 1 OS=Homo sapiens GN=NOLC1 PE=1 SV=2 - [NOLC1_HUMAN]	1.57	1	1	1	2	3.43204	1.57	1	1	34.84	1.57	1	1	699	73.5596	9.46631
P30530	Tyrosine-protein kinase receptor UFO OS=Homo sapiens GN=AXL PE=1 SV=3 - [UFO_HUMAN]	1.57	1	1	1	1	2.25116	1.57	1	1					894	98.273	5.42725
Q5JWR5	Protein dopey-1 OS=Homo sapiens GN=DOPEY1 PE=2 SV=1 - [DOP1_HUMAN]	1.54	1	2	2	3	6.23314	1.54	2	2	55.46	0.73	1	1	2465	277.179	6.29053
Q86X29	Lipolysis-stimulated lipoprotein receptor OS=Homo sapiens GN=LSR PE=1 SV=4 - [LSR_HUMAN]	1.54	1	1	1	1	2.11944	1.54	1	1		0			649	71.3939	7.97217
Q9ULK4	Mediator of RNA polymerase II transcription subunit 23 OS=Homo sapiens GN=MED23 PE=1 SV=2 - [MED23_HUMAN]	1.54	1	2	2	4	6.019	1.54	2	2	71.4174	1.54	2	2	1368	156.372	7.40088
O75157	TSC22 domain family protein 2 OS=Homo sapiens GN=TSC22D2 PE=1 SV=3 - [T22D2_HUMAN]	1.54	1	1	1	2	3.1492	1.54	1	1	45.78	1.54	1	1	780	79.1794	5.021
O15523	ATP-dependent RNA helicase DDX3Y OS=Homo sapiens GN=DDX3Y PE=1 SV=2 - [DDX3Y_HUMAN]	1.52	2	1	1	8	12.0434	1.52	1	4	94.05	1.52	1	4	660	73.1081	7.54736
Q2LD37	Uncharacterized protein KIAA1109 OS=Homo sapiens GN=KIAA1109 PE=1 SV=2 - [K1109_HUMAN]	1.52	1	7	7	15	21.9502	1.52	7	7	95.0732	1.52	7	8	5005	555.133	6.58057
P33981	Dual specificity protein kinase TTK OS=Homo sapiens GN=TTK PE=1 SV=2 - [TTK_HUMAN]	1.52	1	1	1	2	4.05929	1.52	1	1	60.56	1.52	1	1	857	97.0111	8.1626
Q8N3F8	MICAL-like protein 1 OS=Homo sapiens GN=MICALL1 PE=1 SV=2 - [MILK1_HUMAN]	1.51	1	1	1	3	5.50363	1.51	1	2	38.05	1.51	1	1	863	93.3831	7.25439
Q5JTC6	APC membrane recruitment protein 1 OS=Homo sapiens GN=AMER1 PE=1 SV=2 - [AMER1_HUMAN]	1.5	1	1	1	2	4.21029	1.5	1	1	37.15	1.5	1	1	1135	123.952	4.84326
Q92673	Sortilin-related receptor OS=Homo sapiens GN=SORL1 PE=1 SV=2 - [SORL_HUMAN]	1.49	1	3	3	4	7.88481	1.49	3	3	40.32	0.5	1	1	2214	248.267	5.5542
Q96AE7	Tetratricopeptide repeat protein 17 OS=Homo sapiens GN=TTC17 PE=1 SV=1 - [TTC17_HUMAN]	1.49	1	1	1	2	3.91519	1.49	1	1	32.3	1.49	1	1	1141	129.477	6.58057
Q9P2D0	Inhibitor of Bruton tyrosine kinase OS=Homo sapiens GN=IBTK PE=1 SV=3 - [IBTK_HUMAN]	1.48	1	1	1	1	2.42689	1.48	1	1					1353	150.432	7.7085
Q96KQ4	Apoptosis-stimulating of p53 protein 1 OS=Homo sapiens GN=PPP1R13B PE=1 SV=3 - [ASPP1_HUMAN]	1.47	1	1	1	2	3.91974	1.47	1	1	34.52	1.47	1	1	1090	119.492	6.75635
Q9UK59	Lariat debranching enzyme OS=Homo sapiens GN=DBR1 PE=1 SV=2 - [DBR1_HUMAN]	1.47	1	1	1	1	3.13186	1.47	1	1					544	61.5163	5.46533
Q13835	Plakophilin-1 OS=Homo sapiens GN=PKP1 PE=1 SV=2 - [PKP1_HUMAN]	1.47	1	1	1	2	2.59135	1.47	1	1	0	1.47	1	1	747	82.8078	9.12939
P78536	Disintegrin and metalloproteinase domain-containing protein 17 OS=Homo sapiens GN=ADAM17 PE=1 SV=1 - [ADA17_HUMAN]	1.46	1	1	1	2	3.70816	1.46	1	1	46.05	1.46	1	1	824	92.9613	5.75732
P35520	Cystathionine beta-synthase OS=Homo sapiens GN=CBS PE=1 SV=2 - [CBS_HUMAN]	1.45	1	1	1	2	2.50917	1.45	1	1	0	1.45	1	1	551	60.5482	6.65381
P10074	Zinc finger and BTB domain-containing protein 48 OS=Homo sapiens GN=ZBTB48 PE=1 SV=2 - [ZBT48_HUMAN]	1.45	1	1	1	1	0	1.45	1	1		0			688	77.0042	8.17725
Q13370	cGMP-inhibited 3',5'-cyclic phosphodiesterase B OS=Homo sapiens GN=PDE3B PE=1 SV=2 - [PDE3B_HUMAN]	1.44	1	1	1	2	3.2901	1.44	1	1	0	1.44	1	1	1112	124.255	5.90967
Q9BR76	Coronin-1B OS=Homo sapiens GN=CORO1B PE=1 SV=1 - [COR1B_HUMAN]	1.43	2	1	1	3		0			0	1.43	1	3	489	54.2003	5.88428
P05129	Protein kinase C gamma type OS=Homo sapiens GN=PRKCG PE=1 SV=3 - [KPCG_HUMAN]	1.43	1	1	1	1	2.809	1.43	1	1					697	78.3972	7.45947
Q8NFA0	Ubiquitin carboxyl-terminal hydrolase 32 OS=Homo sapiens GN=USP32 PE=1 SV=1 - [UBP32_HUMAN]	1.43	2	2	2	8	14.1551	1.43	2	4	107.76	1.43	2	4	1604	181.54	6.44287
Q92766	Ras-responsive element-binding protein 1 OS=Homo sapiens GN=RREB1 PE=1 SV=3 - [RREB1_HUMAN]	1.42	1	1	1	1	0	1.42	1	1		0			1687	181.306	6.97607
A0FGR8	Extended synaptotagmin-2 OS=Homo sapiens GN=ESYT2 PE=1 SV=1 - [ESYT2_HUMAN]	1.41	1	1	1	2	3.77181	1.41	1	1	35.54	1.41	1	1	921	102.294	9.26123
O94761	ATP-dependent DNA helicase Q4 OS=Homo sapiens GN=RECQL4 PE=1 SV=1 - [RECQ4_HUMAN]	1.41	1	1	1	2	3.98844	1.41	1	1	41.49	1.41	1	1	1208	132.993	8.08936
Q8N0Z3	Spindle and centriole-associated protein 1 OS=Homo sapiens GN=SPICE1 PE=1 SV=1 - [SPICE_HUMAN]	1.4	1	1	1	2	4.3935	1.4	1	1	60.26	1.4	1	1	855	96.2055	7.44482
Q8TEH3	DENN domain-containing protein 1A OS=Homo sapiens GN=DENND1A PE=1 SV=2 - [DEN1A_HUMAN]	1.39	1	1	1	2	4.41477	1.39	1	1	54.03	1.39	1	1	1009	110.508	6.96143
Q06190	Serine/threonine-protein phosphatase 2A regulatory subunit B'' subunit alpha OS=Homo sapiens GN=PPP2R3A PE=1 SV=1 - [P2R3A_HUMAN]	1.39	1	1	1	2	3.60416	1.39	1	1	22.81	1.39	1	1	1150	130.195	5.21143
Q8WWU5	T-complex protein 11 homolog OS=Homo sapiens GN=TCP11 PE=2 SV=1 - [TCP11_HUMAN]	1.39	1	1	1	2	0	1.39	1	1	0	1.39	1	1	503	56.1047	5.17334
Q96T88	E3 ubiquitin-protein ligase UHRF1 OS=Homo sapiens GN=UHRF1 PE=1 SV=1 - [UHRF1_HUMAN]	1.39	1	1	1	2	3.99976	1.39	1	1	0	1.39	1	1	793	89.757	7.56201
A8MW92	PHD finger protein 20-like protein 1 OS=Homo sapiens GN=PHF20L1 PE=1 SV=2 - [P20L1_HUMAN]	1.38	1	1	1	1	2.09814	1.38	1	1		0			1017	114.938	6.82959
Q149N8	E3 ubiquitin-protein ligase SHPRH OS=Homo sapiens GN=SHPRH PE=1 SV=2 - [SHPRH_HUMAN]	1.37	1	2	2	4	6.79253	1.37	2	2	70.3119	1.37	2	2	1683	192.957	7.47412
Q32P28	Prolyl 3-hydroxylase 1 OS=Homo sapiens GN=LEPRE1 PE=1 SV=2 - [P3H1_HUMAN]	1.36	1	1	1	2	3.30767	1.36	1	1	38.86	1.36	1	1	736	83.3411	5.13525
Q4FZB7	Histone-lysine N-methyltransferase SUV420H1 OS=Homo sapiens GN=SUV420H1 PE=1 SV=4 - [SV421_HUMAN]	1.36	1	1	1	1		0			0	1.36	1	1	885	99.1254	8.77783
Q8TDB8	Solute carrier family 2, facilitated glucose transporter member 14 OS=Homo sapiens GN=SLC2A14 PE=2 SV=1 - [GTR14_HUMAN]	1.35	2	1	1	2	2.25823	1.35	1	1	0	1.35	1	1	520	56.2835	7.82568
Q562F6	Shugoshin-like 2 OS=Homo sapiens GN=SGOL2 PE=1 SV=2 - [SGOL2_HUMAN]	1.34	1	1	1	2	4.1889	1.34	1	1	31.72	1.34	1	1	1265	144.65	7.91357
Q96PE3	Type I inositol 3,4-bisphosphate 4-phosphatase OS=Homo sapiens GN=INPP4A PE=1 SV=1 - [INP4A_HUMAN]	1.33	1	1	1	2	3.32911	1.33	1	1	34.34	1.33	1	1	977	109.885	6.96143
Q8N3R9	MAGUK p55 subfamily member 5 OS=Homo sapiens GN=MPP5 PE=1 SV=3 - [MPP5_HUMAN]	1.33	1	1	1	1		0			0	1.33	1	1	675	77.2456	6.13818
Q8WWQ0	PH-interacting protein OS=Homo sapiens GN=PHIP PE=1 SV=2 - [PHIP_HUMAN]	1.32	1	1	1	1	1.94783	1.32	1	1					1821	206.56	8.85107
Q8IVF6	Ankyrin repeat domain-containing protein 18A OS=Homo sapiens GN=ANKRD18A PE=2 SV=3 - [AN18A_HUMAN]	1.31	2	1	1	2	5.00585	1.31	1	2		0			992	115.525	7.82568
O15231	Zinc finger protein 185 OS=Homo sapiens GN=ZNF185 PE=1 SV=3 - [ZN185_HUMAN]	1.31	1	1	1	3	4.9683	1.31	1	2	29.92	1.31	1	1	689	73.4802	7.00537
P00740	Coagulation factor IX OS=Homo sapiens GN=F9 PE=1 SV=2 - [FA9_HUMAN]	1.3	1	1	1	3	3.50797	1.3	1	3					461	51.745	5.46533
P20393	Nuclear receptor subfamily 1 group D member 1 OS=Homo sapiens GN=NR1D1 PE=1 SV=1 - [NR1D1_HUMAN]	1.3	1	1	1	1		0			0	1.3	1	1	614	66.7628	8.49951
Q15283	Ras GTPase-activating protein 2 OS=Homo sapiens GN=RASA2 PE=1 SV=3 - [RASA2_HUMAN]	1.29	1	1	1	2	3.01584	1.29	1	1	32.77	1.29	1	1	850	96.5529	7.1958
Q9C0H5	Rho GTPase-activating protein 39 OS=Homo sapiens GN=ARHGAP39 PE=1 SV=2 - [RHG39_HUMAN]	1.29	1	1	1	2	4.54318	1.29	1	1	42.78	1.29	1	1	1083	121.21	7.50342
Q96HB5	Coiled-coil domain-containing protein 120 OS=Homo sapiens GN=CCDC120 PE=1 SV=1 - [CC120_HUMAN]	1.27	1	1	1	1	2.20087	1.27	1	1					630	67.5258	9.37842
Q6P4F7	Rho GTPase-activating protein 11A OS=Homo sapiens GN=ARHGAP11A PE=1 SV=2 - [RHGBA_HUMAN]	1.27	1	1	1	2	3.56855	1.27	1	1	31.43	1.27	1	1	1023	113.795	9.0708
O94782	Ubiquitin carboxyl-terminal hydrolase 1 OS=Homo sapiens GN=USP1 PE=1 SV=1 - [UBP1_HUMAN]	1.27	1	1	1	2	2.94351	1.27	1	1	0	1.27	1	1	785	88.1523	5.45264
Q86VP3	Phosphofurin acidic cluster sorting protein 2 OS=Homo sapiens GN=PACS2 PE=1 SV=3 - [PACS2_HUMAN]	1.24	1	1	1	2	3.39982	1.24	1	1	32.72	1.24	1	1	889	97.6414	6.59521
O60583	Cyclin-T2 OS=Homo sapiens GN=CCNT2 PE=1 SV=2 - [CCNT2_HUMAN]	1.23	1	1	1	1	2.54729	1.23	1	1		0			730	80.9785	8.92432
Q96L91	E1A-binding protein p400 OS=Homo sapiens GN=EP400 PE=1 SV=4 - [EP400_HUMAN]	1.23	1	3	3	6	9.07634	1.23	3	3	27.45	1.23	3	3	3159	343.276	9.18799
Q8IVH8	Mitogen-activated protein kinase kinase kinase kinase 3 OS=Homo sapiens GN=MAP4K3 PE=1 SV=1 - [M4K3_HUMAN]	1.23	1	1	1	2	3.10107	1.23	1	1	37.02	1.23	1	1	894	101.251	7.56201
Q8NDA8	Maestro heat-like repeat-containing protein family member 1 OS=Homo sapiens GN=MROH1 PE=2 SV=3 - [MROH1_HUMAN]	1.22	1	1	2	3	2.28802	0.43	1	1	0	1.22	2	2	1641	181.134	6.88818
Q9Y5P8	Serine/threonine-protein phosphatase 2A regulatory subunit B'' subunit beta OS=Homo sapiens GN=PPP2R3B PE=1 SV=2 - [P2R3B_HUMAN]	1.22	2	1	1	1	2.46295	1.22	1	1		0			575	65.0193	5.13525
Q96M89	Coiled-coil domain-containing protein 138 OS=Homo sapiens GN=CCDC138 PE=1 SV=1 - [CC138_HUMAN]	1.2	1	1	1	1		0			0	1.2	1	1	665	76.1708	8.52881
Q8NG08	DNA helicase B OS=Homo sapiens GN=HELB PE=1 SV=2 - [HELB_HUMAN]	1.2	1	1	1	2	3.62699	1.2	1	1	49.79	1.2	1	1	1087	123.175	5.87158
Q9UKY4	Protein O-mannosyl-transferase 2 OS=Homo sapiens GN=POMT2 PE=1 SV=2 - [POMT2_HUMAN]	1.2	1	1	1	1		0			41.28	1.2	1	1	750	84.1596	9.15869
Q5TGY3	AT-hook DNA-binding motif-containing protein 1 OS=Homo sapiens GN=AHDC1 PE=1 SV=1 - [AHDC1_HUMAN]	1.19	1	1	1	1	2.61518	1.19	1	1					1603	168.245	9.0415
P42702	Leukemia inhibitory factor receptor OS=Homo sapiens GN=LIFR PE=1 SV=1 - [LIFR_HUMAN]	1.19	1	1	1	2	3.6757	1.19	1	1	63.03	1.19	1	1	1097	123.665	5.71924
Q9H0K1	Serine/threonine-protein kinase SIK2 OS=Homo sapiens GN=SIK2 PE=1 SV=1 - [SIK2_HUMAN]	1.19	1	1	1	2	3.5763	1.19	1	1	42.34	1.19	1	1	926	103.849	6.02393
Q6XUX3	Dual serine/threonine and tyrosine protein kinase OS=Homo sapiens GN=DSTYK PE=1 SV=2 - [DUSTY_HUMAN]	1.18	1	1	1	2	2.89389	1.18	1	1	21.91	1.18	1	1	929	105.139	6.7417
Q9UPS6	Histone-lysine N-methyltransferase SETD1B OS=Homo sapiens GN=SETD1B PE=1 SV=3 - [SET1B_HUMAN]	1.17	1	2	2	4	6.36031	1.17	2	2	42.48	1.17	2	2	1966	212.67	4.95752
Q9H270	Vacuolar protein sorting-associated protein 11 homolog OS=Homo sapiens GN=VPS11 PE=1 SV=1 - [VPS11_HUMAN]	1.17	1	1	1	2	3.76263	1.17	1	1	49.12	1.17	1	1	941	107.768	7.04932
Q7Z7A1	Centriolin OS=Homo sapiens GN=CNTRL PE=1 SV=2 - [CNTRL_HUMAN]	1.16	1	1	2	6	9.87096	0.86	1	4	0	1.16	2	2	2325	268.72	5.5542
D6RF30	Golgin subfamily A member 8K OS=Homo sapiens GN=GOLGA8K PE=3 SV=1 - [GOG8K_HUMAN]	1.15	9	1	1	4	2.59544	1.15	1	1	36.19	1.15	1	3	607	68.8352	8.45557
P42336	Phosphatidylinositol 4,5-bisphosphate 3-kinase catalytic subunit alpha isoform OS=Homo sapiens GN=PIK3CA PE=1 SV=2 - [PK3CA_HUMAN]	1.12	1	1	1	1		0			0	1.12	1	1	1068	124.203	7.2251
Q15714	TSC22 domain family protein 1 OS=Homo sapiens GN=TSC22D1 PE=1 SV=3 - [T22D1_HUMAN]	1.12	1	1	1	2	3.99329	1.12	1	1	31.21	1.12	1	1	1073	109.61	5.64307
Q8N3P4	Vacuolar protein sorting-associated protein 8 homolog OS=Homo sapiens GN=VPS8 PE=1 SV=3 - [VPS8_HUMAN]	1.12	1	1	1	2	1.83966	1.12	1	1	0	1.12	1	1	1428	161.65	5.64307
Q9H943	Uncharacterized protein C10orf68 OS=Homo sapiens GN=C10orf68 PE=2 SV=2 - [CJ068_HUMAN]	1.11	1	1	1	1		0			0	1.11	1	1	628	71.4915	9.34912
Q6KC79	Nipped-B-like protein OS=Homo sapiens GN=NIPBL PE=1 SV=2 - [NIPBL_HUMAN]	1.11	1	2	2	5	10.0406	1.11	2	3	53.76	0.71	1	2	2804	315.854	7.91357
Q9UGR2	Zinc finger CCCH domain-containing protein 7B OS=Homo sapiens GN=ZC3H7B PE=1 SV=1 - [Z3H7B_HUMAN]	1.11	1	1	1	2	2.56269	1.11	1	1	36.98	1.11	1	1	993	111.506	7.1665
B2RTY4	Unconventional myosin-IXa OS=Homo sapiens GN=MYO9A PE=1 SV=2 - [MYO9A_HUMAN]	1.1	1	1	2	5	3.28939	0.78	1	4	0	0.31	1	1	2548	292.522	8.88037
Q8NF91	Nesprin-1 OS=Homo sapiens GN=SYNE1 PE=1 SV=4 - [SYNE1_HUMAN]	1.09	1	6	9	16	26.3093	1.09	9	9	142.95	0.86	7	7	8797	1010.46	5.52881
Q9UPQ9	Trinucleotide repeat-containing gene 6B protein OS=Homo sapiens GN=TNRC6B PE=1 SV=4 - [TNR6B_HUMAN]	1.09	1	1	1	2	2.55462	1.09	1	1	18.83	1.09	1	1	1833	193.883	6.75635
Q9H422	Homeodomain-interacting protein kinase 3 OS=Homo sapiens GN=HIPK3 PE=1 SV=1 - [HIPK3_HUMAN]	1.07	1	1	1	1	2.09467	1.07	1	1					1215	133.659	7.44482
P15822	Zinc finger protein 40 OS=Homo sapiens GN=HIVEP1 PE=1 SV=3 - [ZEP1_HUMAN]	1.07	1	2	2	4	6.34648	1.07	2	2	51.04	1.07	2	2	2718	296.681	7.84033
Q9C0I4	Thrombospondin type-1 domain-containing protein 7B OS=Homo sapiens GN=THSD7B PE=2 SV=2 - [THS7B_HUMAN]	1.06	1	1	1	2		0			0	1.06	1	2	1608	179.283	7.59131
O94986	Centrosomal protein of 152 kDa OS=Homo sapiens GN=CEP152 PE=1 SV=4 - [CE152_HUMAN]	1.05	1	1	1	2	4.38422	1.05	1	1	47.01	1.05	1	1	1710	195.504	5.60498
Q8N5G2	Macoilin OS=Homo sapiens GN=TMEM57 PE=1 SV=1 - [MACOI_HUMAN]	1.05	1	1	1	1	2.16667	1.05	1	1		0			664	76.1295	9.0708
P78316	Nucleolar protein 14 OS=Homo sapiens GN=NOP14 PE=1 SV=3 - [NOP14_HUMAN]	1.05	1	1	1	2	2.6636	1.05	1	1	36.06	1.05	1	1	857	97.6074	7.57666
Q12913	Receptor-type tyrosine-protein phosphatase eta OS=Homo sapiens GN=PTPRJ PE=1 SV=3 - [PTPRJ_HUMAN]	1.05	1	1	1	2	3.28282	1.05	1	1	21.82	1.05	1	1	1337	145.851	5.57959
P35251	Replication factor C subunit 1 OS=Homo sapiens GN=RFC1 PE=1 SV=4 - [RFC1_HUMAN]	1.05	1	1	1	2	2.82952	1.05	1	1	28.06	1.05	1	1	1148	128.175	9.36377
O14827	Ras-specific guanine nucleotide-releasing factor 2 OS=Homo sapiens GN=RASGRF2 PE=1 SV=2 - [RGRF2_HUMAN]	1.05	1	1	1	1	0	1.05	1	1					1237	140.675	7.53271
Q9H0E3	Histone deacetylase complex subunit SAP130 OS=Homo sapiens GN=SAP130 PE=1 SV=1 - [SP130_HUMAN]	1.05	1	1	1	2	3.6695	1.05	1	1	40.49	1.05	1	1	1048	110.255	9.83252
Q9Y2K7	Lysine-specific demethylase 2A OS=Homo sapiens GN=KDM2A PE=1 SV=3 - [KDM2A_HUMAN]	1.03	1	1	1	2	4.09448	1.03	1	1	42.98	1.03	1	1	1162	132.708	7.57666
Q96PY6	Serine/threonine-protein kinase Nek1 OS=Homo sapiens GN=NEK1 PE=1 SV=2 - [NEK1_HUMAN]	1.03	1	1	1	2	3.77014	1.03	1	1	46.37	1.03	1	1	1258	142.74	5.93506
Q92610	Zinc finger protein 592 OS=Homo sapiens GN=ZNF592 PE=1 SV=2 - [ZN592_HUMAN]	1.03	1	1	1	1	2.32898	1.03	1	1		0			1267	137.441	7.84033
P54259	Atrophin-1 OS=Homo sapiens GN=ATN1 PE=1 SV=3 - [ATN1_HUMAN]	1.01	1	1	1	2	3.27619	1.01	1	1	0	1.01	1	1	1190	125.338	8.98291
O43683	Mitotic checkpoint serine/threonine-protein kinase BUB1 OS=Homo sapiens GN=BUB1 PE=1 SV=1 - [BUB1_HUMAN]	1.01	1	1	1	2	4.47802	1.01	1	1	54.6	1.01	1	1	1085	122.297	6.46826
Q7Z5M5	Transmembrane channel-like protein 3 OS=Homo sapiens GN=TMC3 PE=2 SV=3 - [TMC3_HUMAN]	1	1	1	1	2	2.5391	1	1	1	0	1	1	1	1100	125.605	9.18799
Q9HAU0	Pleckstrin homology domain-containing family A member 5 OS=Homo sapiens GN=PLEKHA5 PE=1 SV=1 - [PKHA5_HUMAN]	0.99	1	1	1	2	2.66051	0.99	1	1	21.71	0.99	1	1	1116	127.385	7.53271
Q8WXE9	Stonin-2 OS=Homo sapiens GN=STON2 PE=1 SV=1 - [STON2_HUMAN]	0.99	1	1	1	2	2.93702	0.99	1	1	27.6	0.99	1	1	905	101.102	5.38916
P40189	Interleukin-6 receptor subunit beta OS=Homo sapiens GN=IL6ST PE=1 SV=2 - [IL6RB_HUMAN]	0.98	1	1	1	2	2.73564	0.98	1	1	28.66	0.98	1	1	918	103.471	5.94775
Q6PJG2	ELM2 and SANT domain-containing protein 1 OS=Homo sapiens GN=ELMSAN1 PE=1 SV=2 - [EMSA1_HUMAN]	0.96	1	1	1	1	2.24148	0.96	1	1		0			1045	114.918	9.18799
O94868	FCH and double SH3 domains protein 2 OS=Homo sapiens GN=FCHSD2 PE=1 SV=3 - [FCSD2_HUMAN]	0.95	1	1	1	3	2.27437	0.95	1	1	27.67	0.95	1	2	740	84.2241	5.77002
Q9Y5W7	Sorting nexin-14 OS=Homo sapiens GN=SNX14 PE=1 SV=3 - [SNX14_HUMAN]	0.95	1	1	1	2	3.23526	0.95	1	1	68.82	0.95	1	1	946	110.111	6.69775
O94898	Leucine-rich repeats and immunoglobulin-like domains protein 2 OS=Homo sapiens GN=LRIG2 PE=2 SV=3 - [LRIG2_HUMAN]	0.94	3	1	1	2	2.90005	0.94	1	1	0	0.94	1	1	1065	118.89	5.5542
Q6ZW49	PAX-interacting protein 1 OS=Homo sapiens GN=PAXIP1 PE=1 SV=2 - [PAXI1_HUMAN]	0.94	1	1	1	2	3.14133	0.94	1	1	35.3	0.94	1	1	1069	121.265	6.69775
Q7Z3V4	Ubiquitin-protein ligase E3B OS=Homo sapiens GN=UBE3B PE=1 SV=3 - [UBE3B_HUMAN]	0.94	1	1	1	2	2.89607	0.94	1	1	39.8	0.94	1	1	1068	123.019	8.19189
O60346	PH domain leucine-rich repeat-containing protein phosphatase 1 OS=Homo sapiens GN=PHLPP1 PE=1 SV=3 - [PHLP1_HUMAN]	0.93	1	1	1	2	3.87208	0.93	1	1	63.61	0.93	1	1	1717	184.556	6.27783
P02671	Fibrinogen alpha chain OS=Homo sapiens GN=FGA PE=1 SV=2 - [FIBA_HUMAN]	0.92	1	1	1	2	5.11684	0.92	1	2		0			866	94.9144	6.01123
Q8IYL2	Probable tRNA (uracil-O(2)-)-methyltransferase OS=Homo sapiens GN=TRMT44 PE=2 SV=2 - [TRM44_HUMAN]	0.92	1	1	1	1	1.74654	0.92	1	1					757	84.5756	7.26904
Q14676	Mediator of DNA damage checkpoint protein 1 OS=Homo sapiens GN=MDC1 PE=1 SV=3 - [MDC1_HUMAN]	0.91	1	2	2	4	6.08067	0.91	2	2	39.41	0.91	2	2	2089	226.529	5.46533
Q4ADV7	Protein RIC1 homolog OS=Homo sapiens GN=KIAA1432 PE=1 SV=2 - [RIC1_HUMAN]	0.91	1	1	1	1	2.70488	0.91	1	1					1423	159.199	6.37939
Q8NHU6	Tudor domain-containing protein 7 OS=Homo sapiens GN=TDRD7 PE=1 SV=2 - [TDRD7_HUMAN]	0.91	1	1	1	2	3.20366	0.91	1	1	32.35	0.91	1	1	1098	123.506	7.21045
O95263	High affinity cAMP-specific and IBMX-insensitive 3',5'-cyclic phosphodiesterase 8B OS=Homo sapiens GN=PDE8B PE=1 SV=2 - [PDE8B_HUMAN]	0.9	1	1	1	1	1.95844	0.9	1	1		0			885	98.9162	6.82959
Q08AM6	Protein VAC14 homolog OS=Homo sapiens GN=VAC14 PE=1 SV=1 - [VAC14_HUMAN]	0.9	1	1	1	1		0			0	0.9	1	1	782	87.9167	6.12549
Q5HYK7	SH3 domain-containing protein 19 OS=Homo sapiens GN=SH3D19 PE=1 SV=2 - [SH319_HUMAN]	0.89	1	1	1	2	2.16572	0.89	1	1	0	0.89	1	1	790	86.4717	8.32373
Q66GS9	Centrosomal protein of 135 kDa OS=Homo sapiens GN=CEP135 PE=1 SV=2 - [CP135_HUMAN]	0.88	1	1	1	2	3.25883	0.88	1	1	40.62	0.88	1	1	1140	133.408	6.21436
Q9Y2C9	Toll-like receptor 6 OS=Homo sapiens GN=TLR6 PE=1 SV=2 - [TLR6_HUMAN]	0.88	1	1	1	3	2.2037	0.88	1	1	39.41	0.88	1	2	796	91.8205	7.2251
Q8N1I0	Dedicator of cytokinesis protein 4 OS=Homo sapiens GN=DOCK4 PE=1 SV=3 - [DOCK4_HUMAN]	0.86	1	2	2	6	8.06946	0.86	2	3	32.23	0.86	2	3	1966	225.063	7.6499
O75164	Lysine-specific demethylase 4A OS=Homo sapiens GN=KDM4A PE=1 SV=2 - [KDM4A_HUMAN]	0.85	1	1	1	2	3.23125	0.85	1	1	33.62	0.85	1	1	1064	120.585	5.84619
Q8IYE0	Coiled-coil domain-containing protein 146 OS=Homo sapiens GN=CCDC146 PE=2 SV=2 - [CC146_HUMAN]	0.84	1	1	1	1		0			0	0.84	1	1	955	112.736	8.48486
Q9NZ71	Regulator of telomere elongation helicase 1 OS=Homo sapiens GN=RTEL1 PE=1 SV=2 - [RTEL1_HUMAN]	0.82	1	1	1	1		0			0	0.82	1	1	1219	133.599	8.29443
Q15431	Synaptonemal complex protein 1 OS=Homo sapiens GN=SYCP1 PE=1 SV=2 - [SYCP1_HUMAN]	0.82	1	1	1	1		0			0	0.82	1	1	976	114.121	5.96045
Q96JB1	Dynein heavy chain 8, axonemal OS=Homo sapiens GN=DNAH8 PE=1 SV=2 - [DYH8_HUMAN]	0.8	1	2	2	7	13.0322	0.8	2	7		0			4490	514.335	6.31592
Q5KSL6	Diacylglycerol kinase kappa OS=Homo sapiens GN=DGKK PE=1 SV=1 - [DGKK_HUMAN]	0.79	1	1	1	2	4.72779	0.79	1	2		0			1271	141.739	5.52881
Q8NDT2	Putative RNA-binding protein 15B OS=Homo sapiens GN=RBM15B PE=1 SV=3 - [RB15B_HUMAN]	0.79	1	1	1	1	1.63088	0.79	1	1					890	97.1465	9.84717
Q5VZL5	Zinc finger MYM-type protein 4 OS=Homo sapiens GN=ZMYM4 PE=1 SV=1 - [ZMYM4_HUMAN]	0.78	1	1	1	2	3.97005	0.78	1	1	34.54	0.78	1	1	1548	172.677	6.84424
Q8WZ64	Arf-GAP with Rho-GAP domain, ANK repeat and PH domain-containing protein 2 OS=Homo sapiens GN=ARAP2 PE=1 SV=3 - [ARAP2_HUMAN]	0.76	1	1	1	2	3.6421	0.76	1	1	48.04	0.76	1	1	1704	193.331	7.38623
Q9P2P5	E3 ubiquitin-protein ligase HECW2 OS=Homo sapiens GN=HECW2 PE=1 SV=2 - [HECW2_HUMAN]	0.76	1	1	1	2	3.54203	0.76	1	1	43.52	0.76	1	1	1572	175.66	5.41455
Q9P2F6	Rho GTPase-activating protein 20 OS=Homo sapiens GN=ARHGAP20 PE=1 SV=2 - [RHG20_HUMAN]	0.76	1	1	1	1		0			34.15	0.76	1	1	1191	132.525	7.98682
Q9UQD0	Sodium channel protein type 8 subunit alpha OS=Homo sapiens GN=SCN8A PE=1 SV=1 - [SCN8A_HUMAN]	0.76	1	1	1	1	1.81956	0.76	1	1		0			1980	225.134	6.27783
Q9UQ35	Serine/arginine repetitive matrix protein 2 OS=Homo sapiens GN=SRRM2 PE=1 SV=2 - [SRRM2_HUMAN]	0.76	1	1	1	1	2.75666	0.76	1	1					2752	299.438	12.0591
Q7Z333	Probable helicase senataxin OS=Homo sapiens GN=SETX PE=1 SV=4 - [SETX_HUMAN]	0.75	1	1	1	1	2.85727	0.75	1	1					2677	302.689	7.1665
Q9ULJ6	Zinc finger MIZ domain-containing protein 1 OS=Homo sapiens GN=ZMIZ1 PE=1 SV=3 - [ZMIZ1_HUMAN]	0.75	2	1	1	2	2.67306	0.75	1	1	0	0.75	1	1	1067	115.409	7.45947
Q9UPY3	Endoribonuclease Dicer OS=Homo sapiens GN=DICER1 PE=1 SV=3 - [DICER_HUMAN]	0.73	1	1	1	2	3.69883	0.73	1	1	51.26	0.73	1	1	1922	218.542	5.68115
Q13233	Mitogen-activated protein kinase kinase kinase 1 OS=Homo sapiens GN=MAP3K1 PE=1 SV=4 - [M3K1_HUMAN]	0.73	1	1	1	1	2.81165	0.73	1	1					1512	164.366	7.73779
Q8TEP8	Centrosomal protein of 192 kDa OS=Homo sapiens GN=CEP192 PE=1 SV=2 - [CE192_HUMAN]	0.72	1	1	1	2	4.47844	0.72	1	1	60.59	0.72	1	1	1941	213.013	6.50732
Q9Y2H2	Phosphatidylinositide phosphatase SAC2 OS=Homo sapiens GN=INPP5F PE=1 SV=3 - [SAC2_HUMAN]	0.71	1	1	1	1	3.36777	0.71	1	1		0			1132	128.326	7.02002
Q9ULJ7	Ankyrin repeat domain-containing protein 50 OS=Homo sapiens GN=ANKRD50 PE=1 SV=4 - [ANR50_HUMAN]	0.7	1	1	1	2	1.95072	0.7	1	1	0	0.7	1	1	1429	155.761	6.59521
Q9C0D6	FH2 domain-containing protein 1 OS=Homo sapiens GN=FHDC1 PE=1 SV=2 - [FHDC1_HUMAN]	0.7	1	1	1	2	2.04132	0.7	1	1	0	0.7	1	1	1143	124.684	9.02686
Q9UHC1	DNA mismatch repair protein Mlh3 OS=Homo sapiens GN=MLH3 PE=1 SV=3 - [MLH3_HUMAN]	0.69	1	1	1	2	2.83568	0.69	1	1	29.58	0.69	1	1	1453	163.607	6.72705
P51587	Breast cancer type 2 susceptibility protein OS=Homo sapiens GN=BRCA2 PE=1 SV=2 - [BRCA2_HUMAN]	0.64	1	2	2	4	5.10348	0.64	2	2	27.26	0.64	2	2	3418	383.986	6.72705
Q9P2R6	Arginine-glutamic acid dipeptide repeats protein OS=Homo sapiens GN=RERE PE=1 SV=2 - [RERE_HUMAN]	0.64	1	1	1	2	2.20064	0.64	1	1	29.07	0.64	1	1	1566	172.317	7.69385
Q86VV8	Rotatin OS=Homo sapiens GN=RTTN PE=1 SV=3 - [RTTN_HUMAN]	0.63	1	1	1	2	3.71894	0.63	1	1	33.59	0.63	1	1	2226	248.47	6.69775
Q15858	Sodium channel protein type 9 subunit alpha OS=Homo sapiens GN=SCN9A PE=1 SV=3 - [SCN9A_HUMAN]	0.6	1	1	1	2		0			0	0.6	1	2	1988	226.226	6.93213
O60318	Germinal-center associated nuclear protein OS=Homo sapiens GN=MCM3AP PE=1 SV=2 - [GANP_HUMAN]	0.56	1	1	1	2	2.80008	0.56	1	1	0	0.56	1	1	1980	218.267	6.39209
Q6ZRS2	Helicase SRCAP OS=Homo sapiens GN=SRCAP PE=1 SV=3 - [SRCAP_HUMAN]	0.56	1	2	2	8	11.7355	0.56	2	4	38.2841	0.56	2	4	3230	343.343	5.96045
O60423	Phospholipid-transporting ATPase IK OS=Homo sapiens GN=ATP8B3 PE=2 SV=4 - [AT8B3_HUMAN]	0.54	1	1	1	1	2.45734	0.54	1	1					1300	146.658	7.89893
Q9UKA4	A-kinase anchor protein 11 OS=Homo sapiens GN=AKAP11 PE=1 SV=1 - [AKA11_HUMAN]	0.53	1	1	1	2	3.20569	0.53	1	1	31.84	0.53	1	1	1901	210.38	5.38916
Q8N2Y8	Iporin OS=Homo sapiens GN=RUSC2 PE=1 SV=3 - [RUSC2_HUMAN]	0.53	1	1	1	2	2.8411	0.53	1	1	43.68	0.53	1	1	1516	161.125	6.62451
Q9NSI6	Bromodomain and WD repeat-containing protein 1 OS=Homo sapiens GN=BRWD1 PE=1 SV=4 - [BRWD1_HUMAN]	0.52	1	1	1	2	2.60214	0.52	1	1	29.84	0.52	1	1	2320	262.772	8.45557
Q5T3U5	Multidrug resistance-associated protein 7 OS=Homo sapiens GN=ABCC10 PE=1 SV=1 - [MRP7_HUMAN]	0.47	1	1	1	2	2.73961	0.47	1	1	31.96	0.47	1	1	1492	161.527	7.07861
Q99973	Telomerase protein component 1 OS=Homo sapiens GN=TEP1 PE=1 SV=2 - [TEP1_HUMAN]	0.46	1	1	1	2	3.19755	0.46	1	1	37.21	0.46	1	1	2627	290.307	7.97217
Q8WXX0	Dynein heavy chain 7, axonemal OS=Homo sapiens GN=DNAH7 PE=1 SV=2 - [DYH7_HUMAN]	0.45	1	1	1	2	4.4143	0.45	1	1	58.29	0.45	1	1	4024	460.862	5.99854
Q96L96	Alpha-protein kinase 3 OS=Homo sapiens GN=ALPK3 PE=2 SV=2 - [ALPK3_HUMAN]	0.42	1	1	1	2	2.40755	0.42	1	1	0	0.42	1	1	1907	201.148	7.57666
Q9H799	Uncharacterized protein C5orf42 OS=Homo sapiens GN=C5orf42 PE=1 SV=4 - [CE042_HUMAN]	0.41	1	1	1	1	1.71101	0.41	1	1		0			3197	361.517	6.99072
Q5TZA2	Rootletin OS=Homo sapiens GN=CROCC PE=1 SV=1 - [CROCC_HUMAN]	0.4	1	1	1	2	2.44751	0.4	1	1	0	0.4	1	1	2017	228.388	5.50342
O14686	Histone-lysine N-methyltransferase 2D OS=Homo sapiens GN=KMT2D PE=1 SV=2 - [KMT2D_HUMAN]	0.33	1	2	2	3	4.32755	0.33	2	2	15.46	0.2	1	1	5537	593.017	5.57959
Q8IVL1	Neuron navigator 2 OS=Homo sapiens GN=NAV2 PE=1 SV=3 - [NAV2_HUMAN]	0.32	1	1	1	2	2.62501	0.32	1	1	52.59	0.32	1	1	2488	268.003	9.02686
Q8IVL0	Neuron navigator 3 OS=Homo sapiens GN=NAV3 PE=1 SV=3 - [NAV3_HUMAN]	0.29	1	1	1	6	10.7746	0.29	1	4	0	0.29	1	2	2385	255.491	8.76318
Q15652	Probable JmjC domain-containing histone demethylation protein 2C OS=Homo sapiens GN=JMJD1C PE=1 SV=2 - [JHD2C_HUMAN]	0.28	1	1	1	3	5.94002	0.28	1	2	41.04	0.28	1	1	2540	284.349	7.86963
P20929	Nebulin OS=Homo sapiens GN=NEB PE=1 SV=5 - [NEBU_HUMAN]	0.22	1	1	1	4	7.3508	0.22	1	2	0	0.22	1	2	6669	772.428	9.0708
Q8N3K9	Cardiomyopathy-associated protein 5 OS=Homo sapiens GN=CMYA5 PE=1 SV=3 - [CMYA5_HUMAN]	0.17	1	1	1	1		0			0	0.17	1	1	4069	448.936	4.77979

## Sheet: Rep1_LANE_4
Accession	Description	ΣCoverage	Σ# Proteins	Σ# Unique Peptides	Σ# Peptides	Σ# PSMs	Score A7	Coverage A7	# Peptides A7	# PSM A7	Score A8	Coverage A8	# Peptides A8	# PSM A8	# AAs	MW [kDa]	calc. pI
P35527	Keratin, type I cytoskeletal 9 OS=Homo sapiens GN=KRT9 PE=1 SV=3 - [K1C9_HUMAN]	76.57	2	37	38	538	1203.08	75.44	37	268	8177.66	74.32	36	270	623	62.0268	5.23682
P35908	Keratin, type II cytoskeletal 2 epidermal OS=Homo sapiens GN=KRT2 PE=1 SV=2 - [K22E_HUMAN]	75.59	2	31	42	402	785.408	67.29	40	206	5648.54	75.59	42	196	639	65.3932	8.00146
P04264	Keratin, type II cytoskeletal 1 OS=Homo sapiens GN=KRT1 PE=1 SV=6 - [K2C1_HUMAN]	68.01	2	44	49	676	1274.68	67.86	48	348	9667.12	68.01	49	328	644	65.999	8.11865
P0CG48	Polyubiquitin-C OS=Homo sapiens GN=UBC PE=1 SV=3 - [UBC_HUMAN]	61.75	4	5	5	34	52.5262	61.75	5	16	270.023	61.75	5	18	685	76.9915	7.66455
Q9NZM1	Myoferlin OS=Homo sapiens GN=MYOF PE=1 SV=1 - [MYOF_HUMAN]	61.23	2	116	116	544	993.926	61.23	115	275	5858.83	60.99	115	269	2061	234.561	6.17627
P13645	Keratin, type I cytoskeletal 10 OS=Homo sapiens GN=KRT10 PE=1 SV=6 - [K1C10_HUMAN]	60.45	12	31	37	560	950.785	60.45	37	294	7258.66	60.45	37	266	584	58.7917	5.21143
P13639	Elongation factor 2 OS=Homo sapiens GN=EEF2 PE=1 SV=4 - [EF2_HUMAN]	60.37	2	47	48	222	399.47	58.28	45	109	2332.42	60.37	48	113	858	95.277	6.82959
P07814	Bifunctional glutamate/proline--tRNA ligase OS=Homo sapiens GN=EPRS PE=1 SV=5 - [SYEP_HUMAN]	57.21	1	88	88	396	692.437	55.29	81	197	4176.49	56.22	87	199	1512	170.483	7.32764
P55884	Eukaryotic translation initiation factor 3 subunit B OS=Homo sapiens GN=EIF3B PE=1 SV=3 - [EIF3B_HUMAN]	56.39	1	43	43	203	347.559	55.41	41	94	2567.47	50.37	42	109	814	92.4238	4.99561
Q7KZF4	Staphylococcal nuclease domain-containing protein 1 OS=Homo sapiens GN=SND1 PE=1 SV=1 - [SND1_HUMAN]	56.04	1	48	48	191	343.788	51.98	43	96	2557.71	56.04	48	95	910	101.934	7.1665
P55072	Transitional endoplasmic reticulum ATPase OS=Homo sapiens GN=VCP PE=1 SV=4 - [TERA_HUMAN]	55.96	2	36	36	92	180.455	51.24	33	45	1790.29	55.96	36	47	806	89.2657	5.26221
Q00341	Vigilin OS=Homo sapiens GN=HDLBP PE=1 SV=2 - [VIGLN_HUMAN]	55.6	3	61	61	324	600.702	55.6	60	162	4296.6	55.6	59	162	1268	141.368	6.87354
P11586	C-1-tetrahydrofolate synthase, cytoplasmic OS=Homo sapiens GN=MTHFD1 PE=1 SV=3 - [C1TC_HUMAN]	54.55	1	47	47	154	274.103	51.44	44	75	2110.94	54.55	47	79	935	101.495	7.29834
P08779	Keratin, type I cytoskeletal 16 OS=Homo sapiens GN=KRT16 PE=1 SV=4 - [K1C16_HUMAN]	54.55	9	11	25	133	251.479	50.32	24	66	1800.12	54.55	25	67	473	51.2362	5.04639
P53621	Coatomer subunit alpha OS=Homo sapiens GN=COPA PE=1 SV=2 - [COPA_HUMAN]	52.86	1	57	57	216	380.878	51.06	54	109	2321.76	51.8	55	107	1224	138.258	7.66455
P02533	Keratin, type I cytoskeletal 14 OS=Homo sapiens GN=KRT14 PE=1 SV=4 - [K1C14_HUMAN]	52.75	9	7	24	152	307.044	52.75	24	76	2481.08	52.75	24	76	472	51.5294	5.16064
P05783	Keratin, type I cytoskeletal 18 OS=Homo sapiens GN=KRT18 PE=1 SV=2 - [K1C18_HUMAN]	51.86	6	18	19	106	193.206	49.77	18	51	1440.68	51.86	19	55	430	48.0285	5.45264
Q15149	Plectin OS=Homo sapiens GN=PLEC PE=1 SV=3 - [PLEC_HUMAN]	51.75	1	229	236	638	1177.48	51.07	229	315	7701.73	51.49	234	323	4684	531.466	5.96045
Q02218	2-oxoglutarate dehydrogenase, mitochondrial OS=Homo sapiens GN=OGDH PE=1 SV=3 - [ODO1_HUMAN]	51.61	2	50	50	181	338.243	50.93	48	89	2246.5	51.52	49	92	1023	115.861	6.85889
Q14152	Eukaryotic translation initiation factor 3 subunit A OS=Homo sapiens GN=EIF3A PE=1 SV=1 - [EIF3A_HUMAN]	51.59	1	78	78	554	898.068	46.96	71	272	5208.43	50.14	77	282	1382	166.468	6.78564
Q99460	26S proteasome non-ATPase regulatory subunit 1 OS=Homo sapiens GN=PSMD1 PE=1 SV=2 - [PSMD1_HUMAN]	50.89	1	36	36	126	245.538	50.89	36	65	1663.47	47.95	34	61	953	105.769	5.38916
P31327	Carbamoyl-phosphate synthase [ammonia], mitochondrial OS=Homo sapiens GN=CPS1 PE=1 SV=2 - [CPSM_HUMAN]	50.8	1	59	61	184	323.158	50.73	60	93	2219.34	49.53	58	91	1500	164.835	6.7417
P19338	Nucleolin OS=Homo sapiens GN=NCL PE=1 SV=3 - [NUCL_HUMAN]	50.42	1	38	38	182	305.622	50.42	38	93	2071.87	50.42	38	89	710	76.5684	4.70361
Q99613	Eukaryotic translation initiation factor 3 subunit C OS=Homo sapiens GN=EIF3C PE=1 SV=1 - [EIF3C_HUMAN]	47.75	3	43	43	224	379.112	46	40	107	3035.19	47.75	43	117	913	105.278	5.68115
P02538	Keratin, type II cytoskeletal 6A OS=Homo sapiens GN=KRT6A PE=1 SV=3 - [K2C6A_HUMAN]	47.7	2	4	29	162	298.191	47.7	29	81	1987.28	47.7	29	81	564	60.0083	8.00146
P04259	Keratin, type II cytoskeletal 6B OS=Homo sapiens GN=KRT6B PE=1 SV=5 - [K2C6B_HUMAN]	47.52	2	3	27	154	276.326	45.92	26	76	1828.42	47.52	27	78	564	60.0303	8.00146
Q13200	26S proteasome non-ATPase regulatory subunit 2 OS=Homo sapiens GN=PSMD2 PE=1 SV=3 - [PSMD2_HUMAN]	46.92	1	32	32	116	212.465	46.92	32	59	1590.25	45.37	31	57	908	100.136	5.19873
Q9Y678	Coatomer subunit gamma-1 OS=Homo sapiens GN=COPG1 PE=1 SV=1 - [COPG1_HUMAN]	46.8	2	27	27	73	141.968	46.8	27	37	1178.23	44.16	26	36	874	97.6555	5.46533
P13647	Keratin, type II cytoskeletal 5 OS=Homo sapiens GN=KRT5 PE=1 SV=3 - [K2C5_HUMAN]	45.42	1	19	30	198	359.682	45.42	30	100	2197.37	45.42	30	98	590	62.34	7.73779
Q14204	Cytoplasmic dynein 1 heavy chain 1 OS=Homo sapiens GN=DYNC1H1 PE=1 SV=5 - [DYHC1_HUMAN]	45.16	1	197	197	595	1055.75	43.99	191	294	6645.82	45.14	196	301	4646	532.072	6.40479
P25205	DNA replication licensing factor MCM3 OS=Homo sapiens GN=MCM3 PE=1 SV=3 - [MCM3_HUMAN]	44.68	1	26	26	56	95.9835	36.51	22	28	817.348	44.68	26	28	808	90.924	5.77002
P56192	Methionine--tRNA ligase, cytoplasmic OS=Homo sapiens GN=MARS PE=1 SV=2 - [SYMC_HUMAN]	44.67	1	28	28	98	172.136	41	26	50	1532.56	44.67	28	48	900	101.052	6.16357
P05787	Keratin, type II cytoskeletal 8 OS=Homo sapiens GN=KRT8 PE=1 SV=7 - [K2C8_HUMAN]	44.51	3	17	23	132	242.115	44.51	23	67	1564.7	42.86	22	65	483	53.6711	5.59229
P58107	Epiplakin OS=Homo sapiens GN=EPPK1 PE=1 SV=2 - [EPIPL_HUMAN]	44.42	1	68	75	188	363.172	44.42	75	94	2720.77	44.42	75	94	5090	555.279	5.60498
P29144	Tripeptidyl-peptidase 2 OS=Homo sapiens GN=TPP2 PE=1 SV=4 - [TPP2_HUMAN]	43.96	1	44	44	154	268.373	40.51	41	74	1678.39	43.96	44	80	1249	138.263	6.31592
Q04695	Keratin, type I cytoskeletal 17 OS=Homo sapiens GN=KRT17 PE=1 SV=2 - [K1C17_HUMAN]	43.75	8	10	20	87	147.029	43.75	20	43	906.147	43.75	20	44	432	48.076	5.021
Q15029	116 kDa U5 small nuclear ribonucleoprotein component OS=Homo sapiens GN=EFTUD2 PE=1 SV=1 - [U5S1_HUMAN]	43.72	1	28	29	63	123.188	42.18	27	31	850.284	40.33	28	32	972	109.366	4.99561
Q8NE71	ATP-binding cassette sub-family F member 1 OS=Homo sapiens GN=ABCF1 PE=1 SV=2 - [ABCF1_HUMAN]	43.55	1	32	32	86	163.244	42.37	31	42	1160.87	43.55	32	44	845	95.8665	6.80029
P49327	Fatty acid synthase OS=Homo sapiens GN=FASN PE=1 SV=3 - [FAS_HUMAN]	43.45	1	88	89	298	549.559	42.65	88	149	4013.24	43.45	89	149	2511	273.254	6.44287
P21333	Filamin-A OS=Homo sapiens GN=FLNA PE=1 SV=4 - [FLNA_HUMAN]	43.29	1	81	85	217	412.736	42.73	83	109	2779.94	42.43	83	108	2647	280.564	6.06201
Q86UP2	Kinectin OS=Homo sapiens GN=KTN1 PE=1 SV=1 - [KTN1_HUMAN]	42.52	1	46	46	131	236.991	41.34	44	65	1473.38	42.52	46	66	1357	156.179	5.64307
Q9P2J5	Leucine--tRNA ligase, cytoplasmic OS=Homo sapiens GN=LARS PE=1 SV=2 - [SYLC_HUMAN]	41.84	1	42	42	117	213.101	40.22	39	59	1482.14	39.71	40	58	1176	134.379	7.29834
Q04637	Eukaryotic translation initiation factor 4 gamma 1 OS=Homo sapiens GN=EIF4G1 PE=1 SV=4 - [IF4G1_HUMAN]	41.65	1	50	57	293	497.866	39.65	53	150	3372.36	40.84	54	143	1599	175.382	5.32568
P41252	Isoleucine--tRNA ligase, cytoplasmic OS=Homo sapiens GN=IARS PE=1 SV=2 - [SYIC_HUMAN]	41.44	1	45	45	262	474.986	39.62	42	133	3134.35	41.44	45	129	1262	144.406	6.15088
O00410	Importin-5 OS=Homo sapiens GN=IPO5 PE=1 SV=4 - [IPO5_HUMAN]	41.2	1	30	30	77	146.012	36.19	28	39	1152.99	39.02	29	38	1097	123.55	4.94482
Q92616	Translational activator GCN1 OS=Homo sapiens GN=GCN1L1 PE=1 SV=6 - [GCN1L_HUMAN]	41.03	1	97	97	260	470.553	39.91	95	130	3116.21	40.32	94	130	2671	292.572	7.47412
P07437	Tubulin beta chain OS=Homo sapiens GN=TUBB PE=1 SV=2 - [TBB5_HUMAN]	40.99	6	3	12	57	110.839	40.99	12	29	536.565	40.99	12	28	444	49.639	4.89404
P02794	Ferritin heavy chain OS=Homo sapiens GN=FTH1 PE=1 SV=2 - [FRIH_HUMAN]	40.98	1	6	6	30	32.0663	40.98	6	14	157.178	40.98	6	16	183	21.2123	5.5542
P35579	Myosin-9 OS=Homo sapiens GN=MYH9 PE=1 SV=4 - [MYH9_HUMAN]	40.41	10	64	75	235	478.395	40	72	117	3299.13	39.44	72	118	1960	226.392	5.60498
P02786	Transferrin receptor protein 1 OS=Homo sapiens GN=TFRC PE=1 SV=2 - [TFR1_HUMAN]	40.13	2	27	27	100	181.738	40.13	27	50	1290.13	40.13	27	50	760	84.8179	6.60986
Q2NL82	Pre-rRNA-processing protein TSR1 homolog OS=Homo sapiens GN=TSR1 PE=1 SV=1 - [TSR1_HUMAN]	39.8	1	23	23	71	125.776	33.83	20	34	880.55	39.8	22	37	804	91.7519	7.41553
P13646	Keratin, type I cytoskeletal 13 OS=Homo sapiens GN=KRT13 PE=1 SV=4 - [K1C13_HUMAN]	39.52	14	10	18	98	157.773	37.55	17	47	988.692	39.52	18	51	458	49.5574	4.95752
Q00610	Clathrin heavy chain 1 OS=Homo sapiens GN=CLTC PE=1 SV=5 - [CLH1_HUMAN]	39.4	2	49	49	158	299.487	39.4	49	84	1922.23	39.4	49	74	1675	191.493	5.69385
O75369	Filamin-B OS=Homo sapiens GN=FLNB PE=1 SV=2 - [FLNB_HUMAN]	39.39	1	68	72	169	332.32	39.2	71	88	2119.35	37.13	68	81	2602	277.99	5.73193
P22314	Ubiquitin-like modifier-activating enzyme 1 OS=Homo sapiens GN=UBA1 PE=1 SV=3 - [UBA1_HUMAN]	39.32	1	29	29	78	157.211	33.84	25	38	1221.8	39.32	29	40	1058	117.774	5.75732
Q00839	Heterogeneous nuclear ribonucleoprotein U OS=Homo sapiens GN=HNRNPU PE=1 SV=6 - [HNRPU_HUMAN]	39.03	1	31	31	168	306.916	37.33	26	79	2137.75	39.03	31	89	825	90.528	5.99854
O95782	AP-2 complex subunit alpha-1 OS=Homo sapiens GN=AP2A1 PE=1 SV=3 - [AP2A1_HUMAN]	39	1	23	29	65	110.232	37.67	28	33	637.184	36.85	28	32	977	107.478	7.03467
P53618	Coatomer subunit beta OS=Homo sapiens GN=COPB1 PE=1 SV=3 - [COPB_HUMAN]	38.61	1	29	29	86	160.542	38.61	29	45	1127.03	37.25	28	41	953	107.074	6.04932
Q9BSJ2	Gamma-tubulin complex component 2 OS=Homo sapiens GN=TUBGCP2 PE=1 SV=2 - [GCP2_HUMAN]	38.25	1	27	27	52	88.8937	33.81	22	24	567.727	35.03	26	28	902	102.469	6.84424
Q14683	Structural maintenance of chromosomes protein 1A OS=Homo sapiens GN=SMC1A PE=1 SV=2 - [SMC1A_HUMAN]	38.04	2	37	37	82	160.821	38.04	37	42	1193.85	36.74	36	40	1233	143.144	7.63525
P15924	Desmoplakin OS=Homo sapiens GN=DSP PE=1 SV=3 - [DESP_HUMAN]	37.93	1	99	99	275	532.306	36.99	95	140	3513.25	37.03	94	135	2871	331.569	6.81494
P68371	Tubulin beta-4B chain OS=Homo sapiens GN=TUBB4B PE=1 SV=1 - [TBB4B_HUMAN]	37.53	5	2	11	43	80.4038	37.53	11	22	345.859	37.53	11	21	445	49.799	4.89404
Q9P2E9	Ribosome-binding protein 1 OS=Homo sapiens GN=RRBP1 PE=1 SV=4 - [RRBP1_HUMAN]	37.52	2	28	28	118	247.134	36.81	27	62	1956.85	37.52	28	56	1410	152.381	8.60205
P60709	Actin, cytoplasmic 1 OS=Homo sapiens GN=ACTB PE=1 SV=1 - [ACTB_HUMAN]	37.33	7	5	11	59	104.813	37.33	11	30	587.815	34.4	10	29	375	41.7097	5.47803
P42704	Leucine-rich PPR motif-containing protein, mitochondrial OS=Homo sapiens GN=LRPPRC PE=1 SV=3 - [LPPRC_HUMAN]	36.59	1	45	45	154	288.051	36.59	45	79	1969.35	36.08	44	75	1394	157.805	6.12549
P46940	Ras GTPase-activating-like protein IQGAP1 OS=Homo sapiens GN=IQGAP1 PE=1 SV=1 - [IQGA1_HUMAN]	36.45	3	44	44	95	173.09	36.45	43	46	1211.33	36.45	44	49	1657	189.134	6.48096
P35606	Coatomer subunit beta' OS=Homo sapiens GN=COPB2 PE=1 SV=2 - [COPB2_HUMAN]	35.98	1	27	27	102	174.973	35.98	27	53	1033.17	35.98	27	49	906	102.422	5.2749
Q6P2Q9	Pre-mRNA-processing-splicing factor 8 OS=Homo sapiens GN=PRPF8 PE=1 SV=2 - [PRP8_HUMAN]	35.67	1	70	70	188	331.507	34.26	65	94	1903.68	35.67	70	94	2335	273.427	8.83643
Q14764	Major vault protein OS=Homo sapiens GN=MVP PE=1 SV=4 - [MVP_HUMAN]	35.39	1	23	23	50	84.7049	32.59	20	24	618.568	35.39	23	26	893	99.2659	5.47803
P14618	Pyruvate kinase PKM OS=Homo sapiens GN=PKM PE=1 SV=4 - [KPYM_HUMAN]	35.03	2	12	12	50	94.9986	30.7	11	24	827.661	35.03	12	26	531	57.9	7.84033
O60841	Eukaryotic translation initiation factor 5B OS=Homo sapiens GN=EIF5B PE=1 SV=4 - [IF2P_HUMAN]	34.92	1	33	34	100	199.138	34.92	34	50	1272.55	34.1	33	50	1220	138.742	5.49072
O43707	Alpha-actinin-4 OS=Homo sapiens GN=ACTN4 PE=1 SV=2 - [ACTN4_HUMAN]	34.58	3	14	23	55	100.966	34.58	23	28	827.68	32.71	22	27	911	104.788	5.43994
P81605	Dermcidin OS=Homo sapiens GN=DCD PE=1 SV=2 - [DCD_HUMAN]	34.55	1	5	5	32	59.7836	34.55	5	16	379.618	34.55	5	16	110	11.2768	6.53662
Q08J23	tRNA (cytosine(34)-C(5))-methyltransferase OS=Homo sapiens GN=NSUN2 PE=1 SV=2 - [NSUN2_HUMAN]	34.55	1	18	18	44	79.8941	32.2	16	21	518.545	34.55	18	23	767	86.4158	6.771
P34932	Heat shock 70 kDa protein 4 OS=Homo sapiens GN=HSPA4 PE=1 SV=4 - [HSP74_HUMAN]	34.4	1	19	21	55	111.67	33.57	20	28	895.071	34.4	21	27	840	94.2712	5.18604
P27708	CAD protein OS=Homo sapiens GN=CAD PE=1 SV=3 - [PYR1_HUMAN]	34.2	1	54	56	185	345.873	33.8	55	89	2167.33	34.2	56	96	2225	242.829	6.45557
Q13813	Spectrin alpha chain, non-erythrocytic 1 OS=Homo sapiens GN=SPTAN1 PE=1 SV=3 - [SPTN1_HUMAN]	33.78	1	69	69	157	291.534	33.54	68	79	1859.44	32.85	67	78	2472	284.364	5.35107
Q01082	Spectrin beta chain, non-erythrocytic 1 OS=Homo sapiens GN=SPTBN1 PE=1 SV=2 - [SPTB2_HUMAN]	33.63	4	58	60	138	252.677	32.87	58	68	1701.94	33.63	60	70	2364	274.439	5.56689
P14625	Endoplasmin OS=Homo sapiens GN=HSP90B1 PE=1 SV=1 - [ENPL_HUMAN]	33.62	2	22	24	70	127.579	33.62	24	36	863.167	29.39	23	34	803	92.4113	4.84326
P05023	Sodium/potassium-transporting ATPase subunit alpha-1 OS=Homo sapiens GN=ATP1A1 PE=1 SV=1 - [AT1A1_HUMAN]	33.14	6	26	26	68	143.626	33.14	26	35	1242.55	33.14	26	33	1023	112.824	5.49072
Q08211	ATP-dependent RNA helicase A OS=Homo sapiens GN=DHX9 PE=1 SV=4 - [DHX9_HUMAN]	32.52	1	33	33	97	177.927	28.35	29	47	1232.84	32.52	33	50	1270	140.869	6.84424
P49736	DNA replication licensing factor MCM2 OS=Homo sapiens GN=MCM2 PE=1 SV=4 - [MCM2_HUMAN]	32.19	1	20	20	54	109.034	32.19	20	27	807.061	32.19	20	27	904	101.832	5.51611
Q99459	Cell division cycle 5-like protein OS=Homo sapiens GN=CDC5L PE=1 SV=2 - [CDC5L_HUMAN]	32.04	1	16	16	36	67.5667	28.68	15	18	456.287	28.3	15	18	802	92.1937	8.17725
O14980	Exportin-1 OS=Homo sapiens GN=XPO1 PE=1 SV=1 - [XPO1_HUMAN]	32.03	1	27	27	72	130.844	31.37	26	36	842.152	29.32	26	36	1071	123.306	6.06201
Q13263	Transcription intermediary factor 1-beta OS=Homo sapiens GN=TRIM28 PE=1 SV=5 - [TIF1B_HUMAN]	31.86	1	15	15	42	91.2416	31.86	15	22	540.399	31.86	15	20	835	88.4934	5.77002
Q6P158	Putative ATP-dependent RNA helicase DHX57 OS=Homo sapiens GN=DHX57 PE=1 SV=2 - [DHX57_HUMAN]	31.67	1	31	34	79	148.969	31.67	34	39	1042.81	31.67	34	40	1386	155.507	7.7085
P08195	4F2 cell-surface antigen heavy chain OS=Homo sapiens GN=SLC3A2 PE=1 SV=3 - [4F2_HUMAN]	31.27	1	14	14	32	62.22	31.27	14	16	503.292	31.27	14	16	630	67.9517	5.0083
Q6UB35	Monofunctional C1-tetrahydrofolate synthase, mitochondrial OS=Homo sapiens GN=MTHFD1L PE=1 SV=1 - [C1TM_HUMAN]	31.08	1	24	24	61	115.076	29.86	22	29	900.967	31.08	24	32	978	105.724	8.06006
Q15021	Condensin complex subunit 1 OS=Homo sapiens GN=NCAPD2 PE=1 SV=3 - [CND1_HUMAN]	30.84	1	32	32	74	138.612	29.55	31	37	771.577	29.84	31	37	1401	157.082	6.60986
P16615	Sarcoplasmic/endoplasmic reticulum calcium ATPase 2 OS=Homo sapiens GN=ATP2A2 PE=1 SV=1 - [AT2A2_HUMAN]	30.81	3	26	26	83	153.611	30.81	26	42	1149.59	30.81	26	41	1042	114.683	5.33838
Q5JTH9	RRP12-like protein OS=Homo sapiens GN=RRP12 PE=1 SV=2 - [RRP12_HUMAN]	30.76	1	30	30	68	130.235	30.76	30	34	934.197	30.76	30	34	1297	143.611	8.74854
O43795	Unconventional myosin-Ib OS=Homo sapiens GN=MYO1B PE=1 SV=3 - [MYO1B_HUMAN]	30.46	3	26	26	84	155.499	25.7	23	41	994.57	30.46	26	43	1136	131.902	9.37842
P04406	Glyceraldehyde-3-phosphate dehydrogenase OS=Homo sapiens GN=GAPDH PE=1 SV=3 - [G3P_HUMAN]	30.15	1	7	7	37	81.9758	26.57	6	18	762.149	30.15	7	19	335	36.0304	8.45557
P06733	Alpha-enolase OS=Homo sapiens GN=ENO1 PE=1 SV=2 - [ENOA_HUMAN]	29.72	3	9	9	40	81.9289	29.72	9	19	588	29.72	9	21	434	47.1393	7.38623
P53396	ATP-citrate synthase OS=Homo sapiens GN=ACLY PE=1 SV=3 - [ACLY_HUMAN]	29.61	1	27	27	50	89.8831	27.43	24	24	611.991	28.88	26	26	1101	120.762	7.32764
Q9Y490	Talin-1 OS=Homo sapiens GN=TLN1 PE=1 SV=3 - [TLN1_HUMAN]	29.56	2	47	47	103	214.018	29.56	47	52	1518.55	29.56	47	51	2541	269.599	6.07471
P78527	DNA-dependent protein kinase catalytic subunit OS=Homo sapiens GN=PRKDC PE=1 SV=3 - [PRKDC_HUMAN]	29.12	1	106	106	243	427.692	27.35	97	119	2953.79	28.66	104	124	4128	468.788	7.12256
P35052	Glypican-1 OS=Homo sapiens GN=GPC1 PE=1 SV=2 - [GPC1_HUMAN]	28.85	1	12	12	41	83.7235	28.85	12	21	550.511	28.85	12	20	558	61.641	7.29834
P43243	Matrin-3 OS=Homo sapiens GN=MATR3 PE=1 SV=2 - [MATR3_HUMAN]	28.81	1	21	21	45	74.4319	23.85	16	21	531.73	28.81	21	24	847	94.5648	6.25244
P55060	Exportin-2 OS=Homo sapiens GN=CSE1L PE=1 SV=3 - [XPO2_HUMAN]	28.73	1	23	23	54	100.499	27.19	21	26	759.886	28.73	23	28	971	110.346	5.77002
Q7Z478	ATP-dependent RNA helicase DHX29 OS=Homo sapiens GN=DHX29 PE=1 SV=2 - [DHX29_HUMAN]	28.71	1	30	31	69	115.3	28.27	30	34	882.368	28.71	31	35	1369	155.139	8.08936
Q96CW5	Gamma-tubulin complex component 3 OS=Homo sapiens GN=TUBGCP3 PE=1 SV=2 - [GCP3_HUMAN]	28.67	1	19	19	36	68.0758	22.6	15	16	592.099	28.67	19	20	907	103.506	8.11865
Q14694	Ubiquitin carboxyl-terminal hydrolase 10 OS=Homo sapiens GN=USP10 PE=1 SV=2 - [UBP10_HUMAN]	28.57	1	14	14	32	58.1978	28.57	14	16	413.299	28.57	14	16	798	87.0798	5.31299
P26640	Valine--tRNA ligase OS=Homo sapiens GN=VARS PE=1 SV=4 - [SYVC_HUMAN]	28.56	1	30	30	133	229.558	28.56	30	66	1397	28.56	30	67	1264	140.387	7.59131
P09874	Poly [ADP-ribose] polymerase 1 OS=Homo sapiens GN=PARP1 PE=1 SV=4 - [PARP1_HUMAN]	28.4	1	23	23	57	103.693	26.43	22	28	801.878	28.4	23	29	1014	113.012	8.88037
P68363	Tubulin alpha-1B chain OS=Homo sapiens GN=TUBA1B PE=1 SV=1 - [TBA1B_HUMAN]	28.38	9	9	9	50	97.1807	28.38	9	25	734.262	28.38	9	25	451	50.1196	5.05908
Q9NTJ3	Structural maintenance of chromosomes protein 4 OS=Homo sapiens GN=SMC4 PE=1 SV=2 - [SMC4_HUMAN]	28.11	1	28	29	58	115.794	26.4	27	29	839.407	26.16	26	29	1288	147.091	6.78564
P05556	Integrin beta-1 OS=Homo sapiens GN=ITGB1 PE=1 SV=2 - [ITB1_HUMAN]	28.07	1	16	16	31	54.1497	25.44	14	15	367.711	26.82	15	16	798	88.357	5.38916
P36776	Lon protease homolog, mitochondrial OS=Homo sapiens GN=LONP1 PE=1 SV=2 - [LONM_HUMAN]	28.05	1	18	18	42	76.085	28.05	18	21	404.308	28.05	18	21	959	106.422	6.39209
Q9H6S0	Probable ATP-dependent RNA helicase YTHDC2 OS=Homo sapiens GN=YTHDC2 PE=1 SV=2 - [YTDC2_HUMAN]	28.04	1	31	31	79	147.454	28.04	31	39	941.108	28.04	31	40	1430	160.147	8.39697
Q14566	DNA replication licensing factor MCM6 OS=Homo sapiens GN=MCM6 PE=1 SV=1 - [MCM6_HUMAN]	28.01	1	20	20	41	70.3353	22.9	15	18	419.183	28.01	20	23	821	92.8312	5.41455
O00159	Unconventional myosin-Ic OS=Homo sapiens GN=MYO1C PE=1 SV=4 - [MYO1C_HUMAN]	27.75	1	25	25	54	91.9838	27.09	24	28	794.682	27.75	25	26	1063	121.606	9.40771
Q9BUQ8	Probable ATP-dependent RNA helicase DDX23 OS=Homo sapiens GN=DDX23 PE=1 SV=3 - [DDX23_HUMAN]	27.56	1	19	19	43	79.8885	26.59	18	22	562.368	23.78	18	21	820	95.5239	9.5542
P06748	Nucleophosmin OS=Homo sapiens GN=NPM1 PE=1 SV=2 - [NPM_HUMAN]	27.55	1	4	4	12	26.1114	27.55	4	6	210.063	27.55	4	6	294	32.5548	4.77979
Q14157	Ubiquitin-associated protein 2-like OS=Homo sapiens GN=UBAP2L PE=1 SV=2 - [UBP2L_HUMAN]	27.51	1	18	18	61	119.65	26.22	17	31	886.237	25.3	17	30	1087	114.465	7.10791
P78344	Eukaryotic translation initiation factor 4 gamma 2 OS=Homo sapiens GN=EIF4G2 PE=1 SV=1 - [IF4G2_HUMAN]	27.45	1	20	20	53	88.3513	27.45	20	26	526.252	27.45	20	27	907	102.297	7.13721
P42285	Superkiller viralicidic activity 2-like 2 OS=Homo sapiens GN=SKIV2L2 PE=1 SV=3 - [SK2L2_HUMAN]	27.45	1	25	25	64	115.287	27.45	25	32	825.64	27.45	25	32	1042	117.729	6.52197
P11717	Cation-independent mannose-6-phosphate receptor OS=Homo sapiens GN=IGF2R PE=1 SV=3 - [MPRI_HUMAN]	27.18	1	54	54	125	241.898	27.18	54	62	1479.84	27.14	53	63	2491	274.199	5.93506
O95347	Structural maintenance of chromosomes protein 2 OS=Homo sapiens GN=SMC2 PE=1 SV=2 - [SMC2_HUMAN]	27.07	1	29	29	79	146.116	26.07	28	42	859.17	25.48	26	37	1197	135.572	8.42627
Q9UHI6	Probable ATP-dependent RNA helicase DDX20 OS=Homo sapiens GN=DDX20 PE=1 SV=2 - [DDX20_HUMAN]	27.06	1	14	14	29	57.9972	27.06	14	16	319.737	24.88	13	13	824	92.1825	6.94678
Q14573	Inositol 1,4,5-trisphosphate receptor type 3 OS=Homo sapiens GN=ITPR3 PE=1 SV=2 - [ITPR3_HUMAN]	27.03	1	47	55	142	260.339	26.77	54	71	1465.86	26.28	53	71	2671	303.912	6.48096
Q14697	Neutral alpha-glucosidase AB OS=Homo sapiens GN=GANAB PE=1 SV=3 - [GANAB_HUMAN]	26.91	1	19	19	45	88.1264	26.17	18	22	473.522	26.91	19	23	944	106.807	6.13818
Q9Y5B9	FACT complex subunit SPT16 OS=Homo sapiens GN=SUPT16H PE=1 SV=1 - [SP16H_HUMAN]	26.55	1	25	25	87	164.36	26.36	24	44	1084.24	26.55	25	43	1047	119.838	5.65576
P18206	Vinculin OS=Homo sapiens GN=VCL PE=1 SV=4 - [VINC_HUMAN]	25.84	1	22	22	46	74.4969	23.72	20	23	481.856	21.6	20	23	1134	123.722	5.65576
Q13085	Acetyl-CoA carboxylase 1 OS=Homo sapiens GN=ACACA PE=1 SV=2 - [ACACA_HUMAN]	25.83	2	48	48	113	194.338	24.08	45	56	1014.99	25.23	47	57	2346	265.385	6.3667
P57678	Gem-associated protein 4 OS=Homo sapiens GN=GEMIN4 PE=1 SV=2 - [GEMI4_HUMAN]	25.8	1	22	22	66	123.108	25.24	21	33	828.095	25.8	22	33	1058	119.96	6.03662
P49588	Alanine--tRNA ligase, cytoplasmic OS=Homo sapiens GN=AARS PE=1 SV=2 - [SYAC_HUMAN]	25.72	1	17	17	39	81.9934	25.72	17	20	591.733	24.28	16	19	968	106.743	5.52881
Q9UQE7	Structural maintenance of chromosomes protein 3 OS=Homo sapiens GN=SMC3 PE=1 SV=2 - [SMC3_HUMAN]	25.55	1	23	23	77	156.67	25.55	23	39	958.229	25.55	23	38	1217	141.454	7.18115
P33991	DNA replication licensing factor MCM4 OS=Homo sapiens GN=MCM4 PE=1 SV=5 - [MCM4_HUMAN]	25.38	2	14	14	36	78.886	25.38	14	18	611.6	25.38	14	18	863	96.4976	6.7417
Q99715	Collagen alpha-1(XII) chain OS=Homo sapiens GN=COL12A1 PE=1 SV=2 - [COCA1_HUMAN]	25.3	1	55	55	123	241.359	25.3	55	62	1309.59	24.45	54	61	3063	332.941	5.52881
Q03135	Caveolin-1 OS=Homo sapiens GN=CAV1 PE=1 SV=4 - [CAV1_HUMAN]	25.28	2	3	3	5	4.93438	25.28	3	3	24.16	13.48	2	2	178	20.4585	6.02393
Q14203	Dynactin subunit 1 OS=Homo sapiens GN=DCTN1 PE=1 SV=3 - [DCTN1_HUMAN]	25.27	1	24	24	59	116.769	25.27	24	30	790.388	25.27	24	29	1278	141.607	5.80811
Q1KMD3	Heterogeneous nuclear ribonucleoprotein U-like protein 2 OS=Homo sapiens GN=HNRNPUL2 PE=1 SV=1 - [HNRL2_HUMAN]	25.03	1	14	14	30	67.1071	25.03	14	15	536.154	25.03	14	15	747	85.0522	4.90674
Q9BXP5	Serrate RNA effector molecule homolog OS=Homo sapiens GN=SRRT PE=1 SV=1 - [SRRT_HUMAN]	25	1	19	19	45	70.5378	25	19	22	394.855	25	19	23	876	100.604	5.96045
Q6PKG0	La-related protein 1 OS=Homo sapiens GN=LARP1 PE=1 SV=2 - [LARP1_HUMAN]	24.54	2	19	19	52	89.2349	24.54	19	27	391.491	20.53	17	25	1096	123.434	8.82178
O75533	Splicing factor 3B subunit 1 OS=Homo sapiens GN=SF3B1 PE=1 SV=3 - [SF3B1_HUMAN]	24.39	1	26	26	64	115.591	22.62	24	32	672.758	22.62	24	32	1304	145.738	7.09326
Q92896	Golgi apparatus protein 1 OS=Homo sapiens GN=GLG1 PE=1 SV=2 - [GSLG1_HUMAN]	24.34	1	19	19	53	100.393	22.31	17	28	685.847	22.22	18	25	1179	134.464	6.90283
P08238	Heat shock protein HSP 90-beta OS=Homo sapiens GN=HSP90AB1 PE=1 SV=4 - [HS90B_HUMAN]	24.17	6	7	18	98	160.901	23.2	17	48	1038.49	24.03	17	50	724	83.2121	5.03369
Q8N3C0	Activating signal cointegrator 1 complex subunit 3 OS=Homo sapiens GN=ASCC3 PE=1 SV=3 - [ASCC3_HUMAN]	24.07	1	45	45	155	284.372	23.75	44	76	1822.12	24.07	45	79	2202	251.301	7.09326
Q9HCS7	Pre-mRNA-splicing factor SYF1 OS=Homo sapiens GN=XAB2 PE=1 SV=2 - [SYF1_HUMAN]	23.98	1	15	15	32	64.7971	23.16	14	16	333.034	23.98	15	16	855	99.9464	6.22705
O75643	U5 small nuclear ribonucleoprotein 200 kDa helicase OS=Homo sapiens GN=SNRNP200 PE=1 SV=2 - [U520_HUMAN]	23.97	1	45	45	140	271.106	23.6	44	70	1920.85	23.08	43	70	2136	244.353	6.06201
O94906	Pre-mRNA-processing factor 6 OS=Homo sapiens GN=PRPF6 PE=1 SV=1 - [PRP6_HUMAN]	23.91	1	20	20	42	70.6364	22.32	18	21	469.806	23.91	20	21	941	106.858	8.25049
Q86VP6	Cullin-associated NEDD8-dissociated protein 1 OS=Homo sapiens GN=CAND1 PE=1 SV=2 - [CAND1_HUMAN]	23.9	2	25	25	68	110.352	23.17	24	34	739.386	23.82	24	34	1230	136.289	5.78271
O60306	Intron-binding protein aquarius OS=Homo sapiens GN=AQR PE=1 SV=4 - [AQR_HUMAN]	23.77	1	28	28	71	129.301	23.77	28	36	779.086	22.83	27	35	1485	171.186	6.3667
Q15393	Splicing factor 3B subunit 3 OS=Homo sapiens GN=SF3B3 PE=1 SV=4 - [SF3B3_HUMAN]	23.75	1	21	22	57	95.8486	23.75	22	30	697.234	22.93	21	27	1217	135.492	5.26221
P11498	Pyruvate carboxylase, mitochondrial OS=Homo sapiens GN=PC PE=1 SV=2 - [PYC_HUMAN]	23.6	1	19	19	41	74.8786	22.24	18	21	578.324	23.6	19	20	1178	129.551	6.84424
O60524	Nuclear export mediator factor NEMF OS=Homo sapiens GN=NEMF PE=1 SV=4 - [NEMF_HUMAN]	23.33	1	20	20	48	82.4559	22.49	19	24	618.901	23.33	20	24	1076	122.878	6.354
Q5T4S7	E3 ubiquitin-protein ligase UBR4 OS=Homo sapiens GN=UBR4 PE=1 SV=1 - [UBR4_HUMAN]	23	1	94	94	217	407.837	21.86	90	108	2454.79	22.57	91	109	5183	573.476	6.03662
Q14562	ATP-dependent RNA helicase DHX8 OS=Homo sapiens GN=DHX8 PE=1 SV=1 - [DHX8_HUMAN]	22.7	1	20	20	55	104.029	20.66	17	26	767.305	22.7	20	29	1220	139.227	8.32373
Q01780	Exosome component 10 OS=Homo sapiens GN=EXOSC10 PE=1 SV=2 - [EXOSX_HUMAN]	22.6	1	16	16	38	74.784	22.6	16	19	445.459	22.6	16	19	885	100.768	8.45557
Q562R1	Beta-actin-like protein 2 OS=Homo sapiens GN=ACTBL2 PE=1 SV=2 - [ACTBL_HUMAN]	22.34	2	1	5	29	53.6399	22.34	5	16	288.485	14.63	3	13	376	41.976	5.59229
Q9H2U1	ATP-dependent RNA helicase DHX36 OS=Homo sapiens GN=DHX36 PE=1 SV=2 - [DHX36_HUMAN]	22.22	1	16	18	38	80.0219	22.22	18	19	590.518	22.22	18	19	1008	114.688	7.6792
P11142	Heat shock cognate 71 kDa protein OS=Homo sapiens GN=HSPA8 PE=1 SV=1 - [HSP7C_HUMAN]	22.14	6	9	10	34	62.2907	22.14	10	17	430.735	22.14	10	17	646	70.8542	5.51611
P63267	Actin, gamma-enteric smooth muscle OS=Homo sapiens GN=ACTG2 PE=1 SV=1 - [ACTH_HUMAN]	22.07	8	1	7	38	61.3124	17.82	6	19	366.826	19.15	6	19	376	41.8498	5.47803
O95071	E3 ubiquitin-protein ligase UBR5 OS=Homo sapiens GN=UBR5 PE=1 SV=2 - [UBR5_HUMAN]	22.01	1	46	46	100	190.776	22.01	46	51	1106.93	20.61	44	49	2799	309.158	5.84619
P33176	Kinesin-1 heavy chain OS=Homo sapiens GN=KIF5B PE=1 SV=1 - [KINH_HUMAN]	21.6	3	15	15	29	59.0882	21.6	15	15	512.392	20.15	14	14	963	109.617	6.50732
Q8WUM4	Programmed cell death 6-interacting protein OS=Homo sapiens GN=PDCD6IP PE=1 SV=1 - [PDC6I_HUMAN]	21.54	1	16	16	30	52.4243	19.35	14	14	407.855	21.54	16	16	868	95.9631	6.52197
Q9NZT1	Calmodulin-like protein 5 OS=Homo sapiens GN=CALML5 PE=1 SV=2 - [CALL5_HUMAN]	21.23	1	2	2	7	11.7208	15.75	1	2	156.773	21.23	2	5	146	15.8828	4.43701
P63010	AP-2 complex subunit beta OS=Homo sapiens GN=AP2B1 PE=1 SV=1 - [AP2B1_HUMAN]	21.13	1	8	17	38	65.3549	21.13	17	19	439.012	21.13	17	19	937	104.486	5.37646
Q7L2E3	Putative ATP-dependent RNA helicase DHX30 OS=Homo sapiens GN=DHX30 PE=1 SV=1 - [DHX30_HUMAN]	20.85	1	21	22	46	74.806	20.02	21	22	428.385	20.85	22	24	1194	133.855	8.77783
P19013	Keratin, type II cytoskeletal 4 OS=Homo sapiens GN=KRT4 PE=1 SV=4 - [K2C4_HUMAN]	20.79	2	5	10	50	92.6724	20.79	10	25	572.274	20.79	10	25	534	57.2498	6.60986
P12814	Alpha-actinin-1 OS=Homo sapiens GN=ACTN1 PE=1 SV=2 - [ACTN1_HUMAN]	20.74	3	7	16	34	71.0491	20.74	16	17	626.92	20.74	16	17	892	102.993	5.41455
P52701	DNA mismatch repair protein Msh6 OS=Homo sapiens GN=MSH6 PE=1 SV=2 - [MSH6_HUMAN]	20.74	1	21	21	48	94.2859	20.74	21	25	685.661	18.9	20	23	1360	152.689	6.90283
P78347	General transcription factor II-I OS=Homo sapiens GN=GTF2I PE=1 SV=2 - [GTF2I_HUMAN]	19.84	3	16	16	30	56.5344	19.84	16	16	274.045	15.63	14	14	998	112.346	6.39209
Q15154	Pericentriolar material 1 protein OS=Homo sapiens GN=PCM1 PE=1 SV=4 - [PCM1_HUMAN]	19.81	1	25	26	70	128.06	19.81	26	36	889.46	18.18	24	34	2024	228.392	5.021
Q14643	Inositol 1,4,5-trisphosphate receptor type 1 OS=Homo sapiens GN=ITPR1 PE=1 SV=3 - [ITPR1_HUMAN]	19.8	1	34	44	104	191.02	19	41	51	1329.53	19.29	43	53	2758	313.729	6.03662
Q9Y2L1	Exosome complex exonuclease RRP44 OS=Homo sapiens GN=DIS3 PE=1 SV=2 - [RRP44_HUMAN]	19.73	1	14	14	26	49.687	17.64	12	12	350.497	19.73	14	14	958	108.934	7.13721
Q92973	Transportin-1 OS=Homo sapiens GN=TNPO1 PE=1 SV=2 - [TNPO1_HUMAN]	19.71	2	11	11	27	53.6039	19.71	11	13	480.578	19.71	11	14	898	102.289	4.98291
Q8TEQ6	Gem-associated protein 5 OS=Homo sapiens GN=GEMIN5 PE=1 SV=3 - [GEMI5_HUMAN]	19.43	1	22	22	54	108.791	19.43	22	28	725.576	16.78	20	26	1508	168.483	6.62451
P07900	Heat shock protein HSP 90-alpha OS=Homo sapiens GN=HSP90AA1 PE=1 SV=5 - [HS90A_HUMAN]	19.26	5	5	14	74	124.312	19.26	14	38	740.293	15.3	11	36	732	84.6067	5.021
P68104	Elongation factor 1-alpha 1 OS=Homo sapiens GN=EEF1A1 PE=1 SV=1 - [EF1A1_HUMAN]	19.05	3	6	6	26	43.6283	19.05	6	13	131.39	19.05	6	13	462	50.1091	9.01221
Q16531	DNA damage-binding protein 1 OS=Homo sapiens GN=DDB1 PE=1 SV=1 - [DDB1_HUMAN]	19.04	1	17	17	42	70.7267	19.04	17	21	405.817	19.04	17	21	1140	126.887	5.26221
Q86UK7	Zinc finger protein 598 OS=Homo sapiens GN=ZNF598 PE=1 SV=1 - [ZN598_HUMAN]	19.03	1	11	11	23	41.8244	14.93	10	11	281.915	19.03	11	12	904	98.5752	8.39697
P42345	Serine/threonine-protein kinase mTOR OS=Homo sapiens GN=MTOR PE=1 SV=1 - [MTOR_HUMAN]	18.79	1	37	37	75	132.263	18.01	35	37	711.189	18.4	36	38	2549	288.707	7.1665
P31431	Syndecan-4 OS=Homo sapiens GN=SDC4 PE=1 SV=2 - [SDC4_HUMAN]	18.69	1	3	3	13	24.509	13.64	2	6	228.435	18.69	3	7	198	21.628	4.50049
P43246	DNA mismatch repair protein Msh2 OS=Homo sapiens GN=MSH2 PE=1 SV=1 - [MSH2_HUMAN]	18.63	1	11	11	25	47.0503	18.63	11	12	345.967	18.63	11	13	934	104.677	5.77002
Q14571	Inositol 1,4,5-trisphosphate receptor type 2 OS=Homo sapiens GN=ITPR2 PE=1 SV=2 - [ITPR2_HUMAN]	18.62	1	34	44	102	180.362	18.03	42	50	1072.57	18.62	44	52	2701	307.867	6.43018
Q12797	Aspartyl/asparaginyl beta-hydroxylase OS=Homo sapiens GN=ASPH PE=1 SV=3 - [ASPH_HUMAN]	18.6	1	10	10	19	39.9534	18.6	10	10	197.141	17.02	9	9	758	85.8095	5.0083
Q13423	NAD(P) transhydrogenase, mitochondrial OS=Homo sapiens GN=NNT PE=1 SV=3 - [NNTM_HUMAN]	18.6	1	16	16	33	60.0061	18.6	16	17	386.311	18.6	16	16	1086	113.823	8.08936
P21399	Cytoplasmic aconitate hydratase OS=Homo sapiens GN=ACO1 PE=1 SV=3 - [ACOC_HUMAN]	18.56	1	11	11	23	46.7471	17.66	10	13	322.862	13.61	8	10	889	98.3366	6.68311
O95714	E3 ubiquitin-protein ligase HERC2 OS=Homo sapiens GN=HERC2 PE=1 SV=2 - [HERC2_HUMAN]	18.45	2	69	69	145	249.545	17.73	65	73	1627.03	17.4	66	72	4834	526.895	6.27783
Q15459	Splicing factor 3A subunit 1 OS=Homo sapiens GN=SF3A1 PE=1 SV=1 - [SF3A1_HUMAN]	18.41	1	11	11	22	39.5773	15.13	9	10	222.874	18.41	11	12	793	88.8305	5.22412
P49792	E3 SUMO-protein ligase RanBP2 OS=Homo sapiens GN=RANBP2 PE=1 SV=2 - [RBP2_HUMAN]	18.33	7	43	43	86	175.184	18.33	43	45	1212.61	17.25	40	41	3224	357.974	6.20166
P08670	Vimentin OS=Homo sapiens GN=VIM PE=1 SV=4 - [VIME_HUMAN]	18.03	6	6	7	20	31.5326	14.59	6	10	151.368	16.31	6	10	466	53.6191	5.12256
P22102	Trifunctional purine biosynthetic protein adenosine-3 OS=Homo sapiens GN=GART PE=1 SV=1 - [PUR2_HUMAN]	17.92	1	12	12	22	39.5136	16.24	10	10	370.489	17.92	12	12	1010	107.699	6.69775
P50570	Dynamin-2 OS=Homo sapiens GN=DNM2 PE=1 SV=2 - [DYN2_HUMAN]	17.7	3	9	9	23	46.0239	17.7	9	12	189.26	17.7	9	11	870	98.0032	7.44482
Q92974	Rho guanine nucleotide exchange factor 2 OS=Homo sapiens GN=ARHGEF2 PE=1 SV=4 - [ARHG2_HUMAN]	17.65	1	11	11	22	42.2327	17.65	11	11	282.532	17.65	11	11	986	111.473	7.26904
Q09666	Neuroblast differentiation-associated protein AHNAK OS=Homo sapiens GN=AHNAK PE=1 SV=2 - [AHNK_HUMAN]	17.44	1	31	31	69	120.967	16.28	29	33	478.854	17.44	31	36	5890	628.699	6.15088
Q14126	Desmoglein-2 OS=Homo sapiens GN=DSG2 PE=1 SV=2 - [DSG2_HUMAN]	17.26	1	13	13	30	58.4666	17.26	13	15	425.586	17.26	13	15	1118	122.218	5.23682
O14802	DNA-directed RNA polymerase III subunit RPC1 OS=Homo sapiens GN=POLR3A PE=1 SV=2 - [RPC1_HUMAN]	17.12	1	21	21	60	101.961	17.12	21	31	601.226	17.12	21	29	1390	155.542	8.48486
P27816	Microtubule-associated protein 4 OS=Homo sapiens GN=MAP4 PE=1 SV=3 - [MAP4_HUMAN]	17.1	1	13	13	38	65.2623	13.72	11	18	351.707	17.1	13	20	1152	120.93	5.42725
Q93008	Probable ubiquitin carboxyl-terminal hydrolase FAF-X OS=Homo sapiens GN=USP9X PE=1 SV=3 - [USP9X_HUMAN]	17	2	36	36	75	128.155	15.88	33	36	837.544	17	36	39	2570	292.094	5.79541
Q9H1I8	Activating signal cointegrator 1 complex subunit 2 OS=Homo sapiens GN=ASCC2 PE=1 SV=3 - [ASCC2_HUMAN]	16.64	1	8	8	17	27.8637	16.64	8	9	139.981	16.64	8	8	757	86.3063	5.16064
O75153	Clustered mitochondria protein homolog OS=Homo sapiens GN=CLUH PE=1 SV=2 - [CLU_HUMAN]	16.58	2	16	16	32	52.4279	15.05	15	15	457.624	16.58	16	17	1309	146.577	6.12549
P23246	Splicing factor, proline- and glutamine-rich OS=Homo sapiens GN=SFPQ PE=1 SV=2 - [SFPQ_HUMAN]	16.55	2	11	11	25	41.3724	15.28	10	12	259.177	16.55	11	13	707	76.1016	9.43701
Q12965	Unconventional myosin-Ie OS=Homo sapiens GN=MYO1E PE=1 SV=2 - [MYO1E_HUMAN]	16.52	1	16	16	36	67.8195	16.52	16	18	518.573	16.52	16	18	1108	126.982	8.92432
Q9HAU5	Regulator of nonsense transcripts 2 OS=Homo sapiens GN=UPF2 PE=1 SV=1 - [RENT2_HUMAN]	16.43	1	16	16	36	68.5106	15.88	15	18	378.799	16.43	16	18	1272	147.717	5.69385
O15027	Protein transport protein Sec16A OS=Homo sapiens GN=SEC16A PE=1 SV=3 - [SC16A_HUMAN]	16.43	1	25	25	52	91.7388	16.06	24	27	426.062	14.82	23	25	2179	233.373	5.63037
Q9HCE1	Putative helicase MOV-10 OS=Homo sapiens GN=MOV10 PE=1 SV=2 - [MOV10_HUMAN]	16.25	1	13	13	29	53.2932	16.25	13	15	399.994	16.25	13	14	1003	113.599	8.82178
Q92900	Regulator of nonsense transcripts 1 OS=Homo sapiens GN=UPF1 PE=1 SV=2 - [RENT1_HUMAN]	16.03	1	13	13	28	48.908	13.91	12	14	203.949	16.03	13	14	1129	124.267	6.60986
Q9NZB2	Constitutive coactivator of PPAR-gamma-like protein 1 OS=Homo sapiens GN=FAM120A PE=1 SV=2 - [F120A_HUMAN]	15.92	2	11	12	23	38.4436	15.3	11	11	263.106	15.92	12	12	1118	121.811	8.88037
Q10567	AP-1 complex subunit beta-1 OS=Homo sapiens GN=AP1B1 PE=1 SV=2 - [AP1B1_HUMAN]	15.91	1	4	13	30	54.9128	15.91	13	15	371.547	15.91	13	15	949	104.57	5.05908
Q8N766	ER membrane protein complex subunit 1 OS=Homo sapiens GN=EMC1 PE=1 SV=1 - [EMC1_HUMAN]	15.81	1	14	14	28	47.4102	15.81	14	14	258.33	15.81	14	14	993	111.689	7.66455
P18827	Syndecan-1 OS=Homo sapiens GN=SDC1 PE=1 SV=3 - [SDC1_HUMAN]	15.81	1	5	5	14	27.265	15.81	5	7	235.945	15.81	5	7	310	32.4419	4.62744
Q13243	Serine/arginine-rich splicing factor 5 OS=Homo sapiens GN=SRSF5 PE=1 SV=1 - [SRSF5_HUMAN]	15.81	1	2	4	14	25.0294	15.81	4	7	157.132	15.81	4	7	272	31.2453	11.5903
O15294	UDP-N-acetylglucosamine--peptide N-acetylglucosaminyltransferase 110 kDa subunit OS=Homo sapiens GN=OGT PE=1 SV=3 - [OGT1_HUMAN]	15.39	1	13	13	24	41.2857	13.86	11	11	309.304	15.39	13	13	1046	116.85	6.69775
Q13488	V-type proton ATPase 116 kDa subunit a isoform 3 OS=Homo sapiens GN=TCIRG1 PE=1 SV=3 - [VPP3_HUMAN]	15.3	1	9	9	20	40.5708	15.3	9	10	346.347	15.3	9	10	830	92.9084	7.12256
O15260	Surfeit locus protein 4 OS=Homo sapiens GN=SURF4 PE=1 SV=3 - [SURF4_HUMAN]	15.24	1	3	3	8	10.5496	8.55	2	3	193.71	15.24	3	5	269	30.3738	7.78174
O95163	Elongator complex protein 1 OS=Homo sapiens GN=IKBKAP PE=1 SV=3 - [ELP1_HUMAN]	15.17	1	16	16	45	80.4178	15.17	16	23	483.399	15.17	16	22	1332	150.159	5.93506
Q14444	Caprin-1 OS=Homo sapiens GN=CAPRIN1 PE=1 SV=2 - [CAPR1_HUMAN]	15.09	1	7	7	24	42.6251	15.09	7	12	315.77	15.09	7	12	709	78.318	5.24951
P12273	Prolactin-inducible protein OS=Homo sapiens GN=PIP PE=1 SV=1 - [PIP_HUMAN]	15.07	1	2	2	6	12.7685	15.07	2	3	160.484	15.07	2	3	146	16.5618	8.04541
O94973	AP-2 complex subunit alpha-2 OS=Homo sapiens GN=AP2A2 PE=1 SV=2 - [AP2A2_HUMAN]	15.02	1	5	11	22	46.5014	15.02	11	12	307.532	12.78	10	10	939	103.895	6.96143
Q6PGP7	Tetratricopeptide repeat protein 37 OS=Homo sapiens GN=TTC37 PE=1 SV=1 - [TTC37_HUMAN]	14.96	1	18	18	36	61.389	14.39	17	18	544.961	14.96	18	18	1564	175.375	7.53271
Q96A65	Exocyst complex component 4 OS=Homo sapiens GN=EXOC4 PE=1 SV=1 - [EXOC4_HUMAN]	14.89	1	10	10	24	45.5316	14.89	10	12	339.24	14.89	10	12	974	110.429	6.49365
Q16629	Serine/arginine-rich splicing factor 7 OS=Homo sapiens GN=SRSF7 PE=1 SV=1 - [SRSF7_HUMAN]	14.71	2	3	3	6	10.3674	14.71	3	3	42.5	14.71	3	3	238	27.35	11.8247
P35221	Catenin alpha-1 OS=Homo sapiens GN=CTNNA1 PE=1 SV=1 - [CTNA1_HUMAN]	14.68	1	8	8	16	33.3776	14.68	8	8	271.495	14.68	8	8	906	100.009	6.29053
O95985	DNA topoisomerase 3-beta-1 OS=Homo sapiens GN=TOP3B PE=2 SV=1 - [TOP3B_HUMAN]	14.62	1	9	9	20	32.2581	13.81	8	10	208.312	13.57	8	10	862	96.5992	8.11865
Q13435	Splicing factor 3B subunit 2 OS=Homo sapiens GN=SF3B2 PE=1 SV=2 - [SF3B2_HUMAN]	14.53	1	8	9	19	30.4636	11.96	8	10	236.742	12.51	7	9	895	100.165	5.66846
Q13247	Serine/arginine-rich splicing factor 6 OS=Homo sapiens GN=SRSF6 PE=1 SV=2 - [SRSF6_HUMAN]	14.53	1	2	5	18	31.6681	14.53	5	9	193.762	14.53	5	9	344	39.5634	11.4292
Q14974	Importin subunit beta-1 OS=Homo sapiens GN=KPNB1 PE=1 SV=2 - [IMB1_HUMAN]	14.5	1	10	10	22	37.4609	14.5	10	11	321.514	14.5	10	11	876	97.108	4.77979
O14617	AP-3 complex subunit delta-1 OS=Homo sapiens GN=AP3D1 PE=1 SV=1 - [AP3D1_HUMAN]	14.48	1	11	11	20	35.3941	13.53	10	10	285.204	13.18	10	10	1153	130.076	8.48486
O43719	HIV Tat-specific factor 1 OS=Homo sapiens GN=HTATSF1 PE=1 SV=1 - [HTSF1_HUMAN]	14.3	1	6	6	14	34.6761	14.3	6	7	267.151	14.3	6	7	755	85.8006	4.39893
P04083	Annexin A1 OS=Homo sapiens GN=ANXA1 PE=1 SV=2 - [ANXA1_HUMAN]	14.16	1	3	3	6	14.9233	14.16	3	3	153.271	14.16	3	3	346	38.69	7.02002
P00338	L-lactate dehydrogenase A chain OS=Homo sapiens GN=LDHA PE=1 SV=2 - [LDHA_HUMAN]	14.16	3	3	4	14	26.6922	14.16	4	7	235.581	14.16	4	7	332	36.6654	8.26514
P05141	ADP/ATP translocase 2 OS=Homo sapiens GN=SLC25A5 PE=1 SV=7 - [ADT2_HUMAN]	14.09	4	4	4	16	25.7929	14.09	4	8	146.429	14.09	4	8	298	32.8312	9.68604
Q14151	Scaffold attachment factor B2 OS=Homo sapiens GN=SAFB2 PE=1 SV=1 - [SAFB2_HUMAN]	13.96	1	5	9	24	46.0083	13.96	9	12	246.145	13.96	9	12	953	107.408	6.16357
Q92598	Heat shock protein 105 kDa OS=Homo sapiens GN=HSPH1 PE=1 SV=1 - [HS105_HUMAN]	13.87	1	8	10	25	51.3963	13.87	10	12	456.666	13.87	10	13	858	96.8037	5.38916
O60437	Periplakin OS=Homo sapiens GN=PPL PE=1 SV=4 - [PEPL_HUMAN]	13.61	1	20	20	39	67.7396	12.7	18	18	446.594	13.61	20	21	1756	204.623	5.60498
Q06830	Peroxiredoxin-1 OS=Homo sapiens GN=PRDX1 PE=1 SV=1 - [PRDX1_HUMAN]	13.57	3	3	3	8	12.5125	13.57	3	4	59.2567	9.55	2	4	199	22.0963	8.1333
P61626	Lysozyme C OS=Homo sapiens GN=LYZ PE=1 SV=1 - [LYSC_HUMAN]	13.51	1	2	2	6	12.2618	13.51	2	3	117.3	13.51	2	3	148	16.5263	9.15869
Q9BXJ9	N-alpha-acetyltransferase 15, NatA auxiliary subunit OS=Homo sapiens GN=NAA15 PE=1 SV=1 - [NAA15_HUMAN]	13.51	2	11	11	25	40.2683	10.05	8	11	239.644	13.51	11	14	866	101.208	7.41553
P20810	Calpastatin OS=Homo sapiens GN=CAST PE=1 SV=4 - [ICAL_HUMAN]	13.42	1	4	4	11	29.1614	13.42	4	6	181.031	13.42	4	5	708	76.5263	5.07178
Q9BPX3	Condensin complex subunit 3 OS=Homo sapiens GN=NCAPG PE=1 SV=1 - [CND3_HUMAN]	13.1	1	9	9	18	37.4023	13.1	9	9	236.762	13.1	9	9	1015	114.262	5.59229
Q07157	Tight junction protein ZO-1 OS=Homo sapiens GN=TJP1 PE=1 SV=3 - [ZO1_HUMAN]	13.1	1	15	15	32	54.1974	11.67	14	16	399.491	13.1	15	16	1748	195.34	6.69775
Q13535	Serine/threonine-protein kinase ATR OS=Homo sapiens GN=ATR PE=1 SV=3 - [ATR_HUMAN]	13.09	1	27	27	54	97.4142	13.09	27	28	647.142	12.1	25	26	2644	301.172	7.43018
Q9H0D6	5'-3' exoribonuclease 2 OS=Homo sapiens GN=XRN2 PE=1 SV=1 - [XRN2_HUMAN]	12.95	1	8	8	14	25.3845	11.16	7	7	146.542	12.11	7	7	950	108.513	7.47412
P34741	Syndecan-2 OS=Homo sapiens GN=SDC2 PE=1 SV=2 - [SDC2_HUMAN]	12.94	1	2	2	14	31.5888	12.94	2	7	248.761	12.94	2	7	201	22.1462	4.85596
Q9H0A0	N-acetyltransferase 10 OS=Homo sapiens GN=NAT10 PE=1 SV=2 - [NAT10_HUMAN]	12.88	1	10	10	19	34.3724	12.88	10	10	238.897	12.1	9	9	1025	115.657	8.26514
P07195	L-lactate dehydrogenase B chain OS=Homo sapiens GN=LDHB PE=1 SV=2 - [LDHB_HUMAN]	12.87	3	2	3	10	19.1235	12.87	3	5	166.42	12.87	3	5	334	36.6151	6.04932
Q9NW08	DNA-directed RNA polymerase III subunit RPC2 OS=Homo sapiens GN=POLR3B PE=1 SV=2 - [RPC2_HUMAN]	12.8	1	10	10	22	41.0572	12.8	10	11	167.905	12.8	10	11	1133	127.702	8.49951
P06737	Glycogen phosphorylase, liver form OS=Homo sapiens GN=PYGL PE=1 SV=4 - [PYGL_HUMAN]	12.75	2	6	9	22	39.4304	12.75	9	12	190.344	11.81	8	10	847	97.087	7.1665
P02792	Ferritin light chain OS=Homo sapiens GN=FTL PE=1 SV=2 - [FRIL_HUMAN]	12.57	1	2	2	8	13.8946	12.57	2	4	100.525	12.57	2	4	175	20.0071	5.78271
Q07864	DNA polymerase epsilon catalytic subunit A OS=Homo sapiens GN=POLE PE=1 SV=5 - [DPOE1_HUMAN]	12.55	1	22	22	44	84.3094	12.55	22	22	563.549	12.55	22	22	2286	261.351	6.39209
Q5VYK3	Proteasome-associated protein ECM29 homolog OS=Homo sapiens GN=ECM29 PE=1 SV=2 - [ECM29_HUMAN]	12.41	1	17	17	34	62.9169	12.41	17	17	410.912	12.41	17	17	1845	204.16	7.12256
O43290	U4/U6.U5 tri-snRNP-associated protein 1 OS=Homo sapiens GN=SART1 PE=1 SV=1 - [SNUT1_HUMAN]	12.25	1	7	7	14	29.5472	10.88	6	7	250.533	12.25	7	7	800	90.2003	6.12549
P20020	Plasma membrane calcium-transporting ATPase 1 OS=Homo sapiens GN=ATP2B1 PE=1 SV=3 - [AT2B1_HUMAN]	12.16	4	10	10	24	50.1691	12.16	10	12	386.381	12.16	10	12	1258	138.668	6.03662
P45974	Ubiquitin carboxyl-terminal hydrolase 5 OS=Homo sapiens GN=USP5 PE=1 SV=2 - [UBP5_HUMAN]	12.12	1	7	7	14	28.1715	12.12	7	7	214.985	12.12	7	7	858	95.7253	5.03369
P04075	Fructose-bisphosphate aldolase A OS=Homo sapiens GN=ALDOA PE=1 SV=2 - [ALDOA_HUMAN]	12.09	1	2	2	5	9.52268	3.85	1	2	96.8033	12.09	2	3	364	39.3953	8.08936
O60716	Catenin delta-1 OS=Homo sapiens GN=CTNND1 PE=1 SV=1 - [CTND1_HUMAN]	12.09	1	8	8	15	24.2836	11.16	7	7	137.547	12.09	8	8	968	108.103	6.22705
O94915	Protein furry homolog-like OS=Homo sapiens GN=FRYL PE=1 SV=2 - [FRYL_HUMAN]	12.08	2	27	27	54	95.4726	11.45	25	26	652.282	12.08	27	28	3013	339.383	5.57959
Q9NVI1	Fanconi anemia group I protein OS=Homo sapiens GN=FANCI PE=1 SV=4 - [FANCI_HUMAN]	12.05	1	12	13	26	42.3191	12.05	13	13	202.785	12.05	13	13	1328	149.229	6.7417
Q9Y6K5	2'-5'-oligoadenylate synthase 3 OS=Homo sapiens GN=OAS3 PE=1 SV=3 - [OAS3_HUMAN]	12.05	1	11	11	24	41.3018	12.05	11	12	243.506	12.05	11	12	1087	121.093	8.39697
A5YKK6	CCR4-NOT transcription complex subunit 1 OS=Homo sapiens GN=CNOT1 PE=1 SV=2 - [CNOT1_HUMAN]	11.95	1	22	22	76	132.907	11.07	20	38	841.158	11.95	22	38	2376	266.768	7.10791
P43121	Cell surface glycoprotein MUC18 OS=Homo sapiens GN=MCAM PE=1 SV=2 - [MUC18_HUMAN]	11.92	1	6	6	13	20.5883	11.92	6	7	111.71	10.84	5	6	646	71.5626	5.75732
Q86YS7	C2 domain-containing protein 5 OS=Homo sapiens GN=C2CD5 PE=1 SV=1 - [C2CD5_HUMAN]	11.9	1	9	9	16	28.6951	10	7	7	209.802	11.9	9	9	1000	110.377	5.69385
P05109	Protein S100-A8 OS=Homo sapiens GN=S100A8 PE=1 SV=1 - [S10A8_HUMAN]	11.83	1	1	1	4	8.36947	11.83	1	2	119.003	11.83	1	2	93	10.8276	7.03467
Q9ULH0	Kinase D-interacting substrate of 220 kDa OS=Homo sapiens GN=KIDINS220 PE=1 SV=3 - [KDIS_HUMAN]	11.63	1	17	17	33	61.5345	11.63	17	17	393.085	11.07	16	16	1771	196.419	6.62451
P49756	RNA-binding protein 25 OS=Homo sapiens GN=RBM25 PE=1 SV=3 - [RBM25_HUMAN]	11.63	1	7	7	14	24.918	11.63	7	7	129.577	11.63	7	7	843	100.124	6.31592
Q6Y7W6	PERQ amino acid-rich with GYF domain-containing protein 2 OS=Homo sapiens GN=GIGYF2 PE=1 SV=1 - [PERQ2_HUMAN]	11.62	1	9	9	26	41.6367	10.47	8	14	239.859	8.93	8	12	1299	149.978	5.5415
Q96KP1	Exocyst complex component 2 OS=Homo sapiens GN=EXOC2 PE=1 SV=1 - [EXOC2_HUMAN]	11.58	1	9	9	18	31.0105	11.58	9	9	197.399	11.58	9	9	924	104	6.90283
Q5T749	Keratinocyte proline-rich protein OS=Homo sapiens GN=KPRP PE=1 SV=1 - [KPRP_HUMAN]	11.57	1	4	4	14	26.473	11.57	4	7	136.875	11.57	4	7	579	64.0932	8.26514
P55786	Puromycin-sensitive aminopeptidase OS=Homo sapiens GN=NPEPPS PE=1 SV=2 - [PSA_HUMAN]	11.53	2	10	10	23	38.4157	10.66	9	11	285.382	11.53	10	12	919	103.211	5.71924
O95757	Heat shock 70 kDa protein 4L OS=Homo sapiens GN=HSPA4L PE=1 SV=3 - [HS74L_HUMAN]	11.44	1	5	7	13	28.1137	10.37	6	6	261.191	11.44	7	7	839	94.4525	5.88428
Q02388	Collagen alpha-1(VII) chain OS=Homo sapiens GN=COL7A1 PE=1 SV=2 - [CO7A1_HUMAN]	11.24	1	23	23	45	89.8197	10.97	22	23	532.9	10.29	21	22	2944	295.041	6.26514
Q16666	Gamma-interferon-inducible protein 16 OS=Homo sapiens GN=IFI16 PE=1 SV=3 - [IF16_HUMAN]	11.21	1	6	6	13	19.7004	11.21	6	7	112.181	11.21	6	6	785	88.1994	9.27588
Q8TEX9	Importin-4 OS=Homo sapiens GN=IPO4 PE=1 SV=2 - [IPO4_HUMAN]	11.19	1	9	9	19	32.468	10.18	8	9	222.574	11.19	9	10	1081	118.64	4.95752
Q92878	DNA repair protein RAD50 OS=Homo sapiens GN=RAD50 PE=1 SV=1 - [RAD50_HUMAN]	11.13	1	14	14	29	46.1573	11.13	14	14	308.97	11.13	14	15	1312	153.797	6.88818
P21127	Cyclin-dependent kinase 11B OS=Homo sapiens GN=CDK11B PE=1 SV=3 - [CD11B_HUMAN]	11.07	2	8	8	15	25.4232	10.19	7	7	202.827	11.07	8	8	795	92.6503	5.56689
O75592	E3 ubiquitin-protein ligase MYCBP2 OS=Homo sapiens GN=MYCBP2 PE=1 SV=3 - [MYCB2_HUMAN]	10.97	1	38	38	84	155.5	10.97	38	43	1159.15	10.97	38	41	4640	509.759	7.03467
Q01130	Serine/arginine-rich splicing factor 2 OS=Homo sapiens GN=SRSF2 PE=1 SV=4 - [SRSF2_HUMAN]	10.86	2	2	2	8	16.3064	7.69	1	3	222.777	10.86	2	5	221	25.4612	11.854
P12035	Keratin, type II cytoskeletal 3 OS=Homo sapiens GN=KRT3 PE=1 SV=3 - [K2C3_HUMAN]	10.83	2	1	9	36	55.8629	10.83	9	18	314.581	10.83	9	18	628	64.3776	6.48096
Q08170	Serine/arginine-rich splicing factor 4 OS=Homo sapiens GN=SRSF4 PE=1 SV=2 - [SRSF4_HUMAN]	10.73	1	2	5	16	27.7208	10.73	5	8	192.69	10.73	5	8	494	56.6453	11.5171
Q12906	Interleukin enhancer-binding factor 3 OS=Homo sapiens GN=ILF3 PE=1 SV=3 - [ILF3_HUMAN]	10.63	2	8	8	15	27.3488	10.63	8	8	187.217	9.84	7	7	894	95.2791	8.76318
Q8IWR0	Zinc finger CCCH domain-containing protein 7A OS=Homo sapiens GN=ZC3H7A PE=1 SV=1 - [Z3H7A_HUMAN]	10.61	1	7	7	15	22.0976	10.61	7	7	114.277	10.61	7	8	971	110.466	7.29834
O14786	Neuropilin-1 OS=Homo sapiens GN=NRP1 PE=1 SV=3 - [NRP1_HUMAN]	10.51	1	6	6	18	42.639	10.51	6	9	315.199	10.51	6	9	923	103.069	5.88428
P35573	Glycogen debranching enzyme OS=Homo sapiens GN=AGL PE=1 SV=3 - [GDE_HUMAN]	10.38	1	10	10	23	37.6115	10.38	10	11	163.578	10.38	10	12	1532	174.652	6.75635
Q15424	Scaffold attachment factor B1 OS=Homo sapiens GN=SAFB PE=1 SV=4 - [SAFB1_HUMAN]	10.38	1	2	6	18	30.6116	10.38	6	9	180.76	10.38	6	9	915	102.58	5.46533
Q9BTC0	Death-inducer obliterator 1 OS=Homo sapiens GN=DIDO1 PE=1 SV=5 - [DIDO1_HUMAN]	10.31	1	15	15	42	82.7517	10.31	15	21	499.567	10.31	15	21	2240	243.723	7.88428
Q02952	A-kinase anchor protein 12 OS=Homo sapiens GN=AKAP12 PE=1 SV=4 - [AKA12_HUMAN]	10.27	1	9	9	19	43.0582	9.6	8	9	206.659	10.27	9	10	1782	191.367	4.41162
P07942	Laminin subunit beta-1 OS=Homo sapiens GN=LAMB1 PE=1 SV=2 - [LAMB1_HUMAN]	10.25	1	12	12	25	53.2209	9.63	11	12	331.342	10.25	12	13	1786	197.909	4.94482
Q7Z6Z7	E3 ubiquitin-protein ligase HUWE1 OS=Homo sapiens GN=HUWE1 PE=1 SV=3 - [HUWE1_HUMAN]	10.22	1	32	32	71	128.892	10.06	31	36	938.039	9.56	30	35	4374	481.589	5.22412
Q9UPT8	Zinc finger CCCH domain-containing protein 4 OS=Homo sapiens GN=ZC3H4 PE=1 SV=3 - [ZC3H4_HUMAN]	10.21	1	7	7	15	29.4854	10.21	7	8	185.526	9.13	6	7	1303	140.169	6.26514
Q9Y2A7	Nck-associated protein 1 OS=Homo sapiens GN=NCKAP1 PE=1 SV=1 - [NCKP1_HUMAN]	10.2	2	8	8	19	31.9214	10.2	8	10	128.112	10.2	8	9	1128	128.707	6.62451
O00469	Procollagen-lysine,2-oxoglutarate 5-dioxygenase 2 OS=Homo sapiens GN=PLOD2 PE=1 SV=2 - [PLOD2_HUMAN]	10.18	1	5	5	10	20.9723	10.18	5	5	143.82	10.18	5	5	737	84.6316	6.7124
Q9BSJ8	Extended synaptotagmin-1 OS=Homo sapiens GN=ESYT1 PE=1 SV=1 - [ESYT1_HUMAN]	10.14	1	8	8	16	31.7731	10.14	8	8	278.301	10.14	8	8	1104	122.78	5.8335
Q27J81	Inverted formin-2 OS=Homo sapiens GN=INF2 PE=1 SV=2 - [INF2_HUMAN]	10.09	1	7	7	17	38.7797	10.09	7	9	243.932	10.09	7	8	1249	135.54	5.37646
Q99700	Ataxin-2 OS=Homo sapiens GN=ATXN2 PE=1 SV=2 - [ATX2_HUMAN]	10.05	1	9	9	24	47.4603	10.05	9	12	358.106	8.61	8	12	1313	140.196	9.56885
Q96DR8	Mucin-like protein 1 OS=Homo sapiens GN=MUCL1 PE=1 SV=1 - [MUCL1_HUMAN]	10	1	1	1	2	3.35979	10	1	1	33.51	10	1	1	90	9.03363	4.64014
Q6UVK1	Chondroitin sulfate proteoglycan 4 OS=Homo sapiens GN=CSPG4 PE=1 SV=2 - [CSPG4_HUMAN]	9.99	1	16	16	34	58.5776	9.99	16	17	149.972	9.99	16	17	2322	250.382	5.46533
Q15386	Ubiquitin-protein ligase E3C OS=Homo sapiens GN=UBE3C PE=1 SV=3 - [UBE3C_HUMAN]	9.97	1	7	7	13	22.8534	9.97	7	7	131.94	8.13	6	6	1083	123.844	6.7124
O60231	Putative pre-mRNA-splicing factor ATP-dependent RNA helicase DHX16 OS=Homo sapiens GN=DHX16 PE=1 SV=2 - [DHX16_HUMAN]	9.8	1	7	7	14	29.7406	9.8	7	7	276.084	9.8	7	7	1041	119.189	6.80029
Q687X5	Metalloreductase STEAP4 OS=Homo sapiens GN=STEAP4 PE=1 SV=1 - [STEA4_HUMAN]	9.8	1	3	3	6	11.6253	9.8	3	3	109.28	9.8	3	3	459	51.9475	9.29053
Q08378	Golgin subfamily A member 3 OS=Homo sapiens GN=GOLGA3 PE=1 SV=2 - [GOGA3_HUMAN]	9.75	1	10	10	19	34.541	9.75	10	10	182.229	8.61	9	9	1498	167.252	5.43994
Q14839	Chromodomain-helicase-DNA-binding protein 4 OS=Homo sapiens GN=CHD4 PE=1 SV=2 - [CHD4_HUMAN]	9.73	2	10	13	24	47.2801	9.05	12	12	330.959	8.53	12	12	1912	217.867	5.85889
Q93009	Ubiquitin carboxyl-terminal hydrolase 7 OS=Homo sapiens GN=USP7 PE=1 SV=2 - [UBP7_HUMAN]	9.71	1	9	9	21	32.9966	9.71	9	11	173.711	8.35	8	10	1102	128.22	5.5542
Q7L014	Probable ATP-dependent RNA helicase DDX46 OS=Homo sapiens GN=DDX46 PE=1 SV=2 - [DDX46_HUMAN]	9.7	1	6	6	13	18.4666	6.79	4	6	72.5272	8.44	5	7	1031	117.29	9.29053
Q10570	Cleavage and polyadenylation specificity factor subunit 1 OS=Homo sapiens GN=CPSF1 PE=1 SV=2 - [CPSF1_HUMAN]	9.63	1	11	11	22	41.948	9.63	11	11	280.652	9.63	11	11	1443	160.782	6.40479
P30876	DNA-directed RNA polymerase II subunit RPB2 OS=Homo sapiens GN=POLR2B PE=1 SV=1 - [RPB2_HUMAN]	9.63	1	7	7	13	21.4304	9.63	7	7	138.304	8.26	6	6	1174	133.811	6.87354
Q14008	Cytoskeleton-associated protein 5 OS=Homo sapiens GN=CKAP5 PE=1 SV=3 - [CKAP5_HUMAN]	9.55	1	15	15	29	53.0882	8.56	13	14	260.744	8.96	14	15	2032	225.352	7.79639
Q12802	A-kinase anchor protein 13 OS=Homo sapiens GN=AKAP13 PE=1 SV=2 - [AKP13_HUMAN]	9.53	1	17	17	34	68.2288	9.53	17	17	524.225	9.53	17	17	2813	307.359	5.23682
Q7Z794	Keratin, type II cytoskeletal 1b OS=Homo sapiens GN=KRT77 PE=2 SV=3 - [K2C1B_HUMAN]	9.52	1	2	6	54	93.7954	9.52	6	30	694.677	9.52	6	24	578	61.8635	5.98584
Q9Y5T5	Ubiquitin carboxyl-terminal hydrolase 16 OS=Homo sapiens GN=USP16 PE=1 SV=1 - [UBP16_HUMAN]	9.48	1	5	5	10	17.8312	9.48	5	5	141.15	9.48	5	5	823	93.5109	6.93213
Q9UGR2	Zinc finger CCCH domain-containing protein 7B OS=Homo sapiens GN=ZC3H7B PE=1 SV=1 - [Z3H7B_HUMAN]	9.47	1	6	7	18	26.7242	9.47	7	9	119.655	9.47	7	9	993	111.506	7.1665
Q8IZH2	5'-3' exoribonuclease 1 OS=Homo sapiens GN=XRN1 PE=1 SV=1 - [XRN1_HUMAN]	9.44	1	13	13	28	52.5626	9.44	13	14	381.039	9.44	13	14	1706	193.985	7.21045
P47914	60S ribosomal protein L29 OS=Homo sapiens GN=RPL29 PE=1 SV=2 - [RL29_HUMAN]	9.43	1	1	1	4	9.41598	9.43	1	2	76.21	9.43	1	2	159	17.7411	11.6636
P14923	Junction plakoglobin OS=Homo sapiens GN=JUP PE=1 SV=3 - [PLAK_HUMAN]	9.4	2	7	7	22	33.9328	9.4	7	11	106.752	9.4	7	11	745	81.6927	6.13818
O75691	Small subunit processome component 20 homolog OS=Homo sapiens GN=UTP20 PE=1 SV=3 - [UTP20_HUMAN]	9.34	1	22	22	46	70.2961	9.01	21	23	324.071	9.34	22	23	2785	318.182	7.38623
O60341	Lysine-specific histone demethylase 1A OS=Homo sapiens GN=KDM1A PE=1 SV=2 - [KDM1A_HUMAN]	9.27	1	6	6	13	26.458	8.22	5	6	185.099	9.27	6	7	852	92.8447	6.52197
P49321	Nuclear autoantigenic sperm protein OS=Homo sapiens GN=NASP PE=1 SV=2 - [NASP_HUMAN]	9.26	1	4	4	8	12.9337	9.26	4	4	86.8151	9.26	4	4	788	85.1861	4.29736
Q71RC2	La-related protein 4 OS=Homo sapiens GN=LARP4 PE=1 SV=3 - [LARP4_HUMAN]	9.25	1	4	4	14	25.1728	9.25	4	7	137.953	9.25	4	7	724	80.5458	6.60986
P24928	DNA-directed RNA polymerase II subunit RPB1 OS=Homo sapiens GN=POLR2A PE=1 SV=2 - [RPB1_HUMAN]	9.24	1	12	12	25	43.8685	8.78	11	12	416.717	9.24	12	13	1970	217.039	7.37158
Q9H3U1	Protein unc-45 homolog A OS=Homo sapiens GN=UNC45A PE=1 SV=1 - [UN45A_HUMAN]	9.11	1	6	6	11	21.0315	6.99	5	5	172.421	9.11	6	6	944	103.011	6.07471
P98082	Disabled homolog 2 OS=Homo sapiens GN=DAB2 PE=1 SV=3 - [DAB2_HUMAN]	9.09	1	4	4	10	17.7599	9.09	4	5	71.6673	9.09	4	5	770	82.397	5.52881
P98175	RNA-binding protein 10 OS=Homo sapiens GN=RBM10 PE=1 SV=3 - [RBM10_HUMAN]	9.03	1	6	6	12	22.0293	9.03	6	6	101.88	9.03	6	6	930	103.469	5.97314
Q9NSE4	Isoleucine--tRNA ligase, mitochondrial OS=Homo sapiens GN=IARS2 PE=1 SV=2 - [SYIM_HUMAN]	8.99	1	7	7	14	27.5076	8.99	7	7	201.967	8.99	7	7	1012	113.719	7.1958
P63104	14-3-3 protein zeta/delta OS=Homo sapiens GN=YWHAZ PE=1 SV=1 - [1433Z_HUMAN]	8.98	7	2	2	8	12.8977	8.98	2	4	103.246	8.98	2	4	245	27.7277	4.79248
O15067	Phosphoribosylformylglycinamidine synthase OS=Homo sapiens GN=PFAS PE=1 SV=4 - [PUR4_HUMAN]	8.97	1	7	7	25	54.0269	8.97	7	13	493.833	8.97	7	12	1338	144.643	5.75732
Q8N163	Cell cycle and apoptosis regulator protein 2 OS=Homo sapiens GN=CCAR2 PE=1 SV=2 - [CCAR2_HUMAN]	8.88	1	6	6	12	22.7823	8.88	6	6	158.3	8.88	6	6	923	102.838	5.22412
Q9UKV3	Apoptotic chromatin condensation inducer in the nucleus OS=Homo sapiens GN=ACIN1 PE=1 SV=2 - [ACINU_HUMAN]	8.87	1	6	6	11	24.5496	6.64	5	5	197.573	8.87	6	6	1341	151.771	6.43018
P07355	Annexin A2 OS=Homo sapiens GN=ANXA2 PE=1 SV=2 - [ANXA2_HUMAN]	8.85	2	2	2	8	16.7215	8.85	2	4	130.49	8.85	2	4	339	38.5798	7.75244
Q9Y4L1	Hypoxia up-regulated protein 1 OS=Homo sapiens GN=HYOU1 PE=1 SV=1 - [HYOU1_HUMAN]	8.81	2	7	7	15	25.5941	8.81	7	8	180.641	8.81	7	7	999	111.266	5.22412
Q9Y2W1	Thyroid hormone receptor-associated protein 3 OS=Homo sapiens GN=THRAP3 PE=1 SV=2 - [TR150_HUMAN]	8.8	1	5	5	12	21.7511	8.8	5	6	128.66	8.8	5	6	955	108.601	10.1548
Q86YZ3	Hornerin OS=Homo sapiens GN=HRNR PE=1 SV=2 - [HORN_HUMAN]	8.77	1	8	8	26	47.838	6.67	6	11	189.155	8.77	8	15	2850	282.228	10.0376
Q5VYS8	Terminal uridylyltransferase 7 OS=Homo sapiens GN=ZCCHC6 PE=1 SV=1 - [TUT7_HUMAN]	8.7	1	9	9	18	35.7591	8.7	9	9	295.685	8.7	9	9	1495	171.122	6.82959
Q14C86	GTPase-activating protein and VPS9 domain-containing protein 1 OS=Homo sapiens GN=GAPVD1 PE=1 SV=2 - [GAPD1_HUMAN]	8.59	1	8	8	18	36.3999	8.59	8	9	292.45	8.59	8	9	1478	164.877	5.22412
P08729	Keratin, type II cytoskeletal 7 OS=Homo sapiens GN=KRT7 PE=1 SV=5 - [K2C7_HUMAN]	8.53	3	1	5	35	65.016	8.53	5	18	392.984	6.82	4	17	469	51.3543	5.47803
O75165	DnaJ homolog subfamily C member 13 OS=Homo sapiens GN=DNAJC13 PE=1 SV=5 - [DJC13_HUMAN]	8.52	1	16	16	34	66.5802	8.52	16	17	440.028	8.52	16	17	2243	254.252	6.7417
P09884	DNA polymerase alpha catalytic subunit OS=Homo sapiens GN=POLA1 PE=1 SV=2 - [DPOLA_HUMAN]	8.41	1	8	8	15	27.8	7.59	7	7	186.59	8.41	8	8	1462	165.807	5.84619
Q8WWM7	Ataxin-2-like protein OS=Homo sapiens GN=ATXN2L PE=1 SV=2 - [ATX2L_HUMAN]	8.37	1	6	6	14	21.25	8.37	6	7	132.346	8.37	6	7	1075	113.304	8.5874
Q15477	Helicase SKI2W OS=Homo sapiens GN=SKIV2L PE=1 SV=3 - [SKIV2_HUMAN]	8.35	1	7	7	13	21.471	7.3	6	6	129.214	8.35	7	7	1246	137.668	6.06201
Q7KZ85	Transcription elongation factor SPT6 OS=Homo sapiens GN=SUPT6H PE=1 SV=2 - [SPT6H_HUMAN]	8.34	1	9	9	20	43.4877	8.34	9	10	373.854	8.34	9	10	1726	198.949	4.90674
O43815	Striatin OS=Homo sapiens GN=STRN PE=1 SV=4 - [STRN_HUMAN]	8.33	1	4	4	11	26.7283	8.33	4	6	222.6	8.33	4	5	780	86.0788	5.2749
Q9BUJ2	Heterogeneous nuclear ribonucleoprotein U-like protein 1 OS=Homo sapiens GN=HNRNPUL1 PE=1 SV=2 - [HNRL1_HUMAN]	8.29	1	4	4	7	12.2334	6.54	3	3	47.67	8.29	4	4	856	95.6793	6.91748
P47712	Cytosolic phospholipase A2 OS=Homo sapiens GN=PLA2G4A PE=1 SV=2 - [PA24A_HUMAN]	8.28	1	4	4	8	13.8496	8.28	4	4	123.59	8.28	4	4	749	85.1842	5.37646
Q14980	Nuclear mitotic apparatus protein 1 OS=Homo sapiens GN=NUMA1 PE=1 SV=2 - [NUMA1_HUMAN]	8.27	2	15	15	35	67.3594	8.27	15	18	299.321	8.27	15	17	2115	238.115	5.78271
P30260	Cell division cycle protein 27 homolog OS=Homo sapiens GN=CDC27 PE=1 SV=2 - [CDC27_HUMAN]	8.25	1	6	6	12	20.8149	8.25	6	6	143.556	8.25	6	6	824	91.8093	7.02002
Q5SRE5	Nucleoporin NUP188 homolog OS=Homo sapiens GN=NUP188 PE=1 SV=1 - [NU188_HUMAN]	8.23	1	12	12	25	45.7654	8.23	12	13	273.22	8.23	12	12	1749	195.917	6.72705
O75116	Rho-associated protein kinase 2 OS=Homo sapiens GN=ROCK2 PE=1 SV=4 - [ROCK2_HUMAN]	8.21	2	7	7	12	23.5319	5.62	6	6	151.31	7.2	6	6	1388	160.799	6.02393
Q13045	Protein flightless-1 homolog OS=Homo sapiens GN=FLII PE=1 SV=2 - [FLII_HUMAN]	8.2	1	7	7	16	28.5535	8.2	7	8	227.297	8.2	7	8	1269	144.66	6.04932
P00533	Epidermal growth factor receptor OS=Homo sapiens GN=EGFR PE=1 SV=2 - [EGFR_HUMAN]	8.18	3	8	8	14	25.0055	7.52	7	7	166.538	7.19	7	7	1210	134.19	6.68311
A2RRP1	Neuroblastoma-amplified sequence OS=Homo sapiens GN=NBAS PE=1 SV=2 - [NBAS_HUMAN]	8.1	1	13	13	26	45.7008	8.1	13	14	206.415	7.59	12	12	2371	268.401	5.96045
Q5JPE7	Nodal modulator 2 OS=Homo sapiens GN=NOMO2 PE=1 SV=1 - [NOMO2_HUMAN]	8.05	3	6	6	11	22.0829	8.05	6	6	199.4	6.39	5	5	1267	139.351	5.75732
Q9NYU2	UDP-glucose:glycoprotein glucosyltransferase 1 OS=Homo sapiens GN=UGGT1 PE=1 SV=3 - [UGGG1_HUMAN]	8.04	2	10	10	20	36.2648	8.04	10	10	272.448	8.04	10	10	1555	177.078	5.63037
Q9BQG0	Myb-binding protein 1A OS=Homo sapiens GN=MYBBP1A PE=1 SV=2 - [MBB1A_HUMAN]	7.98	1	8	8	18	32.785	7.98	8	9	198.54	7.98	8	9	1328	148.762	9.27588
O60610	Protein diaphanous homolog 1 OS=Homo sapiens GN=DIAPH1 PE=1 SV=2 - [DIAP1_HUMAN]	7.94	1	8	8	15	26.2462	7.31	7	7	216.442	7.94	8	8	1272	141.258	5.41455
P29401	Transketolase OS=Homo sapiens GN=TKT PE=1 SV=3 - [TKT_HUMAN]	7.87	1	3	3	14	27.4148	7.87	3	7	197.226	7.87	3	7	623	67.8347	7.66455
P04792	Heat shock protein beta-1 OS=Homo sapiens GN=HSPB1 PE=1 SV=2 - [HSPB1_HUMAN]	7.8	1	1	1	2	2.44922	7.8	1	1	26.8	7.8	1	1	205	22.7685	6.40479
Q96KG9	N-terminal kinase-like protein OS=Homo sapiens GN=SCYL1 PE=1 SV=1 - [NTKL_HUMAN]	7.8	1	5	5	10	18.7264	7.8	5	5	156.78	7.8	5	5	808	89.5752	6.30322
Q9Y5L0	Transportin-3 OS=Homo sapiens GN=TNPO3 PE=1 SV=3 - [TNPO3_HUMAN]	7.8	1	5	5	11	19.4018	6.93	4	5	144.759	7.8	5	6	923	104.136	5.56689
Q6NZY4	Zinc finger CCHC domain-containing protein 8 OS=Homo sapiens GN=ZCCHC8 PE=1 SV=2 - [ZCHC8_HUMAN]	7.78	1	4	4	7	10.4425	7.64	3	3	118.32	7.78	4	4	707	78.5285	4.86865
Q9C0C2	182 kDa tankyrase-1-binding protein OS=Homo sapiens GN=TNKS1BP1 PE=1 SV=4 - [TB182_HUMAN]	7.75	1	10	10	28	56.8616	7.75	10	14	314.035	7.75	10	14	1729	181.685	4.85596
Q9ULT8	E3 ubiquitin-protein ligase HECTD1 OS=Homo sapiens GN=HECTD1 PE=1 SV=3 - [HECD1_HUMAN]	7.7	1	18	18	35	53.1131	7.39	17	17	254.252	7.7	18	18	2610	289.203	5.35107
P46379	Large proline-rich protein BAG6 OS=Homo sapiens GN=BAG6 PE=1 SV=2 - [BAG6_HUMAN]	7.69	1	6	7	19	33.0629	6.54	6	9	210.214	7.69	7	10	1132	119.334	5.60498
Q15020	Squamous cell carcinoma antigen recognized by T-cells 3 OS=Homo sapiens GN=SART3 PE=1 SV=1 - [SART3_HUMAN]	7.68	1	5	5	10	23.25	7.68	5	5	161.119	7.68	5	5	963	109.865	5.56689
Q13823	Nucleolar GTP-binding protein 2 OS=Homo sapiens GN=GNL2 PE=1 SV=1 - [NOG2_HUMAN]	7.66	1	3	3	4	7.37815	5.2	2	2	65.7	4.51	2	2	731	83.6034	9.24658
Q5VZK9	Leucine-rich repeat-containing protein 16A OS=Homo sapiens GN=LRRC16A PE=1 SV=1 - [LR16A_HUMAN]	7.59	1	8	9	17	30.1059	6.56	8	8	203.605	7.59	9	9	1371	151.462	7.85498
O95248	Myotubularin-related protein 5 OS=Homo sapiens GN=SBF1 PE=1 SV=3 - [MTMR5_HUMAN]	7.55	1	8	8	15	25.1448	6.53	7	7	207.581	7.55	8	8	1867	208.184	6.90283
Q96QC0	Serine/threonine-protein phosphatase 1 regulatory subunit 10 OS=Homo sapiens GN=PPP1R10 PE=1 SV=1 - [PP1RA_HUMAN]	7.55	1	5	5	12	16.9848	7.55	5	6	105.096	7.55	5	6	940	98.996	9.17334
O75400	Pre-mRNA-processing factor 40 homolog A OS=Homo sapiens GN=PRPF40A PE=1 SV=2 - [PR40A_HUMAN]	7.52	1	6	6	12	20.1244	7.52	6	6	142.173	7.52	6	6	957	108.737	7.56201
O43432	Eukaryotic translation initiation factor 4 gamma 3 OS=Homo sapiens GN=EIF4G3 PE=1 SV=2 - [IF4G3_HUMAN]	7.51	1	5	12	59	99.3524	6.94	11	31	635.857	6.5	10	28	1585	176.542	5.37646
Q8TDM6	Disks large homolog 5 OS=Homo sapiens GN=DLG5 PE=1 SV=4 - [DLG5_HUMAN]	7.5	1	13	13	25	38.9455	6.98	12	12	206.84	7.5	13	13	1919	213.735	7.41553
Q8N3X1	Formin-binding protein 4 OS=Homo sapiens GN=FNBP4 PE=1 SV=3 - [FNBP4_HUMAN]	7.47	1	5	5	9	14.5814	6.49	4	4	142.054	7.47	5	5	1017	110.198	4.7417
Q6P2E9	Enhancer of mRNA-decapping protein 4 OS=Homo sapiens GN=EDC4 PE=1 SV=1 - [EDC4_HUMAN]	7.42	1	7	7	15	24.1181	7.42	7	8	141.749	6.64	6	7	1401	151.567	5.85889
Q86VM9	Zinc finger CCCH domain-containing protein 18 OS=Homo sapiens GN=ZC3H18 PE=1 SV=2 - [ZCH18_HUMAN]	7.35	1	4	4	10	20.6659	7.35	4	5	147.786	7.35	4	5	953	106.316	8.32373
Q99575	Ribonucleases P/MRP protein subunit POP1 OS=Homo sapiens GN=POP1 PE=1 SV=2 - [POP1_HUMAN]	7.32	1	4	5	13	17.6254	7.32	5	7	119.9	6.64	4	6	1024	114.636	9.21729
O00203	AP-3 complex subunit beta-1 OS=Homo sapiens GN=AP3B1 PE=1 SV=3 - [AP3B1_HUMAN]	7.31	2	6	6	12	19.966	6.67	5	6	171.775	7.31	6	6	1094	121.245	6.03662
O75175	CCR4-NOT transcription complex subunit 3 OS=Homo sapiens GN=CNOT3 PE=1 SV=1 - [CNOT3_HUMAN]	7.3	1	4	4	11	20.5714	7.3	4	6	197.12	7.3	4	5	753	81.8217	6.20166
P07477	Trypsin-1 OS=Homo sapiens GN=PRSS1 PE=1 SV=1 - [TRY1_HUMAN]	7.29	2	2	2	156	217.246	7.29	2	78	1354.73	7.29	2	78	247	26.5411	6.50732
P20908	Collagen alpha-1(V) chain OS=Homo sapiens GN=COL5A1 PE=1 SV=3 - [CO5A1_HUMAN]	7.24	1	7	8	19	38.5577	7.24	8	10	165.309	6.75	7	9	1838	183.447	5.05908
Q5VT25	Serine/threonine-protein kinase MRCK alpha OS=Homo sapiens GN=CDC42BPA PE=1 SV=1 - [MRCKA_HUMAN]	7.22	2	6	10	22	40.1755	7.22	10	11	233.774	7.22	10	11	1732	197.182	6.58057
Q14498	RNA-binding protein 39 OS=Homo sapiens GN=RBM39 PE=1 SV=2 - [RBM39_HUMAN]	7.17	1	3	3	12	24.0017	7.17	3	6	168.54	7.17	3	6	530	59.3427	10.0962
Q63HN8	E3 ubiquitin-protein ligase RNF213 OS=Homo sapiens GN=RNF213 PE=1 SV=3 - [RN213_HUMAN]	7.16	1	31	31	64	111.437	7.16	31	32	542.281	7.16	31	32	5207	591.03	6.48096
P10515	Dihydrolipoyllysine-residue acetyltransferase component of pyruvate dehydrogenase complex, mitochondrial OS=Homo sapiens GN=DLAT PE=1 SV=3 - [ODP2_HUMAN]	7.11	1	4	4	8	11.913	7.11	4	4	84.88	7.11	4	4	647	68.9531	7.84033
Q9BXW9	Fanconi anemia group D2 protein OS=Homo sapiens GN=FANCD2 PE=1 SV=2 - [FACD2_HUMAN]	7.1	2	7	7	7					174.8	7.1	7	7	1451	164.025	5.88428
Q9UIA9	Exportin-7 OS=Homo sapiens GN=XPO7 PE=1 SV=3 - [XPO7_HUMAN]	7.08	1	5	5	9	17.9995	6.07	4	4	196.717	7.08	5	5	1087	123.828	6.31592
P06756	Integrin alpha-V OS=Homo sapiens GN=ITGAV PE=1 SV=2 - [ITAV_HUMAN]	7.06	1	4	4	8	14.6952	7.06	4	4	101.899	7.06	4	4	1048	115.964	5.68115
Q8TEM1	Nuclear pore membrane glycoprotein 210 OS=Homo sapiens GN=NUP210 PE=1 SV=3 - [PO210_HUMAN]	7.05	1	11	11	30	60.6299	7.05	11	15	536.644	7.05	11	15	1887	204.983	6.81494
Q86XP3	ATP-dependent RNA helicase DDX42 OS=Homo sapiens GN=DDX42 PE=1 SV=1 - [DDX42_HUMAN]	6.93	1	4	4	8	13.0266	6.93	4	4	85.3567	6.93	4	4	938	102.912	7.02002
Q8WVB6	Chromosome transmission fidelity protein 18 homolog OS=Homo sapiens GN=CHTF18 PE=1 SV=1 - [CTF18_HUMAN]	6.87	2	5	5	10	15.0398	6.87	5	5	66.6037	6.87	5	5	975	107.317	7.21045
O15230	Laminin subunit alpha-5 OS=Homo sapiens GN=LAMA5 PE=1 SV=8 - [LAMA5_HUMAN]	6.85	1	17	18	34	70.092	6.6	17	17	497.933	6.55	17	17	3695	399.479	7.02002
P32004	Neural cell adhesion molecule L1 OS=Homo sapiens GN=L1CAM PE=1 SV=2 - [L1CAM_HUMAN]	6.84	1	5	5	8	14.1312	5.89	4	4	63.01	4.61	4	4	1257	139.915	6.23975
O75150	E3 ubiquitin-protein ligase BRE1B OS=Homo sapiens GN=RNF40 PE=1 SV=4 - [BRE1B_HUMAN]	6.79	1	2	3	6	7.98323	6.79	3	3	94.1733	6.79	3	3	1001	113.581	6.22705
P14735	Insulin-degrading enzyme OS=Homo sapiens GN=IDE PE=1 SV=4 - [IDE_HUMAN]	6.77	1	6	6	11	17.1403	5.79	5	5	130.141	6.77	6	6	1019	117.893	6.60986
Q9UIQ6	Leucyl-cystinyl aminopeptidase OS=Homo sapiens GN=LNPEP PE=1 SV=3 - [LCAP_HUMAN]	6.73	1	5	5	8	12.9362	5.56	4	4	119.754	5.66	4	4	1025	117.274	5.73193
P49019	Hydroxycarboxylic acid receptor 3 OS=Homo sapiens GN=HCAR3 PE=1 SV=3 - [HCAR3_HUMAN]	6.72	1	1	1	1	0	6.72	1	1					387	44.449	8.77783
P62937	Peptidyl-prolyl cis-trans isomerase A OS=Homo sapiens GN=PPIA PE=1 SV=2 - [PPIA_HUMAN]	6.67	1	1	1	1		0			24.86	6.67	1	1	165	18.0009	7.81104
Q14997	Proteasome activator complex subunit 4 OS=Homo sapiens GN=PSME4 PE=1 SV=2 - [PSME4_HUMAN]	6.67	1	10	10	20	41.0756	6.67	10	11	311.904	6.24	9	9	1843	211.199	6.90283
Q9P265	Disco-interacting protein 2 homolog B OS=Homo sapiens GN=DIP2B PE=1 SV=3 - [DIP2B_HUMAN]	6.66	2	8	8	16	31.1195	6.66	8	8	203.198	6.66	8	8	1576	171.382	8.08936
Q12789	General transcription factor 3C polypeptide 1 OS=Homo sapiens GN=GTF3C1 PE=1 SV=4 - [TF3C1_HUMAN]	6.64	1	12	12	24	43.1582	6.64	12	12	358.988	6.64	12	12	2109	238.725	7.29834
Q92626	Peroxidasin homolog OS=Homo sapiens GN=PXDN PE=1 SV=2 - [PXDN_HUMAN]	6.63	1	8	8	16	28.4537	5.61	6	7	303.619	6.63	8	9	1479	165.17	7.1665
Q86V48	Leucine zipper protein 1 OS=Homo sapiens GN=LUZP1 PE=1 SV=2 - [LUZP1_HUMAN]	6.6	1	5	5	13	21.6902	6.6	5	7	162.02	6.6	5	6	1076	120.202	8.49951
P57740	Nuclear pore complex protein Nup107 OS=Homo sapiens GN=NUP107 PE=1 SV=1 - [NU107_HUMAN]	6.59	1	4	4	6	6.90823	4.65	2	2	72.92	6.59	4	4	925	106.307	5.42725
Q14137	Ribosome biogenesis protein BOP1 OS=Homo sapiens GN=BOP1 PE=1 SV=2 - [BOP1_HUMAN]	6.57	1	3	3	5	5.69501	5.23	2	2	47.86	6.57	3	3	746	83.5772	6.18896
Q14671	Pumilio homolog 1 OS=Homo sapiens GN=PUM1 PE=1 SV=3 - [PUM1_HUMAN]	6.49	1	4	6	10	15.2119	4.47	4	4	145.865	6.49	6	6	1186	126.395	6.84424
Q9Y6D5	Brefeldin A-inhibited guanine nucleotide-exchange protein 2 OS=Homo sapiens GN=ARFGEF2 PE=1 SV=3 - [BIG2_HUMAN]	6.44	1	4	9	16	32.1633	5.49	7	7	319.771	6.44	9	9	1785	201.909	6.32861
P11021	78 kDa glucose-regulated protein OS=Homo sapiens GN=HSPA5 PE=1 SV=2 - [GRP78_HUMAN]	6.42	1	2	3	10	17.8953	6.42	3	5	122.51	6.42	3	5	654	72.2884	5.16064
P78332	RNA-binding protein 6 OS=Homo sapiens GN=RBM6 PE=1 SV=5 - [RBM6_HUMAN]	6.41	1	6	6	15	23.2308	6.41	6	8	131.276	4.81	5	7	1123	128.565	6.31592
O94979	Protein transport protein Sec31A OS=Homo sapiens GN=SEC31A PE=1 SV=3 - [SC31A_HUMAN]	6.31	1	6	6	11	20.7003	6.31	6	6	94.5033	5.41	5	5	1220	132.931	6.88818
Q92538	Golgi-specific brefeldin A-resistance guanine nucleotide exchange factor 1 OS=Homo sapiens GN=GBF1 PE=1 SV=2 - [GBF1_HUMAN]	6.29	1	8	8	17	30.2167	6.29	8	9	205.854	5.65	7	8	1859	206.315	5.73193
P11216	Glycogen phosphorylase, brain form OS=Homo sapiens GN=PYGB PE=1 SV=5 - [PYGB_HUMAN]	6.29	2	2	5	9	14.6485	6.29	5	5	110.501	5.34	4	4	843	96.6345	6.85889
Q96GQ7	Probable ATP-dependent RNA helicase DDX27 OS=Homo sapiens GN=DDX27 PE=1 SV=2 - [DDX27_HUMAN]	6.28	1	5	5	9	10.655	5.15	4	4	40.19	6.28	5	5	796	89.7792	9.27588
P11047	Laminin subunit gamma-1 OS=Homo sapiens GN=LAMC1 PE=1 SV=3 - [LAMC1_HUMAN]	6.28	1	7	7	13	28.9849	5.84	6	6	231.617	6.28	7	7	1609	177.489	5.12256
Q9NR30	Nucleolar RNA helicase 2 OS=Homo sapiens GN=DDX21 PE=1 SV=5 - [DDX21_HUMAN]	6.26	2	4	4	7	14.3179	6.26	4	4	60.4482	4.34	3	3	783	87.2904	9.27588
O75694	Nuclear pore complex protein Nup155 OS=Homo sapiens GN=NUP155 PE=1 SV=1 - [NU155_HUMAN]	6.25	1	6	6	10	15.4899	3.81	4	4	117.888	6.25	6	6	1391	155.1	6.16357
O43592	Exportin-T OS=Homo sapiens GN=XPOT PE=1 SV=2 - [XPOT_HUMAN]	6.24	1	6	6	11	14.0799	5.51	5	5	112.42	6.24	6	6	962	109.893	5.38916
Q96T76	MMS19 nucleotide excision repair protein homolog OS=Homo sapiens GN=MMS19 PE=1 SV=2 - [MMS19_HUMAN]	6.21	1	4	4	8	9.75303	6.21	4	4	59.4164	6.21	4	4	1030	113.217	6.354
P35580	Myosin-10 OS=Homo sapiens GN=MYH10 PE=1 SV=3 - [MYH10_HUMAN]	6.17	9	2	13	35	57.4066	6.17	13	17	364.715	6.17	13	18	1976	228.858	5.5415
P10809	60 kDa heat shock protein, mitochondrial OS=Homo sapiens GN=HSPD1 PE=1 SV=2 - [CH60_HUMAN]	6.11	1	2	3	10	17.7509	6.11	3	5	72.21	6.11	3	5	573	61.0164	5.87158
Q9NR09	Baculoviral IAP repeat-containing protein 6 OS=Homo sapiens GN=BIRC6 PE=1 SV=2 - [BIRC6_HUMAN]	6.09	1	20	20	39	66.2359	5.39	17	18	411.249	6.09	20	21	4857	529.919	6.04932
Q92542	Nicastrin OS=Homo sapiens GN=NCSTN PE=1 SV=2 - [NICA_HUMAN]	6.06	1	4	4	8	13.5154	6.06	4	4	123.635	6.06	4	4	709	78.3615	5.98584
Q9GZR7	ATP-dependent RNA helicase DDX24 OS=Homo sapiens GN=DDX24 PE=1 SV=1 - [DDX24_HUMAN]	6.05	1	4	4	9	15.4652	5.24	3	4	127.241	6.05	4	5	859	96.2715	9.05615
O14818	Proteasome subunit alpha type-7 OS=Homo sapiens GN=PSMA7 PE=1 SV=1 - [PSA7_HUMAN]	6.05	1	1	1	2	4.24951	6.05	1	1	29.96	6.05	1	1	248	27.8696	8.45557
Q9NRZ9	Lymphoid-specific helicase OS=Homo sapiens GN=HELLS PE=1 SV=1 - [HELLS_HUMAN]	5.85	1	4	4	7	10.4437	4.3	3	3	80.99	5.85	4	4	838	97.0122	7.92822
O15042	U2 snRNP-associated SURP motif-containing protein OS=Homo sapiens GN=U2SURP PE=1 SV=2 - [SR140_HUMAN]	5.83	1	5	5	14	24.5136	5.83	5	7	114.711	5.83	5	7	1029	118.219	8.47021
Q96ST3	Paired amphipathic helix protein Sin3a OS=Homo sapiens GN=SIN3A PE=1 SV=2 - [SIN3A_HUMAN]	5.81	1	6	6	13	18.4718	5.11	5	6	52.2292	5.81	6	7	1273	145.085	7.25439
Q01813	ATP-dependent 6-phosphofructokinase, platelet type OS=Homo sapiens GN=PFKP PE=1 SV=2 - [PFKAP_HUMAN]	5.74	1	3	3	7	11.9735	4.21	2	3	84.0307	5.74	3	4	784	85.5415	7.54736
Q14432	cGMP-inhibited 3',5'-cyclic phosphodiesterase A OS=Homo sapiens GN=PDE3A PE=1 SV=3 - [PDE3A_HUMAN]	5.7	1	4	4	8	15.4966	5.7	4	4	115.014	5.7	4	4	1141	124.901	5.99854
O95373	Importin-7 OS=Homo sapiens GN=IPO7 PE=1 SV=1 - [IPO7_HUMAN]	5.68	1	4	4	8	16.1561	5.68	4	4	139.601	5.68	4	4	1038	119.44	4.81787
Q9P0K7	Ankycorbin OS=Homo sapiens GN=RAI14 PE=1 SV=2 - [RAI14_HUMAN]	5.61	1	3	3	6	9.3714	5.61	3	3	105.703	5.61	3	3	980	109.973	6.21436
Q8N1N4	Keratin, type II cytoskeletal 78 OS=Homo sapiens GN=KRT78 PE=2 SV=2 - [K2C78_HUMAN]	5.58	1	2	3	12	18.4299	5.58	3	6	160.777	5.58	3	6	520	56.8305	6.02393
Q6KB66	Keratin, type II cytoskeletal 80 OS=Homo sapiens GN=KRT80 PE=1 SV=2 - [K2C80_HUMAN]	5.53	2	1	2	24	48.2174	5.53	2	12	356.848	5.53	2	12	452	50.4938	5.66846
P49750	YLP motif-containing protein 1 OS=Homo sapiens GN=YLPM1 PE=1 SV=3 - [YLPM1_HUMAN]	5.48	1	7	7	14	24.1834	5.48	7	7	111.47	5.48	7	7	1951	219.849	6.56592
P55265	Double-stranded RNA-specific adenosine deaminase OS=Homo sapiens GN=ADAR PE=1 SV=4 - [DSRAD_HUMAN]	5.46	1	3	3	8	10.4035	5.46	3	5	56.05	5.46	3	3	1226	135.981	8.646
P26358	DNA (cytosine-5)-methyltransferase 1 OS=Homo sapiens GN=DNMT1 PE=1 SV=2 - [DNMT1_HUMAN]	5.45	1	8	8	16	25.5288	5.45	8	8	157.971	5.45	8	8	1616	183.05	7.75244
Q9BVJ6	U3 small nucleolar RNA-associated protein 14 homolog A OS=Homo sapiens GN=UTP14A PE=1 SV=1 - [UT14A_HUMAN]	5.45	1	3	3	6	11.5539	5.45	3	3	93.9175	5.45	3	3	771	87.9241	7.86963
P48681	Nestin OS=Homo sapiens GN=NES PE=1 SV=2 - [NEST_HUMAN]	5.43	1	7	7	14	28.081	5.43	7	7	155.66	5.43	7	7	1621	177.332	4.36084
O60763	General vesicular transport factor p115 OS=Homo sapiens GN=USO1 PE=1 SV=2 - [USO1_HUMAN]	5.41	1	4	4	7	15.1133	5.41	4	4	119.34	4.37	3	3	962	107.828	4.90674
O60216	Double-strand-break repair protein rad21 homolog OS=Homo sapiens GN=RAD21 PE=1 SV=2 - [RAD21_HUMAN]	5.39	1	3	3	6	10.3102	5.39	3	3	91.7633	5.39	3	3	631	71.6447	4.65283
Q7Z3U7	Protein MON2 homolog OS=Homo sapiens GN=MON2 PE=1 SV=2 - [MON2_HUMAN]	5.36	2	9	9	9	27.64	5.36	9	9					1718	190.365	6.1001
P21359	Neurofibromin OS=Homo sapiens GN=NF1 PE=1 SV=2 - [NF1_HUMAN]	5.32	1	13	13	25	44.0187	5.07	12	12	325.03	5.32	13	13	2839	319.168	7.38623
Q12959	Disks large homolog 1 OS=Homo sapiens GN=DLG1 PE=1 SV=2 - [DLG1_HUMAN]	5.31	1	2	2	3	7.49802	5.31	2	2	49.34	1.11	1	1	904	100.393	5.75732
Q12986	Transcriptional repressor NF-X1 OS=Homo sapiens GN=NFX1 PE=1 SV=2 - [NFX1_HUMAN]	5.27	1	4	4	8	16.3319	5.27	4	4	104.726	5.27	4	4	1120	124.312	8.23584
Q6NXT2	Histone H3.3C OS=Homo sapiens GN=H3F3C PE=1 SV=3 - [H3C_HUMAN]	5.19	5	1	1	3	2.52072	5.19	1	1	36.67	5.19	1	2	135	15.2044	11.1069
P19367	Hexokinase-1 OS=Homo sapiens GN=HK1 PE=1 SV=3 - [HXK1_HUMAN]	5.13	1	3	3	5	6.71296	3.93	2	2	59.64	5.13	3	3	917	102.42	6.80029
Q92508	Piezo-type mechanosensitive ion channel component 1 OS=Homo sapiens GN=PIEZO1 PE=1 SV=4 - [PIEZ1_HUMAN]	5.12	1	9	9	20	39.709	5.12	9	10	344.453	5.12	9	10	2521	286.605	7.47412
Q9UPN4	Centrosomal protein of 131 kDa OS=Homo sapiens GN=CEP131 PE=1 SV=3 - [CP131_HUMAN]	5.08	1	4	4	8	15.7595	5.08	4	4	120.565	5.08	4	4	1083	122.075	8.68994
Q6ZSR9	Uncharacterized protein FLJ45252 OS=Homo sapiens PE=1 SV=2 - [YJ005_HUMAN]	5.07	1	1	1	2	3.80052	5.07	1	1	41.22	5.07	1	1	355	37.9526	5.26221
Q13395	Probable methyltransferase TARBP1 OS=Homo sapiens GN=TARBP1 PE=1 SV=1 - [TARB1_HUMAN]	5.06	1	5	5	9	15.313	3.08	4	4	106.24	5.06	5	5	1621	181.559	7.04932
Q9UI26	Importin-11 OS=Homo sapiens GN=IPO11 PE=1 SV=1 - [IPO11_HUMAN]	5.03	1	4	4	7	12.2588	5.03	4	4	67.2244	3.59	3	3	975	112.463	5.24951
O60293	Zinc finger C3H1 domain-containing protein OS=Homo sapiens GN=ZFC3H1 PE=1 SV=3 - [ZC3H1_HUMAN]	5.03	1	6	6	14	28.4669	5.03	6	7	285.957	5.03	6	7	1989	226.214	8.1333
Q9Y487	V-type proton ATPase 116 kDa subunit a isoform 2 OS=Homo sapiens GN=ATP6V0A2 PE=1 SV=2 - [VPP2_HUMAN]	5.02	2	4	4	7	7.16661	4.21	3	3	34.74	5.02	4	4	856	98.0183	6.60986
O60313	Dynamin-like 120 kDa protein, mitochondrial OS=Homo sapiens GN=OPA1 PE=1 SV=3 - [OPA1_HUMAN]	5	1	3	3	6	13.2996	5	3	3	90.9867	5	3	3	960	111.561	7.86963
Q9UPU5	Ubiquitin carboxyl-terminal hydrolase 24 OS=Homo sapiens GN=USP24 PE=1 SV=3 - [UBP24_HUMAN]	5	1	10	10	18	30.0318	5	10	10	92.8809	4.24	8	8	2620	294.178	6.13818
Q13547	Histone deacetylase 1 OS=Homo sapiens GN=HDAC1 PE=1 SV=1 - [HDAC1_HUMAN]	4.98	1	1	1	1	0	4.98	1	1					482	55.0677	5.47803
Q9UQB8	Brain-specific angiogenesis inhibitor 1-associated protein 2 OS=Homo sapiens GN=BAIAP2 PE=1 SV=1 - [BAIP2_HUMAN]	4.89	1	1	1	1	0	4.89	1	1					552	60.8296	8.89502
P13473	Lysosome-associated membrane glycoprotein 2 OS=Homo sapiens GN=LAMP2 PE=1 SV=2 - [LAMP2_HUMAN]	4.88	1	2	2	4	5.41947	4.88	2	2	87.4048	4.88	2	2	410	44.9323	5.63037
Q5ZPR3	CD276 antigen OS=Homo sapiens GN=CD276 PE=1 SV=1 - [CD276_HUMAN]	4.87	1	1	1	2	3.65702	4.87	1	1	0	4.87	1	1	534	57.1995	4.90674
Q4KMP7	TBC1 domain family member 10B OS=Homo sapiens GN=TBC1D10B PE=1 SV=3 - [TB10B_HUMAN]	4.83	1	2	2	4	7.09079	4.83	2	2	23.79	4.83	2	2	808	87.1447	9.18799
O00308	NEDD4-like E3 ubiquitin-protein ligase WWP2 OS=Homo sapiens GN=WWP2 PE=1 SV=2 - [WWP2_HUMAN]	4.83	2	4	4	8	13.5378	4.83	4	4	70.74	4.83	4	4	870	98.8501	7.12256
Q9H2M9	Rab3 GTPase-activating protein non-catalytic subunit OS=Homo sapiens GN=RAB3GAP2 PE=1 SV=1 - [RBGPR_HUMAN]	4.81	1	5	5	10	16.1037	4.81	5	5	36.8719	4.81	5	5	1393	155.886	5.61768
O75179	Ankyrin repeat domain-containing protein 17 OS=Homo sapiens GN=ANKRD17 PE=1 SV=3 - [ANR17_HUMAN]	4.8	1	4	9	20	40.0109	4.8	9	10	210.911	4.8	9	10	2603	274.088	6.52197
P11279	Lysosome-associated membrane glycoprotein 1 OS=Homo sapiens GN=LAMP1 PE=1 SV=3 - [LAMP1_HUMAN]	4.8	1	2	2	4	6.23257	4.8	2	2	74.7033	4.8	2	2	417	44.8538	8.74854
Q9NX05	Constitutive coactivator of PPAR-gamma-like protein 2 OS=Homo sapiens GN=FAM120C PE=2 SV=3 - [F120C_HUMAN]	4.74	1	3	4	8	10.7505	4.74	4	4	53.1215	4.74	4	4	1096	120.511	9.02686
P40227	T-complex protein 1 subunit zeta OS=Homo sapiens GN=CCT6A PE=1 SV=3 - [TCPZ_HUMAN]	4.71	1	1	1	4	7.09019	4.71	1	2	78.4117	4.71	1	2	531	57.9876	6.68311
Q9NV70	Exocyst complex component 1 OS=Homo sapiens GN=EXOC1 PE=1 SV=4 - [EXOC1_HUMAN]	4.7	1	3	3	6	12.3773	4.7	3	3	87.9809	4.7	3	3	894	101.917	6.60986
Q5H9R7	Serine/threonine-protein phosphatase 6 regulatory subunit 3 OS=Homo sapiens GN=PPP6R3 PE=1 SV=2 - [PP6R3_HUMAN]	4.7	1	3	3	6	12.629	4.7	3	3	134.441	4.7	3	3	873	97.6076	4.60205
P16403	Histone H1.2 OS=Homo sapiens GN=HIST1H1C PE=1 SV=2 - [H12_HUMAN]	4.69	3	1	1	1	3.14617	4.69	1	1					213	21.3517	10.9312
Q8WWI1	LIM domain only protein 7 OS=Homo sapiens GN=LMO7 PE=1 SV=3 - [LMO7_HUMAN]	4.69	1	5	5	10	16.9501	4.69	5	5	58.1128	4.69	5	5	1683	192.576	8.08936
Q16832	Discoidin domain-containing receptor 2 OS=Homo sapiens GN=DDR2 PE=1 SV=2 - [DDR2_HUMAN]	4.68	1	2	2	3	3.08769	2.92	1	1	37.46	4.68	2	2	855	96.6739	5.36377
P78362	SRSF protein kinase 2 OS=Homo sapiens GN=SRPK2 PE=1 SV=3 - [SRPK2_HUMAN]	4.65	1	2	2	4	7.13305	4.65	2	2	60.8	4.65	2	2	688	77.4782	4.97021
P21781	Fibroblast growth factor 7 OS=Homo sapiens GN=FGF7 PE=1 SV=1 - [FGF7_HUMAN]	4.64	1	1	1	1	2.8786	4.64	1	1					194	22.4944	9.14404
Q9Y5Q9	General transcription factor 3C polypeptide 3 OS=Homo sapiens GN=GTF3C3 PE=1 SV=1 - [TF3C3_HUMAN]	4.63	1	2	2	4	6.81179	4.63	2	2	75.95	4.63	2	2	886	101.208	5.07178
Q9H583	HEAT repeat-containing protein 1 OS=Homo sapiens GN=HEATR1 PE=1 SV=3 - [HEAT1_HUMAN]	4.62	1	8	8	16	26.6637	4.62	8	8	188.35	4.62	8	8	2144	242.215	6.53662
Q9H4L5	Oxysterol-binding protein-related protein 3 OS=Homo sapiens GN=OSBPL3 PE=1 SV=1 - [OSBL3_HUMAN]	4.62	1	3	3	6	14.7997	4.62	3	3	144.443	4.62	3	3	887	101.16	6.87354
Q12873	Chromodomain-helicase-DNA-binding protein 3 OS=Homo sapiens GN=CHD3 PE=1 SV=3 - [CHD3_HUMAN]	4.6	1	3	6	12	24.9956	4.6	6	6	190.444	4.6	6	6	2000	226.45	7.29834
Q92621	Nuclear pore complex protein Nup205 OS=Homo sapiens GN=NUP205 PE=1 SV=3 - [NU205_HUMAN]	4.57	1	7	7	14	27.1364	4.57	7	7	193.502	4.57	7	7	2012	227.776	6.18896
Q68CZ2	Tensin-3 OS=Homo sapiens GN=TNS3 PE=1 SV=2 - [TENS3_HUMAN]	4.57	3	5	5	10	17.5896	4.57	5	5	97.5497	4.57	5	5	1445	155.169	6.81494
Q14527	Helicase-like transcription factor OS=Homo sapiens GN=HLTF PE=1 SV=2 - [HLTF_HUMAN]	4.56	1	3	3	5	10.084	4.56	3	3	53.42	2.68	2	2	1009	113.857	8.60205
Q8N3U4	Cohesin subunit SA-2 OS=Homo sapiens GN=STAG2 PE=1 SV=3 - [STAG2_HUMAN]	4.47	2	4	4	10	18.7272	4.47	4	5	140.533	4.47	4	5	1231	141.235	5.42725
P02768	Serum albumin OS=Homo sapiens GN=ALB PE=1 SV=2 - [ALBU_HUMAN]	4.43	1	2	2	7	17.145	4.43	2	4	70.92	4.43	2	3	609	69.3215	6.27783
Q8TCG1	Protein CIP2A OS=Homo sapiens GN=KIAA1524 PE=1 SV=2 - [CIP2A_HUMAN]	4.42	1	3	3	5	4.3184	3.65	2	2	26.22	4.42	3	3	905	102.121	6.22705
Q9HAV4	Exportin-5 OS=Homo sapiens GN=XPO5 PE=1 SV=1 - [XPO5_HUMAN]	4.4	1	3	3	6	13.0983	4.4	3	3	146.907	4.4	3	3	1204	136.222	5.79541
Q7L576	Cytoplasmic FMR1-interacting protein 1 OS=Homo sapiens GN=CYFIP1 PE=1 SV=1 - [CYFP1_HUMAN]	4.39	2	5	5	10	14.9404	4.39	5	5	117.402	4.39	5	5	1253	145.089	6.90283
Q8NB90	Spermatogenesis-associated protein 5 OS=Homo sapiens GN=SPATA5 PE=1 SV=3 - [SPAT5_HUMAN]	4.37	1	2	2	6	10.5071	4.37	2	3	47.81	4.37	2	3	893	97.8429	5.65576
P52789	Hexokinase-2 OS=Homo sapiens GN=HK2 PE=1 SV=2 - [HXK2_HUMAN]	4.36	1	3	3	6	11.538	4.36	3	3	58.3561	4.36	3	3	917	102.313	6.04932
O75122	CLIP-associating protein 2 OS=Homo sapiens GN=CLASP2 PE=1 SV=2 - [CLAP2_HUMAN]	4.33	1	2	4	8	15.9604	4.33	4	4	107.729	4.33	4	4	1294	141.046	8.47021
Q5VTR2	E3 ubiquitin-protein ligase BRE1A OS=Homo sapiens GN=RNF20 PE=1 SV=2 - [BRE1A_HUMAN]	4.31	1	2	3	6	11.7869	4.31	3	3	146.127	4.31	3	3	975	113.592	5.93506
O15357	Phosphatidylinositol 3,4,5-trisphosphate 5-phosphatase 2 OS=Homo sapiens GN=INPPL1 PE=1 SV=2 - [SHIP2_HUMAN]	4.29	1	4	4	7	13.7057	4.29	4	4	55.4433	3.58	3	3	1258	138.513	6.53662
Q12769	Nuclear pore complex protein Nup160 OS=Homo sapiens GN=NUP160 PE=1 SV=3 - [NU160_HUMAN]	4.25	1	5	5	11	17.443	4.25	5	6	66.2495	2.86	4	5	1436	162.017	5.50342
O15397	Importin-8 OS=Homo sapiens GN=IPO8 PE=1 SV=2 - [IPO8_HUMAN]	4.24	1	4	4	8	14.3178	4.24	4	4	117.045	4.24	4	4	1037	119.861	5.16064
Q9H1A4	Anaphase-promoting complex subunit 1 OS=Homo sapiens GN=ANAPC1 PE=1 SV=1 - [APC1_HUMAN]	4.22	1	7	7	14	25.1121	4.22	7	7	180.558	4.22	7	7	1944	216.361	6.30322
Q9HCK8	Chromodomain-helicase-DNA-binding protein 8 OS=Homo sapiens GN=CHD8 PE=1 SV=5 - [CHD8_HUMAN]	4.22	2	7	7	14	23.4752	4.22	7	7	113.881	4.22	7	7	2581	290.338	6.46826
Q93100	Phosphorylase b kinase regulatory subunit beta OS=Homo sapiens GN=PHKB PE=1 SV=3 - [KPBB_HUMAN]	4.21	1	4	4	7	12.2823	3.48	3	3	112.676	4.21	4	4	1093	124.805	6.94678
P60174	Triosephosphate isomerase OS=Homo sapiens GN=TPI1 PE=1 SV=3 - [TPIS_HUMAN]	4.2	1	1	1	1	3.62861	4.2	1	1					286	30.7717	5.92236
Q9Y6D6	Brefeldin A-inhibited guanine nucleotide-exchange protein 1 OS=Homo sapiens GN=ARFGEF1 PE=1 SV=2 - [BIG1_HUMAN]	4.16	1	1	6	10	18.4544	3.24	4	4	153.413	4.16	6	6	1849	208.635	5.84619
Q4V328	GRIP1-associated protein 1 OS=Homo sapiens GN=GRIPAP1 PE=1 SV=1 - [GRAP1_HUMAN]	4.16	1	2	2	3	1.91911	0.83	1	1	20.01	3.33	1	2	841	95.9308	5.10986
P17987	T-complex protein 1 subunit alpha OS=Homo sapiens GN=TCP1 PE=1 SV=1 - [TCPA_HUMAN]	4.14	1	1	1	6	9.88069	4.14	1	3	53.1151	4.14	1	3	556	60.3056	6.11279
Q03701	CCAAT/enhancer-binding protein zeta OS=Homo sapiens GN=CEBPZ PE=1 SV=3 - [CEBPZ_HUMAN]	4.08	1	3	3	6	11.464	4.08	3	3	68.7127	4.08	3	3	1054	120.898	5.93506
Q9H9G7	Protein argonaute-3 OS=Homo sapiens GN=AGO3 PE=1 SV=2 - [AGO3_HUMAN]	4.07	3	1	2	4	5.66897	4.07	2	2	25.22	4.07	2	2	860	97.298	9.11475
Q07955	Serine/arginine-rich splicing factor 1 OS=Homo sapiens GN=SRSF1 PE=1 SV=2 - [SRSF1_HUMAN]	4.03	1	1	1	2	2.82316	4.03	1	1	56.63	4.03	1	1	248	27.7278	10.3599
P28340	DNA polymerase delta catalytic subunit OS=Homo sapiens GN=POLD1 PE=1 SV=2 - [DPOD1_HUMAN]	3.97	1	3	4	8	12.4987	3.97	4	4	102.676	3.97	4	4	1107	123.553	7.03467
Q96P63	Serpin B12 OS=Homo sapiens GN=SERPINB12 PE=1 SV=1 - [SPB12_HUMAN]	3.95	1	1	1	3	4.25289	3.95	1	1	43.29	3.95	1	2	405	46.2471	5.52881
Q96P70	Importin-9 OS=Homo sapiens GN=IPO9 PE=1 SV=3 - [IPO9_HUMAN]	3.94	1	3	3	5	10.0822	3.94	3	3	78.9352	2.4	2	2	1041	115.889	4.80518
O14776	Transcription elongation regulator 1 OS=Homo sapiens GN=TCERG1 PE=1 SV=2 - [TCRG1_HUMAN]	3.92	1	4	4	8	11.8039	3.92	4	4	59.88	3.92	4	4	1098	123.823	8.646
Q15751	Probable E3 ubiquitin-protein ligase HERC1 OS=Homo sapiens GN=HERC1 PE=1 SV=2 - [HERC1_HUMAN]	3.87	1	13	14	27	55.4606	3.41	12	13	451.181	3.68	13	14	4861	531.891	6.03662
P42694	Probable helicase with zinc finger domain OS=Homo sapiens GN=HELZ PE=1 SV=2 - [HELZ_HUMAN]	3.86	1	4	4	8	17.9202	3.86	4	4	94.8399	3.86	4	4	1942	218.833	7.41553
Q9BZF1	Oxysterol-binding protein-related protein 8 OS=Homo sapiens GN=OSBPL8 PE=1 SV=3 - [OSBL8_HUMAN]	3.82	1	2	2	4	9.25378	3.82	2	2	90.59	3.82	2	2	889	101.132	6.96143
Q9NYF8	Bcl-2-associated transcription factor 1 OS=Homo sapiens GN=BCLAF1 PE=1 SV=2 - [BCLF1_HUMAN]	3.8	1	3	3	9	12.9756	2.93	2	4	48.6211	3.8	3	5	920	106.059	9.979
Q8IY37	Probable ATP-dependent RNA helicase DHX37 OS=Homo sapiens GN=DHX37 PE=1 SV=1 - [DHX37_HUMAN]	3.8	1	2	2	4	6.57631	3.8	2	2	40.53	3.8	2	2	1157	129.464	8.104
P50748	Kinetochore-associated protein 1 OS=Homo sapiens GN=KNTC1 PE=1 SV=1 - [KNTC1_HUMAN]	3.8	1	8	8	16	24.9091	3.8	8	8	133.911	3.8	8	8	2209	250.588	5.97314
O75534	Cold shock domain-containing protein E1 OS=Homo sapiens GN=CSDE1 PE=1 SV=2 - [CSDE1_HUMAN]	3.76	1	2	2	4	7.03051	3.76	2	2	38.86	3.76	2	2	798	88.8289	6.25244
Q13459	Unconventional myosin-IXb OS=Homo sapiens GN=MYO9B PE=1 SV=3 - [MYO9B_HUMAN]	3.76	1	7	7	13	19.075	3.76	7	7	73.4433	3.15	6	6	2157	243.249	8.74854
Q9Y5S2	Serine/threonine-protein kinase MRCK beta OS=Homo sapiens GN=CDC42BPB PE=1 SV=2 - [MRCKB_HUMAN]	3.74	2	1	5	15	22.4265	3.74	5	8	173.819	3.74	5	7	1711	194.193	6.3667
Q99996	A-kinase anchor protein 9 OS=Homo sapiens GN=AKAP9 PE=1 SV=3 - [AKAP9_HUMAN]	3.73	1	12	12	23	46.5108	3.53	11	11	242.036	3.73	12	12	3911	453.387	4.98291
P54278	Mismatch repair endonuclease PMS2 OS=Homo sapiens GN=PMS2 PE=1 SV=2 - [PMS2_HUMAN]	3.71	1	2	2	4	7.25326	3.71	2	2	57.84	3.71	2	2	862	95.7361	6.85889
Q6ZVX7	F-box only protein 50 OS=Homo sapiens GN=NCCRP1 PE=1 SV=1 - [FBX50_HUMAN]	3.64	1	1	1	4	3.23365	3.64	1	4					275	30.8279	6.62451
Q9NZ53	Podocalyxin-like protein 2 OS=Homo sapiens GN=PODXL2 PE=1 SV=1 - [PDXL2_HUMAN]	3.64	1	2	2	3	5.05574	2.31	1	1	72.49	3.64	2	2	605	65.0356	4.33545
P51532	Transcription activator BRG1 OS=Homo sapiens GN=SMARCA4 PE=1 SV=2 - [SMCA4_HUMAN]	3.64	2	5	5	11	23.2895	3.64	5	6	200.728	3.64	5	5	1647	184.53	7.88428
Q96RT7	Gamma-tubulin complex component 6 OS=Homo sapiens GN=TUBGCP6 PE=1 SV=3 - [GCP6_HUMAN]	3.63	1	4	4	8	15.8921	3.63	4	4	164.717	3.63	4	4	1819	200.372	6.31592
Q14789	Golgin subfamily B member 1 OS=Homo sapiens GN=GOLGB1 PE=1 SV=2 - [GOGB1_HUMAN]	3.59	1	8	8	16	34.9454	3.59	8	8	243.95	3.59	8	8	3259	375.79	4.99561
Q9UPV7	Protein KIAA1045 OS=Homo sapiens GN=KIAA1045 PE=1 SV=2 - [K1045_HUMAN]	3.5	1	1	1	1	2.04154	3.5	1	1					400	45.1633	5.66846
Q8IY17	Neuropathy target esterase OS=Homo sapiens GN=PNPLA6 PE=1 SV=2 - [PLPL6_HUMAN]	3.44	1	4	4	10	16.735	3.44	4	5	113.11	3.44	4	5	1366	149.9	7.81104
Q7Z2W4	Zinc finger CCCH-type antiviral protein 1 OS=Homo sapiens GN=ZC3HAV1 PE=1 SV=3 - [ZCCHV_HUMAN]	3.44	1	2	2	3	9.39573	3.44	2	2	132.02	2	1	1	902	101.367	8.39697
P51784	Ubiquitin carboxyl-terminal hydrolase 11 OS=Homo sapiens GN=USP11 PE=1 SV=3 - [UBP11_HUMAN]	3.43	1	2	2	4	5.72532	3.43	2	2	21.67	3.43	2	2	963	109.747	5.45264
P05089	Arginase-1 OS=Homo sapiens GN=ARG1 PE=1 SV=2 - [ARGI1_HUMAN]	3.42	1	1	1	1	2.26716	3.42	1	1					322	34.7133	7.21045
Q86X10	Ral GTPase-activating protein subunit beta OS=Homo sapiens GN=RALGAPB PE=1 SV=1 - [RLGPB_HUMAN]	3.41	1	3	3	6	12.0054	3.41	3	3	94.91	3.41	3	3	1494	166.692	6.78564
Q96Q15	Serine/threonine-protein kinase SMG1 OS=Homo sapiens GN=SMG1 PE=1 SV=3 - [SMG1_HUMAN]	3.41	1	8	8	14	28.357	3.41	8	8	128.503	2.24	6	6	3661	410.241	6.45557
Q15517	Corneodesmosin OS=Homo sapiens GN=CDSN PE=1 SV=3 - [CDSN_HUMAN]	3.4	1	1	1	2	3.98347	3.4	1	1	32.98	3.4	1	1	529	51.4902	8.35303
O43847	Nardilysin OS=Homo sapiens GN=NRD1 PE=1 SV=2 - [NRDC_HUMAN]	3.39	1	3	3	7	11.2473	3.39	3	4	64.1267	3.39	3	3	1150	131.488	4.99561
Q7Z460	CLIP-associating protein 1 OS=Homo sapiens GN=CLASP1 PE=1 SV=1 - [CLAP1_HUMAN]	3.38	1	2	4	7	12.186	2.8	3	3	87.6382	3.38	4	4	1538	169.346	9.02686
Q9Y4B6	Protein VPRBP OS=Homo sapiens GN=VPRBP PE=1 SV=3 - [VPRBP_HUMAN]	3.38	1	4	4	8	12.4685	3.38	4	4	74.6353	3.38	4	4	1507	168.9	5.05908
P25311	Zinc-alpha-2-glycoprotein OS=Homo sapiens GN=AZGP1 PE=1 SV=2 - [ZA2G_HUMAN]	3.36	1	1	1	2	3.5411	3.36	1	1	44.29	3.36	1	1	298	34.2371	6.04932
P30622	CAP-Gly domain-containing linker protein 1 OS=Homo sapiens GN=CLIP1 PE=1 SV=2 - [CLIP1_HUMAN]	3.34	1	4	4	7	12.4172	2.85	3	3	107.899	3.34	4	4	1438	162.147	5.36377
Q02413	Desmoglein-1 OS=Homo sapiens GN=DSG1 PE=1 SV=2 - [DSG1_HUMAN]	3.34	1	2	2	8	17.2172	3.34	2	4	176.95	3.34	2	4	1049	113.676	5.03369
P49589	Cysteine--tRNA ligase, cytoplasmic OS=Homo sapiens GN=CARS PE=1 SV=3 - [SYCC_HUMAN]	3.34	1	2	2	4	6.75706	3.34	2	2	49.26	3.34	2	2	748	85.4192	6.75635
Q9P2I0	Cleavage and polyadenylation specificity factor subunit 2 OS=Homo sapiens GN=CPSF2 PE=1 SV=2 - [CPSF2_HUMAN]	3.32	1	2	2	4	7.90005	3.32	2	2	92.3729	3.32	2	2	782	88.4307	5.10986
Q29RF7	Sister chromatid cohesion protein PDS5 homolog A OS=Homo sapiens GN=PDS5A PE=1 SV=1 - [PDS5A_HUMAN]	3.29	1	3	3	10	20.1159	3.29	3	5	146.81	3.29	3	5	1337	150.734	7.91357
Q9BZH6	WD repeat-containing protein 11 OS=Homo sapiens GN=WDR11 PE=1 SV=1 - [WDR11_HUMAN]	3.27	1	2	2	4	5.45094	3.27	2	2	43.72	3.27	2	2	1224	136.598	6.91748
Q6R327	Rapamycin-insensitive companion of mTOR OS=Homo sapiens GN=RICTOR PE=1 SV=1 - [RICTR_HUMAN]	3.22	1	3	3	5	9.08541	3.22	3	3	0	1.87	2	2	1708	192.097	7.47412
P12270	Nucleoprotein TPR OS=Homo sapiens GN=TPR PE=1 SV=3 - [TPR_HUMAN]	3.22	1	6	7	12	22.3843	2.84	6	6	164.484	2.92	6	6	2363	267.131	5.021
O95602	DNA-directed RNA polymerase I subunit RPA1 OS=Homo sapiens GN=POLR1A PE=1 SV=2 - [RPA1_HUMAN]	3.2	1	3	3	6	9.12356	3.2	3	3	48.0052	3.2	3	3	1720	194.687	7.03467
Q5JSL3	Dedicator of cytokinesis protein 11 OS=Homo sapiens GN=DOCK11 PE=1 SV=2 - [DOC11_HUMAN]	3.18	1	5	6	9	13.3291	2.32	4	4	96.4478	2.8	5	5	2073	237.519	7.73779
Q9UGT4	Sushi domain-containing protein 2 OS=Homo sapiens GN=SUSD2 PE=1 SV=1 - [SUSD2_HUMAN]	3.16	1	1	1	1	0	3.16	1	1					822	90.1497	6.27783
O43149	Zinc finger ZZ-type and EF-hand domain-containing protein 1 OS=Homo sapiens GN=ZZEF1 PE=1 SV=6 - [ZZEF1_HUMAN]	3.14	1	8	8	16	28.4621	3.14	8	8	133.858	3.14	8	8	2961	330.864	5.94775
Q9NSB4	Keratin, type II cuticular Hb2 OS=Homo sapiens GN=KRT82 PE=1 SV=3 - [KRT82_HUMAN]	3.12	1	1	3	11	13.1228	1.75	2	5	56.6478	3.12	3	6	513	56.6163	6.7417
Q6YHK3	CD109 antigen OS=Homo sapiens GN=CD109 PE=1 SV=2 - [CD109_HUMAN]	3.11	1	3	3	6	12.6182	3.11	3	3	142.035	3.11	3	3	1445	161.587	5.84619
Q9Y520	Protein PRRC2C OS=Homo sapiens GN=PRRC2C PE=1 SV=4 - [PRC2C_HUMAN]	3.11	1	6	6	14	27.8826	3.11	6	7	127.934	3.11	6	7	2896	316.718	9.12939
Q8IZL8	Proline-, glutamic acid- and leucine-rich protein 1 OS=Homo sapiens GN=PELP1 PE=1 SV=2 - [PELP1_HUMAN]	3.1	1	2	2	8	12.3241	3.1	2	4	53.1675	3.1	2	4	1130	119.624	4.33545
P47897	Glutamine--tRNA ligase OS=Homo sapiens GN=QARS PE=1 SV=1 - [SYQ_HUMAN]	3.1	1	2	2	4	7.67656	3.1	2	2	80.1445	3.1	2	2	775	87.7429	7.15186
Q9H4B7	Tubulin beta-1 chain OS=Homo sapiens GN=TUBB1 PE=1 SV=1 - [TBB1_HUMAN]	3.1	1	1	1	1	2.6379	3.1	1	1					451	50.2946	5.17334
Q15365	Poly(rC)-binding protein 1 OS=Homo sapiens GN=PCBP1 PE=1 SV=2 - [PCBP1_HUMAN]	3.09	3	1	1	1	3.01955	3.09	1	1					356	37.4739	7.09326
Q99570	Phosphoinositide 3-kinase regulatory subunit 4 OS=Homo sapiens GN=PIK3R4 PE=1 SV=3 - [PI3R4_HUMAN]	3.09	1	4	4	9	14.696	2.5	3	4	140.517	3.09	4	5	1358	153.007	7.1665
P06744	Glucose-6-phosphate isomerase OS=Homo sapiens GN=GPI PE=1 SV=4 - [G6PI_HUMAN]	3.05	1	1	1	2	3.34862	3.05	1	1	0	3.05	1	1	558	63.1072	8.32373
O15118	Niemann-Pick C1 protein OS=Homo sapiens GN=NPC1 PE=1 SV=2 - [NPC1_HUMAN]	3.05	1	3	4	7	12.5402	3.05	4	4	56.5549	2.11	3	3	1278	142.074	5.36377
A0FGR8	Extended synaptotagmin-2 OS=Homo sapiens GN=ESYT2 PE=1 SV=1 - [ESYT2_HUMAN]	3.04	1	2	2	4	7.86186	3.04	2	2	110.33	3.04	2	2	921	102.294	9.26123
P53992	Protein transport protein Sec24C OS=Homo sapiens GN=SEC24C PE=1 SV=3 - [SC24C_HUMAN]	3.02	1	3	3	5	7.14596	2.38	2	2	48.74	3.02	3	3	1094	118.249	7.06396
Q13315	Serine-protein kinase ATM OS=Homo sapiens GN=ATM PE=1 SV=4 - [ATM_HUMAN]	3.01	1	8	8	15	25.1143	2.78	7	7	104.566	3.01	8	8	3056	350.462	6.81494
Q5VW36	Focadhesin OS=Homo sapiens GN=FOCAD PE=1 SV=1 - [FOCAD_HUMAN]	3	1	4	4	8	12.1922	3	4	4	94.8796	3	4	4	1801	199.944	6.62451
Q9ULJ1	Outer dense fiber protein 2-like OS=Homo sapiens GN=ODF2L PE=2 SV=2 - [ODF2L_HUMAN]	2.99	1	1	1	2	4.60395	2.99	1	2		0			636	73.6821	6.48096
Q86WR7	Proline and serine-rich protein 2 OS=Homo sapiens GN=PROSER2 PE=1 SV=2 - [PRSR2_HUMAN]	2.99	1	1	1	1	2.24707	2.99	1	1					435	45.774	7.1958
O14646	Chromodomain-helicase-DNA-binding protein 1 OS=Homo sapiens GN=CHD1 PE=1 SV=2 - [CHD1_HUMAN]	2.98	1	2	2	3	9.89293	2.98	2	2	29.65	1.7	1	1	1710	196.567	7.13721
Q96QA5	Gasdermin-A OS=Homo sapiens GN=GSDMA PE=1 SV=4 - [GSDMA_HUMAN]	2.92	1	1	1	1	1.76669	2.92	1	1					445	49.3338	5.2876
Q02241	Kinesin-like protein KIF23 OS=Homo sapiens GN=KIF23 PE=1 SV=3 - [KIF23_HUMAN]	2.92	1	2	2	4	8.27566	2.92	2	2	87.7746	2.92	2	2	960	109.99	8.51416
Q8IWZ3	Ankyrin repeat and KH domain-containing protein 1 OS=Homo sapiens GN=ANKHD1 PE=1 SV=1 - [ANKH1_HUMAN]	2.91	1	1	5	12	27.1864	2.91	5	6	163.293	2.91	5	6	2542	269.291	5.73193
Q86TC9	Myopalladin OS=Homo sapiens GN=MYPN PE=1 SV=2 - [MYPN_HUMAN]	2.88	1	3	3	5	9.28346	2.88	3	3	62.77	2.05	2	2	1320	145.167	6.771
Q5VSL9	Striatin-interacting protein 1 OS=Homo sapiens GN=STRIP1 PE=1 SV=1 - [STRP1_HUMAN]	2.87	2	2	2	4	5.63756	2.87	2	2	42.83	2.87	2	2	837	95.5148	6.29053
O75128	Protein cordon-bleu OS=Homo sapiens GN=COBL PE=1 SV=2 - [COBL_HUMAN]	2.85	1	2	2	6	11.7988	2.85	2	3	49.33	2.85	2	3	1261	135.533	7.75244
Q86UA1	Pre-mRNA-processing factor 39 OS=Homo sapiens GN=PRPF39 PE=1 SV=3 - [PRP39_HUMAN]	2.84	1	1	1	1	4.46121	2.84	1	1					669	78.3805	5.40186
Q8IY81	pre-rRNA processing protein FTSJ3 OS=Homo sapiens GN=FTSJ3 PE=1 SV=2 - [SPB1_HUMAN]	2.83	1	1	1	1	3.36255	2.83	1	1					847	96.4992	8.39697
Q8NEB9	Phosphatidylinositol 3-kinase catalytic subunit type 3 OS=Homo sapiens GN=PIK3C3 PE=1 SV=1 - [PK3C3_HUMAN]	2.82	1	2	2	4	5.91797	2.82	2	2	30.13	2.82	2	2	887	101.485	6.81494
Q6PD62	RNA polymerase-associated protein CTR9 homolog OS=Homo sapiens GN=CTR9 PE=1 SV=1 - [CTR9_HUMAN]	2.81	1	2	2	4	9.28933	2.81	2	2	57.8241	2.81	2	2	1173	133.42	6.771
P36578	60S ribosomal protein L4 OS=Homo sapiens GN=RPL4 PE=1 SV=5 - [RL4_HUMAN]	2.81	1	1	1	1	2.14575	2.81	1	1					427	47.6674	11.063
P38646	Stress-70 protein, mitochondrial OS=Homo sapiens GN=HSPA9 PE=1 SV=2 - [GRP75_HUMAN]	2.8	1	1	1	3	4.44731	2.8	1	2	54.14	2.8	1	1	679	73.6348	6.16357
P16144	Integrin beta-4 OS=Homo sapiens GN=ITGB4 PE=1 SV=5 - [ITB4_HUMAN]	2.8	1	3	3	6	12.2625	2.8	3	3	59.92	2.8	3	3	1822	202.039	6.0874
Q02487	Desmocollin-2 OS=Homo sapiens GN=DSC2 PE=1 SV=1 - [DSC2_HUMAN]	2.77	1	1	1	1	0	2.77	1	1					901	99.8987	5.33838
P09622	Dihydrolipoyl dehydrogenase, mitochondrial OS=Homo sapiens GN=DLD PE=1 SV=2 - [DLDH_HUMAN]	2.75	1	1	1	4	9.01709	2.75	1	2	93.31	2.75	1	2	509	54.143	7.85498
O60244	Mediator of RNA polymerase II transcription subunit 14 OS=Homo sapiens GN=MED14 PE=1 SV=2 - [MED14_HUMAN]	2.75	1	3	3	6	10.6995	2.75	3	3	74.3367	2.75	3	3	1454	160.504	8.73389
Q00535	Cyclin-dependent kinase 5 OS=Homo sapiens GN=CDK5 PE=1 SV=3 - [CDK5_HUMAN]	2.74	28	1	1	2	2.93224	2.74	1	1	32.67	2.74	1	1	292	33.2832	7.66455
P42858	Huntingtin OS=Homo sapiens GN=HTT PE=1 SV=2 - [HD_HUMAN]	2.74	1	8	8	16	25.6149	2.74	8	8	133.83	2.74	8	8	3142	347.383	6.20166
O95486	Protein transport protein Sec24A OS=Homo sapiens GN=SEC24A PE=1 SV=2 - [SC24A_HUMAN]	2.74	1	2	2	4	9.62993	2.74	2	2	113.27	2.74	2	2	1093	119.674	7.66455
Q8IWX8	Calcium homeostasis endoplasmic reticulum protein OS=Homo sapiens GN=CHERP PE=1 SV=3 - [CHERP_HUMAN]	2.73	1	1	1	6	4.84627	2.73	1	3	22.06	2.73	1	3	916	103.637	9.0415
Q8TDD1	ATP-dependent RNA helicase DDX54 OS=Homo sapiens GN=DDX54 PE=1 SV=2 - [DDX54_HUMAN]	2.72	1	1	1	4	7.86693	2.72	1	2	76.93	2.72	1	2	881	98.5342	10.0229
Q8TB72	Pumilio homolog 2 OS=Homo sapiens GN=PUM2 PE=1 SV=2 - [PUM2_HUMAN]	2.72	1	1	3	5	7.00351	1.97	2	2	70.8647	2.72	3	3	1066	114.145	7.07861
O95235	Kinesin-like protein KIF20A OS=Homo sapiens GN=KIF20A PE=1 SV=1 - [KI20A_HUMAN]	2.7	1	2	2	4	8.34535	2.7	2	2	108.896	2.7	2	2	890	100.215	6.91748
O95819	Mitogen-activated protein kinase kinase kinase kinase 4 OS=Homo sapiens GN=MAP4K4 PE=1 SV=2 - [M4K4_HUMAN]	2.66	1	2	3	5	4.83274	1.69	2	2	0	2.66	3	3	1239	142.013	7.45947
P11387	DNA topoisomerase 1 OS=Homo sapiens GN=TOP1 PE=1 SV=2 - [TOP1_HUMAN]	2.61	1	1	1	2	4.17479	2.61	1	1	32.75	2.61	1	1	765	90.6689	9.30518
Q7L7X3	Serine/threonine-protein kinase TAO1 OS=Homo sapiens GN=TAOK1 PE=1 SV=1 - [TAOK1_HUMAN]	2.6	2	2	2	4	9.00598	2.6	2	2	101.203	2.6	2	2	1001	115.997	7.6499
Q9Y4F1	FERM, RhoGEF and pleckstrin domain-containing protein 1 OS=Homo sapiens GN=FARP1 PE=1 SV=1 - [FARP1_HUMAN]	2.58	1	2	2	4	6.94965	2.58	2	2	77.4561	2.58	2	2	1045	118.559	8.14795
P49754	Vacuolar protein sorting-associated protein 41 homolog OS=Homo sapiens GN=VPS41 PE=1 SV=3 - [VPS41_HUMAN]	2.58	1	1	1	2	4.05232	2.58	1	1	0	2.58	1	1	854	98.5031	5.84619
Q9UKE5	TRAF2 and NCK-interacting protein kinase OS=Homo sapiens GN=TNIK PE=1 SV=1 - [TNIK_HUMAN]	2.57	1	1	2	3	2.14574	0.51	1	1	0	2.57	2	2	1360	154.848	7.1665
Q9UQ35	Serine/arginine repetitive matrix protein 2 OS=Homo sapiens GN=SRRM2 PE=1 SV=2 - [SRRM2_HUMAN]	2.54	1	4	4	8	14.2116	2.54	4	4	71.42	2.54	4	4	2752	299.438	12.0591
O14936	Peripheral plasma membrane protein CASK OS=Homo sapiens GN=CASK PE=1 SV=3 - [CSKP_HUMAN]	2.48	1	2	2	4	5.23609	2.48	2	2	27.89	2.48	2	2	926	105.056	6.43018
Q9C0J8	pre-mRNA 3' end processing protein WDR33 OS=Homo sapiens GN=WDR33 PE=1 SV=2 - [WDR33_HUMAN]	2.47	1	3	3	5	6.30905	1.65	2	2	30.42	2.47	3	3	1336	145.799	9.17334
P60842	Eukaryotic initiation factor 4A-I OS=Homo sapiens GN=EIF4A1 PE=1 SV=1 - [IF4A1_HUMAN]	2.46	2	1	1	2	3.3712	2.46	1	1	30.64	2.46	1	1	406	46.1246	5.47803
Q9UKV8	Protein argonaute-2 OS=Homo sapiens GN=AGO2 PE=1 SV=3 - [AGO2_HUMAN]	2.44	3	1	2	4	5.2687	2.44	2	2	36.28	2.44	2	2	859	97.1459	9.18799
A3KN83	Protein strawberry notch homolog 1 OS=Homo sapiens GN=SBNO1 PE=1 SV=1 - [SBNO1_HUMAN]	2.44	1	2	2	4	8.89198	2.44	2	2	93.1	2.44	2	2	1393	154.216	7.88428
Q13867	Bleomycin hydrolase OS=Homo sapiens GN=BLMH PE=1 SV=1 - [BLMH_HUMAN]	2.42	1	1	1	1	3.0033	2.42	1	1					455	52.528	6.26514
Q15075	Early endosome antigen 1 OS=Homo sapiens GN=EEA1 PE=1 SV=2 - [EEA1_HUMAN]	2.41	1	3	3	8	14.5205	2.41	3	4	123.706	2.41	3	4	1411	162.367	5.68115
P42695	Condensin-2 complex subunit D3 OS=Homo sapiens GN=NCAPD3 PE=1 SV=2 - [CNDD3_HUMAN]	2.4	1	2	2	3	7.14294	2.4	2	2	30.13	1.34	1	1	1498	168.783	7.50342
Q8IXT5	RNA-binding protein 12B OS=Homo sapiens GN=RBM12B PE=1 SV=2 - [RB12B_HUMAN]	2.4	1	2	2	4	6.24228	2.4	2	2	62.4569	2.4	2	2	1001	118.03	6.81494
P52948	Nuclear pore complex protein Nup98-Nup96 OS=Homo sapiens GN=NUP98 PE=1 SV=4 - [NUP98_HUMAN]	2.37	1	4	4	7	10.0676	1.87	3	3	91.8676	2.37	4	4	1817	197.457	6.40479
Q9H307	Pinin OS=Homo sapiens GN=PNN PE=1 SV=4 - [PININ_HUMAN]	2.37	1	1	1	1		0			20.3	2.37	1	1	717	81.565	7.13721
Q93073	Selenocysteine insertion sequence-binding protein 2-like OS=Homo sapiens GN=SECISBP2L PE=1 SV=3 - [SBP2L_HUMAN]	2.36	1	1	1	1	1.74365	2.36	1	1		0			1101	121.7	6.03662
Q96PH1	NADPH oxidase 5 OS=Homo sapiens GN=NOX5 PE=1 SV=1 - [NOX5_HUMAN]	2.35	1	1	1	1	2.21825	2.35	1	1					765	86.3833	8.5874
Q5D862	Filaggrin-2 OS=Homo sapiens GN=FLG2 PE=1 SV=1 - [FILA2_HUMAN]	2.34	1	3	3	12	18.1532	2.34	3	5	123.15	2.34	3	7	2391	247.928	8.30908
Q9NQX3	Gephyrin OS=Homo sapiens GN=GPHN PE=1 SV=1 - [GEPH_HUMAN]	2.31	1	1	1	2	4.84313	2.31	1	1	62.32	2.31	1	1	736	79.698	5.42725
P26641	Elongation factor 1-gamma OS=Homo sapiens GN=EEF1G PE=1 SV=3 - [EF1G_HUMAN]	2.29	1	1	1	6	7.99192	2.29	1	3	34.5125	2.29	1	3	437	50.0871	6.66846
Q01433	AMP deaminase 2 OS=Homo sapiens GN=AMPD2 PE=1 SV=2 - [AMPD2_HUMAN]	2.28	1	2	2	4	5.23224	2.28	2	2	29.78	2.28	2	2	879	100.624	6.93213
Q9P2N5	RNA-binding protein 27 OS=Homo sapiens GN=RBM27 PE=1 SV=2 - [RBM27_HUMAN]	2.26	1	2	2	4	6.15274	2.26	2	2	69.51	1.04	1	2	1060	118.645	9.18799
Q13136	Liprin-alpha-1 OS=Homo sapiens GN=PPFIA1 PE=1 SV=1 - [LIPA1_HUMAN]	2.25	1	2	2	4	7.47274	2.25	2	2	68.43	2.25	2	2	1202	135.695	6.29053
Q14160	Protein scribble homolog OS=Homo sapiens GN=SCRIB PE=1 SV=4 - [SCRIB_HUMAN]	2.21	1	3	3	6	10.6214	2.21	3	3	77.25	2.21	3	3	1630	174.778	5.07178
O43156	TELO2-interacting protein 1 homolog OS=Homo sapiens GN=TTI1 PE=1 SV=3 - [TTI1_HUMAN]	2.2	1	2	2	4	5.72122	2.2	2	2	34.13	2.2	2	2	1089	121.992	5.97314
Q8N556	Actin filament-associated protein 1 OS=Homo sapiens GN=AFAP1 PE=1 SV=2 - [AFAP1_HUMAN]	2.19	1	1	1	2	4.79648	2.19	1	1	69.33	2.19	1	1	730	80.6748	8.67529
Q9C0B7	Transport and Golgi organization protein 6 homolog OS=Homo sapiens GN=TANGO6 PE=1 SV=2 - [TNG6_HUMAN]	2.19	1	1	1	1	3.17783	2.19	1	1					1094	120.671	6.11279
Q96JG6	Coiled-coil domain-containing protein 132 OS=Homo sapiens GN=CCDC132 PE=1 SV=3 - [CC132_HUMAN]	2.18	1	1	2	3	6.87369	2.18	2	2	65.46	1.35	1	1	964	111.104	6.20166
Q9Y618	Nuclear receptor corepressor 2 OS=Homo sapiens GN=NCOR2 PE=1 SV=2 - [NCOR2_HUMAN]	2.18	1	4	4	7	13.1643	2.18	4	4	39.78	1.82	3	3	2525	274.635	7.59131
Q96R06	Sperm-associated antigen 5 OS=Homo sapiens GN=SPAG5 PE=1 SV=2 - [SPAG5_HUMAN]	2.18	1	1	1	2	2.14801	2.18	1	1	0	2.18	1	1	1193	134.338	4.99561
Q14966	Zinc finger protein 638 OS=Homo sapiens GN=ZNF638 PE=1 SV=2 - [ZN638_HUMAN]	2.17	1	3	3	6	10.5858	2.17	3	3	53.88	2.17	3	3	1978	220.488	6.37939
Q5VIR6	Vacuolar protein sorting-associated protein 53 homolog OS=Homo sapiens GN=VPS53 PE=1 SV=1 - [VPS53_HUMAN]	2.15	1	1	1	2	4.64819	2.15	1	1	84.3	2.15	1	1	699	79.602	6.02393
Q13835	Plakophilin-1 OS=Homo sapiens GN=PKP1 PE=1 SV=2 - [PKP1_HUMAN]	2.14	1	1	1	2	5.47123	2.14	1	1	64.02	2.14	1	1	747	82.8078	9.12939
Q8IX01	SURP and G-patch domain-containing protein 2 OS=Homo sapiens GN=SUGP2 PE=1 SV=2 - [SUGP2_HUMAN]	2.13	1	2	2	4	6.69394	2.13	2	2	56.243	2.13	2	2	1082	120.132	7.28369
Q9UPN9	E3 ubiquitin-protein ligase TRIM33 OS=Homo sapiens GN=TRIM33 PE=1 SV=3 - [TRI33_HUMAN]	2.13	1	2	2	4	8.24263	2.13	2	2	71.58	2.13	2	2	1127	122.456	6.66846
Q9UNX4	WD repeat-containing protein 3 OS=Homo sapiens GN=WDR3 PE=1 SV=1 - [WDR3_HUMAN]	2.12	1	1	1	4	10.4287	2.12	1	2	105.392	2.12	1	2	943	106.032	6.63916
Q9H714	Uncharacterized protein KIAA0226-like OS=Homo sapiens GN=KIAA0226L PE=1 SV=3 - [K226L_HUMAN]	2.11	1	1	1	1	2.67129	2.11	1	1					662	73.41	6.03662
P06746	DNA polymerase beta OS=Homo sapiens GN=POLB PE=1 SV=3 - [DPOLB_HUMAN]	2.09	1	1	1	1	2.09821	2.09	1	1					335	38.1538	8.95361
O60506	Heterogeneous nuclear ribonucleoprotein Q OS=Homo sapiens GN=SYNCRIP PE=1 SV=2 - [HNRPQ_HUMAN]	2.09	1	1	1	2	4.03656	2.09	1	1	40.16	2.09	1	1	623	69.5596	8.5874
Q9ULQ1	Two pore calcium channel protein 1 OS=Homo sapiens GN=TPCN1 PE=1 SV=3 - [TPC1_HUMAN]	2.08	1	1	1	2	4.00149	2.08	1	1	65.26	2.08	1	1	816	94.0858	8.26514
Q9ULK4	Mediator of RNA polymerase II transcription subunit 23 OS=Homo sapiens GN=MED23 PE=1 SV=2 - [MED23_HUMAN]	2.05	1	2	2	4	7.16833	2.05	2	2	47.3216	2.05	2	2	1368	156.372	7.40088
Q9UPN7	Serine/threonine-protein phosphatase 6 regulatory subunit 1 OS=Homo sapiens GN=PPP6R1 PE=1 SV=5 - [PP6R1_HUMAN]	2.04	1	1	1	2	4.49049	2.04	1	1	77.37	2.04	1	1	881	96.6637	4.55127
P49368	T-complex protein 1 subunit gamma OS=Homo sapiens GN=CCT3 PE=1 SV=4 - [TCPG_HUMAN]	2.02	1	1	1	2	3.15986	2.02	1	1	33.53	2.02	1	1	545	60.4953	6.49365
Q5SVQ8	Zinc finger and BTB domain-containing protein 41 OS=Homo sapiens GN=ZBTB41 PE=1 SV=1 - [ZBT41_HUMAN]	1.98	1	1	1	1	3.45819	1.98	1	1					909	105.125	7.92822
Q13451	Peptidyl-prolyl cis-trans isomerase FKBP5 OS=Homo sapiens GN=FKBP5 PE=1 SV=2 - [FKBP5_HUMAN]	1.97	1	1	1	2	4.69141	1.97	1	2					457	51.1796	5.89697
Q92547	DNA topoisomerase 2-binding protein 1 OS=Homo sapiens GN=TOPBP1 PE=1 SV=3 - [TOPB1_HUMAN]	1.97	1	2	2	4	9.2541	1.97	2	2	87.2955	1.97	2	2	1522	170.571	6.96143
Q9NS87	Kinesin-like protein KIF15 OS=Homo sapiens GN=KIF15 PE=1 SV=1 - [KIF15_HUMAN]	1.95	1	2	2	4	9.14416	1.95	2	2	94.52	1.95	2	2	1388	160.061	5.99854
Q8N122	Regulatory-associated protein of mTOR OS=Homo sapiens GN=RPTOR PE=1 SV=1 - [RPTOR_HUMAN]	1.95	1	2	2	4	8.18057	1.95	2	2	76.84	1.95	2	2	1335	148.942	6.88818
P07339	Cathepsin D OS=Homo sapiens GN=CTSD PE=1 SV=1 - [CATD_HUMAN]	1.94	1	1	1	1	2.85378	1.94	1	1					412	44.5236	6.53662
Q9HCD6	Protein TANC2 OS=Homo sapiens GN=TANC2 PE=1 SV=3 - [TANC2_HUMAN]	1.91	1	2	2	4	8.71252	1.91	2	2	59.8444	1.91	2	2	1990	219.512	8.07471
Q8WXU2	Dyslexia susceptibility 1 candidate gene 1 protein OS=Homo sapiens GN=DYX1C1 PE=1 SV=2 - [DYXC1_HUMAN]	1.9	1	1	1	1		0			0	1.9	1	1	420	48.4963	8.74854
Q32P44	Echinoderm microtubule-associated protein-like 3 OS=Homo sapiens GN=EML3 PE=1 SV=1 - [EMAL3_HUMAN]	1.9	1	1	1	2	5.75196	1.9	1	1	62.42	1.9	1	1	896	95.1375	7.12256
A0AVT1	Ubiquitin-like modifier-activating enzyme 6 OS=Homo sapiens GN=UBA6 PE=1 SV=1 - [UBA6_HUMAN]	1.9	1	1	1	4	10.9158	1.9	1	2	84.433	1.9	1	2	1052	117.895	6.13818
O14981	TATA-binding protein-associated factor 172 OS=Homo sapiens GN=BTAF1 PE=1 SV=2 - [BTAF1_HUMAN]	1.89	1	3	3	6	11.7451	1.89	3	3	98.6733	1.89	3	3	1849	206.756	6.52197
O00461	Golgi integral membrane protein 4 OS=Homo sapiens GN=GOLIM4 PE=1 SV=1 - [GOLI4_HUMAN]	1.87	1	1	1	2	4.09081	1.87	1	1	45.56	1.87	1	1	696	81.8313	4.76709
Q8NA70	Protein FAM47B OS=Homo sapiens GN=FAM47B PE=2 SV=2 - [FA47B_HUMAN]	1.86	1	1	1	1	2.97721	1.86	1	1		0			645	73.8977	8.73389
Q5T447	E3 ubiquitin-protein ligase HECTD3 OS=Homo sapiens GN=HECTD3 PE=1 SV=1 - [HECD3_HUMAN]	1.86	1	1	1	2	4.82636	1.86	1	1	48.23	1.86	1	1	861	97.0515	5.64307
Q14CX7	N-alpha-acetyltransferase 25, NatB auxiliary subunit OS=Homo sapiens GN=NAA25 PE=1 SV=1 - [NAA25_HUMAN]	1.85	1	1	1	2	3.72595	1.85	1	1	35.21	1.85	1	1	972	112.221	6.63916
P46087	Putative ribosomal RNA methyltransferase NOP2 OS=Homo sapiens GN=NOP2 PE=1 SV=2 - [NOP2_HUMAN]	1.85	1	1	1	2	2.63297	1.85	1	1	26.53	1.85	1	1	812	89.2471	9.23193
P49790	Nuclear pore complex protein Nup153 OS=Homo sapiens GN=NUP153 PE=1 SV=2 - [NU153_HUMAN]	1.83	1	2	2	3	4.50877	1.22	1	1	60.58	1.83	2	2	1475	153.843	8.73389
Q15042	Rab3 GTPase-activating protein catalytic subunit OS=Homo sapiens GN=RAB3GAP1 PE=1 SV=3 - [RB3GP_HUMAN]	1.83	1	1	1	1	2.86692	1.83	1	1					981	110.454	5.5542
P0CW27	Coiled-coil domain-containing protein 166 OS=Homo sapiens GN=CCDC166 PE=4 SV=1 - [CC166_HUMAN]	1.82	1	1	1	1	1.91406	1.82	1	1					439	48.6797	10.5942
P50990	T-complex protein 1 subunit theta OS=Homo sapiens GN=CCT8 PE=1 SV=4 - [TCPQ_HUMAN]	1.82	1	1	1	4	7.63505	1.82	1	2	44.4136	1.82	1	2	548	59.5825	5.60498
P50416	Carnitine O-palmitoyltransferase 1, liver isoform OS=Homo sapiens GN=CPT1A PE=1 SV=2 - [CPT1A_HUMAN]	1.81	1	1	1	2	4.71491	1.81	1	1	35.21	1.81	1	1	773	88.3107	8.646
Q93074	Mediator of RNA polymerase II transcription subunit 12 OS=Homo sapiens GN=MED12 PE=1 SV=4 - [MED12_HUMAN]	1.79	2	3	3	8	13.8263	1.79	3	4	64.83	1.79	3	4	2177	242.928	7.04932
Q5JRA6	Melanoma inhibitory activity protein 3 OS=Homo sapiens GN=MIA3 PE=1 SV=1 - [MIA3_HUMAN]	1.78	1	3	3	6	9.52028	1.78	3	3	76.1662	1.78	3	3	1907	213.57	4.84326
Q9BRP7	Ferredoxin-fold anticodon-binding domain-containing protein 1 OS=Homo sapiens GN=FDXACB1 PE=2 SV=3 - [FDXA1_HUMAN]	1.76	1	1	1	1	2.52743	1.76	1	1					624	70.3707	6.75635
Q504Q3	PAB-dependent poly(A)-specific ribonuclease subunit PAN2 OS=Homo sapiens GN=PAN2 PE=1 SV=3 - [PAN2_HUMAN]	1.75	1	1	1	2	3.11904	1.75	1	1	36.4	1.75	1	1	1202	135.281	5.98584
P28290	Sperm-specific antigen 2 OS=Homo sapiens GN=SSFA2 PE=1 SV=3 - [SSFA2_HUMAN]	1.75	1	2	2	4	7.65905	1.75	2	2	80.7217	1.75	2	2	1259	138.3	5.18604
Q6PJI9	WD repeat-containing protein 59 OS=Homo sapiens GN=WDR59 PE=1 SV=2 - [WDR59_HUMAN]	1.75	1	1	1	1	3.21474	1.75	1	1					974	109.724	7.91357
Q68CQ4	Digestive organ expansion factor homolog OS=Homo sapiens GN=DIEXF PE=1 SV=2 - [DIEXF_HUMAN]	1.72	1	1	1	2	3.34452	1.72	1	1	0	1.72	1	1	756	87.0008	5.88428
Q9BZQ6	ER degradation-enhancing alpha-mannosidase-like protein 3 OS=Homo sapiens GN=EDEM3 PE=1 SV=2 - [EDEM3_HUMAN]	1.72	1	1	1	2	4.28235	1.72	1	1	32.17	1.72	1	1	932	104.598	4.93213
P08648	Integrin alpha-5 OS=Homo sapiens GN=ITGA5 PE=1 SV=2 - [ITA5_HUMAN]	1.72	1	1	1	2	5.9843	1.72	1	1	43.34	1.72	1	1	1049	114.465	5.77002
Q9NXC5	WD repeat-containing protein mio OS=Homo sapiens GN=MIOS PE=1 SV=2 - [MIO_HUMAN]	1.71	1	1	1	2	3.54205	1.71	1	1	46.71	1.71	1	1	875	98.5209	6.72705
P09923	Intestinal-type alkaline phosphatase OS=Homo sapiens GN=ALPI PE=1 SV=2 - [PPBI_HUMAN]	1.7	3	1	1	1	2.60893	1.7	1	1					528	56.7764	5.85889
Q9NNW5	WD repeat-containing protein 6 OS=Homo sapiens GN=WDR6 PE=1 SV=1 - [WDR6_HUMAN]	1.69	1	1	1	2	2.83808	1.69	1	1	32.8	1.69	1	1	1121	121.647	6.87354
O75717	WD repeat and HMG-box DNA-binding protein 1 OS=Homo sapiens GN=WDHD1 PE=1 SV=1 - [WDHD1_HUMAN]	1.68	1	1	1	2	3.93935	1.68	1	1	0	1.68	1	1	1129	125.888	5.61768
Q8N1E6	F-box/LRR-repeat protein 14 OS=Homo sapiens GN=FBXL14 PE=1 SV=1 - [FXL14_HUMAN]	1.67	1	1	1	2	2.44231	1.67	1	1	27.49	1.67	1	1	418	45.8569	8.82178
Q9P273	Teneurin-3 OS=Homo sapiens GN=TENM3 PE=2 SV=3 - [TEN3_HUMAN]	1.67	1	3	3	5	6.99231	1.33	2	2	38.2447	1.67	3	3	2699	300.76	6.41748
A8MPP1	Putative ATP-dependent RNA helicase DDX11-like protein 8 OS=Homo sapiens GN=DDX11L8 PE=1 SV=1 - [D11L8_HUMAN]	1.65	2	1	1	1	3.49392	1.65	1	1					907	101.746	7.47412
Q5C9Z4	Nucleolar MIF4G domain-containing protein 1 OS=Homo sapiens GN=NOM1 PE=1 SV=1 - [NOM1_HUMAN]	1.63	1	1	1	2	4.5425	1.63	1	1	61.83	1.63	1	1	860	96.1976	8.104
Q8N9U0	Tandem C2 domains nuclear protein OS=Homo sapiens GN=TC2N PE=1 SV=2 - [TAC2N_HUMAN]	1.63	1	1	1	1		0			35.85	1.63	1	1	490	55.2494	9.18799
O95239	Chromosome-associated kinesin KIF4A OS=Homo sapiens GN=KIF4A PE=1 SV=3 - [KIF4A_HUMAN]	1.62	1	2	2	4	6.87859	1.62	2	2	62.176	1.62	2	2	1232	139.794	6.26514
O75448	Mediator of RNA polymerase II transcription subunit 24 OS=Homo sapiens GN=MED24 PE=1 SV=1 - [MED24_HUMAN]	1.62	1	1	1	1	4.03294	1.62	1	1					989	110.234	6.94678
Q9Y5F7	Protocadherin gamma-C4 OS=Homo sapiens GN=PCDHGC4 PE=2 SV=1 - [PCDGL_HUMAN]	1.6	1	1	1	2	3.45145	1.6	1	1	29.23	1.6	1	1	938	101.151	5.35107
Q9NRR4	Ribonuclease 3 OS=Homo sapiens GN=DROSHA PE=1 SV=2 - [RNC_HUMAN]	1.6	1	2	2	4	6.809	1.6	2	2	49.99	1.6	2	2	1374	159.214	7.86963
O75152	Zinc finger CCCH domain-containing protein 11A OS=Homo sapiens GN=ZC3H11A PE=1 SV=3 - [ZC11A_HUMAN]	1.6	1	1	1	2	4.1259	1.6	1	1	64.22	1.6	1	1	810	89.076	8.36768
Q86YT6	E3 ubiquitin-protein ligase MIB1 OS=Homo sapiens GN=MIB1 PE=1 SV=1 - [MIB1_HUMAN]	1.59	1	1	1	2	5.40026	1.59	1	1	91.53	1.59	1	1	1006	110.066	6.91748
Q96KR1	Zinc finger RNA-binding protein OS=Homo sapiens GN=ZFR PE=1 SV=2 - [ZFR_HUMAN]	1.58	1	1	1	2	5.36408	1.58	1	1	98.39	1.58	1	1	1074	116.939	9.0415
Q14BN4	Sarcolemmal membrane-associated protein OS=Homo sapiens GN=SLMAP PE=1 SV=1 - [SLMAP_HUMAN]	1.57	1	1	1	1		0			0	1.57	1	1	828	95.1396	5.46533
Q9UPY3	Endoribonuclease Dicer OS=Homo sapiens GN=DICER1 PE=1 SV=3 - [DICER_HUMAN]	1.56	1	2	2	3	5.39535	0.83	1	1	24.33	1.56	2	2	1922	218.542	5.68115
Q658Y4	Protein FAM91A1 OS=Homo sapiens GN=FAM91A1 PE=1 SV=3 - [F91A1_HUMAN]	1.55	1	1	1	2	3.22243	1.55	1	1	44.51	1.55	1	1	838	93.8497	6.39209
O15523	ATP-dependent RNA helicase DDX3Y OS=Homo sapiens GN=DDX3Y PE=1 SV=2 - [DDX3Y_HUMAN]	1.52	2	1	1	4	6.0686	1.52	1	2	61.4	1.52	1	2	660	73.1081	7.54736
O43143	Putative pre-mRNA-splicing factor ATP-dependent RNA helicase DHX15 OS=Homo sapiens GN=DHX15 PE=1 SV=2 - [DHX15_HUMAN]	1.51	1	1	1	1	2.21386	1.51	1	1					795	90.8752	7.45947
Q9BZQ8	Protein Niban OS=Homo sapiens GN=FAM129A PE=1 SV=1 - [NIBAN_HUMAN]	1.51	1	1	1	2	3.86931	1.51	1	1	38.1	1.51	1	1	928	103.07	4.77979
Q9NXF1	Testis-expressed sequence 10 protein OS=Homo sapiens GN=TEX10 PE=1 SV=2 - [TEX10_HUMAN]	1.51	1	1	1	2	3.01157	1.51	1	1	0	1.51	1	1	929	105.608	9.36377
Q7Z5R6	Amyloid beta A4 precursor protein-binding family B member 1-interacting protein OS=Homo sapiens GN=APBB1IP PE=1 SV=1 - [AB1IP_HUMAN]	1.5	1	1	1	1	2.20826	1.5	1	1					666	73.1368	5.59229
Q9H7D0	Dedicator of cytokinesis protein 5 OS=Homo sapiens GN=DOCK5 PE=1 SV=3 - [DOCK5_HUMAN]	1.5	2	3	3	6	7.58982	1.5	3	3	24.04	1.5	3	3	1870	215.172	7.95752
O43175	D-3-phosphoglycerate dehydrogenase OS=Homo sapiens GN=PHGDH PE=1 SV=4 - [SERA_HUMAN]	1.5	1	1	1	1		0			0	1.5	1	1	533	56.6144	6.7124
Q7Z4S6	Kinesin-like protein KIF21A OS=Homo sapiens GN=KIF21A PE=1 SV=2 - [KI21A_HUMAN]	1.49	1	1	1	2	4.30623	1.49	1	1	29.12	1.49	1	1	1674	187.063	6.41748
Q8IX12	Cell division cycle and apoptosis regulator protein 1 OS=Homo sapiens GN=CCAR1 PE=1 SV=2 - [CCAR1_HUMAN]	1.48	1	1	1	2	3.10259	1.48	1	1	38.98	1.48	1	1	1150	132.739	5.75732
O95935	T-box transcription factor TBX18 OS=Homo sapiens GN=TBX18 PE=2 SV=3 - [TBX18_HUMAN]	1.48	1	1	1	1	2.73339	1.48	1	1		0			607	64.7119	8.77783
Q96SB8	Structural maintenance of chromosomes protein 6 OS=Homo sapiens GN=SMC6 PE=1 SV=2 - [SMC6_HUMAN]	1.47	1	1	1	2	4.4983	1.47	1	1	45.45	1.47	1	1	1091	126.246	6.99072
O95155	Ubiquitin conjugation factor E4 B OS=Homo sapiens GN=UBE4B PE=1 SV=1 - [UBE4B_HUMAN]	1.46	1	1	1	1	3.04135	1.46	1	1					1302	146.092	6.55127
Q3KQU3	MAP7 domain-containing protein 1 OS=Homo sapiens GN=MAP7D1 PE=1 SV=1 - [MA7D1_HUMAN]	1.43	1	1	1	2	4.15211	1.43	1	1	55.52	1.43	1	1	841	92.7641	10.1108
Q13620	Cullin-4B OS=Homo sapiens GN=CUL4B PE=1 SV=4 - [CUL4B_HUMAN]	1.42	1	1	1	1	4.06428	1.42	1	1					913	103.916	7.37158
Q9Y5B6	PAX3- and PAX7-binding protein 1 OS=Homo sapiens GN=PAXBP1 PE=1 SV=2 - [PAXB1_HUMAN]	1.42	1	1	1	1	2.7734	1.42	1	1					917	104.739	5.68115
Q9UPP1	Histone lysine demethylase PHF8 OS=Homo sapiens GN=PHF8 PE=1 SV=3 - [PHF8_HUMAN]	1.42	1	1	1	2	3.9182	1.42	1	1	73.69	1.42	1	1	1060	117.79	8.71924
Q86WA8	Lon protease homolog 2, peroxisomal OS=Homo sapiens GN=LONP2 PE=1 SV=1 - [LONP2_HUMAN]	1.41	1	1	1	2	2.5307	1.41	1	1	66.11	1.41	1	1	852	94.5572	7.29834
Q96JN8	Neuralized-like protein 4 OS=Homo sapiens GN=NEURL4 PE=1 SV=2 - [NEUL4_HUMAN]	1.41	1	2	2	3	4.009	0.77	1	1	35.14	1.41	2	2	1562	166.802	5.85889
Q15058	Kinesin-like protein KIF14 OS=Homo sapiens GN=KIF14 PE=1 SV=1 - [KIF14_HUMAN]	1.4	1	2	2	4	5.98448	1.4	2	2	37.48	1.4	2	2	1648	186.375	7.91357
Q13393	Phospholipase D1 OS=Homo sapiens GN=PLD1 PE=1 SV=1 - [PLD1_HUMAN]	1.4	1	1	1	4	5.94204	1.4	1	2	29.71	1.4	1	2	1074	124.106	8.77783
P51610	Host cell factor 1 OS=Homo sapiens GN=HCFC1 PE=1 SV=2 - [HCFC1_HUMAN]	1.38	1	2	2	4	7.40777	1.38	2	2	0	1.38	2	2	2035	208.602	7.45947
Q96RT8	Gamma-tubulin complex component 5 OS=Homo sapiens GN=TUBGCP5 PE=1 SV=1 - [GCP5_HUMAN]	1.37	1	1	1	2	4.64539	1.37	1	1	55.29	1.37	1	1	1024	118.246	5.89697
P16070	CD44 antigen OS=Homo sapiens GN=CD44 PE=1 SV=3 - [CD44_HUMAN]	1.35	1	1	1	1	2.77278	1.35	1	1					742	81.4874	5.32568
Q15003	Condensin complex subunit 2 OS=Homo sapiens GN=NCAPH PE=1 SV=3 - [CND2_HUMAN]	1.35	1	1	1	1	3.01134	1.35	1	1					741	82.5113	5.05908
Q5T6F2	Ubiquitin-associated protein 2 OS=Homo sapiens GN=UBAP2 PE=1 SV=1 - [UBAP2_HUMAN]	1.34	1	1	1	2	4.28815	1.34	1	1	44.95	1.34	1	1	1119	117.044	7.34229
Q709C8	Vacuolar protein sorting-associated protein 13C OS=Homo sapiens GN=VPS13C PE=1 SV=1 - [VP13C_HUMAN]	1.33	1	4	4	7	11.8477	1.01	3	3	111.28	1.33	4	4	3753	422.124	6.82959
Q08379	Golgin subfamily A member 2 OS=Homo sapiens GN=GOLGA2 PE=1 SV=3 - [GOGA2_HUMAN]	1.3	1	1	1	2	3.33804	1.3	1	1	33.71	1.3	1	1	1002	113.017	5.021
P35658	Nuclear pore complex protein Nup214 OS=Homo sapiens GN=NUP214 PE=1 SV=2 - [NU214_HUMAN]	1.29	1	2	2	3	3.85485	0.86	1	1	55.14	1.29	2	2	2090	213.488	7.47412
Q92797	Symplekin OS=Homo sapiens GN=SYMPK PE=1 SV=2 - [SYMPK_HUMAN]	1.26	1	1	1	2	2.98271	1.26	1	1	39.85	1.26	1	1	1274	141.059	6.12549
Q9HD20	Manganese-transporting ATPase 13A1 OS=Homo sapiens GN=ATP13A1 PE=1 SV=2 - [AT131_HUMAN]	1.25	1	1	1	2	3.38076	1.25	1	1	47.25	1.25	1	1	1204	132.87	8.1333
Q5TC82	Roquin-1 OS=Homo sapiens GN=RC3H1 PE=1 SV=1 - [RC3H1_HUMAN]	1.24	2	1	1	2	5.01818	1.24	1	1	78.42	1.24	1	1	1133	125.658	7.26904
O15084	Serine/threonine-protein phosphatase 6 regulatory ankyrin repeat subunit A OS=Homo sapiens GN=ANKRD28 PE=1 SV=5 - [ANR28_HUMAN]	1.23	1	1	1	2	3.6395	1.23	1	1	24.92	1.23	1	1	1053	112.894	6.25244
P46020	Phosphorylase b kinase regulatory subunit alpha, skeletal muscle isoform OS=Homo sapiens GN=PHKA1 PE=1 SV=2 - [KPB1_HUMAN]	1.23	1	1	1	2	4.84784	1.23	1	1	72.47	1.23	1	1	1223	137.225	6.18896
P39059	Collagen alpha-1(XV) chain OS=Homo sapiens GN=COL15A1 PE=1 SV=2 - [COFA1_HUMAN]	1.22	1	1	1	2	5.27948	1.22	1	1	60.49	1.22	1	1	1388	141.632	4.99561
Q5M775	Cytospin-B OS=Homo sapiens GN=SPECC1 PE=1 SV=1 - [CYTSB_HUMAN]	1.22	1	1	1	2	2.40882	1.22	1	1	38.21	1.22	1	1	1068	118.512	6.69775
Q9H3S7	Tyrosine-protein phosphatase non-receptor type 23 OS=Homo sapiens GN=PTPN23 PE=1 SV=1 - [PTN23_HUMAN]	1.22	1	2	2	3	4.75684	0.79	1	1	75.59	1.22	2	2	1636	178.861	6.91748
Q9NXG0	Centlein OS=Homo sapiens GN=CNTLN PE=2 SV=5 - [CNTLN_HUMAN]	1.21	1	1	1	1	3.42415	1.21	1	1		0			1405	161.504	8.14795
O15439	Multidrug resistance-associated protein 4 OS=Homo sapiens GN=ABCC4 PE=1 SV=3 - [MRP4_HUMAN]	1.21	1	1	1	2	4.45904	1.21	1	1	61.06	1.21	1	1	1325	149.432	8.19189
Q2NKX8	DNA excision repair protein ERCC-6-like OS=Homo sapiens GN=ERCC6L PE=1 SV=1 - [ERC6L_HUMAN]	1.2	1	1	1	2	3.32142	1.2	1	1	33.39	1.2	1	1	1250	141.015	5.31299
P35556	Fibrillin-2 OS=Homo sapiens GN=FBN2 PE=1 SV=3 - [FBN2_HUMAN]	1.17	1	3	3	6	10.8801	1.17	3	3	90.5367	1.17	3	3	2912	314.558	4.85596
Q8IVF7	Formin-like protein 3 OS=Homo sapiens GN=FMNL3 PE=1 SV=3 - [FMNL3_HUMAN]	1.17	1	1	1	2	3.13081	1.17	1	1	28.7	1.17	1	1	1028	117.139	6.65381
Q9HD67	Unconventional myosin-X OS=Homo sapiens GN=MYO10 PE=1 SV=3 - [MYO10_HUMAN]	1.17	1	1	2	3	7.83559	1.17	2	2	39.14	0.83	1	1	2058	237.198	6.21436
O14964	Hepatocyte growth factor-regulated tyrosine kinase substrate OS=Homo sapiens GN=HGS PE=1 SV=1 - [HGS_HUMAN]	1.16	1	1	1	1	2.45093	1.16	1	1		0			777	86.1376	6.16357
Q9P2B2	Prostaglandin F2 receptor negative regulator OS=Homo sapiens GN=PTGFRN PE=1 SV=2 - [FPRP_HUMAN]	1.14	1	1	1	2	2.643	1.14	1	1	29.13	1.14	1	1	879	98.4946	6.60986
Q9BWU0	Kanadaptin OS=Homo sapiens GN=SLC4A1AP PE=1 SV=1 - [NADAP_HUMAN]	1.13	1	1	1	2	3.40355	1.13	1	1	54.04	1.13	1	1	796	88.759	5.18604
Q96T37	Putative RNA-binding protein 15 OS=Homo sapiens GN=RBM15 PE=1 SV=2 - [RBM15_HUMAN]	1.13	1	1	1	2	3.58745	1.13	1	1	29.25	1.13	1	1	977	107.124	10.0815
Q6GYQ0	Ral GTPase-activating protein subunit alpha-1 OS=Homo sapiens GN=RALGAPA1 PE=1 SV=1 - [RGPA1_HUMAN]	1.13	1	2	2	4	8.35009	1.13	2	2	102.86	1.13	2	2	2036	229.686	6.18896
Q5T5U3	Rho GTPase-activating protein 21 OS=Homo sapiens GN=ARHGAP21 PE=1 SV=1 - [RHG21_HUMAN]	1.12	1	2	2	3	3.64505	0.61	1	1	28.08	1.12	2	2	1957	217.198	7.79639
Q9BZ29	Dedicator of cytokinesis protein 9 OS=Homo sapiens GN=DOCK9 PE=1 SV=2 - [DOCK9_HUMAN]	1.11	1	1	2	2	3.20724	0.68	1	1	16.69	0.43	1	1	2069	236.295	7.48877
Q9Y4I1	Unconventional myosin-Va OS=Homo sapiens GN=MYO5A PE=1 SV=2 - [MYO5A_HUMAN]	1.08	1	2	2	4	5.67663	1.08	2	2	29.68	1.08	2	2	1855	215.269	8.48486
O60343	TBC1 domain family member 4 OS=Homo sapiens GN=TBC1D4 PE=1 SV=2 - [TBCD4_HUMAN]	1.08	1	1	1	2	3.80326	1.08	1	1	47.13	1.08	1	1	1298	146.471	7.00537
Q9UBB9	Tuftelin-interacting protein 11 OS=Homo sapiens GN=TFIP11 PE=1 SV=1 - [TFP11_HUMAN]	1.08	1	1	1	1	2.38452	1.08	1	1					837	96.7584	5.66846
Q14244	Ensconsin OS=Homo sapiens GN=MAP7 PE=1 SV=1 - [MAP7_HUMAN]	1.07	1	1	1	1	2.68198	1.07	1	1		0			749	84.0015	9.61279
P13591	Neural cell adhesion molecule 1 OS=Homo sapiens GN=NCAM1 PE=1 SV=3 - [NCAM1_HUMAN]	1.05	1	1	1	1	2.4682	1.05	1	1					858	94.5152	4.86865
P07996	Thrombospondin-1 OS=Homo sapiens GN=THBS1 PE=1 SV=2 - [TSP1_HUMAN]	1.03	1	1	1	1	2.82446	1.03	1	1					1170	129.3	4.94482
P29317	Ephrin type-A receptor 2 OS=Homo sapiens GN=EPHA2 PE=1 SV=2 - [EPHA2_HUMAN]	1.02	1	1	1	2	2.59322	1.02	1	1	30.81	1.02	1	1	976	108.197	6.22705
Q8TD19	Serine/threonine-protein kinase Nek9 OS=Homo sapiens GN=NEK9 PE=1 SV=2 - [NEK9_HUMAN]	1.02	1	1	1	2	2.65667	1.02	1	1	28.14	1.02	1	1	979	107.1	5.74463
Q9C0D5	Protein TANC1 OS=Homo sapiens GN=TANC1 PE=1 SV=3 - [TANC1_HUMAN]	1.02	1	2	2	4	7.15181	1.02	2	2	71.95	1.02	2	2	1861	202.093	8.32373
Q9NSV4	Protein diaphanous homolog 3 OS=Homo sapiens GN=DIAPH3 PE=1 SV=4 - [DIAP3_HUMAN]	1.01	1	1	1	2	4.17058	1.01	1	1	51.82	1.01	1	1	1193	136.839	7.03467
P23921	Ribonucleoside-diphosphate reductase large subunit OS=Homo sapiens GN=RRM1 PE=1 SV=1 - [RIR1_HUMAN]	1.01	1	1	1	1	2.46703	1.01	1	1					792	90.0125	7.15186
Q9UHN6	Transmembrane protein 2 OS=Homo sapiens GN=TMEM2 PE=1 SV=1 - [TMEM2_HUMAN]	1.01	1	1	1	2	4.54319	1.01	1	1	66.38	1.01	1	1	1383	154.276	8.14795
Q96SN8	CDK5 regulatory subunit-associated protein 2 OS=Homo sapiens GN=CDK5RAP2 PE=1 SV=5 - [CK5P2_HUMAN]	1	1	1	1	2	4.35795	1	1	1	42.28	1	1	1	1893	214.905	5.57959
Q460N5	Poly [ADP-ribose] polymerase 14 OS=Homo sapiens GN=PARP14 PE=1 SV=3 - [PAR14_HUMAN]	1	1	1	1	2	4.00085	1	1	1	0	1	1	1	1801	202.672	7.18115
Q92620	Pre-mRNA-splicing factor ATP-dependent RNA helicase PRP16 OS=Homo sapiens GN=DHX38 PE=1 SV=2 - [PRP16_HUMAN]	0.98	1	1	1	2	2.72908	0.98	1	1	59.22	0.98	1	1	1227	140.415	6.53662
O94868	FCH and double SH3 domains protein 2 OS=Homo sapiens GN=FCHSD2 PE=1 SV=3 - [FCSD2_HUMAN]	0.95	1	1	1	2	2.07527	0.95	1	1	0	0.95	1	1	740	84.2241	5.77002
Q03468	DNA excision repair protein ERCC-6 OS=Homo sapiens GN=ERCC6 PE=1 SV=1 - [ERCC6_HUMAN]	0.94	1	1	1	2	2.57745	0.94	1	1	24.51	0.94	1	1	1493	168.311	8.08936
Q14161	ARF GTPase-activating protein GIT2 OS=Homo sapiens GN=GIT2 PE=1 SV=2 - [GIT2_HUMAN]	0.92	2	1	1	2	2.73246	0.92	1	1	35	0.92	1	1	759	84.4902	7.2251
Q9UNS1	Protein timeless homolog OS=Homo sapiens GN=TIMELESS PE=1 SV=2 - [TIM_HUMAN]	0.91	1	1	1	2	3.6195	0.91	1	1	50.24	0.91	1	1	1208	138.572	5.40186
P04920	Anion exchange protein 2 OS=Homo sapiens GN=SLC4A2 PE=1 SV=4 - [B3A2_HUMAN]	0.89	1	1	1	2	3.00092	0.89	1	1	22.37	0.89	1	1	1241	136.923	6.29053
O00411	DNA-directed RNA polymerase, mitochondrial OS=Homo sapiens GN=POLRMT PE=1 SV=2 - [RPOM_HUMAN]	0.89	1	1	1	2	3.68131	0.89	1	1	32.3	0.89	1	1	1230	138.532	8.98291
Q9H2G2	STE20-like serine/threonine-protein kinase OS=Homo sapiens GN=SLK PE=1 SV=1 - [SLK_HUMAN]	0.89	1	1	1	2	3.84558	0.89	1	2		0			1235	142.607	5.14795
Q92540	Protein SMG7 OS=Homo sapiens GN=SMG7 PE=1 SV=2 - [SMG7_HUMAN]	0.88	1	1	1	2	3.64266	0.88	1	1	47.05	0.88	1	1	1137	127.202	8.71924
Q7Z410	Transmembrane protease serine 9 OS=Homo sapiens GN=TMPRSS9 PE=1 SV=2 - [TMPS9_HUMAN]	0.85	1	1	1	1	1.92412	0.85	1	1					1059	113.948	8.07471
Q9BZF9	Uveal autoantigen with coiled-coil domains and ankyrin repeats OS=Homo sapiens GN=UACA PE=1 SV=2 - [UACA_HUMAN]	0.85	1	1	1	2	3.40166	0.85	1	1	69.13	0.85	1	1	1416	162.404	7.03467
Q0VF96	Cingulin-like protein 1 OS=Homo sapiens GN=CGNL1 PE=1 SV=2 - [CGNL1_HUMAN]	0.84	1	1	1	1		0			0	0.84	1	1	1302	148.989	5.66846
Q9HC35	Echinoderm microtubule-associated protein-like 4 OS=Homo sapiens GN=EML4 PE=1 SV=3 - [EMAL4_HUMAN]	0.82	1	1	1	2	2.4301	0.82	1	1	52.43	0.82	1	1	981	108.848	6.40479
[truncated: 50 more rows]

## Sheet: Rep1_LANE_5
Accession	Description	ΣCoverage	Σ# Proteins	Σ# Unique Peptides	Σ# Peptides	Σ# PSMs	Score A7	Coverage A7	# Peptides A7	# PSM A7	Score A8	Coverage A8	# Peptides A8	# PSM A8	# AAs	MW [kDa]	calc. pI
[truncated: 703 more rows]

[truncated: 11 more sheets: Rep1_LANE_6, Rep1_LANE_8, Rep1_LANE_10, Rep1_LANE_12, Rep2_LANE_2, Rep2_LANE_4, Rep2_LANE_5, Rep2_LANE_6, Rep2_LANE_8, Rep2_LANE_10, Rep2_LANE_12]
