# Supplementary material for: RNA G-quadruplexes at upstream open reading frames cause DHX36- and DHX9-dependent translation of human mRNAs
Source: Genome Biol. 2018 Dec 27;19:229. doi: 10.1186/s13059-018-1602-2 (PMC6307142; doi:10.1186/s13059-018-1602-2)
Supplement: Supplementary file 7 — Coordinate of all identified DHX9 iCLIP peaks. (XLS 1126 kb) [file 13059_2018_1602_MOESM7_ESM.xls]

## Sheet: Supplementary_File_5_DHX9_iCLIP
Transcript_id	peak_start	peak_end	summit_value	summit_position	middle_position	is_utr5	is_cds	is_utr3
ENST00000002125.8	1639	1721	287	1679	1680	0	0	1
ENST00000002125.8	1722	1924	465	1855	1823	0	0	1
ENST00000003100.12	2509	2594	546	2560	2552	0	0	1
ENST00000003100.12	2595	2709	364	2655	2652	0	0	1
ENST00000003100.12	2710	2820	481	2770	2765	0	0	1
ENST00000003302.8	4149	4286	22	4225	4218	0	0	1
ENST00000003302.8	4288	4327	13	4318	4308	0	0	1
ENST00000003912.7	3793	3877	79	3829	3835	0	0	1
ENST00000003912.7	3879	3922	11	3888	3901	0	0	1
ENST00000003912.7	3929	4016	47	3979	3973	0	0	1
ENST00000003912.7	4017	4070	24	4052	4044	0	0	1
ENST00000005260.8	2826	2879	35	2856	2853	0	0	1
ENST00000005260.8	2880	2916	13	2895	2898	0	0	1
ENST00000005260.8	2917	2988	18	2967	2953	0	0	1
ENST00000010299.10	171	273	61	243	222	0	1	0
ENST00000013222.5	1199	1289	117	1234	1244	0	0	1
ENST00000013222.5	1290	1367	36	1321	1329	0	0	1
ENST00000013222.5	1368	1464	152	1421	1416	0	0	1
ENST00000013222.5	1465	1594	250	1500	1530	0	0	1
ENST00000013222.5	1595	1670	166	1630	1633	0	0	1
ENST00000013807.9	1156	1205	17	1181	1181	0	0	1
ENST00000014914.5	2259	2314	34	2286	2287	0	0	1
ENST00000014914.5	4052	4136	42	4085	4094	0	0	1
ENST00000014914.5	4137	4189	31	4164	4163	0	0	1
ENST00000014914.5	4191	4324	34	4255	4258	0	0	1
ENST00000014914.5	4459	4541	37	4502	4500	0	0	1
ENST00000014914.5	4542	4591	27	4567	4567	0	0	1
ENST00000014914.5	4820	4858	7	4838	4839	0	0	1
ENST00000014914.5	4859	4921	14	4896	4890	0	0	1
ENST00000014914.5	5190	5245	24	5218	5218	0	0	1
ENST00000016171.5	1881	1955	92	1923	1918	0	0	1
ENST00000016171.5	1956	2033	219	2003	1995	0	0	1
ENST00000016171.5	2034	2185	62	2109	2110	0	0	1
ENST00000040663.7	1379	1483	517	1448	1431	0	0	1
ENST00000040663.7	1484	1610	278	1514	1547	0	0	1
ENST00000040663.7	1611	1705	113	1669	1658	0	0	1
ENST00000053468.3	1383	1505	217	1423	1444	0	0	1
ENST00000053468.3	1506	1603	175	1555	1555	0	0	1
ENST00000053468.3	1604	1678	96	1641	1641	0	0	1
ENST00000070846.10	1428	1484	8	1478	1456	0	1	0
ENST00000075120.11	3433	3494	15	3467	3464	0	0	1
ENST00000075120.11	3495	3618	30	3538	3557	0	0	1
ENST00000083182.7	5505	5649	73	5597	5577	0	0	1
ENST00000156471.9	9017	9084	23	9058	9051	0	0	1
ENST00000156471.9	9110	9156	8	9143	9133	0	0	1
ENST00000156471.9	9157	9200	8	9195	9179	0	0	1
ENST00000156471.9	9201	9271	25	9247	9236	0	0	1
ENST00000158771.8	1672	1773	69	1709	1723	0	0	1
ENST00000175756.9	2624	2719	85	2677	2672	0	0	1
ENST00000176763.9	4800	5021	211	4904	4911	0	0	1
ENST00000179259.5	1738	1872	70	1777	1805	0	0	1
ENST00000179259.5	1873	2008	224	1929	1941	0	0	1
ENST00000182527.3	2484	2581	27	2521	2533	0	0	1
ENST00000182527.3	2646	2690	10	2663	2668	0	0	1
ENST00000187762.6	1325	1566	73	1466	1446	0	0	1
ENST00000192788.5	6307	6360	27	6350	6334	0	0	1
ENST00000192788.5	6361	6410	31	6388	6386	0	0	1
ENST00000192788.5	6411	6584	74	6480	6498	0	0	1
ENST00000193322.7	3237	3281	10	3248	3259	0	0	1
ENST00000193322.7	3282	3357	148	3334	3320	0	0	1
ENST00000193322.7	3358	3396	21	3370	3377	0	0	1
ENST00000193322.7	3397	3449	30	3414	3423	0	0	1
ENST00000193322.7	3604	3662	38	3638	3633	0	0	1
ENST00000193322.7	3663	3707	43	3685	3685	0	0	1
ENST00000197268.12	3316	3491	122	3363	3404	0	0	1
ENST00000197268.12	3492	3563	63	3534	3528	0	0	1
ENST00000197268.12	3564	3626	56	3592	3595	0	0	1
ENST00000203166.9	3065	3204	199	3124	3135	0	0	1
ENST00000203166.9	3205	3342	693	3283	3274	0	0	1
ENST00000203166.9	3424	3568	162	3519	3496	0	0	1
ENST00000204549.8	2386	2529	111	2423	2458	0	0	1
ENST00000204549.8	2530	2598	42	2567	2564	0	0	1
ENST00000204549.8	2599	2691	47	2649	2645	0	0	1
ENST00000204679.8	1098	1164	9	1125	1131	0	0	1
ENST00000205061.9	4847	4991	109	4916	4919	0	0	1
ENST00000205061.9	4992	5124	66	5065	5058	0	0	1
ENST00000205061.9	6652	6803	233	6712	6728	0	0	1
ENST00000205061.9	6887	6921	7	6900	6904	0	0	1
ENST00000205061.9	6929	7084	65	7004	7007	0	0	1
ENST00000209728.8	2595	2680	21	2648	2638	0	0	1
ENST00000209728.8	2681	2747	41	2718	2714	0	0	1
ENST00000209728.8	2748	2805	12	2777	2777	0	0	1
ENST00000209875.8	1954	2030	14	1977	1992	0	0	1
ENST00000209875.8	4276	4336	39	4306	4306	0	0	1
ENST00000209875.8	4337	4434	53	4394	4386	0	0	1
ENST00000209875.8	4435	4560	76	4506	4498	0	0	1
ENST00000209875.8	6842	6938	246	6893	6890	0	0	1
ENST00000209875.8	6939	7011	192	6971	6975	0	0	1
ENST00000209875.8	7012	7135	136	7088	7074	0	0	1
ENST00000209875.8	8284	8479	200	8330	8382	0	0	1
ENST00000209875.8	8480	8559	26	8518	8520	0	0	1
ENST00000209875.8	8576	8665	142	8631	8621	0	0	1
ENST00000209875.8	8724	8823	43	8780	8774	0	0	1
ENST00000210313.7	1950	2004	17	1970	1977	0	0	1
ENST00000210313.7	2005	2058	15	2018	2032	0	0	1
ENST00000210313.7	2059	2221	136	2114	2140	0	0	1
ENST00000215730.11	3536	3667	175	3575	3602	0	0	1
ENST00000215730.11	3668	3780	119	3729	3724	0	0	1
ENST00000215730.11	3781	3853	59	3800	3817	0	0	1
ENST00000215730.11	3857	3994	88	3907	3926	0	0	1
ENST00000215730.11	3995	4075	73	4029	4035	0	0	1
ENST00000215770.5	236	289	15	266	263	0	1	0
ENST00000215770.5	759	882	74	854	821	0	0	1
ENST00000215770.5	884	1020	270	971	952	0	0	1
ENST00000215770.5	1021	1103	249	1072	1062	0	0	1
ENST00000215770.5	1104	1545	333	1444	1325	0	0	1
ENST00000215829.7	1472	1584	108	1526	1528	0	0	1
ENST00000215829.7	1585	1702	30	1635	1644	0	0	1
ENST00000215829.7	1703	1744	31	1711	1724	0	0	1
ENST00000215832.10	7400	7481	100	7441	7441	0	0	1
ENST00000215832.10	7482	7567	70	7536	7525	0	0	1
ENST00000215832.10	7568	7634	53	7589	7601	0	0	1
ENST00000215832.10	7635	7687	15	7658	7661	0	0	1
ENST00000215832.10	8834	8936	45	8901	8885	0	0	1
ENST00000215832.10	9008	9051	14	9028	9030	0	0	1
ENST00000215832.10	9818	9957	80	9891	9888	0	0	1
ENST00000215862.8	1188	1240	11	1217	1214	1	0	0
ENST00000215917.11	2415	2447	9	2431	2431	0	0	1
ENST00000215917.11	2448	2562	103	2477	2505	0	0	1
ENST00000215917.11	2563	2692	180	2646	2628	0	0	1
ENST00000215957.10	4401	4485	18	4443	4443	0	0	1
ENST00000215957.10	4486	4535	29	4505	4511	0	0	1
ENST00000215957.10	4586	4693	24	4627	4640	0	0	1
ENST00000216027.7	803	871	94	839	837	0	0	1
ENST00000216027.7	872	1037	56	946	955	0	0	1
ENST00000216027.7	1038	1080	11	1056	1059	0	0	1
ENST00000216039.9	1868	1965	120	1928	1917	0	0	1
ENST00000216039.9	1966	2158	105	2110	2062	0	0	1
ENST00000216044.9	4248	4329	67	4288	4289	0	0	1
ENST00000216044.9	4330	4425	97	4367	4378	0	0	1
ENST00000216044.9	4427	4535	53	4499	4481	0	0	1
ENST00000216180.7	2325	2438	64	2385	2382	0	0	1
ENST00000216180.7	2439	2579	63	2494	2509	0	0	1
ENST00000216185.6	93	194	19	140	144	1	0	0
ENST00000216185.6	195	299	52	230	247	1	0	0
ENST00000216214.7	2384	2479	92	2438	2432	0	0	1
ENST00000216214.7	2480	2609	236	2559	2545	0	0	1
ENST00000216264.12	3478	3635	71	3535	3557	0	0	1
ENST00000216264.12	3636	3699	27	3666	3668	0	0	1
ENST00000216264.12	3700	3759	44	3734	3730	0	0	1
ENST00000216294.4	2098	2216	148	2149	2157	0	0	1
ENST00000216294.4	2296	2373	145	2327	2335	0	0	1
ENST00000216294.4	2374	2481	78	2446	2428	0	0	1
ENST00000216294.4	2482	2553	50	2522	2518	0	0	1
ENST00000216410.7	2195	2322	53	2241	2259	0	0	1
ENST00000216410.7	2323	2388	53	2363	2356	0	0	1
ENST00000216410.7	2389	2483	87	2441	2436	0	0	1
ENST00000216410.7	2971	3037	23	3018	3004	0	0	1
ENST00000216410.7	3076	3160	79	3112	3118	0	0	1
ENST00000216410.7	3187	3253	18	3209	3220	0	0	1
ENST00000216410.7	3256	3318	45	3285	3287	0	0	1
ENST00000216468.7	5110	5176	24	5148	5143	0	0	1
ENST00000216468.7	5177	5239	25	5206	5208	0	0	1
ENST00000216468.7	5240	5285	14	5266	5263	0	0	1
ENST00000216468.7	5286	5300	15	5288	5293	0	0	1
ENST00000216468.7	5304	5402	75	5362	5353	0	0	1
ENST00000216484.6	3390	3523	29	3433	3457	0	0	1
ENST00000216484.6	3524	3670	47	3646	3597	0	0	1
ENST00000216484.6	6025	6121	53	6059	6073	0	0	1
ENST00000216484.6	6165	6220	13	6188	6193	0	0	1
ENST00000216484.6	6226	6260	8	6244	6243	0	0	1
ENST00000216484.6	6537	6598	47	6567	6568	0	0	1
ENST00000216484.6	6599	6710	70	6634	6655	0	0	1
ENST00000216484.6	6711	6724	5	6718	6718	0	0	1
ENST00000216484.6	6729	6830	41	6789	6780	0	0	1
ENST00000216513.4	4014	4178	188	4080	4096	0	0	1
ENST00000216513.4	4179	4314	240	4276	4247	0	0	1
ENST00000217086.8	3498	3589	58	3543	3544	0	0	1
ENST00000217086.8	3590	3674	64	3625	3632	0	0	1
ENST00000217086.8	3675	3798	50	3712	3737	0	0	1
ENST00000217109.8	2581	2664	200	2620	2623	0	0	1
ENST00000217109.8	2665	2751	122	2700	2708	0	0	1
ENST00000217109.8	2752	2892	81	2860	2822	0	0	1
ENST00000217109.8	3177	3224	17	3195	3201	0	0	1
ENST00000217109.8	3225	3428	194	3340	3327	0	0	1
ENST00000217162.5	2181	2271	87	2219	2226	0	0	1
ENST00000217162.5	2272	2426	69	2314	2349	0	0	1
ENST00000217740.3	1720	1811	34	1760	1766	0	0	1
ENST00000217740.3	1859	1970	107	1933	1915	0	0	1
ENST00000217740.3	1971	2020	17	1983	1996	0	0	1
ENST00000217740.3	2873	2944	127	2896	2909	0	0	1
ENST00000217740.3	2945	3042	167	2981	2994	0	0	1
ENST00000217740.3	3047	3183	153	3112	3115	0	0	1
ENST00000217740.3	3184	3283	197	3252	3234	0	0	1
ENST00000217740.3	3533	3698	264	3626	3616	0	0	1
ENST00000217740.3	3699	3810	191	3769	3755	0	0	1
ENST00000217740.3	3955	4088	370	4030	4022	0	0	1
ENST00000217740.3	4089	4188	122	4151	4139	0	0	1
ENST00000217740.3	4189	4233	30	4211	4211	0	0	1
ENST00000217740.3	4705	4770	163	4741	4738	0	0	1
ENST00000217740.3	4771	4818	25	4791	4795	0	0	1
ENST00000217740.3	4893	4942	19	4915	4918	0	0	1
ENST00000217740.3	4943	5014	74	4983	4979	0	0	1
ENST00000217909.7	1857	1923	10	1873	1890	0	0	1
ENST00000217909.7	2015	2063	22	2037	2039	0	0	1
ENST00000217909.7	2064	2111	20	2075	2088	0	0	1
ENST00000218340.3	2913	3001	92	2972	2957	0	0	1
ENST00000218340.3	3002	3099	83	3040	3051	0	0	1
ENST00000218340.3	3101	3223	112	3177	3162	0	0	1
ENST00000219097.6	1055	1258	923	1111	1157	0	0	1
ENST00000219097.6	1259	1352	402	1317	1306	0	0	1
ENST00000219097.6	1361	1394	38	1378	1378	0	0	1
ENST00000219240.8	1689	1839	232	1740	1764	0	0	1
ENST00000219240.8	1840	1970	597	1905	1905	0	0	1
ENST00000219299.8	3310	3381	50	3352	3346	0	0	1
ENST00000219299.8	3382	3420	46	3396	3401	0	0	1
ENST00000219299.8	3461	3745	191	3578	3603	0	0	1
ENST00000219299.8	3746	3797	35	3768	3772	0	0	1
ENST00000219320.8	3121	3330	109	3224	3226	0	0	1
ENST00000219320.8	3331	3425	42	3389	3378	0	0	1
ENST00000219439.8	3143	3192	11	3170	3168	0	0	1
ENST00000219439.8	3275	3335	12	3308	3305	0	0	1
ENST00000219821.9	3351	3457	26	3395	3404	0	0	1
ENST00000219821.9	3458	3583	22	3510	3521	0	0	1
ENST00000219821.9	3584	3618	14	3596	3601	0	0	1
ENST00000219837.11	2552	2601	20	2575	2577	0	0	1
ENST00000219837.11	3797	3895	29	3871	3846	0	0	1
ENST00000219837.11	3978	4131	116	4026	4055	0	0	1
ENST00000219837.11	4136	4216	68	4189	4176	0	0	1
ENST00000219837.11	4728	4784	33	4759	4756	0	0	1
ENST00000219837.11	5390	5500	213	5465	5445	0	0	1
ENST00000219837.11	5501	5592	85	5557	5547	0	0	1
ENST00000219837.11	5593	5654	56	5616	5624	0	0	1
ENST00000219837.11	6067	6235	96	6118	6151	0	0	1
ENST00000219837.11	6236	6281	28	6260	6259	0	0	1
ENST00000219837.11	6282	6372	49	6336	6327	0	0	1
ENST00000220058.8	1271	1423	392	1383	1347	0	0	1
ENST00000220058.8	1424	1566	251	1476	1495	0	0	1
ENST00000220058.8	1833	1891	111	1882	1862	0	0	1
ENST00000220058.8	1892	1995	433	1943	1944	0	0	1
ENST00000220058.8	1996	2135	449	2076	2066	0	0	1
ENST00000220058.8	2554	2666	99	2627	2610	0	0	1
ENST00000220325.8	3530	3705	147	3593	3618	0	0	1
ENST00000220325.8	3706	3762	22	3734	3734	0	0	1
ENST00000220531.7	1815	1887	18	1840	1851	0	0	1
ENST00000220531.7	1888	2114	72	2062	2001	0	0	1
ENST00000220531.7	3506	3561	83	3539	3534	0	0	1
ENST00000220531.7	3563	3590	6	3573	3577	0	0	1
ENST00000220597.4	8129	8268	155	8184	8199	0	0	1
ENST00000220597.4	8269	8447	219	8311	8358	0	0	1
ENST00000220913.9	1576	1644	20	1618	1610	0	0	1
ENST00000220913.9	1674	1730	35	1700	1702	0	0	1
ENST00000220966.10	2397	2460	41	2434	2429	0	0	1
ENST00000220966.10	2461	2611	72	2544	2536	0	0	1
ENST00000220966.10	2612	2672	17	2643	2642	0	0	1
ENST00000221086.7	4088	4151	21	4120	4120	0	0	1
ENST00000221086.7	4153	4189	9	4172	4171	0	0	1
ENST00000221086.7	6016	6129	165	6065	6073	0	0	1
ENST00000221086.7	6130	6218	165	6187	6174	0	0	1
ENST00000221086.7	6219	6307	110	6262	6263	0	0	1
ENST00000221130.9	2042	2180	46	2131	2111	0	0	1
ENST00000221130.9	2181	2245	21	2216	2213	0	0	1
ENST00000221130.9	2246	2301	8	2280	2274	0	0	1
ENST00000221130.9	2517	2584	36	2558	2551	0	0	1
ENST00000221130.9	2673	2726	32	2700	2700	0	0	1
ENST00000221132.7	1559	1670	83	1599	1615	0	0	1
ENST00000221132.7	1731	1783	18	1755	1757	0	0	1
ENST00000221132.7	1784	1837	24	1804	1811	0	0	1
ENST00000221930.5	2557	2601	14	2580	2579	0	0	1
ENST00000221930.5	2635	2689	15	2650	2662	0	0	1
ENST00000221930.5	2694	2758	31	2722	2726	0	0	1
ENST00000222120.7	2062	2118	26	2092	2090	0	0	1
ENST00000222120.7	2731	2933	105	2812	2832	0	0	1
ENST00000222120.7	2934	3008	45	2974	2971	0	0	1
ENST00000222120.7	3236	3352	285	3305	3294	0	0	1
ENST00000222219.7	1184	1251	33	1215	1218	0	0	1
ENST00000222219.7	1252	1288	10	1269	1270	0	0	1
ENST00000222219.7	1472	1594	219	1545	1533	0	0	1
ENST00000222219.7	1595	1627	8	1622	1611	0	0	1
ENST00000222219.7	1629	1710	109	1664	1670	0	0	1
ENST00000222219.7	1711	1747	14	1732	1729	0	0	1
ENST00000222254.12	3412	3481	46	3443	3447	0	0	1
ENST00000222254.12	3482	3532	12	3506	3507	0	0	1
ENST00000222254.12	3533	3613	34	3598	3573	0	0	1
ENST00000222254.12	3614	3689	44	3642	3652	0	0	1
ENST00000222402.7	2131	2250	65	2165	2191	0	0	1
ENST00000222402.7	2251	2388	29	2311	2320	0	0	1
ENST00000222573.4	4166	4217	17	4194	4192	0	0	1
ENST00000222573.4	4218	4326	19	4282	4272	0	0	1
ENST00000222573.4	4327	4439	22	4411	4383	0	0	1
ENST00000222584.7	3873	3948	34	3911	3911	0	0	1
ENST00000222584.7	3949	4003	24	3970	3976	0	0	1
ENST00000222584.7	4004	4082	78	4070	4043	0	0	1
ENST00000222584.7	4083	4171	116	4121	4127	0	0	1
ENST00000222690.10	1013	1168	40	1108	1091	0	0	1
ENST00000222690.10	1169	1248	17	1201	1209	0	0	1
ENST00000222693.4	2139	2280	187	2190	2210	0	0	1
ENST00000222693.4	2281	2419	390	2332	2350	0	0	1
ENST00000222800.7	1039	1097	21	1060	1068	0	0	1
ENST00000222800.7	1098	1177	35	1138	1138	0	0	1
ENST00000222800.7	1178	1245	75	1217	1212	0	0	1
ENST00000222800.7	1246	1323	29	1283	1285	0	0	1
ENST00000222803.9	1381	1514	41	1448	1448	0	0	1
ENST00000222803.9	1515	1563	17	1524	1539	0	0	1
ENST00000222803.9	1565	1615	16	1597	1590	0	0	1
ENST00000222803.9	1995	2105	108	2030	2050	0	0	1
ENST00000222803.9	2106	2190	86	2139	2148	0	0	1
ENST00000222803.9	2191	2286	78	2215	2239	0	0	1
ENST00000222803.9	3686	3738	32	3713	3712	0	0	1
ENST00000222803.9	3740	3814	52	3779	3777	0	0	1
ENST00000222803.9	3856	3918	101	3890	3887	0	0	1
ENST00000222803.9	4241	4286	12	4252	4264	0	0	1
ENST00000222803.9	4287	4336	10	4321	4312	0	0	1
ENST00000222803.9	4337	4476	75	4415	4407	0	0	1
ENST00000223073.6	3557	3605	24	3593	3581	0	0	1
ENST00000223073.6	3606	3646	24	3624	3626	0	0	1
ENST00000223073.6	3647	3674	5	3660	3661	0	0	1
ENST00000223073.6	3718	3833	38	3751	3776	0	0	1
ENST00000223073.6	4204	4294	41	4249	4249	0	0	1
ENST00000223073.6	4295	4419	32	4357	4357	0	0	1
ENST00000223073.6	4420	4477	58	4450	4449	0	0	1
ENST00000223073.6	7567	7629	12	7613	7598	0	0	1
ENST00000223073.6	7630	7667	9	7644	7649	0	0	1
ENST00000223073.6	8023	8119	18	8059	8071	0	0	1
ENST00000223073.6	8120	8187	30	8147	8154	0	0	1
ENST00000223073.6	8188	8315	64	8225	8252	0	0	1
ENST00000223073.6	10130	10182	21	10164	10156	0	0	1
ENST00000223073.6	10183	10234	44	10203	10209	0	0	1
ENST00000223073.6	10272	10353	70	10319	10313	0	0	1
ENST00000223073.6	10354	10389	15	10362	10372	0	0	1
ENST00000223073.6	14179	14260	28	14206	14220	0	0	1
ENST00000223073.6	14292	14337	7	14311	14315	0	0	1
ENST00000223073.6	14344	14451	47	14409	14398	0	0	1
ENST00000223073.6	14888	14953	7	14915	14921	0	0	1
ENST00000223073.6	14954	14984	6	14963	14969	0	0	1
ENST00000223073.6	15204	15326	33	15268	15265	0	0	1
ENST00000223073.6	15327	15378	15	15358	15353	0	0	1
ENST00000223095.4	2731	2803	85	2768	2767	0	0	1
ENST00000223528.6	6524	6648	18	6621	6586	0	0	1
ENST00000223528.6	6649	6711	18	6671	6680	0	0	1
ENST00000225296.7	4278	4348	32	4311	4313	0	0	1
ENST00000225296.7	4482	4590	16	4515	4536	0	0	1
ENST00000225388.8	7120	7254	79	7177	7187	0	0	1
ENST00000225388.8	7255	7390	112	7352	7323	0	0	1
ENST00000225519.3	2923	2965	36	2953	2944	0	0	1
ENST00000225519.3	2966	3037	47	3002	3002	0	0	1
ENST00000225519.3	3038	3201	289	3154	3120	0	0	1
ENST00000225573.4	1631	1800	2446	1728	1716	0	0	1
ENST00000225573.4	1801	1852	666	1827	1827	0	0	1
ENST00000225573.4	1853	1937	1360	1902	1895	0	0	1
ENST00000225573.4	1938	2053	633	2012	1996	0	0	1
ENST00000225614.6	1371	1436	25	1413	1404	0	0	1
ENST00000225724.9	1284	1339	18	1311	1312	0	0	1
ENST00000225724.9	1425	1547	59	1477	1486	0	0	1
ENST00000225724.9	1619	1662	15	1654	1641	0	0	1
ENST00000225724.9	1663	1723	21	1687	1693	0	0	1
ENST00000225724.9	1949	2030	22	2003	1990	0	0	1
ENST00000225724.9	2031	2075	9	2053	2053	0	0	1
ENST00000225724.9	2186	2233	9	2232	2210	0	0	1
ENST00000225724.9	2234	2379	97	2318	2307	0	0	1
ENST00000225724.9	2380	2476	41	2427	2428	0	0	1
ENST00000225724.9	2477	2515	7	2505	2496	0	0	1
ENST00000225724.9	2588	2659	18	2628	2624	0	0	1
ENST00000225724.9	4806	4872	47	4855	4839	0	0	1
ENST00000225724.9	4873	4911	40	4885	4892	0	0	1
ENST00000225724.9	5677	5716	19	5692	5697	0	0	1
ENST00000225724.9	5717	5747	5	5738	5732	0	0	1
ENST00000225724.9	5749	5799	18	5775	5774	0	0	1
ENST00000228425.10	4060	4106	20	4086	4083	0	0	1
ENST00000228425.10	4107	4156	19	4127	4132	0	0	1
ENST00000228425.10	4184	4263	60	4227	4224	0	0	1
ENST00000228425.10	4264	4355	63	4303	4310	0	0	1
ENST00000228425.10	4368	4450	62	4406	4409	0	0	1
ENST00000228425.10	4562	4682	23	4604	4622	0	0	1
ENST00000228425.10	5493	5589	40	5541	5541	0	0	1
ENST00000228425.10	5590	5727	44	5621	5659	0	0	1
ENST00000228425.10	5728	5800	31	5767	5764	0	0	1
ENST00000228495.10	3087	3142	9	3112	3115	0	0	1
ENST00000228495.10	3149	3226	42	3195	3188	0	0	1
ENST00000228495.10	3227	3317	101	3283	3272	0	0	1
ENST00000228495.10	3318	3378	33	3345	3348	0	0	1
ENST00000229214.8	4641	4767	23	4724	4704	0	0	1
ENST00000229214.8	4910	4959	13	4922	4935	0	0	1
ENST00000229214.8	8595	8666	34	8629	8631	0	0	1
ENST00000229214.8	8667	8721	6	8717	8694	0	0	1
ENST00000229214.8	8722	8760	9	8745	8741	0	0	1
ENST00000229214.8	8765	8792	5	8781	8779	0	0	1
ENST00000229633.6	2531	2658	300	2584	2595	0	0	1
ENST00000229633.6	2659	2761	214	2707	2710	0	0	1
ENST00000229633.6	2762	2828	180	2786	2795	0	0	1
ENST00000229633.6	2945	3004	50	2980	2975	0	0	1
ENST00000230048.4	1138	1259	20	1183	1199	0	0	1
ENST00000230048.4	1296	1401	35	1354	1349	0	0	1
ENST00000230122.3	3379	3435	24	3409	3407	0	0	1
ENST00000230122.3	4823	4909	37	4875	4866	0	0	1
ENST00000230122.3	4910	5110	87	5033	5010	0	0	1
ENST00000231198.11	2272	2344	117	2308	2308	0	0	1
ENST00000231198.11	2345	2484	82	2364	2415	0	0	1
ENST00000231198.11	2485	2568	113	2526	2527	0	0	1
ENST00000231198.11	2569	2656	157	2611	2613	0	0	1
ENST00000231198.11	2688	2746	26	2721	2717	0	0	1
ENST00000231198.11	2747	2855	70	2828	2801	0	0	1
ENST00000231368.9	6839	6889	35	6873	6864	0	0	1
ENST00000231368.9	6942	7028	38	7009	6985	0	0	1
ENST00000231368.9	7029	7114	37	7066	7072	0	0	1
ENST00000231498.7	4716	4796	47	4777	4756	0	0	1
ENST00000231498.7	4797	4866	57	4829	4832	0	0	1
ENST00000231498.7	4867	4967	74	4905	4917	0	0	1
ENST00000231498.7	4968	5029	24	4997	4999	0	0	1
ENST00000231498.7	5796	5886	59	5843	5841	0	0	1
ENST00000231498.7	5887	6074	657	5982	5981	0	0	1
ENST00000231498.7	7128	7202	51	7163	7165	0	0	1
ENST00000231498.7	7203	7368	229	7311	7286	0	0	1
ENST00000231498.7	7369	7503	90	7405	7436	0	0	1
ENST00000231498.7	7602	7666	43	7630	7634	0	0	1
ENST00000231887.7	3206	3292	86	3248	3249	0	0	1
ENST00000231887.7	3293	3335	15	3304	3314	0	0	1
ENST00000232564.7	3033	3101	52	3066	3067	0	0	1
ENST00000232564.7	3103	3306	110	3266	3205	0	0	1
ENST00000232564.7	3994	4040	28	4018	4017	0	0	1
ENST00000232564.7	4041	4203	215	4121	4122	0	0	1
ENST00000232564.7	4204	4295	142	4250	4250	0	0	1
ENST00000232564.7	4484	4653	457	4539	4569	0	0	1
ENST00000232564.7	4654	4752	12	4731	4703	0	0	1
ENST00000232607.6	1894	1942	24	1922	1918	0	0	1
ENST00000232607.6	1943	1979	10	1953	1961	0	0	1
ENST00000232607.6	2063	2176	37	2107	2120	0	0	1
ENST00000232607.6	2858	2915	23	2887	2887	0	0	1
ENST00000232607.6	2917	2966	17	2927	2942	0	0	1
ENST00000232607.6	5593	5694	64	5648	5644	0	0	1
ENST00000233027.9	1576	1698	59	1639	1637	0	1	0
ENST00000233027.9	3759	3828	31	3795	3794	0	0	1
ENST00000233027.9	3832	3944	22	3888	3888	0	0	1
ENST00000233027.9	3947	4026	36	3987	3987	0	0	1
ENST00000233027.9	4134	4226	75	4167	4180	0	0	1
ENST00000233027.9	4227	4426	196	4359	4327	0	0	1
ENST00000233027.9	4795	4848	81	4823	4822	0	0	1
ENST00000233027.9	4849	4962	108	4879	4906	0	0	1
ENST00000233027.9	5335	5402	86	5361	5369	0	0	1
ENST00000233027.9	5403	5472	67	5432	5438	0	0	1
ENST00000233027.9	5473	5583	66	5513	5528	0	0	1
ENST00000233057.8	2293	2337	10	2311	2315	0	0	1
ENST00000233057.8	4768	4862	20	4838	4815	0	0	1
ENST00000233057.8	4863	4906	21	4887	4885	0	0	1
ENST00000233057.8	5091	5242	152	5147	5167	0	0	1
ENST00000233057.8	5274	5399	90	5354	5337	0	0	1
ENST00000233057.8	5738	5878	107	5821	5808	0	0	1
ENST00000233057.8	5879	5938	62	5898	5909	0	0	1
ENST00000233057.8	5939	6047	152	6003	5993	0	0	1
ENST00000233057.8	7017	7060	13	7036	7039	0	0	1
ENST00000233057.8	7069	7116	36	7096	7093	0	0	1
ENST00000233156.8	2678	2724	16	2706	2701	0	0	1
ENST00000233190.10	3599	3670	23	3627	3635	0	0	1
ENST00000233190.10	3673	3752	62	3710	3713	0	0	1
ENST00000233190.10	3753	3799	41	3767	3776	0	0	1
ENST00000233190.10	3800	3897	77	3853	3849	0	0	1
ENST00000233190.10	4001	4051	19	4048	4026	0	0	1
ENST00000233190.10	4054	4187	28	4106	4121	0	0	1
ENST00000233190.10	4188	4292	82	4247	4240	0	0	1
ENST00000233190.10	4389	4455	7	4409	4422	0	0	1
ENST00000233190.10	4879	5038	94	4975	4959	0	0	1
ENST00000233190.10	5039	5087	22	5049	5063	0	0	1
ENST00000233190.10	6895	7002	71	6973	6949	0	0	1
ENST00000233190.10	7003	7075	13	7024	7039	0	0	1
ENST00000233190.10	7080	7206	71	7180	7143	0	0	1
ENST00000233190.10	7567	7705	234	7648	7636	0	0	1
ENST00000233190.10	7706	7820	71	7783	7763	0	0	1
ENST00000233190.10	7821	7951	130	7896	7886	0	0	1
ENST00000233190.10	8065	8186	149	8149	8126	0	0	1
ENST00000233190.10	8187	8298	170	8260	8243	0	0	1
ENST00000233190.10	8965	9055	82	9030	9010	0	0	1
ENST00000233190.10	9056	9093	23	9080	9075	0	0	1
ENST00000233190.10	9094	9130	29	9110	9112	0	0	1
ENST00000233190.10	9454	9490	21	9483	9472	0	0	1
ENST00000233190.10	9491	9580	27	9535	9536	0	0	1
ENST00000233190.10	9611	9703	109	9658	9657	0	0	1
ENST00000233190.10	9719	9906	207	9809	9813	0	0	1
ENST00000233190.10	9909	9950	9	9938	9930	0	0	1
ENST00000233336.6	3612	3675	18	3640	3644	0	0	1
ENST00000233336.6	6586	6634	26	6610	6610	0	0	1
ENST00000233336.6	6635	6835	53	6711	6735	0	0	1
ENST00000233336.6	9351	9450	27	9414	9401	0	0	1
ENST00000233336.6	9454	9498	8	9472	9476	0	0	1
ENST00000233336.6	9627	9678	28	9658	9653	0	0	1
ENST00000233336.6	9679	9758	76	9721	9719	0	0	1
ENST00000233336.6	9759	9912	135	9811	9836	0	0	1
ENST00000233336.6	11088	11129	10	11104	11109	0	0	1
ENST00000233336.6	11136	11258	20	11173	11197	0	0	1
ENST00000233336.6	11367	11434	57	11398	11401	0	0	1
ENST00000233336.6	11435	11555	99	11529	11495	0	0	1
ENST00000233336.6	11556	11643	146	11589	11600	0	0	1
ENST00000233336.6	12677	12745	45	12707	12711	0	0	1
ENST00000233336.6	12746	12803	63	12778	12775	0	0	1
ENST00000233336.6	12804	12928	61	12841	12866	0	0	1
ENST00000233838.8	2627	2793	96	2686	2710	0	0	1
ENST00000233838.8	2794	2866	22	2845	2830	0	0	1
ENST00000233838.8	4098	4161	29	4131	4130	0	0	1
ENST00000233838.8	4189	4271	23	4220	4230	0	0	1
ENST00000233838.8	4273	4309	8	4290	4291	0	0	1
ENST00000233838.8	4311	4382	71	4344	4347	0	0	1
ENST00000233838.8	5601	5733	71	5661	5667	0	0	1
ENST00000233838.8	5797	5852	31	5824	5825	0	0	1
ENST00000233838.8	5911	6006	276	5967	5959	0	0	1
ENST00000233838.8	6007	6063	32	6044	6035	0	0	1
ENST00000233838.8	6065	6106	16	6082	6086	0	0	1
ENST00000233892.8	3234	3388	109	3326	3311	0	0	1
ENST00000233892.8	3389	3483	93	3430	3436	0	0	1
ENST00000234296.6	3232	3287	31	3267	3260	0	0	1
ENST00000234296.6	3288	3351	37	3318	3320	0	0	1
ENST00000234296.6	3394	3442	23	3410	3418	0	0	1
ENST00000234296.6	3443	3446	1	3445	3445	0	0	1
ENST00000234296.6	3447	3474	5	3464	3461	0	0	1
ENST00000234296.6	3607	3632	5	3619	3620	0	0	1
ENST00000234296.6	3633	3735	36	3685	3684	0	0	1
ENST00000234296.6	3736	3833	44	3774	3785	0	0	1
ENST00000234453.9	7318	7376	45	7345	7347	0	0	1
ENST00000234453.9	7377	7414	14	7384	7396	0	0	1
ENST00000234453.9	7415	7512	11	7455	7464	0	0	1
ENST00000234453.9	7513	7593	17	7566	7553	0	0	1
ENST00000234453.9	9171	9218	16	9188	9195	0	0	1
ENST00000234453.9	10455	10533	58	10491	10494	0	0	1
ENST00000234453.9	10534	10617	72	10568	10576	0	0	1
ENST00000234453.9	10618	10669	24	10634	10644	0	0	1
ENST00000235345.5	5417	5446	11	5440	5432	0	0	1
ENST00000235345.5	5447	5486	8	5471	5467	0	0	1
ENST00000235932.8	1424	1512	79	1453	1468	0	0	1
ENST00000235932.8	1513	1583	13	1540	1548	0	0	1
ENST00000235932.8	1584	1618	7	1599	1601	0	0	1
ENST00000237380.11	2847	2942	30	2872	2895	0	0	1
ENST00000237380.11	2943	2979	13	2962	2961	0	0	1
ENST00000237380.11	3445	3500	39	3477	3473	0	0	1
ENST00000237380.11	3768	3816	8	3788	3792	0	0	1
ENST00000237380.11	3876	3943	11	3918	3910	0	0	1
ENST00000237380.11	3944	4024	46	3993	3984	0	0	1
ENST00000237380.11	4026	4156	58	4108	4091	0	0	1
ENST00000237380.11	4493	4594	32	4537	4544	0	0	1
ENST00000237380.11	5778	5848	35	5811	5813	0	0	1
ENST00000237380.11	5849	5996	42	5918	5923	0	0	1
ENST00000237380.11	8117	8165	15	8139	8141	0	0	1
ENST00000237380.11	8166	8218	39	8191	8192	0	0	1
ENST00000237380.11	8902	8954	30	8925	8928	0	0	1
ENST00000237380.11	8956	9017	21	8996	8987	0	0	1
ENST00000237380.11	9018	9074	32	9045	9046	0	0	1
ENST00000237380.11	9075	9136	49	9111	9106	0	0	1
ENST00000237380.11	9696	9772	59	9732	9734	0	0	1
ENST00000237380.11	9821	9936	70	9895	9879	0	0	1
ENST00000237380.11	9937	9988	20	9952	9963	0	0	1
ENST00000237536.8	8977	9059	27	9003	9018	0	0	1
ENST00000237536.8	9061	9083	8	9074	9072	0	0	1
ENST00000237536.8	9086	9206	181	9160	9146	0	0	1
ENST00000237536.8	9207	9252	33	9230	9230	0	0	1
ENST00000237536.8	9683	9759	65	9725	9721	0	0	1
ENST00000237536.8	9760	9891	252	9821	9826	0	0	1
ENST00000237536.8	10138	10232	82	10183	10185	0	0	1
ENST00000237536.8	10280	10322	17	10305	10301	0	0	1
ENST00000237536.8	10323	10422	64	10376	10373	0	0	1
ENST00000237536.8	10423	10551	114	10506	10487	0	0	1
ENST00000237937.7	3084	3211	23	3126	3148	0	0	1
ENST00000237937.7	3212	3344	27	3310	3278	0	0	1
ENST00000237937.7	4474	4578	31	4547	4526	0	0	1
ENST00000237937.7	4584	4725	34	4697	4655	0	0	1
ENST00000238146.8	2044	2150	485	2100	2097	0	0	1
ENST00000238497.9	2134	2190	93	2164	2162	0	0	1
ENST00000238497.9	2191	2274	124	2231	2233	0	0	1
ENST00000238497.9	2275	2404	187	2324	2340	0	0	1
ENST00000238497.9	2405	2434	7	2421	2420	0	0	1
ENST00000238831.8	2987	3059	95	3023	3023	0	0	1
ENST00000238831.8	3060	3163	146	3100	3112	0	0	1
ENST00000238831.8	3164	3208	33	3182	3186	0	0	1
ENST00000238831.8	3209	3295	84	3250	3252	0	0	1
ENST00000238831.8	3473	3564	77	3510	3519	0	0	1
ENST00000238831.8	3565	3632	71	3607	3599	0	0	1
ENST00000238831.8	3633	3767	76	3676	3700	0	0	1
ENST00000238831.8	3773	3938	137	3832	3856	0	0	1
ENST00000238831.8	3939	4079	184	4006	4009	0	0	1
ENST00000238831.8	4098	4230	126	4170	4164	0	0	1
ENST00000238831.8	4231	4395	325	4327	4313	0	0	1
ENST00000238831.8	5057	5180	28	5120	5119	0	0	1
ENST00000238831.8	5182	5344	164	5277	5263	0	0	1
ENST00000238831.8	5563	5647	108	5598	5605	0	0	1
ENST00000238831.8	5966	6012	78	5989	5989	0	0	1
ENST00000238831.8	6098	6135	43	6115	6117	0	0	1
ENST00000238831.8	6136	6183	106	6158	6160	0	0	1
ENST00000238831.8	6184	6236	37	6207	6210	0	0	1
ENST00000238831.8	7543	7684	279	7606	7614	0	0	1
ENST00000238831.8	7685	7760	237	7738	7723	0	0	1
ENST00000238831.8	7761	7850	485	7807	7806	0	0	1
ENST00000238831.8	8042	8194	507	8097	8118	0	0	1
ENST00000238831.8	8195	8259	139	8221	8227	0	0	1
ENST00000238831.8	8260	8353	160	8320	8307	0	0	1
ENST00000238831.8	8737	8899	963	8814	8818	0	0	1
ENST00000238831.8	8901	9024	216	8987	8963	0	0	1
ENST00000238831.8	9070	9212	666	9168	9141	0	0	1
ENST00000238831.8	9213	9266	83	9239	9240	0	0	1
ENST00000238831.8	9267	9358	303	9304	9313	0	0	1
ENST00000238831.8	9728	9893	524	9835	9811	0	0	1
ENST00000238831.8	9894	9967	288	9925	9931	0	0	1
ENST00000238831.8	9968	10034	42	9998	10001	0	0	1
ENST00000238831.8	10813	10882	139	10857	10848	0	0	1
ENST00000238831.8	10883	10944	37	10910	10914	0	0	1
ENST00000238831.8	10945	10997	86	10970	10971	0	0	1
ENST00000238831.8	10998	11100	149	11041	11049	0	0	1
ENST00000238831.8	11246	11300	54	11273	11273	0	0	1
ENST00000238831.8	11314	11379	11	11345	11347	0	0	1
ENST00000238936.8	1970	2020	22	1992	1995	0	0	1
ENST00000238936.8	2021	2097	68	2078	2059	0	0	1
ENST00000238936.8	2098	2172	82	2143	2135	0	0	1
ENST00000238936.8	2174	2314	175	2257	2244	0	0	1
ENST00000239231.6	3456	3525	16	3502	3491	0	0	1
ENST00000239231.6	3574	3726	78	3613	3650	0	0	1
ENST00000239231.6	9103	9170	59	9136	9137	0	0	1
ENST00000239231.6	9171	9229	43	9198	9200	0	0	1
ENST00000239878.8	2023	2098	23	2062	2061	0	0	1
ENST00000240055.7	2899	2988	27	2946	2944	0	0	1
ENST00000240055.7	2989	3000	7	2990	2995	0	0	1
ENST00000240055.7	3002	3033	7	3016	3018	0	0	1
ENST00000240100.6	2557	2619	64	2593	2588	0	0	1
ENST00000240285.9	2341	2420	40	2365	2381	0	0	1
ENST00000240285.9	2421	2549	160	2476	2485	0	0	1
ENST00000240285.9	2550	2626	101	2595	2588	0	0	1
ENST00000241502.8	3777	3850	56	3805	3814	0	0	1
ENST00000241502.8	3918	3992	120	3955	3955	0	0	1
ENST00000241502.8	3993	4056	83	4030	4025	0	0	1
ENST00000241502.8	5386	5461	175	5437	5424	0	0	1
ENST00000241502.8	5462	5553	396	5507	5508	0	0	1
ENST00000241502.8	5554	5696	314	5643	5625	0	0	1
ENST00000241502.8	6086	6154	112	6113	6120	0	0	1
ENST00000241502.8	6250	6297	12	6281	6274	0	0	1
ENST00000241502.8	6298	6374	78	6334	6336	0	0	1
ENST00000241502.8	6382	6443	22	6424	6413	0	0	1
ENST00000241502.8	6444	6509	71	6471	6477	0	0	1
ENST00000241502.8	6510	6548	16	6522	6529	0	0	1
ENST00000241502.8	6578	6656	17	6628	6617	0	0	1
ENST00000242057.8	4791	4920	122	4873	4856	0	0	1
ENST00000242057.8	4921	4994	156	4960	4958	0	0	1
ENST00000242057.8	4995	5055	49	5009	5025	0	0	1
ENST00000242057.8	5150	5217	81	5184	5184	0	0	1
ENST00000242057.8	5218	5311	74	5276	5265	0	0	1
ENST00000242057.8	5312	5367	85	5337	5340	0	0	1
ENST00000242209.8	2654	2708	64	2682	2681	0	0	1
ENST00000242209.8	2709	2873	229	2779	2791	0	0	1
ENST00000242209.8	2874	2929	57	2899	2902	0	0	1
ENST00000242323.8	2764	2897	46	2818	2831	0	0	1
ENST00000242323.8	2898	2990	63	2951	2944	0	0	1
ENST00000242323.8	2991	3066	50	3024	3029	0	0	1
ENST00000242323.8	3727	3867	51	3822	3797	0	0	1
ENST00000242323.8	3868	3974	56	3911	3921	0	0	1
ENST00000242323.8	4012	4151	105	4057	4082	0	0	1
ENST00000242323.8	4152	4225	33	4187	4189	0	0	1
ENST00000242323.8	4226	4287	24	4257	4257	0	0	1
ENST00000242505.10	5250	5312	31	5284	5281	0	0	1
ENST00000243326.9	10272	10342	19	10328	10307	0	0	1
ENST00000243326.9	10343	10423	47	10387	10383	0	0	1
ENST00000243326.9	10424	10552	44	10484	10488	0	0	1
ENST00000243326.9	10565	10699	100	10632	10632	0	0	1
ENST00000243326.9	10700	10776	56	10740	10738	0	0	1
ENST00000243326.9	11196	11238	7	11217	11217	0	0	1
ENST00000243326.9	11239	11270	10	11262	11255	0	0	1
ENST00000243344.7	4511	4579	82	4539	4545	0	0	1
ENST00000243344.7	4580	4627	23	4602	4604	0	0	1
ENST00000243344.7	4628	4694	20	4664	4661	0	0	1
ENST00000243344.7	4695	4788	77	4747	4742	0	0	1
ENST00000243501.9	2413	2550	98	2497	2482	0	0	1
ENST00000243501.9	2579	2697	78	2672	2638	0	0	1
ENST00000243501.9	4450	4509	13	4482	4480	0	0	1
ENST00000243501.9	4510	4574	55	4548	4542	0	0	1
ENST00000243501.9	4575	4637	47	4606	4606	0	0	1
ENST00000243501.9	4638	4707	17	4668	4673	0	0	1
ENST00000243639.8	3303	3438	173	3367	3371	0	0	1
ENST00000243639.8	3439	3521	31	3487	3480	0	0	1
ENST00000243639.8	3526	3590	20	3563	3558	0	0	1
ENST00000243706.8	2366	2534	142	2444	2450	0	0	1
ENST00000243706.8	2535	2593	27	2563	2564	0	0	1
ENST00000243706.8	2595	2642	19	2627	2619	0	0	1
ENST00000243706.8	3696	3801	106	3758	3749	0	0	1
ENST00000243706.8	3802	3954	151	3866	3878	0	0	1
ENST00000243706.8	4111	4229	229	4176	4170	0	0	1
ENST00000243706.8	4230	4275	108	4247	4253	0	0	1
ENST00000243706.8	4276	4385	183	4338	4331	0	0	1
ENST00000243706.8	5327	5437	55	5376	5382	0	0	1
ENST00000243706.8	5438	5564	182	5506	5501	0	0	1
ENST00000243706.8	5566	5606	6	5588	5586	0	0	1
ENST00000244040.3	5948	6035	42	5990	5992	0	0	1
ENST00000244040.3	6036	6149	90	6097	6093	0	0	1
ENST00000244040.3	6846	6969	26	6913	6908	0	0	1
ENST00000244040.3	7007	7109	32	7042	7058	0	0	1
ENST00000244051.2	1935	2097	111	2058	2016	0	0	1
ENST00000244051.2	2098	2154	50	2122	2126	0	0	1
ENST00000244051.2	2155	2208	19	2187	2182	0	0	1
ENST00000244051.2	3771	3908	251	3842	3840	0	0	1
ENST00000244051.2	3909	3967	69	3939	3938	0	0	1
ENST00000244051.2	3968	4025	54	3995	3997	0	0	1
ENST00000244051.2	4171	4227	39	4200	4199	0	0	1
ENST00000244051.2	4308	4379	22	4357	4344	0	0	1
ENST00000244571.4	3227	3310	150	3272	3269	0	0	1
ENST00000244571.4	3311	3518	432	3408	3415	0	0	1
ENST00000244815.9	3427	3470	35	3455	3449	0	0	1
ENST00000244815.9	3471	3564	110	3522	3518	0	0	1
ENST00000244815.9	3565	3719	117	3624	3642	0	0	1
ENST00000244815.9	3780	3847	32	3815	3814	0	0	1
ENST00000244815.9	3848	3883	10	3867	3866	0	0	1
ENST00000244869.2	2667	2759	184	2707	2713	0	0	1
ENST00000244869.2	2760	2895	91	2838	2828	0	0	1
ENST00000244869.2	2896	2947	21	2923	2922	0	0	1
ENST00000245046.6	3	161	44	80	82	1	0	0
ENST00000245046.6	1531	1603	36	1560	1567	0	0	1
ENST00000245046.6	1604	1754	95	1697	1679	0	0	1
ENST00000245046.6	1755	1818	50	1793	1787	0	0	1
ENST00000245414.8	2237	2345	546	2279	2291	0	0	1
ENST00000245414.8	2346	2499	481	2445	2423	0	0	1
ENST00000245414.8	2529	2664	936	2627	2597	0	0	1
ENST00000245414.8	2665	2799	704	2702	2732	0	0	1
ENST00000245414.8	2800	2873	422	2847	2837	0	0	1
ENST00000245414.8	2874	2960	421	2926	2917	0	0	1
ENST00000245414.8	2961	3021	110	2991	2991	0	0	1
ENST00000245414.8	3022	3126	346	3081	3074	0	0	1
ENST00000245817.4	1497	1546	17	1521	1522	0	0	1
ENST00000246024.6	3839	3928	140	3891	3884	0	0	1
ENST00000246024.6	3929	3998	93	3970	3964	0	0	1
ENST00000246024.6	3999	4062	107	4012	4031	0	0	1
ENST00000246548.8	2741	2873	153	2778	2807	0	0	1
ENST00000246548.8	2874	3004	72	2916	2939	0	0	1
ENST00000246548.8	3160	3204	48	3183	3182	0	0	1
ENST00000246548.8	3205	3261	18	3234	3233	0	0	1
ENST00000246548.8	3337	3391	39	3368	3364	0	0	1
ENST00000246548.8	3392	3599	234	3539	3496	0	0	1
ENST00000247026.9	2204	2259	13	2230	2232	0	0	1
ENST00000247026.9	2261	2334	61	2305	2298	0	0	1
ENST00000247178.5	2608	2747	184	2647	2678	0	0	1
ENST00000247178.5	2748	2910	483	2835	2829	0	0	1
ENST00000247178.5	3395	3457	21	3423	3426	0	0	1
ENST00000247178.5	3458	3559	55	3507	3509	0	0	1
ENST00000247178.5	3560	3676	112	3647	3618	0	0	1
ENST00000247815.8	3570	3645	36	3604	3608	0	0	1
ENST00000247815.8	3646	3693	12	3662	3670	0	0	1
ENST00000247815.8	3694	3803	27	3758	3749	0	0	1
ENST00000247815.8	3804	3859	28	3830	3832	0	0	1
ENST00000247815.8	4555	4658	74	4605	4607	0	0	1
ENST00000247815.8	4660	4829	75	4742	4745	0	0	1
ENST00000247815.8	4830	4959	132	4881	4895	0	0	1
ENST00000247815.8	6082	6207	42	6151	6145	0	0	1
ENST00000247815.8	7101	7180	67	7126	7141	0	0	1
ENST00000247815.8	7623	7769	96	7729	7696	0	0	1
ENST00000247815.8	7770	7907	195	7863	7839	0	0	1
ENST00000247815.8	7914	8040	67	7968	7977	0	0	1
ENST00000247815.8	8041	8206	63	8127	8124	0	0	1
ENST00000247815.8	8519	8582	41	8546	8551	0	0	1
ENST00000247815.8	8686	8781	58	8749	8734	0	0	1
ENST00000247815.8	9732	9883	140	9779	9808	0	0	1
ENST00000247815.8	9884	9965	61	9945	9925	0	0	1
ENST00000247815.8	9966	10035	103	10001	10001	0	0	1
ENST00000247815.8	12273	12351	24	12309	12312	0	0	1
ENST00000247815.8	12405	12468	22	12435	12437	0	0	1
ENST00000247815.8	12470	12561	23	12518	12516	0	0	1
ENST00000248098.7	3542	3573	8	3558	3558	0	0	1
ENST00000248098.7	3574	3608	9	3578	3591	0	0	1
ENST00000248248.7	3723	3845	46	3807	3784	0	0	1
ENST00000248248.7	4009	4153	134	4084	4081	0	0	1
ENST00000248248.7	4155	4290	112	4210	4223	0	0	1
ENST00000248248.7	4291	4382	74	4342	4337	0	0	1
ENST00000249064.8	1906	1976	60	1961	1941	0	0	1
ENST00000249064.8	1977	2115	41	2060	2046	0	0	1
ENST00000249269.8	1612	1734	10	1649	1673	0	0	1
ENST00000249344.6	3725	3946	242	3800	3836	0	0	1
ENST00000249344.6	3947	4034	59	4006	3991	0	0	1
ENST00000249344.6	4819	4887	42	4854	4853	0	0	1
ENST00000249647.7	1756	1863	78	1848	1810	0	0	1
ENST00000249647.7	1864	1924	18	1881	1894	0	0	1
ENST00000249647.7	1925	2015	110	1985	1970	0	0	1
ENST00000249822.8	4049	4207	505	4131	4128	0	0	1
ENST00000249822.8	4208	4342	229	4265	4275	0	0	1
ENST00000249837.7	11644	11732	24	11689	11688	0	0	1
ENST00000249837.7	11733	11802	15	11762	11768	0	0	1
ENST00000249837.7	11803	11875	19	11836	11839	0	0	1
ENST00000249837.7	11876	11930	13	11905	11903	0	0	1
ENST00000250092.10	1401	1554	206	1493	1478	0	0	1
ENST00000250092.10	1558	1645	123	1588	1602	0	0	1
ENST00000250092.10	1647	1710	85	1677	1679	0	0	1
ENST00000250263.7	3089	3179	26	3147	3134	0	0	1
ENST00000250263.7	3181	3285	40	3232	3233	0	0	1
ENST00000250377.11	2720	2771	24	2741	2746	0	0	1
ENST00000250377.11	2941	2990	9	2986	2966	0	0	1
ENST00000250377.11	3103	3154	29	3126	3129	0	0	1
ENST00000250377.11	4209	4253	11	4227	4231	0	0	1
ENST00000250377.11	4261	4306	13	4283	4284	0	0	1
ENST00000250377.11	4595	4642	16	4615	4619	0	0	1
ENST00000250377.11	4645	4763	120	4709	4704	0	0	1
ENST00000250377.11	4764	4813	19	4786	4789	0	0	1
ENST00000250377.11	5581	5676	22	5637	5629	0	0	1
ENST00000250377.11	5678	5741	5	5701	5710	0	0	1
ENST00000250377.11	5742	5820	16	5795	5781	0	0	1
ENST00000251089.6	4883	4997	29	4923	4940	0	0	1
ENST00000251089.6	4998	5175	163	5060	5087	0	0	1
ENST00000251195.9	4232	4380	151	4283	4306	0	0	1
ENST00000251195.9	4381	4529	149	4466	4455	0	0	1
ENST00000251527.9	5336	5414	49	5381	5375	0	0	1
ENST00000251527.9	5415	5502	45	5441	5459	0	0	1
ENST00000251527.9	5503	5647	140	5581	5575	0	0	1
ENST00000251607.10	1398	1471	14	1416	1435	0	0	1
ENST00000251607.10	1627	1692	6	1637	1660	0	0	1
ENST00000251607.10	1693	1822	8	1807	1758	0	0	1
ENST00000251900.8	3511	3635	19	3606	3573	0	0	1
ENST00000251900.8	3667	3790	17	3700	3729	0	0	1
ENST00000252329.3	0	97	33	51	49	1	0	0
ENST00000252329.3	99	167	42	135	133	1	0	0
ENST00000252329.3	168	260	53	218	214	1	0	0
ENST00000252444.9	3948	4052	180	4001	4000	0	0	1
ENST00000252444.9	4053	4210	384	4103	4132	0	0	1
ENST00000252444.9	4211	4251	27	4226	4231	0	0	1
ENST00000252444.9	4372	4423	18	4389	4398	0	0	1
ENST00000252444.9	4429	4496	48	4466	4463	0	0	1
ENST00000252444.9	4572	4704	162	4615	4638	0	0	1
ENST00000252599.8	2561	2756	72	2664	2659	0	0	1
ENST00000252804.8	4699	6074	6	6059	5387	0	0	1
ENST00000253039.8	1981	2028	35	2011	2005	0	0	1
ENST00000253039.8	2029	2173	93	2074	2101	0	0	1
ENST00000253039.8	2175	2258	104	2221	2217	0	0	1
ENST00000253115.6	2040	2146	118	2113	2093	0	0	1
ENST00000253115.6	2147	2211	71	2186	2179	0	0	1
ENST00000253115.6	2212	2305	115	2265	2259	0	0	1
ENST00000253115.6	4319	4411	236	4364	4365	0	0	1
ENST00000253115.6	4412	4455	13	4435	4434	0	0	1
ENST00000253115.6	4457	4520	10	4465	4489	0	0	1
ENST00000253115.6	4521	4645	392	4612	4583	0	0	1
ENST00000253115.6	4646	4835	591	4767	4741	0	0	1
ENST00000253115.6	5026	5193	775	5096	5110	0	0	1
ENST00000253115.6	5194	5350	751	5270	5272	0	0	1
ENST00000253115.6	5511	5596	174	5552	5554	0	0	1
ENST00000253115.6	5597	5694	391	5644	5646	0	0	1
ENST00000253115.6	5696	5756	104	5722	5726	0	0	1
ENST00000253115.6	5757	5812	153	5785	5785	0	0	1
ENST00000253237.9	1888	1995	45	1931	1942	0	0	1
ENST00000253237.9	1996	2081	13	2027	2039	0	0	1
ENST00000253462.7	1710	1776	32	1744	1743	0	0	1
ENST00000253462.7	1777	1834	30	1800	1806	0	0	1
ENST00000253462.7	1836	1957	114	1897	1897	0	0	1
ENST00000253686.6	1612	1680	34	1643	1646	0	0	1
ENST00000253686.6	1681	1752	31	1711	1717	0	0	1
ENST00000253686.6	3206	3282	111	3239	3244	0	0	1
ENST00000253686.6	3283	3319	24	3294	3301	0	0	1
ENST00000253692.11	772	878	41	841	825	1	0	0
ENST00000253692.11	927	1055	26	971	991	1	0	0
ENST00000253692.11	1061	1159	18	1098	1110	1	0	0
ENST00000253699.7	3721	3868	92	3809	3795	0	0	1
ENST00000253699.7	3869	3933	112	3905	3901	0	0	1
ENST00000253699.7	3934	4008	52	3981	3971	0	0	1
ENST00000253699.7	4349	4450	107	4399	4400	0	0	1
ENST00000253699.7	4451	4497	10	4477	4474	0	0	1
ENST00000253699.7	4530	4643	109	4602	4587	0	0	1
ENST00000253699.7	5622	5704	107	5669	5663	0	0	1
ENST00000253699.7	5705	5904	200	5811	5805	0	0	1
ENST00000254051.10	3055	3165	54	3133	3110	0	0	1
ENST00000254051.10	3166	3245	55	3220	3206	0	0	1
ENST00000254051.10	3246	3297	40	3278	3272	0	0	1
ENST00000254108.11	2818	2913	123	2854	2866	0	0	1
ENST00000254108.11	3012	3115	62	3074	3064	0	0	1
ENST00000254108.11	3216	3272	37	3246	3244	0	0	1
ENST00000254108.11	3316	3429	43	3381	3373	0	0	1
ENST00000254108.11	3981	4028	52	4003	4005	0	0	1
ENST00000254108.11	4101	4182	56	4153	4142	0	0	1
ENST00000254108.11	4719	4762	12	4735	4741	0	0	1
ENST00000254190.3	3468	3536	45	3504	3502	0	0	1
ENST00000254190.3	3537	3657	24	3601	3597	0	0	1
ENST00000254260.7	2962	3001	9	2976	2982	0	0	1
ENST00000254260.7	3002	3071	20	3046	3037	0	0	1
ENST00000254260.7	3103	3143	14	3128	3123	0	0	1
ENST00000254260.7	3144	3223	30	3184	3184	0	0	1
ENST00000254521.7	1049	1151	70	1093	1100	0	0	1
ENST00000254584.6	2228	2354	52	2267	2291	0	0	1
ENST00000254584.6	2391	2462	10	2415	2427	0	0	1
ENST00000254584.6	2463	2532	17	2497	2498	0	0	1
ENST00000254616.10	2252	2318	188	2294	2285	0	0	1
ENST00000254616.10	2319	2428	212	2380	2374	0	0	1
ENST00000254616.10	2429	2553	165	2511	2491	0	0	1
ENST00000254630.11	3793	3862	23	3818	3828	0	0	1
ENST00000254630.11	3863	3906	7	3885	3885	0	0	1
ENST00000254630.11	4004	4068	32	4032	4036	0	0	1
ENST00000254630.11	4099	4148	13	4124	4124	0	0	1
ENST00000254630.11	4151	4194	9	4177	4173	0	0	1
ENST00000254630.11	5374	5466	96	5418	5420	0	0	1
ENST00000254657.7	5388	5505	676	5449	5447	0	0	1
ENST00000254657.7	5506	5662	346	5565	5584	0	0	1
ENST00000254691.9	3462	3552	64	3510	3507	0	0	1
ENST00000254691.9	3553	3721	133	3599	3637	0	0	1
ENST00000254908.10	724	860	445	825	792	0	0	1
ENST00000254908.10	861	898	84	875	880	0	0	1
ENST00000254908.10	899	1016	806	969	958	0	0	1
ENST00000254940.9	1597	1729	65	1645	1663	0	0	1
ENST00000254940.9	1767	1811	12	1784	1789	0	0	1
ENST00000254940.9	1812	1863	17	1840	1838	0	0	1
ENST00000254941.6	1103	1149	14	1123	1126	0	0	1
ENST00000254941.6	1150	1207	14	1169	1179	0	0	1
ENST00000254941.6	1313	1356	6	1339	1335	0	0	1
ENST00000254950.12	2548	2597	16	2569	2573	0	0	1
ENST00000254950.12	2605	2725	49	2655	2665	0	0	1
ENST00000254950.12	2726	2822	230	2777	2774	0	0	1
ENST00000254950.12	2823	2906	174	2869	2865	0	0	1
ENST00000255390.9	2239	2281	11	2265	2260	0	0	1
ENST00000255390.9	2833	2945	67	2870	2889	0	0	1
ENST00000255390.9	2974	3069	17	3031	3022	0	0	1
ENST00000255390.9	3070	3110	11	3100	3090	0	0	1
ENST00000255390.9	3964	4141	188	4030	4053	0	0	1
ENST00000255390.9	4142	4258	135	4212	4200	0	0	1
ENST00000255390.9	4820	4914	52	4889	4867	0	0	1
ENST00000255390.9	4917	5066	179	4972	4992	0	0	1
ENST00000255390.9	5688	5742	58	5717	5715	0	0	1
ENST00000255390.9	5744	5820	49	5804	5782	0	0	1
ENST00000255390.9	5821	5893	125	5862	5857	0	0	1
ENST00000255390.9	5894	5965	108	5935	5930	0	0	1
ENST00000255390.9	7638	7808	124	7773	7723	0	0	1
ENST00000255390.9	7814	7955	151	7890	7885	0	0	1
ENST00000255390.9	8839	8914	54	8878	8877	0	0	1
ENST00000255390.9	8915	9006	70	8962	8961	0	0	1
ENST00000255390.9	9007	9069	32	9033	9038	0	0	1
ENST00000255759.10	786	910	49	835	848	0	0	1
ENST00000255759.10	946	1015	54	979	981	0	0	1
ENST00000255759.10	1016	1068	13	1043	1042	0	0	1
ENST00000255858.11	1868	1922	79	1900	1895	0	0	1
ENST00000255858.11	1923	2073	587	2030	1998	0	0	1
ENST00000255858.11	2074	2184	349	2119	2129	0	0	1
ENST00000256062.9	5648	5688	6	5666	5668	0	0	1
ENST00000256062.9	5692	5823	148	5754	5758	0	0	1
ENST00000256319.6	2274	2321	17	2302	2298	0	0	1
ENST00000256319.6	2322	2402	33	2354	2362	0	0	1
ENST00000256366.5	1810	1914	52	1840	1862	0	0	1
ENST00000256366.5	1966	2087	32	2056	2027	0	0	1
ENST00000256366.5	4110	4164	34	4138	4137	0	0	1
ENST00000256366.5	5931	6022	103	5977	5977	0	0	1
ENST00000256366.5	6023	6116	36	6044	6070	0	0	1
ENST00000256366.5	6117	6200	18	6172	6159	0	0	1
ENST00000256458.4	2778	2913	84	2827	2846	0	0	1
ENST00000256458.4	2914	3033	52	2980	2974	0	0	1
ENST00000256458.4	3034	3079	23	3049	3057	0	0	1
ENST00000256474.2	290	365	23	320	328	1	0	0
ENST00000256474.2	489	556	76	522	523	1	0	0
ENST00000256474.2	2408	2511	248	2462	2460	0	0	1
ENST00000256474.2	2512	2570	30	2537	2541	0	0	1
ENST00000256474.2	2572	2677	87	2630	2625	0	0	1
ENST00000256474.2	3485	3488	0	3486	3487	0	0	1
ENST00000256474.2	3508	3582	49	3551	3545	0	0	1
ENST00000256474.2	3583	3726	93	3644	3655	0	0	1
ENST00000256497.8	2548	2604	26	2579	2576	0	0	1
ENST00000257181.9	3496	3632	289	3554	3564	0	0	1
ENST00000257181.9	3633	3728	296	3674	3681	0	0	1
ENST00000257181.9	3729	3800	111	3762	3765	0	0	1
ENST00000257181.9	4189	4355	304	4234	4272	0	0	1
ENST00000257181.9	4356	4483	302	4449	4420	0	0	1
ENST00000257287.4	4352	4424	61	4391	4388	0	0	1
ENST00000257287.4	4425	4631	165	4539	4528	0	0	1
ENST00000257336.5	2797	3015	95	2973	2906	0	0	1
ENST00000257575.8	1976	2117	248	2055	2047	0	0	1
ENST00000257575.8	2118	2205	166	2162	2162	0	0	1
ENST00000257575.8	2207	2264	48	2238	2236	0	0	1
ENST00000257575.8	2313	2453	270	2405	2383	0	0	1
ENST00000257575.8	2762	2913	456	2838	2838	0	0	1
ENST00000257575.8	2914	3062	689	3019	2988	0	0	1
ENST00000257575.8	3403	3465	56	3432	3434	0	0	1
ENST00000257575.8	3580	3603	7	3598	3592	0	0	1
ENST00000257575.8	3605	3690	59	3664	3648	0	0	1
ENST00000257575.8	3691	3801	70	3735	3746	0	0	1
ENST00000257575.8	3802	3863	29	3827	3833	0	0	1
ENST00000257659.12	1620	1663	20	1646	1642	0	0	1
ENST00000257659.12	1664	1736	18	1679	1700	0	0	1
ENST00000257724.7	1764	1877	60	1820	1821	0	0	1
ENST00000257724.7	1878	1996	29	1937	1937	0	0	1
ENST00000257724.7	1997	2086	68	2025	2042	0	0	1
ENST00000257868.9	4864	4933	20	4902	4899	0	0	1
ENST00000257868.9	4947	4988	10	4971	4968	0	0	1
ENST00000257868.9	5020	5137	30	5090	5079	0	0	1
ENST00000257904.10	1755	1809	48	1792	1782	0	0	1
ENST00000257904.10	1810	1893	130	1849	1852	0	0	1
ENST00000257904.10	1894	2039	248	1971	1967	0	0	1
ENST00000258145.7	3054	3205	155	3110	3130	0	0	1
ENST00000258145.7	3206	3337	193	3286	3272	0	0	1
ENST00000258145.7	4456	4523	47	4491	4490	0	0	1
ENST00000258145.7	4524	4590	77	4544	4557	0	0	1
ENST00000258145.7	4591	4642	52	4616	4617	0	0	1
ENST00000258145.7	4643	4726	97	4692	4685	0	0	1
ENST00000258149.9	2104	2156	14	2136	2130	0	0	1
ENST00000258149.9	2157	2224	15	2181	2191	0	0	1
ENST00000258149.9	2225	2227	2	2226	2226	0	0	1
ENST00000258149.9	2229	2393	32	2336	2311	0	0	1
ENST00000258149.9	2488	2531	12	2508	2510	0	0	1
ENST00000258149.9	2532	2693	62	2651	2613	0	0	1
ENST00000258149.9	2694	2749	33	2716	2722	0	0	1
ENST00000258149.9	2857	2939	75	2910	2898	0	0	1
ENST00000258149.9	2971	3023	8	2993	2997	0	0	1
ENST00000258149.9	3024	3065	13	3045	3045	0	0	1
ENST00000258149.9	3222	3305	54	3255	3264	0	0	1
ENST00000258149.9	5136	5213	35	5193	5175	0	0	1
ENST00000258149.9	5214	5264	37	5230	5239	0	0	1
ENST00000258149.9	5640	5695	44	5681	5668	0	0	1
ENST00000258149.9	5696	5751	18	5713	5724	0	0	1
ENST00000258149.9	5765	5809	12	5796	5787	0	0	1
ENST00000258149.9	6725	6812	37	6772	6769	0	0	1
ENST00000258149.9	6820	6852	18	6839	6836	0	0	1
ENST00000258149.9	6896	7017	88	6941	6957	0	0	1
ENST00000258149.9	7734	7775	23	7752	7755	0	0	1
ENST00000258149.9	7776	7859	310	7822	7818	0	0	1
ENST00000258149.9	7927	8049	227	7991	7988	0	0	1
ENST00000258149.9	8050	8216	379	8158	8133	0	0	1
ENST00000258149.9	8217	8271	100	8245	8244	0	0	1
ENST00000258149.9	8272	8326	48	8292	8299	0	0	1
ENST00000258149.9	8946	9003	73	8974	8975	0	0	1
ENST00000258149.9	9004	9032	7	9021	9018	0	0	1
ENST00000258149.9	9177	9236	106	9204	9207	0	0	1
ENST00000258149.9	9237	9282	11	9262	9260	0	0	1
ENST00000258149.9	9439	9704	198	9516	9572	0	0	1
ENST00000258149.9	9838	9881	145	9873	9860	0	0	1
ENST00000258149.9	9882	9934	164	9902	9908	0	0	1
ENST00000258149.9	9964	10007	44	9987	9986	0	0	1
ENST00000258149.9	10141	10267	175	10212	10204	0	0	1
ENST00000258149.9	10268	10347	142	10317	10308	0	0	1
ENST00000258149.9	10348	10411	130	10368	10380	0	0	1
ENST00000258149.9	10681	10797	291	10739	10739	0	0	1
ENST00000258149.9	10798	10846	55	10821	10822	0	0	1
ENST00000258149.9	10847	10963	222	10935	10905	0	0	1
ENST00000258149.9	11076	11181	125	11128	11129	0	0	1
ENST00000258149.9	11182	11276	183	11243	11229	0	0	1
ENST00000258149.9	11277	11345	270	11311	11311	0	0	1
ENST00000258149.9	11396	11452	26	11426	11424	0	0	1
ENST00000258149.9	11453	11503	22	11466	11478	0	0	1
ENST00000258149.9	11535	11642	61	11600	11589	0	0	1
ENST00000258149.9	11643	11758	84	11692	11701	0	0	1
ENST00000258149.9	11759	11800	31	11773	11780	0	0	1
ENST00000258149.9	11801	11846	25	11823	11824	0	0	1
ENST00000258149.9	11951	12061	110	11994	12006	0	0	1
ENST00000258149.9	12109	12229	72	12179	12169	0	0	1
ENST00000258383.3	1281	1377	102	1346	1329	0	0	1
ENST00000258383.3	1378	1460	112	1408	1419	0	0	1
ENST00000258383.3	1461	1570	318	1523	1516	0	0	1
ENST00000258436.9	2551	2617	26	2587	2584	0	0	1
ENST00000258436.9	2618	2691	48	2657	2655	0	0	1
ENST00000258436.9	2692	2753	47	2725	2723	0	0	1
ENST00000258436.9	2754	2844	87	2809	2799	0	0	1
ENST00000258439.7	3253	3299	12	3276	3276	0	0	1
ENST00000258439.7	3300	3391	79	3362	3346	0	0	1
ENST00000258439.7	3392	3482	47	3454	3437	0	0	1
ENST00000258439.7	3483	3550	50	3511	3517	0	0	1
ENST00000258439.7	5381	5507	140	5464	5444	0	0	1
ENST00000258439.7	5508	5657	184	5564	5583	0	0	1
ENST00000258439.7	5659	5695	8	5677	5677	0	0	1
ENST00000258457.6	1234	1315	29	1260	1275	0	0	1
ENST00000258457.6	1316	1456	40	1403	1386	0	0	1
ENST00000258534.12	2718	2786	62	2744	2752	0	0	1
ENST00000258534.12	2865	2944	61	2902	2905	0	0	1
ENST00000258534.12	2945	3015	34	2975	2980	0	0	1
ENST00000258538.7	2835	2995	78	2886	2915	0	0	1
ENST00000258662.2	1498	1696	416	1657	1597	0	0	1
ENST00000258662.2	1697	1770	195	1731	1734	0	0	1
ENST00000258774.9	1843	1895	36	1878	1869	0	0	1
ENST00000258774.9	1982	1998	5	1986	1990	0	0	1
ENST00000258774.9	2000	2064	136	2039	2032	0	0	1
ENST00000258774.9	2065	2114	92	2090	2090	0	0	1
ENST00000258774.9	2312	2356	10	2330	2334	0	0	1
ENST00000258774.9	2357	2522	299	2433	2440	0	0	1
ENST00000258774.9	2523	2602	238	2564	2563	0	0	1
ENST00000258821.7	2294	2404	26	2381	2349	0	0	1
ENST00000258821.7	2405	2485	42	2448	2445	0	0	1
ENST00000258821.7	2486	2575	42	2536	2531	0	0	1
ENST00000258886.12	4789	4969	41	4840	4879	0	0	1
ENST00000258886.12	4970	5052	42	5024	5011	0	0	1
ENST00000258947.7	2518	2564	8	2545	2541	0	0	1
ENST00000258947.7	2565	2651	70	2616	2608	0	0	1
ENST00000258947.7	2652	2745	47	2692	2699	0	0	1
ENST00000258947.7	2747	2796	11	2774	2772	0	0	1
ENST00000259008.6	4178	4229	17	4208	4204	0	0	1
ENST00000259008.6	4230	4414	321	4294	4322	0	0	1
ENST00000259008.6	4416	4464	17	4441	4440	0	0	1
ENST00000259253.10	6531	6700	338	6637	6616	0	0	1
ENST00000259253.10	6701	6841	447	6789	6771	0	0	1
ENST00000259253.10	7864	7930	217	7902	7897	0	0	1
ENST00000259253.10	7931	8157	746	8048	8044	0	0	1
ENST00000259253.10	8237	8302	247	8277	8270	0	0	1
ENST00000259253.10	8303	8431	353	8357	8367	0	0	1
ENST00000259253.10	8432	8534	168	8497	8483	0	0	1
ENST00000259253.10	9097	9243	461	9183	9170	0	0	1
ENST00000259253.10	9244	9388	223	9330	9316	0	0	1
ENST00000259253.10	9389	9487	197	9446	9438	0	0	1
ENST00000259253.10	9488	9540	69	9503	9514	0	0	1
ENST00000259253.10	10049	10132	112	10095	10091	0	0	1
ENST00000259339.6	1278	1358	17	1332	1318	0	0	1
ENST00000259808.8	2516	2573	21	2545	2545	0	0	1
ENST00000259873.4	952	1024	64	988	988	0	0	1
ENST00000259873.4	1025	1067	16	1040	1046	0	0	1
ENST00000259873.4	1068	1146	18	1097	1107	0	0	1
ENST00000259873.4	1147	1188	11	1166	1168	0	0	1
ENST00000259873.4	1189	1216	5	1208	1203	0	0	1
ENST00000260008.3	3880	3952	62	3919	3916	0	0	1
ENST00000260008.3	3953	4021	42	3981	3987	0	0	1
ENST00000260008.3	4022	4063	12	4036	4043	0	0	1
ENST00000260008.3	4267	4307	9	4303	4287	0	0	1
ENST00000260008.3	4309	4352	10	4341	4331	0	0	1
ENST00000260008.3	4354	4395	10	4365	4375	0	0	1
ENST00000260008.3	4401	4540	248	4484	4471	0	0	1
ENST00000260129.5	3432	3479	8	3463	3456	0	0	1
ENST00000260129.5	3511	3558	17	3534	3535	0	0	1
ENST00000260270.2	2309	2386	24	2352	2348	0	0	1
ENST00000260270.2	2430	2462	12	2451	2446	0	0	1
ENST00000260270.2	2463	2530	36	2493	2497	0	0	1
ENST00000260356.5	7241	7337	49	7275	7289	0	0	1
ENST00000260356.5	7338	7413	15	7366	7376	0	0	1
ENST00000260372.7	1671	1750	9	1696	1711	0	0	1
ENST00000260372.7	1815	1924	66	1850	1870	0	0	1
ENST00000260372.7	1925	1975	50	1946	1950	0	0	1
ENST00000260372.7	3328	3463	369	3380	3396	0	0	1
ENST00000260372.7	3464	3493	6	3485	3479	0	0	1
ENST00000260372.7	3495	3542	22	3524	3519	0	0	1
ENST00000260408.7	6728	6858	76	6824	6793	0	0	1
ENST00000260408.7	6859	6945	52	6895	6902	0	0	1
ENST00000260408.7	6946	7048	53	7006	6997	0	0	1
ENST00000260408.7	8678	8774	93	8730	8726	0	0	1
ENST00000260585.11	6336	6398	43	6367	6367	0	0	1
ENST00000260585.11	6452	6554	57	6488	6503	0	0	1
ENST00000260585.11	6555	6601	9	6570	6578	0	0	1
ENST00000260665.11	5721	5784	12	5755	5753	0	0	1
ENST00000260665.11	5785	5824	9	5789	5805	0	0	1
ENST00000260665.11	5868	5928	17	5893	5898	0	0	1
ENST00000260665.11	5929	5993	12	5962	5961	0	0	1
ENST00000260731.4	3356	3483	156	3408	3420	0	0	1
ENST00000260731.4	3484	3591	75	3526	3538	0	0	1
ENST00000260731.4	3592	3650	43	3616	3621	0	0	1
ENST00000260803.8	1829	1991	254	1905	1910	0	0	1
ENST00000260803.8	1992	2056	91	2025	2024	0	0	1
ENST00000260803.8	2057	2121	156	2091	2089	0	0	1
ENST00000261015.4	2316	2462	42	2369	2389	0	0	1
ENST00000261015.4	2496	2582	38	2543	2539	0	0	1
ENST00000261015.4	2831	2973	63	2871	2902	0	0	1
ENST00000261015.4	2976	3130	69	3008	3053	0	0	1
ENST00000261015.4	3134	3207	26	3175	3171	0	0	1
ENST00000261015.4	3209	3274	33	3238	3242	0	0	1
ENST00000261015.4	3323	3435	23	3385	3379	0	0	1
ENST00000261015.4	3549	3700	69	3622	3625	0	0	1
ENST00000261015.4	3701	3742	26	3734	3722	0	0	1
ENST00000261015.4	3743	3837	39	3801	3790	0	0	1
ENST00000261015.4	5244	5303	11	5282	5274	0	0	1
ENST00000261015.4	5305	5338	19	5321	5322	0	0	1
ENST00000261015.4	5418	5455	18	5430	5437	0	0	1
ENST00000261015.4	5456	5524	88	5494	5490	0	0	1
ENST00000261015.4	6732	6777	17	6751	6755	0	0	1
ENST00000261015.4	7211	7256	25	7236	7234	0	0	1
ENST00000261015.4	7258	7321	23	7303	7290	0	0	1
ENST00000261015.4	7322	7482	82	7395	7402	0	0	1
ENST00000261017.9	3785	3858	63	3818	3822	0	0	1
ENST00000261017.9	3859	3986	133	3929	3923	0	0	1
ENST00000261017.9	3987	4072	177	4031	4030	0	0	1
ENST00000261168.8	4808	4892	19	4833	4850	0	0	1
ENST00000261168.8	4893	5059	26	4987	4976	0	0	1
ENST00000261168.8	5625	5753	29	5709	5689	0	0	1
ENST00000261187.8	5607	5739	49	5689	5673	0	0	1
ENST00000261187.8	5775	5905	37	5812	5840	0	0	1
ENST00000261187.8	6163	6206	102	6178	6185	0	0	1
ENST00000261187.8	7823	7955	325	7893	7889	0	0	1
ENST00000261187.8	7956	8120	230	8040	8038	0	0	1
ENST00000261249.6	2588	2661	338	2613	2625	0	0	1
ENST00000261263.4	1164	1309	8	1187	1237	0	0	1
ENST00000261263.4	1354	1396	7	1373	1375	0	0	1
ENST00000261263.4	1397	1470	8	1438	1434	0	0	1
ENST00000261263.4	6349	6409	22	6373	6379	0	0	1
ENST00000261263.4	6457	6491	6	6464	6474	0	0	1
ENST00000261263.4	6492	6534	7	6511	6513	0	0	1
ENST00000261263.4	7190	7246	12	7213	7218	0	0	1
ENST00000261263.4	9196	9255	208	9230	9226	0	0	1
ENST00000261263.4	9318	9419	128	9357	9369	0	0	1
ENST00000261263.4	9421	9487	33	9454	9454	0	0	1
ENST00000261263.4	9518	9643	47	9554	9581	0	0	1
ENST00000261263.4	9710	9792	31	9767	9751	0	0	1
ENST00000261263.4	9793	9933	86	9854	9863	0	0	1
ENST00000261263.4	9934	9994	27	9963	9964	0	0	1
ENST00000261263.4	10064	10151	70	10120	10108	0	0	1
ENST00000261263.4	10152	10196	9	10178	10174	0	0	1
ENST00000261263.4	13370	13450	18	13421	13410	0	0	1
ENST00000261263.4	13451	13539	87	13487	13495	0	0	1
ENST00000261263.4	13540	13626	22	13580	13583	0	0	1
ENST00000261263.4	15049	15191	19	15082	15120	0	0	1
ENST00000261263.4	15192	15208	6	15196	15200	0	0	1
ENST00000261263.4	15209	15335	14	15297	15272	0	0	1
ENST00000261318.4	3357	3425	27	3386	3391	0	0	1
ENST00000261318.4	3426	3505	23	3455	3466	0	0	1
ENST00000261318.4	3796	3943	94	3865	3870	0	0	1
ENST00000261318.4	3944	4000	25	3975	3972	0	0	1
ENST00000261318.4	4001	4064	15	4051	4033	0	0	1
ENST00000261318.4	6668	6750	140	6707	6709	0	0	1
ENST00000261318.4	6751	6803	31	6769	6777	0	0	1
ENST00000261318.4	6804	6903	216	6851	6854	0	0	1
ENST00000261318.4	7070	7236	100	7170	7153	0	0	1
ENST00000261318.4	7237	7343	189	7306	7290	0	0	1
ENST00000261326.5	4432	4485	160	4468	4459	0	0	1
ENST00000261326.5	4486	4721	470	4611	4604	0	0	1
ENST00000261326.5	4821	4893	367	4859	4857	0	0	1
ENST00000261326.5	4894	4989	156	4938	4942	0	0	1
ENST00000261326.5	5042	5135	72	5098	5089	0	0	1
ENST00000261388.7	1446	1540	87	1488	1493	0	0	1
ENST00000261388.7	1541	1610	74	1560	1576	0	0	1
ENST00000261388.7	1611	1681	91	1653	1646	0	0	1
ENST00000261388.7	1682	1752	113	1719	1717	0	0	1
ENST00000261407.8	1747	1892	230	1832	1820	0	0	1
ENST00000261407.8	1893	1944	116	1922	1919	0	0	1
ENST00000261407.8	1945	2018	160	1986	1982	0	0	1
ENST00000261464.9	2790	2840	59	2816	2815	0	0	1
ENST00000261464.9	2841	2907	44	2878	2874	0	0	1
ENST00000261464.9	2908	3050	98	3012	2979	0	0	1
ENST00000261486.5	2595	2645	12	2614	2620	0	0	1
ENST00000261486.5	2646	2648	2	2647	2647	0	0	1
ENST00000261486.5	2650	2759	65	2731	2705	0	0	1
ENST00000261491.9	5444	5482	8	5460	5463	0	0	1
ENST00000261491.9	5483	5535	11	5512	5509	0	0	1
ENST00000261491.9	5536	5669	94	5603	5603	0	0	1
ENST00000261491.9	5688	5716	6	5706	5702	0	0	1
ENST00000261491.9	7345	7452	18	7404	7399	0	0	1
ENST00000261491.9	7454	7485	8	7466	7470	0	0	1
ENST00000261491.9	11027	11105	19	11070	11066	0	0	1
ENST00000261491.9	11106	11280	165	11166	11193	0	0	1
ENST00000261491.9	15198	15281	48	15237	15240	0	0	1
ENST00000261491.9	15282	15291	4	15290	15287	0	0	1
ENST00000261491.9	15293	15489	332	15412	15391	0	0	1
ENST00000261520.8	3970	4046	31	4014	4008	0	0	1
ENST00000261520.8	4047	4131	82	4092	4089	0	0	1
ENST00000261520.8	4132	4137	3	4133	4135	0	0	1
ENST00000261520.8	4143	4244	35	4189	4194	0	0	1
ENST00000261520.8	4539	4582	16	4551	4561	0	0	1
ENST00000261520.8	5462	5564	26	5521	5513	0	0	1
ENST00000261530.11	6783	6820	10	6815	6802	0	0	1
ENST00000261530.11	6829	6895	17	6873	6862	0	0	1
ENST00000261560.9	3129	3240	197	3160	3185	0	0	1
ENST00000261560.9	3272	3353	37	3314	3313	0	0	1
ENST00000261560.9	3354	3424	23	3388	3389	0	0	1
ENST00000261590.12	4214	4283	52	4251	4249	0	0	1
ENST00000261590.12	4284	4508	355	4406	4396	0	0	1
ENST00000261601.7	2608	2682	32	2640	2645	0	0	1
ENST00000261601.7	2685	2738	62	2713	2712	0	0	1
ENST00000261601.7	2739	2809	73	2782	2774	0	0	1
ENST00000261601.7	2810	2897	74	2867	2854	0	0	1
ENST00000261637.4	8829	8889	8	8861	8859	0	0	1
ENST00000261658.6	2392	2450	19	2418	2421	0	0	1
ENST00000261658.6	2451	2508	17	2477	2480	0	0	1
ENST00000261658.6	2549	2585	14	2566	2567	0	0	1
ENST00000261658.6	2586	2634	13	2612	2610	0	0	1
ENST00000261708.8	2132	2173	8	2146	2153	0	0	1
ENST00000261708.8	2174	2212	14	2196	2193	0	0	1
ENST00000261708.8	2431	2665	325	2579	2548	0	0	1
ENST00000261708.8	2986	3083	125	3028	3035	0	0	1
ENST00000261708.8	3116	3165	14	3137	3141	0	0	1
ENST00000261708.8	3167	3276	152	3234	3222	0	0	1
ENST00000261708.8	3687	3739	24	3713	3713	0	0	1
ENST00000261708.8	3741	3825	128	3774	3783	0	0	1
ENST00000261708.8	3896	3959	26	3934	3928	0	0	1
ENST00000261708.8	4050	4105	49	4084	4078	0	0	1
ENST00000261708.8	4106	4138	10	4110	4122	0	0	1
ENST00000261708.8	4139	4177	6	4162	4158	0	0	1
ENST00000261758.5	3714	3782	103	3762	3748	0	0	1
ENST00000261758.5	3783	3852	123	3813	3818	0	0	1
ENST00000261758.5	3853	3978	98	3899	3916	0	0	1
ENST00000261798.9	4924	4960	23	4948	4942	0	0	1
ENST00000261798.9	4961	5064	92	5034	5013	0	0	1
ENST00000261798.9	5065	5157	138	5117	5111	0	0	1
ENST00000261839.11	5997	6035	6	6009	6016	0	0	1
ENST00000261839.11	6036	6107	46	6095	6072	0	0	1
ENST00000261839.11	6108	6251	90	6168	6180	0	0	1
ENST00000261854.9	2214	2344	78	2264	2279	0	0	1
ENST00000261854.9	2345	2508	85	2465	2427	0	0	1
ENST00000261854.9	3232	3397	104	3355	3315	0	0	1
ENST00000261854.9	3398	3534	109	3471	3466	0	0	1
ENST00000261854.9	4301	4343	71	4327	4322	0	0	1
ENST00000261854.9	4344	4411	75	4371	4378	0	0	1
ENST00000261854.9	4412	4530	138	4442	4471	0	0	1
ENST00000261854.9	4531	4581	98	4556	4556	0	0	1
ENST00000261854.9	5285	5344	142	5324	5315	0	0	1
ENST00000261854.9	5345	5447	284	5409	5396	0	0	1
ENST00000261854.9	5448	5505	139	5477	5477	0	0	1
ENST00000261854.9	5506	5580	315	5546	5543	0	0	1
ENST00000261854.9	5968	6126	579	6063	6047	0	0	1
ENST00000261854.9	6127	6276	516	6228	6202	0	0	1
ENST00000261854.9	6278	6316	10	6298	6297	0	0	1
ENST00000261875.9	2087	2124	6	2104	2106	0	0	1
ENST00000261875.9	2125	2183	10	2153	2154	0	0	1
ENST00000261881.8	1389	1552	407	1494	1471	0	0	1
ENST00000261881.8	1553	1619	123	1579	1586	0	0	1
ENST00000261881.8	1620	1687	73	1652	1654	0	0	1
ENST00000262013.11	5377	5521	217	5474	5449	0	0	1
ENST00000262013.11	5522	5592	134	5562	5557	0	0	1
ENST00000262013.11	5593	5681	71	5649	5637	0	0	1
ENST00000262013.11	5849	5997	109	5886	5923	0	0	1
ENST00000262013.11	5998	6115	56	6052	6057	0	0	1
ENST00000262031.9	4706	4871	387	4773	4789	0	0	1
ENST00000262031.9	4872	5006	222	4947	4939	0	0	1
ENST00000262031.9	5007	5055	53	5035	5031	0	0	1
ENST00000262031.9	5182	5226	14	5203	5204	0	0	1
ENST00000262031.9	5227	5274	20	5250	5251	0	0	1
ENST00000262031.9	5331	5394	103	5371	5363	0	0	1
ENST00000262031.9	5395	5433	16	5410	5414	0	0	1
ENST00000262031.9	5473	5560	61	5524	5517	0	0	1
ENST00000262031.9	5634	5731	225	5687	5683	0	0	1
ENST00000262031.9	5732	5811	143	5777	5772	0	0	1
ENST00000262031.9	5812	5933	391	5875	5873	0	0	1
ENST00000262031.9	5934	6039	303	6000	5987	0	0	1
ENST00000262051.11	3112	3155	40	3133	3134	0	0	1
ENST00000262051.11	3156	3290	206	3233	3223	0	0	1
ENST00000262051.11	3291	3381	135	3323	3336	0	0	1
ENST00000262051.11	3382	3516	81	3439	3449	0	0	1
ENST00000262051.11	3517	3578	70	3543	3548	0	0	1
ENST00000262134.9	2395	2515	53	2455	2455	0	0	1
ENST00000262134.9	2516	2589	31	2542	2553	0	0	1
ENST00000262134.9	2590	2704	38	2653	2647	0	0	1
ENST00000262144.10	3977	4032	52	4007	4005	0	0	1
ENST00000262144.10	4036	4259	285	4086	4148	0	0	1
ENST00000262144.10	4260	4347	120	4310	4304	0	0	1
ENST00000262144.10	4348	4407	57	4388	4378	0	0	1
ENST00000262144.10	4408	4461	75	4440	4435	0	0	1
ENST00000262144.10	4462	4514	93	4487	4488	0	0	1
ENST00000262144.10	4705	4751	12	4723	4728	0	0	1
ENST00000262144.10	4754	4858	479	4820	4806	0	0	1
ENST00000262238.8	4856	4962	18	4912	4909	0	0	1
ENST00000262293.8	1446	1567	213	1505	1507	0	0	1
ENST00000262293.8	1568	1727	149	1675	1648	0	0	1
ENST00000262293.8	2052	2148	123	2085	2100	0	0	1
ENST00000262370.11	2767	2866	88	2805	2817	0	0	1
ENST00000262370.11	2867	2895	5	2887	2881	0	0	1
ENST00000262370.11	2931	2992	46	2965	2962	0	0	1
ENST00000262370.11	2994	3055	87	3019	3025	0	0	1
ENST00000262394.6	2037	2094	6	2070	2066	0	0	1
ENST00000262394.6	2095	2261	70	2140	2178	0	0	1
ENST00000262394.6	3497	3582	67	3536	3540	0	0	1
ENST00000262394.6	3583	3715	30	3646	3649	0	0	1
ENST00000262394.6	3716	3787	51	3759	3752	0	0	1
ENST00000262394.6	3875	4063	274	3969	3969	0	0	1
ENST00000262394.6	4072	4183	177	4131	4128	0	0	1
ENST00000262424.9	3860	3910	26	3898	3885	0	0	1
ENST00000262424.9	3911	4067	211	4012	3989	0	0	1
ENST00000262432.12	1254	1298	35	1273	1276	0	0	1
ENST00000262432.12	2043	2110	10	2085	2077	0	0	1
ENST00000262460.4	922	990	28	949	956	0	0	1
ENST00000262460.4	1746	1815	84	1778	1781	0	0	1
ENST00000262460.4	1816	1881	58	1857	1849	0	0	1
ENST00000262460.4	1882	1982	37	1939	1932	0	0	1
ENST00000262460.4	2339	2387	35	2360	2363	0	0	1
ENST00000262460.4	2555	2635	16	2614	2595	0	0	1
ENST00000262460.4	2667	2713	15	2685	2690	0	0	1
ENST00000262460.4	2716	2824	72	2796	2770	0	0	1
ENST00000262461.6	5555	5710	34	5608	5633	0	0	1
ENST00000262461.6	5712	5790	36	5757	5751	0	0	1
ENST00000262605.8	2399	2468	25	2435	2434	0	0	1
ENST00000262605.8	2469	2605	25	2568	2537	0	0	1
ENST00000262605.8	2606	2690	35	2656	2648	0	0	1
ENST00000262605.8	4608	4652	21	4631	4630	0	0	1
ENST00000262605.8	4654	4814	64	4775	4734	0	0	1
ENST00000262605.8	4815	4889	38	4857	4852	0	0	1
ENST00000262605.8	5414	5598	149	5523	5506	0	0	1
ENST00000262605.8	5599	5635	19	5607	5617	0	0	1
ENST00000262644.8	3295	3444	41	3353	3370	0	0	1
ENST00000262644.8	3445	3524	8	3482	3485	0	0	1
ENST00000262650.10	626	729	30	709	678	0	1	0
ENST00000262715.9	8424	8580	97	8494	8502	0	0	1
ENST00000262715.9	8581	8655	43	8622	8618	0	0	1
ENST00000262715.9	8656	8743	53	8704	8700	0	0	1
ENST00000262715.9	8996	9159	166	9101	9078	0	0	1
ENST00000262715.9	9160	9217	25	9182	9189	0	0	1
ENST00000262715.9	9219	9281	54	9255	9250	0	0	1
ENST00000262735.9	2174	2293	13	2229	2234	0	0	1
ENST00000262735.9	2294	2443	33	2343	2369	0	0	1
ENST00000262735.9	3547	3642	48	3599	3595	0	0	1
ENST00000262735.9	3694	3793	57	3733	3744	0	0	1
ENST00000262815.12	4180	4269	37	4228	4225	0	0	1
ENST00000262848.5	2239	2315	46	2283	2277	0	0	1
ENST00000262848.5	2355	2413	8	2403	2384	0	0	1
ENST00000262848.5	2448	2499	36	2477	2474	0	0	1
ENST00000262848.5	3714	3852	280	3775	3783	0	0	1
ENST00000262848.5	3857	4009	144	3934	3933	0	0	1
ENST00000262848.5	5340	5389	25	5364	5365	0	0	1
ENST00000262878.4	2427	2484	52	2455	2456	0	0	1
ENST00000262878.4	3158	3225	77	3203	3192	0	0	1
ENST00000262878.4	3226	3314	95	3282	3270	0	0	1
ENST00000262878.4	4236	4307	69	4277	4272	0	0	1
ENST00000262878.4	4308	4374	16	4335	4341	0	0	1
ENST00000262878.4	4375	4503	150	4456	4439	0	0	1
ENST00000263026.9	2927	3000	73	2982	2964	0	0	1
ENST00000263026.9	3001	3079	53	3027	3040	0	0	1
ENST00000263026.9	3080	3238	66	3171	3159	0	0	1
ENST00000263026.9	4251	4302	9	4264	4277	0	0	1
ENST00000263026.9	4526	4589	127	4559	4558	0	0	1
ENST00000263026.9	4590	4651	40	4616	4621	0	0	1
ENST00000263026.9	5742	5926	236	5864	5834	0	0	1
ENST00000263026.9	6502	6557	22	6529	6530	0	0	1
ENST00000263026.9	6564	6612	19	6588	6588	0	0	1
ENST00000263026.9	6655	6694	8	6675	6675	0	0	1
ENST00000263026.9	6701	6790	48	6733	6746	0	0	1
ENST00000263026.9	6791	6878	110	6846	6835	0	0	1
ENST00000263026.9	6879	6942	20	6914	6911	0	0	1
ENST00000263026.9	6973	7096	25	7004	7035	0	0	1
ENST00000263035.8	2866	3033	149	2938	2950	0	0	1
ENST00000263035.8	3034	3115	111	3081	3075	0	0	1
ENST00000263035.8	3117	3145	11	3125	3131	0	0	1
ENST00000263035.8	3400	3464	77	3434	3432	0	0	1
ENST00000263035.8	3465	3539	49	3495	3502	0	0	1
ENST00000263035.8	3543	3645	126	3600	3594	0	0	1
ENST00000263035.8	3646	3695	49	3668	3671	0	0	1
ENST00000263035.8	4285	4362	100	4332	4324	0	0	1
ENST00000263035.8	4363	4505	157	4455	4434	0	0	1
ENST00000263035.8	4506	4564	155	4517	4535	0	0	1
ENST00000263063.8	2015	2088	58	2055	2052	0	0	1
ENST00000263063.8	2816	2979	207	2862	2898	0	0	1
ENST00000263063.8	2980	3045	34	3019	3013	0	0	1
ENST00000263063.8	3046	3107	55	3077	3077	0	0	1
ENST00000263063.8	3262	3412	144	3329	3337	0	0	1
ENST00000263063.8	3413	3537	216	3445	3475	0	0	1
ENST00000263063.8	3591	3629	13	3608	3610	0	0	1
ENST00000263063.8	3630	3698	96	3658	3664	0	0	1
ENST00000263063.8	4511	4592	161	4565	4552	0	0	1
ENST00000263063.8	4593	4654	105	4626	4624	0	0	1
ENST00000263063.8	4655	4792	207	4695	4724	0	0	1
ENST00000263063.8	4827	4856	7	4837	4842	0	0	1
ENST00000263063.8	4859	4971	295	4929	4915	0	0	1
ENST00000263063.8	4972	5038	43	5024	5005	0	0	1
ENST00000263063.8	5039	5102	53	5074	5071	0	0	1
ENST00000263092.10	3224	3352	73	3321	3288	0	0	1
ENST00000263092.10	3353	3395	32	3378	3374	0	0	1
ENST00000263092.10	3397	3470	18	3440	3434	0	0	1
ENST00000263092.10	4423	4476	25	4447	4450	0	0	1
ENST00000263092.10	4477	4547	68	4530	4512	0	0	1
ENST00000263092.10	4548	4684	46	4607	4616	0	0	1
ENST00000263256.6	1646	1738	57	1706	1692	0	0	1
ENST00000263256.6	1739	1831	159	1795	1785	0	0	1
ENST00000263256.6	1832	1969	169	1872	1901	0	0	1
ENST00000263256.6	1973	2224	424	2145	2099	0	0	1
ENST00000263256.6	2225	2295	91	2258	2260	0	0	1
ENST00000263275.4	1130	1257	79	1181	1194	0	0	1
ENST00000263275.4	1258	1360	21	1283	1309	0	0	1
ENST00000263275.4	1361	1416	11	1379	1389	0	0	1
ENST00000263275.4	1417	1516	78	1467	1467	0	0	1
ENST00000263275.4	1518	1576	12	1541	1547	0	0	1
ENST00000263275.4	1578	1643	59	1614	1611	0	0	1
ENST00000263275.4	1676	1838	96	1771	1757	0	0	1
ENST00000263275.4	2844	2905	20	2874	2875	0	0	1
ENST00000263275.4	2906	2972	72	2939	2939	0	0	1
ENST00000263275.4	2973	3076	87	3026	3025	0	0	1
ENST00000263275.4	3079	3126	38	3102	3103	0	0	1
ENST00000263275.4	3981	4071	20	4019	4026	0	0	1
ENST00000263275.4	4072	4241	119	4190	4157	0	0	1
ENST00000263275.4	4335	4394	33	4364	4365	0	0	1
ENST00000263275.4	4395	4482	75	4438	4439	0	0	1
ENST00000263275.4	4483	4618	365	4553	4551	0	0	1
ENST00000263275.4	4999	5156	178	5043	5078	0	0	1
ENST00000263275.4	5157	5318	146	5191	5238	0	0	1
ENST00000263275.4	6105	6172	205	6142	6139	0	0	1
ENST00000263275.4	6173	6395	203	6275	6284	0	0	1
ENST00000263275.4	7134	7176	39	7160	7155	0	0	1
ENST00000263275.4	7177	7260	94	7226	7219	0	0	1
ENST00000263275.4	7261	7328	25	7290	7295	0	0	1
ENST00000263275.4	7329	7399	14	7353	7364	0	0	1
ENST00000263275.4	7438	7524	198	7482	7481	0	0	1
ENST00000263277.7	2738	2820	160	2776	2779	0	0	1
ENST00000263277.7	2821	2950	243	2854	2886	0	0	1
ENST00000263277.7	2951	3026	157	2981	2989	0	0	1
ENST00000263379.3	2345	2394	16	2360	2370	0	0	1
ENST00000263379.3	2395	2432	7	2418	2414	0	0	1
ENST00000263379.3	2476	2541	23	2505	2509	0	0	1
ENST00000263468.12	4346	4378	8	4364	4362	0	0	1
ENST00000263468.12	4379	4487	43	4430	4433	0	0	1
ENST00000263468.12	4488	4526	10	4508	4507	0	0	1
ENST00000263468.12	4527	4562	12	4543	4545	0	0	1
ENST00000263468.12	5774	5861	112	5816	5818	0	0	1
ENST00000263468.12	5888	6029	120	5971	5959	0	0	1
ENST00000263468.12	6030	6153	125	6066	6092	0	0	1
ENST00000263468.12	6392	6480	63	6427	6436	0	0	1
ENST00000263468.12	6532	6622	92	6557	6577	0	0	1
ENST00000263468.12	6623	6658	5	6642	6641	0	0	1
ENST00000263657.6	1326	1481	172	1366	1404	0	0	1
ENST00000263657.6	1482	1550	139	1518	1516	0	0	1
ENST00000263657.6	1551	1613	78	1583	1582	0	0	1
ENST00000263733.4	2748	2892	45	2855	2820	0	0	1
ENST00000263733.4	2933	2961	11	2956	2947	0	0	1
ENST00000263733.4	2962	3047	36	2989	3005	0	0	1
ENST00000263733.4	4335	4425	39	4401	4380	0	0	1
ENST00000263733.4	4473	4614	76	4585	4544	0	0	1
ENST00000263805.8	7944	8125	13	8001	8035	0	0	1
ENST00000263857.10	7838	8103	159	7967	7971	0	0	1
ENST00000263857.10	8941	8992	17	8968	8967	0	0	1
ENST00000263857.10	8993	9116	80	9054	9055	0	0	1
ENST00000263857.10	9117	9204	66	9168	9161	0	0	1
ENST00000263857.10	9945	10022	17	9970	9984	0	0	1
ENST00000263857.10	10023	10058	19	10041	10041	0	0	1
ENST00000263857.10	10206	10271	71	10244	10239	0	0	1
ENST00000263857.10	10274	10342	24	10314	10308	0	0	1
ENST00000263857.10	12405	12455	19	12434	12430	0	0	1
ENST00000263857.10	12546	12567	7	12562	12557	0	0	1
ENST00000263857.10	12568	12615	19	12595	12592	0	0	1
ENST00000263955.8	3069	3123	44	3114	3096	0	0	1
ENST00000263955.8	3124	3354	64	3166	3239	0	0	1
ENST00000263960.6	1321	1393	81	1357	1357	0	0	1
ENST00000263960.6	1394	1567	169	1492	1481	0	0	1
ENST00000263960.6	1568	1615	24	1589	1592	0	0	1
ENST00000263966.7	6539	6670	48	6633	6605	0	0	1
ENST00000263966.7	6671	6760	48	6733	6716	0	0	1
ENST00000264028.4	1963	2196	424	2111	2080	0	0	1
ENST00000264028.4	2197	2281	144	2234	2239	0	0	1
ENST00000264033.5	7711	7772	94	7749	7742	0	0	1
ENST00000264033.5	7773	7877	39	7840	7825	0	0	1
ENST00000264033.5	7878	7936	10	7926	7907	0	0	1
ENST00000264033.5	7937	8000	20	7966	7969	0	0	1
ENST00000264036.5	2564	2632	53	2596	2598	0	0	1
ENST00000264036.5	2633	2702	27	2668	2668	0	0	1
ENST00000264036.5	2703	2771	23	2751	2737	0	0	1
ENST00000264036.5	2772	2850	58	2822	2811	0	0	1
ENST00000264228.8	1715	1748	8	1729	1732	0	0	1
ENST00000264228.8	1749	1809	27	1781	1779	0	0	1
ENST00000264228.8	1821	1872	9	1847	1847	0	0	1
ENST00000264228.8	1908	1956	19	1936	1932	0	0	1
ENST00000264228.8	2751	2845	110	2786	2798	0	0	1
ENST00000264228.8	2846	2917	40	2879	2882	0	0	1
ENST00000264228.8	2918	3034	118	3003	2976	0	0	1
ENST00000264230.4	314	452	38	424	383	1	0	0
ENST00000264230.4	453	606	44	579	530	1	0	0
ENST00000264230.4	635	759	19	699	697	1	0	0
ENST00000264230.4	761	921	40	873	841	1	0	0
ENST00000264274.13	2079	2177	41	2119	2128	0	0	1
ENST00000264380.8	7534	7652	38	7613	7593	0	0	1
ENST00000264380.8	7653	7690	9	7663	7672	0	0	1
ENST00000264380.8	7691	7751	30	7729	7721	0	0	1
ENST00000264380.8	7752	7806	32	7780	7779	0	0	1
ENST00000264451.11	4018	4103	44	4066	4061	0	0	1
ENST00000264451.11	4104	4146	25	4111	4125	0	0	1
ENST00000264451.11	4576	4633	38	4600	4605	0	0	1
ENST00000264451.11	4634	4662	5	4657	4648	0	0	1
ENST00000264451.11	5195	5247	23	5227	5221	0	0	1
ENST00000264451.11	5280	5356	34	5321	5318	0	0	1
ENST00000264451.11	5357	5468	42	5428	5413	0	0	1
ENST00000264657.9	3204	3272	59	3246	3238	0	0	1
ENST00000264657.9	3273	3457	173	3413	3365	0	0	1
ENST00000264657.9	3459	3491	6	3478	3475	0	0	1
ENST00000264658.10	3065	3178	42	3164	3122	0	0	1
ENST00000264658.10	3179	3229	21	3211	3204	0	0	1
ENST00000264658.10	3230	3334	165	3288	3282	0	0	1
ENST00000264658.10	3767	3850	72	3816	3809	0	0	1
ENST00000264658.10	5807	5853	21	5836	5830	0	0	1
ENST00000264658.10	5854	6032	392	5924	5943	0	0	1
ENST00000264658.10	6708	6824	91	6784	6766	0	0	1
ENST00000264658.10	6825	6915	89	6900	6870	0	0	1
ENST00000264658.10	6916	7001	133	6961	6959	0	0	1
ENST00000264658.10	7201	7233	20	7226	7217	0	0	1
ENST00000264658.10	7234	7317	53	7268	7276	0	0	1
ENST00000264658.10	7318	7432	136	7361	7375	0	0	1
ENST00000264658.10	7433	7474	37	7447	7454	0	0	1
ENST00000264658.10	7568	7751	337	7669	7660	0	0	1
ENST00000264658.10	7752	7884	278	7835	7818	0	0	1
ENST00000264658.10	8676	8752	150	8718	8714	0	0	1
ENST00000264658.10	8753	8811	151	8784	8782	0	0	1
ENST00000264658.10	8812	8944	181	8838	8878	0	0	1
ENST00000264663.9	5682	5824	89	5778	5753	0	0	1
ENST00000264663.9	5825	5871	37	5852	5848	0	0	1
ENST00000264663.9	5872	6045	748	5982	5959	0	0	1
ENST00000264663.9	6046	6203	589	6102	6125	0	0	1
ENST00000264832.7	3022	3066	16	3045	3044	0	0	1
ENST00000264832.7	3068	3135	41	3106	3102	0	0	1
ENST00000264893.10	4049	4146	129	4089	4098	0	0	1
ENST00000264893.10	4147	4243	139	4201	4195	0	0	1
ENST00000264893.10	4244	4320	52	4275	4282	0	0	1
ENST00000264914.8	3542	3567	5	3551	3555	0	0	1
ENST00000264914.8	3568	3622	13	3598	3595	0	0	1
ENST00000264914.8	3745	3799	29	3772	3772	0	0	1
ENST00000264914.8	4665	4763	89	4723	4714	0	0	1
ENST00000264914.8	4764	4833	57	4785	4799	0	0	1
ENST00000264914.8	4834	4888	15	4867	4861	0	0	1
ENST00000264914.8	4889	4967	23	4936	4928	0	0	1
ENST00000264951.8	7252	7293	12	7276	7273	0	0	1
ENST00000264951.8	7295	7350	14	7321	7323	0	0	1
ENST00000264951.8	7351	7398	15	7361	7375	0	0	1
ENST00000264951.8	7399	7425	12	7408	7412	0	0	1
ENST00000264951.8	7426	7487	12	7437	7457	0	0	1
ENST00000265044.6	2221	2378	97	2322	2300	0	0	1
ENST00000265044.6	3237	3296	47	3273	3267	0	0	1
ENST00000265044.6	3297	3447	154	3366	3372	0	0	1
ENST00000265044.6	3448	3538	97	3494	3493	0	0	1
ENST00000265081.6	3943	4065	31	3999	4004	0	0	1
ENST00000265164.6	1017	1145	153	1105	1081	0	0	1
ENST00000265164.6	1146	1301	196	1201	1224	0	0	1
ENST00000265175.5	4782	4849	72	4820	4816	0	0	1
ENST00000265175.5	4938	5071	42	5007	5005	0	0	1
ENST00000265245.9	2540	2674	100	2602	2607	0	0	1
ENST00000265245.9	2675	2720	49	2701	2698	0	0	1
ENST00000265293.8	5163	5222	7	5204	5193	0	0	1
ENST00000265293.8	5267	5376	60	5308	5322	0	0	1
ENST00000265293.8	5377	5437	13	5418	5407	0	0	1
ENST00000265293.8	5589	5653	14	5629	5621	0	0	1
ENST00000265322.7	1333	1398	75	1362	1366	0	0	1
ENST00000265322.7	1399	1467	59	1433	1433	0	0	1
ENST00000265322.7	1473	1616	117	1555	1545	0	0	1
ENST00000265339.6	2213	2280	29	2245	2247	0	0	1
ENST00000265339.6	2352	2403	21	2374	2378	0	0	1
ENST00000265339.6	2407	2476	13	2450	2442	0	0	1
ENST00000265465.7	2723	2793	104	2763	2758	0	0	1
ENST00000265465.7	2794	3017	151	2900	2906	0	0	1
ENST00000265563.12	3294	3511	70	3479	3403	0	0	1
ENST00000265563.12	4615	4698	52	4646	4657	0	0	1
ENST00000265641.9	3986	4078	472	4036	4032	0	0	1
ENST00000265641.9	4079	4136	204	4108	4108	0	0	1
ENST00000265641.9	4137	4292	400	4223	4215	0	0	1
ENST00000265641.9	4406	4542	318	4477	4474	0	0	1
ENST00000265641.9	4543	4699	250	4668	4621	0	0	1
ENST00000265732.9	1303	1464	609	1376	1384	0	0	1
ENST00000265732.9	1465	1555	112	1504	1510	0	0	1
ENST00000265758.6	1022	1136	236	1061	1079	0	0	1
ENST00000265872.10	4083	4328	181	4139	4206	0	0	1
ENST00000265872.10	4332	4382	21	4357	4357	0	0	1
ENST00000265909.8	6135	6259	41	6201	6197	0	0	1
ENST00000265909.8	6262	6355	67	6317	6309	0	0	1
ENST00000265970.11	6256	6381	174	6322	6319	0	0	1
ENST00000265970.11	6382	6532	215	6439	6457	0	0	1
ENST00000265981.6	1780	1857	28	1822	1819	0	0	1
ENST00000265981.6	1858	2046	134	1955	1952	0	0	1
ENST00000266542.8	2529	2577	54	2556	2553	0	0	1
ENST00000266542.8	2578	2798	353	2722	2688	0	0	1
ENST00000266551.8	633	751	71	697	692	0	0	1
ENST00000266589.10	391	470	18	435	431	1	0	0
ENST00000266604.6	954	1014	11	1009	984	0	0	1
ENST00000266604.6	1015	1133	28	1048	1074	0	0	1
ENST00000266604.6	2410	2464	24	2430	2437	0	0	1
ENST00000266604.6	2471	2546	59	2525	2509	0	0	1
ENST00000266604.6	2547	2650	78	2605	2599	0	0	1
ENST00000266604.6	2651	2701	10	2676	2676	0	0	1
ENST00000266604.6	2751	2850	39	2789	2801	0	0	1
ENST00000266604.6	2851	2978	51	2899	2915	0	0	1
ENST00000266604.6	5928	5996	48	5962	5962	0	0	1
ENST00000266604.6	5997	6220	124	6150	6109	0	0	1
ENST00000266673.9	3008	3100	82	3057	3054	0	0	1
ENST00000266673.9	3101	3183	54	3137	3142	0	0	1
ENST00000266673.9	3516	3640	160	3598	3578	0	0	1
ENST00000266673.9	3641	3716	269	3687	3679	0	0	1
ENST00000266673.9	3717	3784	149	3747	3751	0	0	1
ENST00000266673.9	5176	5281	53	5217	5229	0	0	1
ENST00000266673.9	5282	5383	76	5317	5333	0	0	1
ENST00000266673.9	5384	5438	20	5411	5411	0	0	1
ENST00000267199.8	2126	2261	132	2217	2194	0	0	1
ENST00000267199.8	2262	2380	171	2328	2321	0	0	1
ENST00000267199.8	3602	3791	216	3741	3697	0	0	1
ENST00000267199.8	3792	3855	90	3822	3824	0	0	1
ENST00000267205.6	2305	2439	219	2386	2372	0	0	1
ENST00000267205.6	2440	2602	386	2502	2521	0	0	1
ENST00000267436.8	1949	2031	22	2001	1990	0	0	1
ENST00000267436.8	2049	2101	24	2075	2075	0	0	1
ENST00000267436.8	2178	2235	32	2204	2207	0	0	1
ENST00000267436.8	2276	2333	30	2304	2305	0	0	1
ENST00000267436.8	2438	2557	109	2496	2498	0	0	1
ENST00000267436.8	2767	2805	13	2799	2786	0	0	1
ENST00000267436.8	2806	2877	31	2850	2842	0	0	1
ENST00000267436.8	2878	2990	39	2919	2934	0	0	1
ENST00000267436.8	4490	4612	170	4551	4551	0	0	1
ENST00000267436.8	4613	4664	48	4634	4639	0	0	1
ENST00000267436.8	4665	5083	523	5019	4874	0	0	1
ENST00000267436.8	5084	5158	346	5114	5121	0	0	1
ENST00000267568.8	2125	2225	119	2172	2175	0	0	1
ENST00000267568.8	2226	2339	99	2274	2283	0	0	1
ENST00000267568.8	2340	2392	25	2365	2366	0	0	1
ENST00000267620.14	308	411	13	362	360	0	1	0
ENST00000267622.8	6913	7021	166	6976	6967	0	0	1
ENST00000267622.8	8540	8626	65	8569	8583	0	0	1
ENST00000267622.8	8627	8778	116	8693	8703	0	0	1
ENST00000267622.8	8779	8836	75	8809	8808	0	0	1
ENST00000267859.7	4150	4224	38	4208	4187	0	0	1
ENST00000267859.7	4225	4356	66	4236	4291	0	0	1
ENST00000267890.10	8779	8880	66	8830	8830	0	0	1
ENST00000267890.10	8881	9001	27	8893	8941	0	0	1
ENST00000267890.10	9002	9075	25	9043	9039	0	0	1
ENST00000268349.7	2159	2366	393	2277	2263	0	0	1
ENST00000268349.7	2367	2451	118	2409	2409	0	0	1
ENST00000268483.7	1403	1580	49	1447	1492	0	0	1
ENST00000268483.7	1581	1677	23	1652	1629	0	0	1
ENST00000269122.7	6822	6952	67	6891	6887	0	0	1
ENST00000269122.7	7013	7104	27	7077	7059	0	0	1
ENST00000269305.8	2337	2393	7	2362	2365	0	0	1
ENST00000269383.7	2189	2267	95	2222	2228	0	0	1
ENST00000269383.7	2268	2297	6	2286	2283	0	0	1
ENST00000269383.7	2527	2593	99	2557	2560	0	0	1
ENST00000269383.7	3036	3145	209	3085	3091	0	0	1
ENST00000269383.7	3146	3328	226	3208	3237	0	0	1
ENST00000269829.5	2658	2746	40	2707	2702	0	0	1
ENST00000269829.5	2748	2860	127	2813	2804	0	0	1
ENST00000269829.5	3123	3237	76	3174	3180	0	0	1
ENST00000269829.5	3266	3383	56	3326	3325	0	0	1
ENST00000269829.5	3384	3469	30	3417	3427	0	0	1
ENST00000269829.5	3470	3537	40	3502	3504	0	0	1
ENST00000269856.4	4030	4122	148	4089	4076	0	0	1
ENST00000269856.4	4123	4192	59	4142	4158	0	0	1
ENST00000269856.4	4193	4315	180	4269	4254	0	0	1
ENST00000269856.4	4512	4640	134	4556	4576	0	0	1
ENST00000269856.4	4641	4679	39	4652	4660	0	0	1
ENST00000269856.4	4680	4815	138	4774	4748	0	0	1
ENST00000269856.4	5494	5565	151	5536	5530	0	0	1
ENST00000269856.4	5566	5691	363	5624	5629	0	0	1
ENST00000269856.4	5692	5784	275	5744	5738	0	0	1
ENST00000269856.4	5962	6062	309	6001	6012	0	0	1
ENST00000269856.4	6149	6208	43	6182	6179	0	0	1
ENST00000269856.4	6209	6264	60	6234	6237	0	0	1
ENST00000269856.4	6265	6449	537	6337	6357	0	0	1
ENST00000269856.4	6450	6582	512	6524	6516	0	0	1
ENST00000269856.4	6646	6764	180	6694	6705	0	0	1
ENST00000269856.4	6765	6846	212	6825	6806	0	0	1
ENST00000269856.4	6847	6920	456	6892	6884	0	0	1
ENST00000269856.4	7451	7566	357	7537	7509	0	0	1
ENST00000269856.4	7567	7779	1083	7705	7673	0	0	1
ENST00000269856.4	7937	8088	740	7993	8013	0	0	1
ENST00000269856.4	8089	8161	273	8123	8125	0	0	1
ENST00000269856.4	8162	8232	181	8188	8197	0	0	1
ENST00000269886.7	2453	2507	17	2491	2480	0	0	1
ENST00000269919.10	1448	1530	45	1496	1489	0	0	1
ENST00000269919.10	1531	1626	56	1566	1579	0	0	1
ENST00000269919.10	1627	1743	69	1681	1685	0	0	1
ENST00000269919.10	2517	2664	147	2603	2591	0	0	1
ENST00000269919.10	2666	2723	50	2695	2695	0	0	1
ENST00000269919.10	2724	2796	37	2763	2760	0	0	1
ENST00000269919.10	3651	3800	49	3753	3726	0	0	1
ENST00000269919.10	3801	3915	64	3880	3858	0	0	1
ENST00000269919.10	4028	4121	53	4097	4075	0	0	1
ENST00000269919.10	4131	4217	49	4192	4174	0	0	1
ENST00000269919.10	5003	5073	53	5037	5038	0	0	1
ENST00000269919.10	5074	5110	13	5076	5092	0	0	1
ENST00000269919.10	5146	5190	17	5164	5168	0	0	1
ENST00000269919.10	5191	5280	39	5249	5236	0	0	1
ENST00000269919.10	5295	5353	57	5338	5324	0	0	1
ENST00000269919.10	5354	5441	47	5393	5398	0	0	1
ENST00000269919.10	5442	5527	156	5480	5485	0	0	1
ENST00000269919.10	5528	5558	5	5550	5543	0	0	1
ENST00000270139.7	2007	2203	35	2080	2105	0	0	1
ENST00000270139.7	2204	2274	10	2233	2239	0	0	1
ENST00000270139.7	3815	3963	61	3850	3889	0	0	1
ENST00000270139.7	3964	4043	29	4017	4004	0	0	1
ENST00000270139.7	4044	4100	30	4065	4072	0	0	1
ENST00000270139.7	4988	5058	27	5020	5023	0	0	1
ENST00000271375.6	2201	2356	91	2285	2279	0	0	1
ENST00000271375.6	2357	2491	95	2440	2424	0	0	1
ENST00000271375.6	5255	5304	34	5286	5280	0	0	1
ENST00000271375.6	5381	5553	379	5432	5467	0	0	1
ENST00000271375.6	5555	5712	101	5656	5634	0	0	1
ENST00000271375.6	5713	5845	402	5776	5779	0	0	1
ENST00000271375.6	5879	5904	5	5891	5892	0	0	1
ENST00000271375.6	5905	6003	25	5951	5954	0	0	1
ENST00000271375.6	6004	6036	32	6029	6020	0	0	1
ENST00000271375.6	6070	6198	228	6125	6134	0	0	1
ENST00000271375.6	6199	6244	11	6231	6222	0	0	1
ENST00000271375.6	6245	6324	28	6286	6285	0	0	1
ENST00000271375.6	6327	6464	175	6375	6396	0	0	1
ENST00000271375.6	6465	6542	86	6504	6504	0	0	1
ENST00000271375.6	6543	6617	28	6577	6580	0	0	1
ENST00000271375.6	6619	6804	159	6722	6712	0	0	1
ENST00000271375.6	6805	6878	69	6834	6842	0	0	1
ENST00000271375.6	6936	7072	69	7000	7004	0	0	1
ENST00000271375.6	7105	7271	259	7221	7188	0	0	1
ENST00000271375.6	7277	7377	69	7330	7327	0	0	1
ENST00000271375.6	7378	7557	266	7505	7468	0	0	1
ENST00000271375.6	9022	9164	192	9124	9093	0	0	1
ENST00000271375.6	9199	9267	20	9248	9233	0	0	1
ENST00000271375.6	9268	9351	85	9301	9310	0	0	1
ENST00000271732.7	1911	1979	20	1937	1945	0	0	1
ENST00000272091.7	1872	1932	56	1907	1902	0	0	1
ENST00000272091.7	1933	2078	52	1980	2006	0	0	1
ENST00000272091.7	2079	2155	99	2124	2117	0	0	1
ENST00000272091.7	2427	2563	274	2529	2495	0	0	1
ENST00000272091.7	2564	2718	171	2681	2641	0	0	1
ENST00000272252.9	1816	1950	511	1863	1883	0	0	1
ENST00000272252.9	1951	2076	525	2007	2014	0	0	1
ENST00000272645.8	1135	1192	37	1166	1164	0	0	1
ENST00000272645.8	2340	2541	121	2444	2441	0	0	1
ENST00000272645.8	2542	2612	113	2581	2577	0	0	1
ENST00000272645.8	2909	3045	59	3017	2977	0	0	1
ENST00000272645.8	3046	3140	156	3100	3093	0	0	1
ENST00000272645.8	3141	3189	15	3172	3165	0	0	1
ENST00000272645.8	3630	3771	166	3672	3701	0	0	1
ENST00000272645.8	3772	3923	450	3885	3848	0	0	1
ENST00000272645.8	4492	4543	73	4516	4518	0	0	1
ENST00000272645.8	4640	4692	81	4666	4666	0	0	1
ENST00000273317.4	5316	5454	69	5424	5385	0	0	1
ENST00000273317.4	5491	5586	19	5524	5539	0	0	1
ENST00000273317.4	5694	5721	5	5706	5708	0	0	1
ENST00000273317.4	5722	5850	67	5811	5786	0	0	1
ENST00000273317.4	5851	5990	37	5907	5921	0	0	1
ENST00000273375.7	2474	2531	23	2496	2503	0	0	1
ENST00000273375.7	2532	2746	259	2653	2639	0	0	1
ENST00000273375.7	3116	3195	20	3156	3156	0	0	1
ENST00000273398.7	2612	2746	66	2710	2679	0	0	1
ENST00000273398.7	2747	2880	150	2835	2814	0	0	1
ENST00000273480.3	1203	1366	87	1310	1285	0	0	1
ENST00000273480.3	1367	1487	71	1438	1427	0	0	1
ENST00000273541.12	486	550	19	522	518	0	1	0
ENST00000273541.12	1397	1537	213	1438	1467	0	0	1
ENST00000273541.12	1538	1625	88	1590	1582	0	0	1
ENST00000273541.12	1626	1679	60	1647	1653	0	0	1
ENST00000273582.9	5343	5408	189	5380	5376	0	0	1
ENST00000273582.9	5409	5472	133	5445	5441	0	0	1
ENST00000273582.9	5473	5646	578	5536	5560	0	0	1
ENST00000273590.3	894	1056	83	946	975	0	0	1
ENST00000273590.3	1057	1182	60	1098	1120	0	0	1
ENST00000273598.7	1243	1288	10	1274	1266	0	0	1
ENST00000273598.7	1384	1490	187	1453	1437	0	0	1
ENST00000273598.7	1491	1637	241	1578	1564	0	0	1
ENST00000273598.7	1638	1693	104	1662	1666	0	0	1
ENST00000273598.7	1775	1936	420	1900	1856	0	0	1
ENST00000273598.7	1937	2010	186	1998	1974	0	0	1
ENST00000273598.7	2011	2091	417	2056	2051	0	0	1
ENST00000273963.9	4372	4451	191	4419	4412	0	0	1
ENST00000273963.9	4452	4617	96	4554	4535	0	0	1
ENST00000274008.4	3461	3610	207	3555	3536	0	0	1
ENST00000274008.4	3612	3678	22	3640	3645	0	0	1
ENST00000274008.4	3679	3729	17	3709	3704	0	0	1
ENST00000274008.4	3900	3969	32	3924	3935	0	0	1
ENST00000274008.4	3970	4049	107	4016	4010	0	0	1
ENST00000274008.4	4050	4185	55	4114	4118	0	0	1
ENST00000274008.4	4561	4610	31	4584	4586	0	0	1
ENST00000274008.4	4651	4707	45	4678	4679	0	0	1
ENST00000274008.4	4709	4766	25	4743	4738	0	0	1
ENST00000274008.4	5620	5757	148	5661	5689	0	0	1
ENST00000274008.4	5758	5929	242	5883	5844	0	0	1
ENST00000274140.9	4903	4979	16	4947	4941	0	0	1
ENST00000274140.9	4980	5064	29	5028	5022	0	0	1
ENST00000274140.9	5065	5136	21	5102	5101	0	0	1
ENST00000274140.9	5138	5179	10	5167	5159	0	0	1
ENST00000274192.6	3732	3814	97	3775	3773	0	0	1
ENST00000274192.6	4026	4114	18	4080	4070	0	0	1
ENST00000274192.6	4116	4185	22	4161	4151	0	0	1
ENST00000274192.6	5014	5104	155	5067	5059	0	0	1
ENST00000274192.6	5105	5312	241	5271	5209	0	0	1
ENST00000274276.7	4580	4662	29	4612	4621	0	0	1
ENST00000274276.7	4663	4708	47	4683	4686	0	0	1
ENST00000274276.7	4748	4796	21	4779	4772	0	0	1
ENST00000274276.7	4797	4906	75	4866	4852	0	0	1
ENST00000274276.7	4907	5033	113	4967	4970	0	0	1
ENST00000274400.9	1750	1876	100	1806	1813	0	0	1
ENST00000274400.9	1916	2015	75	1968	1966	0	0	1
ENST00000274400.9	2779	2908	261	2830	2844	0	0	1
ENST00000274400.9	2909	3017	64	2992	2963	0	0	1
ENST00000274400.9	3018	3069	80	3040	3044	0	0	1
ENST00000274400.9	3184	3238	46	3211	3211	0	0	1
ENST00000274400.9	3239	3379	452	3317	3309	0	0	1
ENST00000274400.9	3380	3419	23	3403	3400	0	0	1
ENST00000274400.9	3553	3596	33	3574	3575	0	0	1
ENST00000274695.8	2317	2346	7	2324	2332	0	0	1
ENST00000274695.8	2347	2459	213	2426	2403	0	0	1
ENST00000274695.8	2460	2604	350	2553	2532	0	0	1
ENST00000274695.8	2899	2938	37	2924	2919	0	0	1
ENST00000274695.8	2939	3001	21	2947	2970	0	0	1
ENST00000274695.8	3101	3166	39	3142	3134	0	0	1
ENST00000275053.8	6704	6916	91	6860	6810	0	0	1
ENST00000275053.8	6917	6982	21	6951	6950	0	0	1
ENST00000275072.4	1931	2076	70	2031	2004	0	0	1
ENST00000275072.4	2077	2211	40	2172	2144	0	0	1
ENST00000275072.4	2530	2606	46	2568	2568	0	0	1
ENST00000275072.4	2661	2692	7	2678	2677	0	0	1
ENST00000275072.4	2693	2764	27	2725	2729	0	0	1
ENST00000275235.8	917	983	225	944	950	0	0	1
ENST00000275235.8	984	1190	311	1022	1087	0	0	1
ENST00000275603.8	1913	1980	8	1948	1947	0	0	1
ENST00000275605.7	1656	1714	402	1703	1685	0	0	1
ENST00000275605.7	1715	1847	507	1769	1781	0	0	1
ENST00000275605.7	1848	1953	472	1896	1901	0	0	1
ENST00000275732.5	4710	4768	2	4738	4739	0	0	1
ENST00000275732.5	5252	5299	22	5267	5276	0	0	1
ENST00000275766.1	1320	1390	110	1358	1355	0	0	1
ENST00000275766.1	1391	1461	140	1427	1426	0	0	1
ENST00000275766.1	1491	1614	109	1578	1553	0	0	1
ENST00000275820.3	2890	2996	115	2945	2943	0	0	1
ENST00000275820.3	3086	3153	26	3121	3120	0	0	1
ENST00000275820.3	3367	3428	38	3395	3398	0	0	1
ENST00000275820.3	3429	3601	104	3504	3515	0	0	1
ENST00000275820.3	5434	5560	46	5469	5497	0	0	1
ENST00000275820.3	5561	5712	66	5600	5637	0	0	1
ENST00000276431.8	2028	2083	32	2052	2056	0	0	1
ENST00000276431.8	2088	2127	7	2119	2108	0	0	1
ENST00000276431.8	2128	2171	15	2136	2150	0	0	1
ENST00000276431.8	3598	3864	215	3729	3731	0	0	1
ENST00000276461.9	2870	2982	45	2903	2926	0	0	1
ENST00000276461.9	2990	3001	6	2995	2996	0	0	1
ENST00000276461.9	3005	3120	53	3088	3063	0	0	1
ENST00000276461.9	5668	5795	75	5726	5732	0	0	1
ENST00000276461.9	5825	5907	31	5868	5866	0	0	1
ENST00000276461.9	5908	5941	7	5924	5925	0	0	1
ENST00000276520.12	4117	4186	53	4157	4152	0	0	1
ENST00000276520.12	4187	4247	27	4221	4217	0	0	1
ENST00000276533.3	1311	1325	5	1312	1318	0	0	1
ENST00000276533.3	1326	1437	54	1414	1382	0	0	1
ENST00000276533.3	2566	2674	53	2621	2620	0	0	1
ENST00000276533.3	2675	2795	66	2748	2735	0	0	1
ENST00000276602.10	1658	1857	102	1774	1758	0	0	1
ENST00000276602.10	1858	1944	36	1906	1901	0	0	1
ENST00000278193.6	3783	3868	37	3813	3826	0	0	1
ENST00000278193.6	3870	3945	120	3908	3908	0	0	1
ENST00000278193.6	3946	4091	70	3991	4019	0	0	1
ENST00000279242.6	792	883	42	824	838	0	0	1
ENST00000279242.6	884	1018	14	925	951	0	0	1
ENST00000279242.6	1019	1067	28	1040	1043	0	0	1
ENST00000280096.5	191	248	98	234	220	0	0	1
ENST00000280096.5	249	312	104	276	281	0	0	1
ENST00000280557.10	1236	1428	59	1328	1332	0	0	1
ENST00000280571.9	1903	1963	27	1931	1933	0	0	1
ENST00000280571.9	1967	2021	24	2006	1994	0	0	1
ENST00000280571.9	2024	2155	66	2084	2090	0	0	1
ENST00000280571.9	2251	2337	15	2299	2294	0	0	1
ENST00000280571.9	2547	2602	11	2578	2575	0	0	1
ENST00000280571.9	2807	2946	198	2858	2877	0	0	1
ENST00000280571.9	2981	3027	35	3007	3004	0	0	1
ENST00000280571.9	3028	3087	28	3061	3058	0	0	1
ENST00000280571.9	3090	3162	63	3116	3126	0	0	1
ENST00000280571.9	3229	3322	24	3293	3276	0	0	1
ENST00000280571.9	3325	3488	73	3382	3407	0	0	1
ENST00000280571.9	3489	3617	171	3536	3553	0	0	1
ENST00000280571.9	3623	3675	54	3655	3649	0	0	1
ENST00000280571.9	3676	3759	40	3728	3718	0	0	1
ENST00000280571.9	3760	3912	217	3817	3836	0	0	1
ENST00000280571.9	4391	4500	120	4457	4446	0	0	1
ENST00000280571.9	4502	4577	34	4529	4540	0	0	1
ENST00000280571.9	4579	4670	244	4636	4625	0	0	1
ENST00000280571.9	4995	5131	179	5043	5063	0	0	1
ENST00000280571.9	5162	5260	162	5221	5211	0	0	1
ENST00000280571.9	5332	5402	117	5364	5367	0	0	1
ENST00000280571.9	5406	5451	15	5423	5429	0	0	1
ENST00000280571.9	5493	5544	34	5519	5519	0	0	1
ENST00000280571.9	5545	5750	142	5668	5648	0	0	1
ENST00000280571.9	5872	5920	18	5893	5896	0	0	1
ENST00000280612.9	3128	3266	28	3167	3197	0	0	1
ENST00000280612.9	3296	3392	51	3364	3344	0	0	1
ENST00000280612.9	3431	3491	12	3459	3461	0	0	1
ENST00000280612.9	6282	6416	76	6379	6349	0	0	1
ENST00000280612.9	6417	6502	95	6456	6460	0	0	1
ENST00000280614.3	1539	1668	58	1576	1604	0	0	1
ENST00000280614.3	1669	1769	28	1742	1719	0	0	1
ENST00000280800.4	2908	3026	79	3013	2967	0	0	1
ENST00000280800.4	3027	3167	83	3081	3097	0	0	1
ENST00000280987.8	1774	1835	135	1814	1805	0	0	1
ENST00000280987.8	1836	2067	431	2014	1952	0	0	1
ENST00000281081.11	1842	2047	154	1943	1945	0	0	1
ENST00000281081.11	2048	2112	18	2087	2080	0	0	1
ENST00000281092.8	3585	3640	7	3614	3613	0	0	1
ENST00000281543.5	2727	2843	52	2777	2785	0	0	1
ENST00000281543.5	2874	2944	56	2916	2909	0	0	1
ENST00000281543.5	2945	2996	15	2971	2971	0	0	1
ENST00000281828.6	3087	3153	27	3124	3120	0	0	1
ENST00000281828.6	3210	3285	23	3248	3248	0	0	1
ENST00000281828.6	3288	3352	50	3333	3320	0	0	1
ENST00000281950.7	918	972	13	957	945	0	0	1
ENST00000281950.7	973	1066	34	1005	1020	0	0	1
ENST00000281950.7	1236	1353	131	1294	1295	0	0	1
ENST00000281950.7	1354	1539	158	1493	1447	0	0	1
ENST00000281950.7	1623	1744	120	1715	1684	0	0	1
ENST00000281950.7	1745	1903	187	1867	1824	0	0	1
ENST00000281950.7	1904	2060	246	1961	1982	0	0	1
ENST00000281950.7	2063	2196	174	2127	2130	0	0	1
ENST00000281950.7	2274	2338	66	2309	2306	0	0	1
ENST00000281950.7	2977	3061	163	3018	3019	0	0	1
ENST00000281950.7	3062	3117	45	3086	3090	0	0	1
ENST00000281950.7	3118	3174	42	3157	3146	0	0	1
ENST00000281950.7	3175	3216	32	3197	3196	0	0	1
ENST00000282074.6	876	992	205	922	934	0	0	1
ENST00000282074.6	993	1052	73	1022	1023	0	0	1
ENST00000282074.6	1053	1118	70	1088	1086	0	0	1
ENST00000282074.6	1119	1204	86	1169	1162	0	0	1
ENST00000282074.6	1205	1331	99	1281	1268	0	0	1
ENST00000282570.3	3356	3470	15	3388	3413	0	0	1
ENST00000282570.3	3520	3633	21	3576	3577	0	0	1
ENST00000282841.9	1622	1727	118	1681	1675	0	0	1
ENST00000282841.9	1728	1867	194	1797	1798	0	0	1
ENST00000282841.9	1868	1919	79	1890	1894	0	0	1
ENST00000282990.10	1568	1616	43	1595	1592	0	0	1
ENST00000282990.10	1617	1900	282	1829	1759	0	0	1
ENST00000283006.6	1046	1177	56	1114	1112	0	0	1
ENST00000283006.6	1178	1247	27	1212	1213	0	0	1
ENST00000283131.3	6097	6174	39	6139	6136	0	0	1
ENST00000283131.3	6176	6230	18	6199	6203	0	0	1
ENST00000283875.5	1689	1927	370	1753	1808	0	0	1
ENST00000284202.8	3074	3138	58	3106	3106	0	0	1
ENST00000284268.6	3808	3964	22	3901	3886	0	0	1
ENST00000284268.6	3965	4103	87	4062	4034	0	0	1
ENST00000284268.6	7851	7915	12	7889	7883	0	0	1
ENST00000284273.5	3971	4070	26	4039	4021	0	0	1
ENST00000284274.4	5276	5348	38	5311	5312	0	0	1
ENST00000284274.4	5349	5417	24	5379	5383	0	0	1
ENST00000284274.4	5418	5562	34	5520	5490	0	0	1
ENST00000284878.11	4297	4428	45	4335	4363	0	0	1
ENST00000284878.11	4457	4590	118	4535	4524	0	0	1
ENST00000284878.11	4771	4832	51	4800	4802	0	0	1
ENST00000285071.8	3055	3198	408	3135	3127	0	0	1
ENST00000285071.8	3199	3357	242	3306	3278	0	0	1
ENST00000285093.14	2660	2909	221	2784	2785	0	0	1
ENST00000285093.14	2910	2958	54	2934	2934	0	0	1
ENST00000285116.7	1133	1237	121	1191	1185	0	0	1
ENST00000285116.7	1238	1281	19	1261	1260	0	0	1
ENST00000285116.7	1282	1332	50	1311	1307	0	0	1
ENST00000285116.7	1333	1403	59	1365	1368	0	0	1
ENST00000285116.7	1483	1770	223	1710	1627	0	0	1
ENST00000285116.7	1924	2050	281	2009	1987	0	0	1
ENST00000285243.6	2181	2222	7	2195	2202	0	0	1
ENST00000285243.6	2223	2226	1	2223	2225	0	0	1
ENST00000285243.6	2227	2293	24	2258	2260	0	0	1
ENST00000285243.6	3234	3292	79	3267	3263	0	0	1
ENST00000285243.6	3293	3374	81	3344	3334	0	0	1
ENST00000285243.6	3375	3508	216	3451	3442	0	0	1
ENST00000285298.8	784	954	196	911	869	0	0	1
ENST00000285298.8	955	1088	103	1038	1022	0	0	1
ENST00000285298.8	1152	1212	16	1179	1182	0	0	1
ENST00000285298.8	1216	1245	7	1233	1231	0	0	1
ENST00000285298.8	1475	1545	171	1514	1510	0	0	1
ENST00000285298.8	1546	1697	182	1606	1622	0	0	1
ENST00000285298.8	1698	1755	38	1727	1727	0	0	1
ENST00000285737.8	3212	3274	37	3238	3243	0	0	1
ENST00000285737.8	3356	3475	34	3418	3416	0	0	1
ENST00000285737.8	4135	4204	35	4165	4170	0	0	1
ENST00000285737.8	4205	4256	9	4220	4231	0	0	1
ENST00000285737.8	5107	5298	159	5234	5203	0	0	1
ENST00000285737.8	5299	5360	27	5335	5330	0	0	1
ENST00000286298.4	4443	4491	20	4462	4467	0	0	1
ENST00000286298.4	4492	4556	49	4527	4524	0	0	1
ENST00000286298.4	5028	5130	145	5082	5079	0	0	1
ENST00000286298.4	5131	5177	50	5161	5154	0	0	1
[truncated: 9,236 more rows]
